# Supplementary material for: The master energy homeostasis regulator PGC-1α exhibits an mRNA nuclear export function
Source: Nat Commun. 2023 Sep 7;14:5496. doi: 10.1038/s41467-023-41304-8 (PMC10485026; doi:10.1038/s41467-023-41304-8)
Supplement: Supplementary file 4 — Supplementary Data 1 [file 41467_2023_41304_MOESM4_ESM.xlsx]

## Sheet: 1. ChIP-seq
Chromatin immunoprecipitation-next generation sequencing (ChIP-seq): Sham, PGC-1α WT-res and ΔRS-res cell lines induced with doxycycline for 6 days
The differential expression is statistically estimated with the DiffBind package which uses DESeq2 for the statistical analysis (Supplementary Method 4)
Chromosomes	Ensembl gene ID	Gene biotype	Gene symbol	Sham_ChIP1_RSEM	Sham_ChIP2_RSEM	Sham_ChIP3_RSEM	WT-res_ChIP1_RSEM	WT-res_ChIP2_RSEM	WT-res_ChIP3_RSEM	ΔRS-res_ChIP1_RSEM	ΔRS-res_ChIP2_RSEM	ΔRS-res_ChIP3_RSEM	log2 FC_WT-res vs Sham	p-value WT-res vs Sham	log2 FC ΔRS-res vs Sham	p-value ΔRS-res vs Sham	peak	Distance from TSS (bp)	start_position	end_position	feature_strand.x	insideFeature.x	shortestDistance.x	fromOverlappingOrNearest.x
chr22	ENSG00000276027	snRNA	RNU12	0	0	0	100.64	50.8349	96.6121	121.244	202.196	121.278	7.5647	5.57e-13	8.48208	2.39e-15	169331	88	42615244	42615393	+	includeFeature	112	NearestLocation
chr3	ENSG00000131389	protein_coding	SLC6A6	0	0	0	70.7891	56.5898	149.212	97.2041	231.763	191.105	7.52973	1.25e-11	8.51913	7.39e-14	172032	-19381	14472242	14484903	+	upstream	19181	NearestLocation
chr1	ENSG00000232453	lncRNA	LINC02777	0	0	0	63.966	52.7532	108.42	119.153	203.15	157.11	7.43558	1.32e-12	8.58125	1.07e-15	7628	135	58882872	58885662	-	overlapStart	65	NearestLocation
chr17	ENSG00000153944	protein_coding	MSI2	0	0	0	75.9064	45.08	84.8039	122.289	138.295	126.791	7.33576	2.2e-12	8.31485	6.35e-15	116270	640	57671474	57675056	+	inside	440	NearestLocation
chr19	ENSG00000267617	lncRNA	NA	0	0	0	56.2901	49.8758	82.657	85.7068	143.063	130.466	7.21669	5.53e-12	8.21438	1.54e-14	128124	-4708	28869507	28879176	+	upstream	4508	NearestLocation
chr17	ENSG00000247011	lncRNA	NA	0	0	0	59.7016	43.1617	82.657	108.701	139.248	108.415	7.19721	6e-12	8.20462	1.55e-14	115390	3	50934989	50944713	-	overlapStart	197	NearestLocation
chr1	ENSG00000287797	lncRNA	NA	0	0	0	73.3477	34.5294	75.1427	100.34	129.711	85.4459	7.17636	8.19e-12	8.03846	6.5e-14	12005	15991	92978265	92987367	+	downstream	6689	NearestLocation
chr2	ENSG00000224184	lncRNA	MIR3681HG	0	0	0	64.8189	37.4068	72.9958	79.4356	123.988	105.659	7.12319	1.09e-11	8.01768	6.9e-14	132994	7994	12295601	12379577	+	inside	7794	NearestLocation
chr1	ENSG00000224407	lncRNA	NA	0	0	0	63.966	29.7336	90.1713	104.521	186.936	135.06	7.06633	1.11e-10	8.31276	1.21e-13	27263	-509	230280312	230281893	-	upstream	309	NearestLocation
chr17	ENSG00000265542	lncRNA	NA	0	0	0	54.5844	45.08	65.4815	76.3	81.0692	82.6896	7.05438	1.49e-11	7.69826	5.51e-13	116286	1247	57771946	57834609	-	inside	1047	NearestLocation
chr10	ENSG00000156574	protein_coding	NODAL	0	0	0	57.143	38.366	69.7754	63.7575	119.219	84.5272	7.04339	2.01e-11	7.82759	2.96e-13	37352	-11312	70432749	70447951	-	upstream	11112	NearestLocation
chr5	ENSG00000260192	lncRNA	LINC02240	0	0	0	41.7912	36.4477	103.053	88.8425	158.323	133.222	7.02457	1.96e-10	8.14572	5.74e-13	218531	-2269	124808981	124922350	+	upstream	2069	NearestLocation
chr6	ENSG00000118515	protein_coding	SGK1	0	0	0	40.9383	41.2434	81.5835	70.0288	124.942	100.146	7.02123	2.5e-11	7.9503	1.36e-13	242518	-6017	134214954	134262059	-	upstream	5817	NearestLocation
chr19	ENSG00000256612	transcribed_unprocessed_pseudogene	CYP2B7P	0	0	0	74.2006	24.9379	82.657	105.566	162.138	86.3647	7.0105	2.84e-10	8.03436	1.73e-12	129961	-3054	40924219	40939517	+	upstream	2854	NearestLocation
chr1	ENSG00000084628	protein_coding	NKAIN1	0	0	0	51.1728	27.8153	78.3631	76.3	126.849	89.121	6.96903	3.83e-11	7.93228	1.73e-13	3564	10773	31180540	31181676	-	downstream	9437	NearestLocation
chr1	ENSG00000117266	protein_coding	CDK18	0	0	0	51.1728	26.8562	77.2897	77.3452	124.942	99.2276	6.95372	4.14e-11	7.97372	1.26e-13	23833	-9104	205504596	205526835	+	upstream	8904	NearestLocation
chr19	ENSG00000119559	protein_coding	C19orf25	0	0	0	34.1152	46.0392	89.0978	55.3959	124.942	88.2023	6.9437	2.96e-10	7.70977	8.5e-12	125630	-341	1478413	1479219	-	upstream	141	NearestLocation
chr20	ENSG00000286052	lncRNA	NA	0	1.02701	0	127.932	44.1209	124.522	141.103	172.63	126.791	6.94119	4.04e-11	7.60669	1.45e-12	162079	22051	57442742	57458298	+	downstream	6295	NearestLocation
chr5	ENSG00000212457	snRNA	RNU6-644P	0	0	0	51.1728	25.897	76.2162	77.3452	129.711	120.359	6.93614	4.73e-11	8.07907	6.1e-14	217468	34488	116188455	116188552	-	downstream	34191	NearestLocation
chr11	ENSG00000173153	protein_coding	ESRRA	0	2.05402	2.24958	272.069	135.24	286.616	338.647	394.855	316.977	6.91518	2.18e-22	7.55241	5.75e-26	50599	-631	64305497	64316738	+	upstream	431	NearestLocation
chr1	ENSG00000163866	protein_coding	SMIM12	0	0	0	46.0556	30.6928	63.3346	74.2096	124.942	71.6643	6.82722	8.82e-11	7.83809	3.02e-13	4109	-6726	34855169	34859755	-	upstream	6526	NearestLocation
chr1	ENSG00000234080	processed_pseudogene	NA	0	0	0	46.9084	23.9787	79.4366	93.0233	153.555	124.953	6.80742	5.65e-10	8.13165	4.6e-13	6379	7517	50326131	50327007	+	downstream	6441	NearestLocation
chr1	ENSG00000289014	lncRNA	NA	0	0	1.12479	87.8467	60.4264	114.861	126.47	185.029	165.379	6.80166	7.41e-11	7.72538	4.45e-13	2500	359	23167098	23167889	-	inside	159	NearestLocation
chr17	ENSG00000230897	processed_pseudogene	RPS18P12	0	0	0	46.0556	31.6519	57.9673	75.2548	130.665	102.903	6.79464	9.61e-11	8.01538	7.26e-14	111275	82668	14705076	14705534	-	downstream	82010	NearestLocation
chr1	ENSG00000184007	protein_coding	PTP4A2	0	0	0	41.7912	34.5294	54.7469	80.4808	100.144	66.1517	6.7523	1.21e-10	7.7263	5.28e-13	3669	-19486	31919130	31944856	-	upstream	19286	NearestLocation
chr4	ENSG00000207075	misc_RNA	Y_RNA	0	0	0	46.9084	24.9379	60.1142	73.1644	140.202	116.684	6.75097	1.47e-10	8.09255	5.15e-14	191562	2842	37699895	37700002	-	downstream	2535	NearestLocation
chr10	ENSG00000107960	protein_coding	STN1	0	0	0	33.2623	35.4885	63.3346	42.8534	91.5605	92.7961	6.73991	1.8e-10	7.60639	1.83e-12	41851	-220	103880149	103918332	-	upstream	20	NearestLocation
chr16	ENSG00000260430	lncRNA	NA	0	0	0	46.9084	32.6111	49.3795	65.8479	111.589	75.3394	6.73269	1.44e-10	7.75661	4.57e-13	103658	-198	19086831	19098332	+	overlapStart	2	NearestLocation
chr13	ENSG00000175198	protein_coding	PCCA	0	0	0	45.2027	23.9787	72.9958	54.3507	112.543	81.7709	6.72651	1.06e-09	7.61131	1.59e-11	82773	24440	100368499	100491817	+	inside	24240	NearestLocation
chr12	ENSG00000286354	lncRNA	NA	1.11488	0	0	71.642	62.3447	114.861	108.701	162.138	135.979	6.72633	1.24e-10	7.51888	1.92e-12	72052	-101	116357578	116359096	-	overlapStart	99	NearestLocation
chr1	ENSG00000143702	protein_coding	CEP170	0	0	0	27.2922	44.1209	57.9673	55.3959	115.404	79.0145	6.71663	1.94e-10	7.73078	7.16e-13	29121	12428	243125918	243126698	-	downstream	11448	NearestLocation
chr9	ENSG00000252725	snRNA	RNU6-765P	0	0	0	29.8508	27.8153	70.8489	52.2603	93.468	78.0958	6.69784	2.51e-10	7.5815	2.37e-12	279169	-7539	38680006	38680104	+	upstream	7339	NearestLocation
chr1	ENSG00000231768	lncRNA	LINC01354	0	0	0	40.0854	30.6928	52.5999	86.752	108.728	104.74	6.67889	1.79e-10	7.98506	7.62e-14	27935	-2820	234527906	234531803	-	upstream	2620	NearestLocation
chr9	ENSG00000240498	lncRNA	CDKN2B-AS1	0	0	0	43.4969	18.2238	60.1142	56.4411	75.3467	57.8827	6.63774	3.59e-10	7.36778	9.59e-12	277758	5933	22118968	22120711	+	downstream	3990	NearestLocation
chr12	ENSG00000151067	protein_coding	CACNA1C	0	0	0	36.6739	31.6519	51.5264	61.6671	55.3178	52.3701	6.63376	2.72e-10	7.23664	1.56e-11	57558	16866	2566422	2597081	+	inside	13593	NearestLocation
chr1	ENSG00000135749	protein_coding	PCNX2	0	0	0	55.4372	23.9787	39.7183	52.2603	80.1155	59.7203	6.62921	3.29e-10	7.39286	6.82e-12	27723	6488	233201492	233252687	-	inside	6288	NearestLocation
chr1	ENSG00000287338	lncRNA	NA	0	0	0	28.1451	29.7336	62.2611	62.7123	117.312	90.9586	6.61963	3.58e-10	7.83467	3.53e-13	26184	83	223091872	223103327	-	overlapStart	117	NearestLocation
chr6	ENSG00000230533	lncRNA	LINC03004	0	0	0	29.8508	25.897	63.3346	75.2548	91.5605	71.6643	6.61105	3.58e-10	7.67162	1.01e-12	242985	-7653	137673372	137674559	+	upstream	7453	NearestLocation
chr11	ENSG00000184524	protein_coding	CEND1	0	0	0	46.0556	21.1013	49.3795	72.1192	89.653	54.2076	6.59363	4.13e-10	7.54119	2.56e-12	45411	283	787115	790090	-	inside	83	NearestLocation
chr2	ENSG00000286370	lncRNA	NA	0	0	0	40.0854	20.1421	55.8203	49.1247	45.7803	41.3448	6.57587	5.26e-10	6.94025	1.46e-10	143036	-65882	117536387	117539464	+	upstream	65682	NearestLocation
chr6	ENSG00000286573	lncRNA	NA	0	0	0	27.2922	25.897	62.2611	45.989	65.8091	52.3701	6.56212	5.75e-10	7.18236	3.2e-11	246219	3409	163956299	163960187	-	inside	279	NearestLocation
chr1	ENSG00000143369	protein_coding	ECM1	0	0	0	30.7037	23.0196	59.0407	31.3562	54.3641	45.9387	6.52808	7.93e-10	6.89352	2.22e-10	16267	-70	150508062	150513553	+	overlapStart	130	NearestLocation
chr22	ENSG00000231933	lncRNA	MYO18B-AS1	0	0	0	46.0556	17.2647	48.306	43.8986	79.1617	47.7762	6.5246	8.04e-10	7.2274	2.74e-11	167120	42	25892465	25898916	-	overlapStart	158	NearestLocation
chr5	ENSG00000213386	processed_pseudogene	NA	0	0	0	33.2623	26.8562	50.453	51.2151	79.1617	97.39	6.52316	6.1e-10	7.61645	1.45e-12	224686	-3451	172762521	172763258	-	upstream	3251	NearestLocation
chr13	ENSG00000139832	protein_coding	RAB20	0	0	0	31.5566	26.8562	49.3795	72.1192	82.023	73.5019	6.49802	6.1e-10	7.62172	1.13e-12	83915	-389	110523066	110561722	-	upstream	189	NearestLocation
chr17	ENSG00000175832	protein_coding	ETV4	2.22977	0	1.12479	132.196	87.2826	192.151	193.363	268.959	258.175	6.47673	6.06e-16	7.32283	1.52e-19	114317	-548	43528499	43530434	-	upstream	348	NearestLocation
chr16	ENSG00000279476	TEC	NA	0	0	0	44.3498	19.183	41.8652	43.8986	62.9479	55.1264	6.46538	9.55e-10	7.17027	3.13e-11	108626	-724	81517824	81520617	+	upstream	524	NearestLocation
chr5	ENSG00000279752	TEC	NA	0	0	0	35.821	26.8562	41.8652	37.6274	71.5317	56.0452	6.45496	9.54e-10	7.20075	2.38e-11	224163	8770	169012148	169013146	-	downstream	7572	NearestLocation
chr12	ENSG00000050438	protein_coding	SLC4A8	0	0	0	35.821	24.9379	41.8652	50.1699	80.1155	63.3954	6.4367	9.73e-10	7.40985	5.36e-12	63641	82	51425117	51480610	+	overlapStart	118	NearestLocation
chr1	ENSG00000117115	protein_coding	PADI2	0	0	0	26.4393	34.5294	38.6448	51.2151	84.8842	45.0199	6.38995	1.42e-09	7.31615	1.13e-11	1738	-5173	17067786	17083426	-	upstream	4973	NearestLocation
chr9	ENSG00000130558	protein_coding	OLFM1	0	0	0	34.1152	30.6928	33.2775	52.2603	79.1617	55.1264	6.38566	1.27e-09	7.36316	6.89e-12	285825	39055	135105640	135120911	+	downstream	23584	NearestLocation
chr17	ENSG00000262006	lncRNA	NA	0	0	0	26.4393	30.6928	42.9387	14.6329	62.9479	55.1264	6.35995	2.98e-09	6.88699	3.38e-10	115385	-9546	50909637	50910232	-	upstream	9346	NearestLocation
chr1	ENSG00000228217	processed_pseudogene	PNRC2P1	0	0	0	33.2623	30.6928	32.204	28.2205	58.1791	43.1824	6.34733	1.97e-09	6.88375	1.93e-10	15155	19444	117778087	117778506	-	downstream	18825	NearestLocation
chr21	ENSG00000160256	protein_coding	SLX9	0	0	0	30.7037	20.1421	46.1591	38.6726	76.3004	58.8015	6.34683	2.1e-09	7.25711	1.98e-11	165870	-8348	44958246	44976973	+	upstream	8148	NearestLocation
chr22	ENSG00000198911	protein_coding	SREBF2	0	0	0	33.2623	16.3055	56.8938	47.0342	96.3293	53.2889	6.33092	1.45e-08	7.28072	2.03e-10	169226	-15949	41873689	41877396	+	upstream	15749	NearestLocation
chr1	ENSG00000079277	protein_coding	MKNK1	0	0	0	34.1152	17.2647	45.0856	28.2205	76.3004	67.9893	6.32747	2.97e-09	7.2341	3.13e-11	5813	-7305	46576589	46616843	-	upstream	7105	NearestLocation
chr5	ENSG00000280987	protein_coding	MATR3	0	0	0	36.6739	20.1421	37.5714	51.2151	83.9305	47.7762	6.32425	2.21e-09	7.32594	1.14e-11	220346	-10845	139273752	139329404	+	upstream	10645	NearestLocation
chr15	ENSG00000259736	lncRNA	CRTC3-AS1	0	0	0	25.5864	23.0196	46.1591	58.5315	90.6068	68.908	6.32366	2.02e-09	7.55881	2.11e-12	100332	10394	90712993	90717049	-	downstream	6138	NearestLocation
chr1	ENSG00000279839	TEC	NA	0	0	0	40.9383	17.2647	36.4979	53.3055	78.2079	40.426	6.32361	2.49e-09	7.23804	2.35e-11	216	-15784	3205988	3208664	+	upstream	15584	NearestLocation
chr15	ENSG00000264480	miRNA	MIR4714	0	0	0	34.9681	24.9379	33.2775	51.2151	73.4392	79.9333	6.32084	1.89e-09	7.4837	3.11e-12	101389	-7348	98784426	98784502	+	upstream	7148	NearestLocation
chr5	ENSG00000253445	lncRNA	NA	0	0	0	17.0576	26.8562	68.7019	30.311	77.2542	58.8015	6.31319	3.93e-08	6.99047	3.27e-09	224677	-24661	172690454	172697720	-	upstream	24461	NearestLocation
chr5	ENSG00000171444	protein_coding	MCC	0	0	0	25.5864	23.0196	45.0856	33.4466	54.3641	59.7203	6.30001	2.78e-09	7.04717	7.56e-11	217092	-22241	113026132	113234677	-	upstream	22041	NearestLocation
chr14	ENSG00000258913	lncRNA	LINC02691	0	0	0	35.821	23.0196	33.2775	51.2151	41.0115	34.9134	6.29622	2.57e-09	6.85442	2.21e-10	92754	1360	104223655	104244622	+	inside	1160	NearestLocation
chr7	ENSG00000158467	protein_coding	AHCYL2	0	0	0	33.2623	24.9379	33.2775	50.1699	83.9305	66.1517	6.29484	2.25e-09	7.45396	3.92e-12	258595	3017	129225050	129430211	+	inside	2817	NearestLocation
chr8	ENSG00000254372	lncRNA	NA	0	0	0	30.7037	17.2647	45.0856	35.537	46.734	36.7509	6.28891	3.22e-09	6.76269	4.8e-10	275112	5	135455865	135456952	-	overlapStart	195	NearestLocation
chr3	ENSG00000226360	processed_pseudogene	RPL10AP6	0	0	0	33.2623	14.3872	45.0856	35.537	67.7166	54.2076	6.28158	3.6e-09	7.12032	5.81e-11	176702	-62358	61742455	61743106	-	upstream	62158	NearestLocation
chr20	ENSG00000231078	lncRNA	NA	0	0	0	32.4095	16.3055	55.8203	27.1753	70.5779	63.3954	6.27757	2.69e-08	7.00142	1.52e-09	162038	-57342	57105741	57107128	+	upstream	57142	NearestLocation
chr10	ENSG00000138303	protein_coding	ASCC1	0	0	1.12479	52.0257	42.2026	80.5101	95.1137	132.572	124.034	6.27669	1.99e-09	7.33114	6.86e-12	37575	2945	72096520	72176854	-	inside	2745	NearestLocation
chr17	ENSG00000170921	protein_coding	TANC2	0	0	0	22.1749	26.8562	41.8652	42.8534	86.7917	59.7203	6.26413	3.24e-09	7.37064	8.8e-12	116943	1426	63355055	63391757	+	inside	1226	NearestLocation
chr12	ENSG00000123096	protein_coding	SSPN	0	0	0	34.9681	19.183	36.4979	37.6274	72.4854	36.7509	6.26181	3.78e-09	7.03349	9.17e-11	60669	31339	26195673	26252920	+	inside	25708	NearestLocation
chr17	ENSG00000184640	protein_coding	SEPTIN9	0	0	0	32.4095	23.0196	35.4244	29.2658	71.5317	35.8322	6.26075	3.99e-09	6.93882	1.75e-10	118617	1032	77287949	77402200	+	inside	832	NearestLocation
chr6	ENSG00000112699	protein_coding	GMDS	0	0	0	34.1152	19.183	34.351	90.9329	81.0692	66.1517	6.24314	2.93e-09	7.6757	8.14e-13	225882	-40862	1623806	1626188	-	upstream	40662	NearestLocation
chr2	ENSG00000138073	protein_coding	PREB	0	0	0	33.2623	19.183	36.4979	35.537	75.3467	49.6138	6.24088	4.01e-09	7.1531	3.98e-11	134482	-168	27132511	27134666	-	overlapStart	32	NearestLocation
chr7	ENSG00000206763	snRNA	RNU6-10P	0	0	0	20.4691	20.1421	48.306	47.0342	82.023	61.5578	6.22642	4.41e-09	7.37274	9.85e-12	254044	6000	92701708	92701814	-	downstream	5694	NearestLocation
chr5	ENSG00000131730	protein_coding	CKMT2	0	0	0	23.8807	22.0604	41.8652	52.2603	82.9767	62.4766	6.22555	3.71e-09	7.43122	5.17e-12	213270	7	81233339	81252286	+	overlapStart	193	NearestLocation
chr11	ENSG00000170903	protein_coding	MSANTD4	0	0	0	24.7335	19.183	42.9387	51.2151	66.7629	67.0705	6.21053	4.11e-09	7.34516	9.35e-12	54291	-205	106009984	106022403	-	upstream	5	NearestLocation
chr2	ENSG00000234572	lncRNA	LINC01800	0	0	0	26.4393	24.9379	34.351	40.763	62.9479	59.7203	6.20318	4.11e-09	7.18917	2.42e-11	138498	4191	64846130	64863626	-	inside	3991	NearestLocation
chr21	ENSG00000180530	protein_coding	NRIP1	0	0	0	17.0576	24.9379	45.0856	39.7178	57.2253	52.3701	6.19856	5.26e-09	7.05792	7.5e-11	162929	-3154	14967996	15002368	-	upstream	2954	NearestLocation
chr1	ENSG00000233920	lncRNA	NA	0	0	0	18.7634	28.7745	38.6448	36.5822	67.7166	55.1264	6.19334	5.08e-09	7.14723	3.92e-11	27097	-2950	229223461	229227562	-	upstream	2750	NearestLocation
chr19	ENSG00000230681	unprocessed_pseudogene	CEACAMP4	0	0	0	30.7037	20.1421	34.351	40.763	45.7803	36.7509	6.19204	4.84e-09	6.81646	2.86e-10	130312	-1350	43303171	43304523	-	upstream	1150	NearestLocation
chr1	ENSG00000074964	protein_coding	ARHGEF10L	0	0	0	20.4691	22.0604	44.0122	37.6274	81.0692	57.8827	6.19148	5.63e-09	7.27246	2e-11	1781	-7919	17539698	17697869	+	upstream	7719	NearestLocation
chr12	ENSG00000278973	TEC	NA	0	0	0	29.8508	16.3055	38.6448	41.8082	74.3929	43.1824	6.17477	6.09e-09	7.14037	4.53e-11	73038	14327	124622290	124623069	-	downstream	13348	NearestLocation
chr1	ENSG00000272432	lncRNA	NA	0	0	0	24.7335	23.9787	35.4244	39.7178	79.1617	52.3701	6.1713	5.48e-09	7.24227	1.98e-11	2782	-148	25247837	25248321	+	overlapStart	52	NearestLocation
chr5	ENSG00000276365	miRNA	MIR145	0	0	0	40.0854	9.5915	44.0122	66.8931	87.7455	85.4459	6.16338	3.88e-08	7.52187	5.94e-11	221718	12119	149430646	149430733	+	downstream	11832	NearestLocation
chr3	ENSG00000144559	protein_coding	TAMM41	0	0	0	24.7335	17.2647	41.8652	47.0342	76.3004	66.1517	6.16244	5.81e-09	7.37174	8.64e-12	171711	-3534	11790543	11817337	-	upstream	3334	NearestLocation
chr19	ENSG00000268670	lncRNA	NA	0	0	0	30.7037	14.3872	38.6448	50.1699	47.6878	42.2636	6.1616	6.32e-09	6.97493	1.21e-10	125906	1968	4061615	4062749	-	downstream	634	NearestLocation
chr21	ENSG00000180530	protein_coding	NRIP1	0	0	0	30.7037	16.3055	37.5714	25.0849	54.3641	67.0705	6.16122	7.83e-09	7.02449	1.18e-10	162928	-1243	14967996	15002368	-	upstream	1043	NearestLocation
chr1	ENSG00000075391	protein_coding	RASAL2	0	0	0	20.4691	23.9787	39.7183	31.3562	31.4739	31.2383	6.15666	7.05e-09	6.45779	2.94e-09	20445	3112	178341471	178484147	+	inside	2912	NearestLocation
chr2	ENSG00000119771	protein_coding	KLHL29	0	0	0	22.1749	20.1421	41.8652	29.2658	55.3178	56.0452	6.15575	7.19e-09	6.97848	1.34e-10	134082	16565	23532585	23644285	+	inside	16365	NearestLocation
chr12	ENSG00000171823	protein_coding	FBXL14	0	0	0	31.5566	14.3872	37.5714	33.4466	61.0404	48.695	6.15339	7.27e-09	7.00049	1.17e-10	57430	-10865	1565993	1594581	-	upstream	10665	NearestLocation
chr14	ENSG00000015133	protein_coding	CCDC88C	0	0	0	27.2922	21.1013	35.4244	20.9041	46.734	49.6138	6.15283	7.76e-09	6.74238	6.06e-10	91186	27921	91342143	91408758	-	inside	27721	NearestLocation
chr17	ENSG00000261863	lncRNA	LINC01996	0	0	1.12479	50.32	36.4477	71.9223	83.6164	140.202	88.2023	6.14985	4.66e-09	7.16981	2.28e-11	109851	-2389	4610449	4617650	+	upstream	2189	NearestLocation
chr19	ENSG00000099822	protein_coding	HCN2	0	0	0	27.2922	16.3055	38.6448	59.5767	78.2079	67.0705	6.14754	5.69e-09	7.47815	3.63e-12	125543	-249	589881	617159	+	upstream	49	NearestLocation
chr6	ENSG00000272325	protein_coding	NUDT3	0	3.08103	1.12479	144.99	86.3235	163.167	207.996	247.023	200.293	6.14551	4.39e-18	6.90605	4.3e-22	230324	-249	34279679	34392669	-	upstream	49	NearestLocation
chr12	ENSG00000018236	protein_coding	CNTN1	0	0	0	37.5267	14.3872	31.1306	33.4466	65.8091	35.8322	6.14511	8.53e-09	6.91716	2.26e-10	62126	7125	41005039	41027918	+	inside	6925	NearestLocation
chr2	ENSG00000233329	processed_pseudogene	RPS16P3	0	0	0	28.9979	22.0604	30.0571	45.989	62.9479	56.0452	6.13963	5.76e-09	7.20219	2.13e-11	144915	-119486	141208082	141208376	-	upstream	119286	NearestLocation
chr1	ENSG00000231984	processed_pseudogene	NA	0	0	0	34.1152	29.7336	17.1755	50.1699	69.6241	38.5885	6.13804	6.97e-09	7.13556	4.21e-11	22989	25992	199752491	199752890	+	downstream	25393	NearestLocation
chr5	ENSG00000231185	lncRNA	SPRY4-AS1	0	3.08103	0	105.757	67.1405	176.049	102.43	226.994	159.867	6.12981	9.95e-12	6.6816	2.74e-13	220759	9376	142353543	142375654	+	inside	9176	NearestLocation
chr19	ENSG00000189164	protein_coding	ZNF527	0	4.10804	1.12479	161.194	107.425	197.518	178.73	295.664	230.612	6.12839	4.24e-21	6.75565	5.51e-25	129391	-154	37371061	37379692	+	overlapStart	46	NearestLocation
chr6	ENSG00000164626	protein_coding	KCNK5	0	0	0	22.1749	19.183	40.7918	36.5822	73.4392	48.695	6.12715	8.15e-09	7.13488	4.81e-11	230987	11875	39188971	39229475	-	inside	11675	NearestLocation
chr10	ENSG00000165995	protein_coding	CACNB2	0	0	0	28.9979	16.3055	36.4979	36.5822	64.8554	37.6697	6.12701	8.34e-09	6.96284	1.45e-10	31721	-27848	18340709	18543557	+	upstream	27648	NearestLocation
chrX	ENSG00000241343	protein_coding	RPL36A	0	0	0	28.9979	14.3872	38.6448	31.3562	41.0115	40.426	6.12632	8.77e-09	6.69082	7.95e-10	295958	4	101390824	101396117	+	overlapStart	196	NearestLocation
chr17	ENSG00000283824	miRNA	MIR22	0	0	0	25.5864	16.3055	39.7183	33.4466	66.7629	39.5073	6.11599	9.48e-09	6.96479	1.56e-10	109506	-1028	1713903	1713987	-	upstream	828	NearestLocation
chr10	ENSG00000228778	lncRNA	NA	0	0	0	25.5864	23.0196	31.1306	47.0342	62.9479	55.1264	6.11449	6.64e-09	7.20323	2.1e-11	41211	-6704	99526948	99528467	+	upstream	6504	NearestLocation
chr1	ENSG00000227613	processed_pseudogene	QRSL1P2	0	0	0	25.5864	21.1013	33.2775	42.8534	59.1328	43.1824	6.11094	7.43e-09	7.03066	7.19e-11	26076	-3027	222261833	222262796	-	upstream	2827	NearestLocation
chr1	ENSG00000125462	lncRNA	MIR9-1HG	0	0	0	16.2047	19.183	46.1591	47.0342	64.8554	60.6391	6.11083	8.93e-09	7.24159	2.44e-11	17162	-675	156446413	156456763	-	upstream	475	NearestLocation
chr20	ENSG00000228340	lncRNA	MIR646HG	0	0	0	18.7634	25.897	36.4979	27.1753	60.0866	55.1264	6.1098	9.35e-09	6.99475	1.22e-10	162382	403	60138509	60250036	+	inside	203	NearestLocation
chr19	ENSG00000007264	protein_coding	MATK	0	0	0	23.8807	13.4281	42.9387	47.0342	49.5953	40.426	6.09342	1.04e-08	6.9396	1.75e-10	125880	659	3785097	3786016	-	inside	60	NearestLocation
chr15	ENSG00000103742	protein_coding	IGDCC4	0	0	0	18.7634	18.2238	42.9387	31.3562	44.8265	42.2636	6.08234	1.17e-08	6.75162	5.8e-10	96814	-4237	65410366	65411085	-	upstream	4037	NearestLocation
chrX	ENSG00000188937	protein_coding	NYX	0	0	0	18.7634	20.1421	39.7183	50.1699	76.3004	48.695	6.07431	1e-08	7.26633	1.82e-11	289699	-4851	41447343	41475652	+	upstream	4651	NearestLocation
chr11	ENSG00000235718	protein_coding	MFRP	0	0	0	20.4691	15.3464	42.9387	39.7178	60.0866	29.4008	6.05709	1.51e-08	6.85304	3.68e-10	55682	-6294	119338942	119346705	-	upstream	6094	NearestLocation
chr6	ENSG00000111907	protein_coding	TPD52L1	0	0	0	19.6163	15.3464	42.9387	39.7178	82.9767	79.0145	6.05197	1.33e-08	7.43921	7.5e-12	241345	-5689	125203639	125263492	+	upstream	5489	NearestLocation
chr17	ENSG00000070526	protein_coding	ST6GALNAC1	0	0	0	18.7634	21.1013	36.4979	38.6726	56.2716	37.6697	6.03564	1.32e-08	6.90449	1.92e-10	118546	2599	76629395	76643660	-	inside	2399	NearestLocation
chr6	ENSG00000226976	processed_pseudogene	COX6A1P2	0	0	0	23.0278	21.1013	31.1306	51.2151	65.8091	40.426	6.0325	1.17e-08	7.13343	3.78e-11	230679	14607	37044860	37045189	+	downstream	14078	NearestLocation
chr6	ENSG00000057663	protein_coding	ATG5	0	0	0	25.5864	15.3464	35.4244	24.0397	46.734	35.8322	6.02866	1.66e-08	6.61363	1.4e-09	239006	-17	106046571	106325678	-	overlapStart	183	NearestLocation
chr8	ENSG00000289473	lncRNA	NA	0	0	0	26.4393	23.0196	24.6898	29.2658	46.734	53.2889	6.01561	1.4e-08	6.87907	2.09e-10	262293	-22127	2023105	2024407	+	upstream	21927	NearestLocation
chr1	ENSG00000179163	protein_coding	FUCA1	0	0	0	24.7335	19.183	30.0571	33.4466	50.549	45.0199	6.00849	1.43e-08	6.87583	2.08e-10	2600	-250	23845077	23868290	-	upstream	50	NearestLocation
chrX	ENSG00000229807	lncRNA	XIST	4.45953	0	0	106.61	86.3235	166.387	123.334	181.214	151.598	6.00645	3.9e-17	6.40048	6.15e-19	292885	70	73820651	73851093	-	overlapStart	130	NearestLocation
chr3	ENSG00000283392	lncRNA	NA	0	0	0	19.6163	11.5098	45.0856	30.311	46.734	62.4766	6.00566	2.25e-08	6.94716	2.44e-10	172049	-48	14602035	14641443	+	overlapStart	152	NearestLocation
chr2	ENSG00000136732	protein_coding	GYPC	0	0	0	25.5864	18.2238	30.0571	31.3562	50.549	44.1011	6.00477	1.52e-08	6.84318	2.67e-10	143816	1866	126656189	126696667	+	inside	1666	NearestLocation
chr3	ENSG00000223398	processed_pseudogene	NA	0	0	0	27.2922	11.5098	35.4244	38.6726	51.5028	50.5326	6.00163	1.71e-08	6.97734	1.35e-10	171913	-836	13460424	13460889	-	upstream	636	NearestLocation
chr4	ENSG00000085871	protein_coding	MGST2	0	0	0	25.5864	13.4281	35.4244	25.0849	48.6415	38.5885	5.99399	2.08e-08	6.67861	9.93e-10	199836	-10	139665933	139740745	+	overlapStart	190	NearestLocation
chr6	ENSG00000112651	protein_coding	MRPL2	0	0	0	26.4393	11.5098	36.4979	22.9945	67.7166	57.8827	5.9835	2.55e-08	7.02816	1.51e-10	231525	55	43055545	43059368	-	overlapStart	145	NearestLocation
chr17	ENSG00000129214	protein_coding	SHBG	0	0	0	21.322	19.183	31.1306	55.3959	54.3641	65.2329	5.97233	1.52e-08	7.27657	1.33e-11	110293	1430	7631309	7632057	+	downstream	482	NearestLocation
chr8	ENSG00000223215	snRNA	RNU6-607P	0	0	0	24.7335	11.5098	36.4979	35.537	44.8265	45.9387	5.96908	2.18e-08	6.83409	3.51e-10	266652	-7346	37668898	37669005	+	upstream	7146	NearestLocation
chr1	ENSG00000074800	protein_coding	ENO1	2.22977	0	3.37437	120.256	99.7516	220.061	178.73	313.786	219.587	5.96348	2.03e-16	6.68783	6.35e-20	812	-98	8868049	8879190	-	overlapStart	102	NearestLocation
chr3	ENSG00000226360	processed_pseudogene	RPL10AP6	0	0	0	20.4691	15.3464	35.4244	40.763	60.0866	45.9387	5.94854	2.13e-08	7.03645	8.38e-11	176717	-152444	61742455	61743106	-	upstream	152244	NearestLocation
chr8	ENSG00000287303	lncRNA	NA	1.11488	0	0	59.7016	27.8153	46.1591	84.6616	94.4218	78.0958	5.94609	1.43e-08	6.92232	1.03e-10	263927	-911	17604667	17610269	-	upstream	711	NearestLocation
chr3	ENSG00000170142	protein_coding	UBE2E1	0	0	0	18.7634	21.1013	32.204	17.7685	36.2427	27.5632	5.94588	2.88e-08	6.26351	1.14e-08	173107	-61216	23805955	23891640	+	upstream	61016	NearestLocation
chr20	ENSG00000101079	protein_coding	NDRG3	0	0	0	18.7634	14.3872	39.7183	18.8137	53.4103	43.1824	5.94412	3.44e-08	6.69827	1.2e-09	159280	-147	36651771	36746090	-	overlapStart	53	NearestLocation
chr1_KI270713v1_random	NA	NA	NA	0	1.02701	0	45.2027	27.8153	62.2611	58.5315	96.3293	57.8827	5.94045	1.72e-08	6.66952	5.93e-10	29545	NA	NA	NA	NA	NA	NA	NA
chr9	ENSG00000160339	protein_coding	FCN2	0	0	0	12.7932	21.1013	37.5714	27.1753	61.9941	46.8575	5.92873	3.12e-08	6.92106	2.51e-10	285805	15736	134880812	134887520	+	downstream	8828	NearestLocation
chr12	ENSG00000202538	snRNA	RNU4-2	0	0	0	30.7037	15.3464	22.5428	48.0794	61.0404	39.5073	5.92173	2.38e-08	7.05337	7.13e-11	72581	416	120291763	120291903	-	downstream	76	NearestLocation
chr21	ENSG00000241837	protein_coding	ATP5PO	0	0	1.12479	40.9383	29.7336	62.2611	57.4863	107.774	90.9586	5.91914	1.86e-08	6.9132	1.28e-10	164623	0	33903453	33915768	-	overlapStart	200	NearestLocation
chr1	ENSG00000282048	lncRNA	NA	0	0	0	24.7335	13.4281	31.1306	38.6726	84.8842	59.7203	5.91734	2.63e-08	7.32073	1.45e-11	14627	10918	114032377	114034511	+	downstream	8584	NearestLocation
chr12	ENSG00000184752	protein_coding	NDUFA12	0	0	0	30.7037	10.5506	46.1591	16.7233	66.7629	37.6697	5.91565	4.58e-07	6.52563	7.27e-08	69224	-5	94971333	95003608	-	overlapStart	195	NearestLocation
chr3	ENSG00000157087	protein_coding	ATP2B2	0	0	0	24.7335	18.2238	24.6898	50.1699	61.9941	65.2329	5.90937	2.14e-08	7.29599	1.15e-11	171564	290	10328008	10708007	-	inside	90	NearestLocation
chr22	ENSG00000128283	protein_coding	CDC42EP1	0	0	0	22.1749	12.4689	34.351	38.6726	43.8728	39.5073	5.90356	3e-08	6.7917	4.27e-10	168704	6041	37564406	37566495	+	downstream	3752	NearestLocation
chr1	ENSG00000081026	protein_coding	MAGI3	0	0	0	19.6163	23.0196	25.7632	35.537	71.5317	37.6697	5.90091	2.87e-08	7.0162	1e-10	14533	-1243	113390515	113685923	+	upstream	1043	NearestLocation
chr7	ENSG00000286725	lncRNA	NA	0	0	0	31.5566	11.5098	25.7632	44.9438	61.9941	25.7257	5.89953	3.69e-08	6.88378	3.19e-10	248879	-65	25831335	25831909	-	overlapStart	135	NearestLocation
chr1	ENSG00000229440	processed_pseudogene	NA	0	0	0	20.4691	20.1421	27.9102	27.1753	28.6127	32.1571	5.89831	3.08e-08	6.37053	5e-09	8936	-2959	68381441	68381657	-	upstream	2759	NearestLocation
chr17	ENSG00000129255	protein_coding	MPDU1	0	0	0	25.5864	14.3872	27.9102	30.311	52.4566	54.2076	5.89336	3.04e-08	6.94643	1.57e-10	110285	460	7586469	7587817	+	inside	260	NearestLocation
chr11	ENSG00000072952	protein_coding	IRAG1	0	0	0	24.7335	10.5506	34.351	19.8589	45.7803	29.4008	5.88934	4.78e-08	6.44534	5.27e-09	46344	-16968	10576324	10652376	-	upstream	16768	NearestLocation
chr1	ENSG00000117222	protein_coding	RBBP5	0	0	0	32.4095	6.71405	28.9836	39.7178	53.4103	46.8575	5.88415	4.03e-08	6.95479	2.09e-10	23778	-333	205086142	205122015	-	upstream	133	NearestLocation
chr1	ENSG00000117298	protein_coding	ECE1	0	0	0	26.4393	12.4689	28.9836	26.1301	46.734	35.8322	5.88237	3.75e-08	6.63728	1.23e-09	2255	-19775	21272746	21298999	-	upstream	19575	NearestLocation
chr15	ENSG00000261407	lncRNA	NA	0	0	0	18.7634	11.5098	38.6448	27.1753	54.3641	37.6697	5.87896	4.46e-08	6.74457	8.1e-10	100122	154	89087563	89088267	-	overlapStart	46	NearestLocation
chr10	ENSG00000223302	misc_RNA	Y_RNA	0	0	0	12.7932	15.3464	40.7918	31.3562	44.8265	49.6138	5.87732	4.27e-08	6.81752	4.91e-10	42695	1451	110642678	110642785	-	downstream	1144	NearestLocation
chr7	ENSG00000196262	protein_coding	PPIA	0	1.02701	4.49916	171.429	71.9362	164.241	226.81	237.485	204.887	5.87699	1.86e-16	6.61736	3.89e-20	250806	-360	44796680	44799816	+	upstream	160	NearestLocation
chr3	ENSG00000114796	protein_coding	KLHL24	2.22977	0	3.37437	117.698	88.2418	184.636	153.645	238.439	206.724	5.87424	2.39e-19	6.52175	3.35e-23	187133	173	183636571	183650733	+	overlapStart	27	NearestLocation
chr15	ENSG00000200156	snRNA	RNU5B-1	0	0	0	22.1749	17.2647	27.9102	62.7123	42.919	23.8881	5.87143	3.89e-08	6.85627	3.26e-10	96799	411	65304677	65304792	+	downstream	96	NearestLocation
chr2	ENSG00000233329	processed_pseudogene	RPS16P3	0	0	0	21.322	19.183	26.8367	27.1753	20.0289	34.9134	5.86909	4.07e-08	6.27428	9.86e-09	144921	-243769	141208082	141208376	-	upstream	243569	NearestLocation
chr5	ENSG00000205464	transcribed_unitary_pseudogene	ATP6AP1L	0	0	0	19.6163	10.5506	36.4979	71.074	77.2542	79.9333	5.86729	2.99e-08	7.61192	1.66e-12	213415	23615	82382945	82386516	+	downstream	19844	NearestLocation
chr10	ENSG00000278484	lncRNA	NA	0	0	0	20.4691	18.2238	27.9102	51.2151	49.5953	28.482	5.86577	3.48e-08	6.86638	2.51e-10	44026	-58126	120984966	120985596	-	upstream	57926	NearestLocation
chr7	ENSG00000230733	lncRNA	NA	0	0	0	14.499	16.3055	37.5714	24.0397	44.8265	30.3195	5.86542	4.88e-08	6.50695	3.26e-09	247223	-22722	5475804	5479811	+	upstream	22522	NearestLocation
chr2	ENSG00000115548	protein_coding	KDM3A	0	0	0	20.4691	23.9787	22.5428	21.9493	34.3352	20.213	5.86246	4.35e-08	6.17996	1.72e-08	140828	100	86440801	86492716	+	overlapStart	100	NearestLocation
chr22	ENSG00000133460	protein_coding	SLC2A11	0	0	0	18.7634	16.3055	31.1306	39.7178	61.9941	51.4513	5.85867	3.34e-08	7.0953	5.4e-11	166870	-39	23857417	23877287	+	overlapStart	161	NearestLocation
chr22	ENSG00000198125	protein_coding	MB	0	0	0	23.8807	20.1421	21.4694	34.4918	41.9652	34.9134	5.85752	3.41e-08	6.68237	6.97e-10	168435	-29	35607333	35623401	-	overlapStart	171	NearestLocation
chr17	ENSG00000184619	protein_coding	KRBA2	2.22977	0	1.12479	101.493	46.0392	112.714	129.605	165.953	161.704	5.85749	3.61e-13	6.70036	1.93e-16	110438	-133	8358822	8376704	-	overlapStart	67	NearestLocation
chr1	ENSG00000274210	snRNA	RNVU1-27	0	0	0	34.1152	11.5098	20.3959	29.2658	51.5028	33.9946	5.85169	4.81e-08	6.7002	9.55e-10	16067	125	148522601	148522765	+	includeFeature	75	NearestLocation
chr8	ENSG00000215356	protein_coding	ZNF705B	0	0	1.12479	49.4671	28.7745	45.0856	81.526	98.2368	89.121	5.84484	2.36e-08	6.98492	6.36e-11	262824	-12633	7926337	7952413	+	upstream	12433	NearestLocation
chr13	ENSG00000186047	protein_coding	DLEU7	0	0	0	19.6163	18.2238	27.9102	24.0397	71.5317	45.0199	5.83629	4.85e-08	6.96825	1.73e-10	77472	-47353	50520933	50527449	-	upstream	47153	NearestLocation
chr2	ENSG00000289627	lncRNA	NA	0	0	0	24.7335	11.5098	27.9102	52.2603	52.4566	60.6391	5.82941	3.79e-08	7.19518	2.71e-11	137433	-11591	54581577	54582580	+	upstream	11391	NearestLocation
chr2	ENSG00000237655	lncRNA	NA	0	0	0	21.322	18.2238	25.7632	24.0397	34.3352	21.1318	5.82883	5.17e-08	6.22982	1.29e-08	148729	-5277	177603089	177618572	+	upstream	5077	NearestLocation
chr17	ENSG00000263312	lncRNA	LINC01975	0	0	0	30.7037	7.6732	26.8367	44.9438	50.549	32.1571	5.82814	5.52e-08	6.83311	4.43e-10	109777	11801	3977103	3981899	+	downstream	6805	NearestLocation
chr11	ENSG00000222328	snRNA	RNU2-2P	0	0	0	27.2922	18.2238	18.249	32.4014	40.0577	32.1571	5.82269	4.5e-08	6.59567	1.31e-09	50452	208	62841619	62841809	-	overlapEnd	8	NearestLocation
chr7	ENSG00000075223	protein_coding	SEMA3C	0	0	0	25.5864	12.4689	25.7632	43.8986	60.0866	38.5885	5.81836	4.44e-08	6.99633	1.11e-10	253119	25319	80796389	80798238	-	downstream	23270	NearestLocation
chr16	ENSG00000185739	protein_coding	SRL	0	0	0	36.6739	8.63235	28.9836	31.3562	79.1617	44.1011	5.81219	3.56e-07	6.91424	3.95e-09	102171	22167	4191810	4239743	-	inside	21967	NearestLocation
chr7	ENSG00000251660	lncRNA	NA	0	0	0	20.4691	17.2647	25.7632	29.2658	48.6415	38.5885	5.80565	4.85e-08	6.73739	5.53e-10	249375	2494	30157531	30159534	+	downstream	291	NearestLocation
chr17	ENSG00000070526	protein_coding	ST6GALNAC1	0	0	0	25.5864	9.5915	27.9102	42.8534	54.3641	45.0199	5.79816	5.19e-08	6.99048	1.23e-10	118544	-1245	76626006	76629234	-	upstream	1045	NearestLocation
chr19	ENSG00000254858	protein_coding	MPV17L2	0	0	0	15.3519	13.4281	35.4244	33.4466	53.4103	44.1011	5.79797	5.8e-08	6.87743	2.89e-10	127554	2	18193232	18196742	+	overlapStart	198	NearestLocation
chr1	ENSG00000117859	protein_coding	OSBPL9	0	1.02701	0	36.6739	31.6519	51.5264	65.8479	93.468	79.0145	5.79634	3.22e-08	6.82764	1.8e-10	6581	-11	51729600	51761964	+	overlapStart	189	NearestLocation
chr10	ENSG00000120549	protein_coding	KIAA1217	0	0	0	18.7634	10.5506	35.4244	20.9041	37.1965	33.0759	5.79177	7.89e-08	6.39293	6.95e-09	32476	3861	24466531	24545316	+	inside	3661	NearestLocation
chr16	ENSG00000158482	unprocessed_pseudogene	SNX29P1	0	0	0	18.7634	17.2647	27.9102	15.6781	41.0115	33.0759	5.788	7.32e-08	6.38166	6.57e-09	103900	-4197	21376648	21386064	+	upstream	3997	NearestLocation
chr12	ENSG00000135439	protein_coding	AGAP2	0	0	0	19.6163	11.5098	33.2775	20.9041	55.3178	30.3195	5.786	8.24e-08	6.59156	2.32e-09	64698	1185	57725197	57737836	-	inside	985	NearestLocation
chr17	ENSG00000170412	protein_coding	GPRC5C	0	0	0	22.1749	11.5098	30.0571	20.9041	27.6589	25.7257	5.7815	7.91e-08	6.13165	2.71e-08	118276	7397	74445204	74447427	+	downstream	4974	NearestLocation
chr1	ENSG00000228382	lncRNA	ITPKB-IT1	0	0	0	22.1749	11.5098	28.9836	45.989	44.8265	27.5632	5.7776	6.46e-08	6.74315	6.46e-10	26719	9506	226656640	226659670	-	downstream	6276	NearestLocation
chr15	ENSG00000263155	protein_coding	MYZAP	0	0	0	18.7634	16.3055	27.9102	25.0849	39.104	23.8881	5.77721	6.91e-08	6.36132	6.37e-09	96031	10952	57599411	57625809	+	inside	10752	NearestLocation
chr10	ENSG00000289301	lncRNA	NA	0	0	0	26.4393	11.5098	24.6898	20.9041	30.5202	38.5885	5.7714	7.8e-08	6.38606	6.22e-09	41333	-26	100372710	100373393	-	overlapStart	174	NearestLocation
chr22	ENSG00000233010	processed_pseudogene	RPEP4	0	0	1.12479	47.7613	27.8153	40.7918	57.4863	75.3467	61.5578	5.76632	3.95e-08	6.56168	9.52e-10	167662	21660	29608900	29609501	+	downstream	20859	NearestLocation
chr10	ENSG00000178429	processed_pseudogene	RPS3AP5	0	0	0	17.0576	20.1421	24.6898	32.4014	61.0404	28.482	5.76195	6.9e-08	6.78568	4.89e-10	39217	53419	84560443	84561263	+	downstream	52399	NearestLocation
chr12	ENSG00000257241	lncRNA	NA	0	0	0	16.2047	13.4281	32.204	22.9945	59.1328	52.3701	5.74348	8.77e-08	6.90408	2.97e-10	66240	-47764	69946543	69947081	-	upstream	47564	NearestLocation
chr7	ENSG00000122678	protein_coding	POLM	0	0	0	13.6461	9.5915	39.7183	25.0849	39.104	52.3701	5.74191	1.12e-07	6.7009	1.39e-09	250718	-284	44072062	44082530	-	upstream	84	NearestLocation
chr3	ENSG00000154310	protein_coding	TNIK	0	0	0	16.2047	8.63235	37.5714	27.1753	49.5953	33.9946	5.7375	1.09e-07	6.63806	1.86e-09	186033	33279	171157551	171225711	-	inside	33079	NearestLocation
chr19	ENSG00000124302	protein_coding	CHST8	0	0	2.24958	71.642	34.5294	77.2897	77.3452	111.589	109.334	5.73704	1.26e-09	6.48744	1.44e-11	128846	16848	33621984	33744484	+	inside	16648	NearestLocation
chr1	ENSG00000228044	lncRNA	NA	0	0	0	18.7634	19.183	39.7183	7.31644	49.5953	37.6697	5.73644	1.04e-06	6.19941	3.56e-07	27959	10272	234674096	234683176	+	downstream	992	NearestLocation
chr2	ENSG00000115457	protein_coding	IGFBP2	0	0	0	12.7932	23.0196	25.7632	15.6781	14.3063	22.0506	5.71355	1.43e-07	5.65062	3.98e-07	152903	-154	216633420	216664436	+	overlapStart	46	NearestLocation
chr8	ENSG00000147481	protein_coding	SNTG1	0	0	0	22.1749	10.5506	26.8367	36.5822	40.0577	28.482	5.71157	9.4e-08	6.58974	1.65e-09	267703	-48195	50164131	50796632	+	upstream	47995	NearestLocation
chr7	ENSG00000006468	protein_coding	ETV1	0	0	0	17.0576	6.71405	38.6448	18.8137	31.4739	27.5632	5.71092	1.72e-07	6.16091	3.8e-08	247858	61	13895736	13990690	-	overlapStart	139	NearestLocation
chr9	ENSG00000176058	protein_coding	TPRN	0	0	1.12479	28.9979	25.897	59.0407	59.5767	135.433	109.334	5.70991	6.54e-08	7.1258	4.05e-11	286006	-369	137191619	137200741	-	upstream	169	NearestLocation
chr17	ENSG00000167291	protein_coding	TBC1D16	0	1.02701	0	35.821	17.2647	85.8774	32.4014	81.0692	83.6084	5.70821	7.49e-07	6.34397	1.04e-07	118929	-239	79950571	79993634	-	upstream	39	NearestLocation
chr2	ENSG00000233329	processed_pseudogene	RPS16P3	0	0	0	19.6163	18.2238	21.4694	25.0849	35.289	22.9693	5.70809	9.63e-08	6.29183	9.03e-09	144917	-130243	141208082	141208376	-	upstream	130043	NearestLocation
chr12	ENSG00000170627	protein_coding	GTSF1	0	1.02701	0	29.8508	30.6928	50.453	48.0794	80.1155	75.3394	5.68791	6.46e-08	6.61834	7.48e-10	64159	2526	54464697	54468947	-	inside	1524	NearestLocation
chr19	ENSG00000267423	lncRNA	NA	0	0	0	5.97016	23.0196	40.7918	53.3055	77.2542	56.964	5.6864	7.6e-07	7.12765	1.86e-09	128073	11425	28509238	28518728	+	downstream	1735	NearestLocation
chr13	ENSG00000225203	lncRNA	NA	0	0	0	20.4691	13.4281	24.6898	19.8589	65.8091	50.5326	5.68158	1.23e-07	6.91922	2.78e-10	80089	-29147	75375511	75377294	-	upstream	28947	NearestLocation
chr6	ENSG00000228506	lncRNA	PNISR-AS1	0	0	1.12479	42.644	12.4689	56.8938	47.0342	75.3467	75.3394	5.67961	9.37e-08	6.55703	1.69e-09	238222	271	99425732	99430963	+	inside	71	NearestLocation
chr1	ENSG00000285823	lncRNA	LINC02793	0	0	0	23.8807	14.3872	21.4694	10.4521	38.1502	20.213	5.67692	1.84e-07	6.01187	7.28e-08	2754	-3710	25041136	25044225	+	upstream	3510	NearestLocation
chr20	ENSG00000124253	protein_coding	PCK1	0	0	0	21.322	17.2647	18.249	31.3562	58.1791	39.5073	5.671	9.99e-08	6.86849	2.52e-10	162093	15971	57564084	57565392	+	downstream	14463	NearestLocation
chr10	ENSG00000201393	snoRNA	SNORA71	0	0	0	17.0576	12.4689	28.9836	22.9945	35.289	25.7257	5.67008	1.36e-07	6.29249	1.08e-08	38402	10187	78367507	78367623	+	downstream	9871	NearestLocation
chr6	ENSG00000137261	protein_coding	KIAA0319	0	0	0	28.9979	6.71405	21.4694	48.0794	70.5779	39.5073	5.66724	1.22e-07	7.11292	7.54e-11	228836	-368	24544104	24583227	-	upstream	168	NearestLocation
chr22	ENSG00000282602	lncRNA	NA	0	0	0	13.6461	12.4689	33.2775	22.9945	46.734	21.1318	5.66634	1.71e-07	6.37612	9.07e-09	168394	-2779	35372174	35372621	+	upstream	2579	NearestLocation
chr17	ENSG00000167716	protein_coding	WDR81	0	0	0	28.9979	8.63235	19.3224	36.5822	40.0577	39.5073	5.66547	1.22e-07	6.71827	8e-10	109508	-3598	1724540	1738594	+	upstream	3398	NearestLocation
chr1	ENSG00000092969	protein_coding	TGFB2	0	0	0	19.6163	15.3464	23.6163	12.5425	42.919	31.2383	5.66545	1.61e-07	6.32552	1.09e-08	25571	14424	218347038	218434312	+	inside	14224	NearestLocation
chr22	ENSG00000100206	protein_coding	DMC1	0	0	0	19.6163	16.3055	21.4694	16.7233	40.0577	32.1571	5.65606	1.41e-07	6.37137	6.72e-09	168819	-402	38569284	38570204	-	upstream	202	NearestLocation
chr5	ENSG00000113763	protein_coding	UNC5A	0	0	0	28.1451	6.71405	23.6163	22.9945	20.0289	35.8322	5.65322	2.02e-07	6.18726	2.84e-08	225234	-15925	176862624	176874400	+	upstream	15725	NearestLocation
chr20	ENSG00000101445	protein_coding	PPP1R16B	0	0	0	12.7932	17.2647	27.9102	18.8137	44.8265	33.0759	5.65312	1.52e-07	6.47391	4.09e-09	159579	779	38805724	38923024	+	inside	579	NearestLocation
chr19	ENSG00000126243	protein_coding	LRFN3	0	0	1.12479	21.322	36.4477	50.453	45.989	85.838	70.7456	5.64487	8.99e-08	6.60472	9.36e-10	129204	-3709	35935358	35936792	+	upstream	3509	NearestLocation
chr21	ENSG00000223768	lncRNA	LINC00205	0	0	0	15.3519	18.2238	22.5428	29.2658	39.104	30.3195	5.63767	1.28e-07	6.51629	2.27e-09	165912	76	45294778	45297351	+	overlapStart	124	NearestLocation
chr8	ENSG00000253123	lncRNA	NA	0	0	0	25.5864	17.2647	17.1755	3.13562	36.2427	33.0759	5.63718	3.53e-07	6.04104	1.09e-07	266578	105915	37326575	37330837	-	downstream	101453	NearestLocation
chr5	ENSG00000200756	snRNA	RNU6-236P	0	0	0	11.0874	18.2238	27.9102	17.7685	54.3641	33.9946	5.62642	1.92e-07	6.58491	2.52e-09	220405	8675	139717985	139718090	-	downstream	8370	NearestLocation
chr22	ENSG00000286144	lncRNA	NA	0	0	0	24.7335	7.6732	23.6163	33.4466	41.9652	26.6444	5.62408	1.72e-07	6.54019	2.74e-09	168804	4024	38416565	38423933	-	inside	3144	NearestLocation
chr1	ENSG00000079335	protein_coding	CDC14A	0	0	0	25.5864	12.4689	18.249	14.6329	34.3352	29.4008	5.62274	1.99e-07	6.19496	2.21e-08	12937	23	100351698	100499460	+	overlapStart	177	NearestLocation
chr14	ENSG00000250548	lncRNA	LINC01303	0	0	0	18.7634	11.5098	24.6898	39.7178	49.5953	61.5578	5.62093	1.24e-07	7.07352	6.59e-11	88285	-17843	61556320	61570653	-	upstream	17643	NearestLocation
chr7	ENSG00000228521	lncRNA	NA	0	0	0	18.7634	14.3872	22.5428	20.9041	38.1502	30.3195	5.62041	1.59e-07	6.38082	5.88e-09	261797	1437	155204147	155205189	+	downstream	195	NearestLocation
chr3	ENSG00000286994	lncRNA	NA	0	0	0	14.499	19.183	21.4694	27.1753	43.8728	32.1571	5.61363	1.47e-07	6.57348	1.67e-09	185743	6558	168094049	168095087	-	downstream	5320	NearestLocation
chr12	ENSG00000182379	protein_coding	NXPH4	0	0	0	12.7932	14.3872	28.9836	20.9041	39.104	34.9134	5.61171	1.84e-07	6.45079	4.56e-09	64596	-102	57216794	57226449	+	overlapStart	98	NearestLocation
chr1	ENSG00000224321	processed_pseudogene	RPL12P14	0	0	0	11.0874	20.1421	24.6898	20.9041	44.8265	25.7257	5.6042	2.01e-07	6.39794	6.55e-09	1571	3844	15792796	15793285	+	downstream	3155	NearestLocation
chr10	ENSG00000151929	protein_coding	BAG3	0	0	0	11.9403	12.4689	31.1306	30.311	43.8728	47.7762	5.60251	1.73e-07	6.78088	5.77e-10	43853	11568	119656610	119676707	+	inside	8329	NearestLocation
chr1	ENSG00000230881	lncRNA	NA	0	0	0	21.322	15.3464	18.249	26.1301	23.8439	16.5379	5.59419	2.13e-07	5.98122	6.21e-08	5033	2454	41535443	41535868	+	downstream	1829	NearestLocation
chr16	ENSG00000221719	snoRNA	SNORA3C	0	0	0	13.6461	20.1421	20.3959	36.5822	40.0577	27.5632	5.59202	1.62e-07	6.5839	1.53e-09	101999	1998	2796408	2796532	-	downstream	1674	NearestLocation
chr8	ENSG00000153310	protein_coding	CYRIB	0	0	0	18.7634	13.4281	22.5428	18.8137	24.7976	24.8069	5.5855	2.18e-07	6.02473	4.84e-08	274559	1092	129841470	130016405	-	inside	892	NearestLocation
chr9	ENSG00000227350	processed_pseudogene	PPIAP88	0	0	0	9.38169	15.3464	31.1306	25.0849	60.0866	25.7257	5.58365	2.56e-07	6.63235	2.17e-09	283010	-56904	107543151	107543616	-	upstream	56704	NearestLocation
chr3	ENSG00000136521	protein_coding	NDUFB5	0	0	1.12479	35.821	23.9787	41.8652	54.3507	88.6993	62.4766	5.58248	1.11e-07	6.6303	6.84e-10	186744	-22	179604890	179618477	+	overlapStart	178	NearestLocation
chr10	ENSG00000237512	lncRNA	UNC5B-AS1	0	0	0	14.499	8.63235	32.204	28.2205	24.7976	34.9134	5.57773	2.54e-07	6.33761	1.05e-08	37447	1760	71217224	71217825	-	downstream	959	NearestLocation
chr13	ENSG00000286191	lncRNA	NA	0	0	0	17.0576	10.5506	26.8367	20.9041	49.5953	41.3448	5.57728	2.16e-07	6.66271	1.34e-09	77440	8310	50372788	50387158	-	inside	5860	NearestLocation
chr12	ENSG00000279087	TEC	NA	0	0	0	16.2047	11.5098	27.9102	13.5877	27.6589	19.2942	5.5727	3.1e-07	5.84314	1.72e-07	73044	-17573	124637999	124638444	-	upstream	17373	NearestLocation
chr18	ENSG00000168675	protein_coding	LDLRAD4	0	0	0	20.4691	12.4689	20.3959	27.1753	29.5664	32.1571	5.57158	1.96e-07	6.37537	5.72e-09	120375	9126	13620868	13652754	+	inside	8926	NearestLocation
chr5	ENSG00000248673	lncRNA	LINC01331	0	0	0	7.67593	16.3055	31.1306	25.0849	41.9652	29.4008	5.56795	2.65e-07	6.45727	5.42e-09	212417	-6505	74369376	74536976	-	upstream	6305	NearestLocation
chr14	ENSG00000165959	protein_coding	CLMN	0	0	0	16.2047	7.6732	32.204	12.5425	46.734	33.0759	5.56744	3.62e-07	6.3771	1.31e-08	91664	40567	95213225	95296243	-	inside	40367	NearestLocation
chr14	ENSG00000258829	lncRNA	NA	0	0	0	11.0874	15.3464	27.9102	22.9945	37.1965	28.482	5.56529	2.38e-07	6.35978	7.83e-09	90066	29585	79072132	79074762	-	downstream	26755	NearestLocation
chr16	ENSG00000048471	protein_coding	SNX29	0	0	0	11.9403	8.63235	50.453	28.2205	60.0866	52.3701	5.56465	2.25e-06	6.67081	5.62e-08	103076	-269	12038710	12051868	+	upstream	69	NearestLocation
chr2	ENSG00000115112	protein_coding	TFCP2L1	0	0	0	11.0874	12.4689	30.0571	40.763	63.9016	50.5326	5.56437	1.85e-07	7.09961	6.77e-11	143396	24388	121216587	121285202	-	inside	24188	NearestLocation
chr2	ENSG00000115421	protein_coding	PAPOLG	0	0	0	17.9105	14.3872	20.3959	34.4918	58.1791	33.9946	5.56335	1.81e-07	6.8403	3.17e-10	138086	16056	60791481	60794004	+	downstream	13333	NearestLocation
chr21	ENSG00000159261	protein_coding	CLDN14	0	0	0	11.9403	16.3055	24.6898	62.7123	63.9016	37.6697	5.56188	1.7e-07	7.17723	3.49e-11	164957	9244	36460621	36576569	-	inside	9044	NearestLocation
chr7	ENSG00000082014	protein_coding	SMARCD3	0	0	0	24.7335	8.63235	20.3959	21.9493	30.5202	21.1318	5.55574	2.89e-07	6.10636	3.74e-08	261425	-145	151240422	151245513	-	overlapStart	55	NearestLocation
chr22	ENSG00000207780	miRNA	MIR648	0	0	0	14.499	18.2238	20.3959	21.9493	26.7052	33.9946	5.55481	2.25e-07	6.27886	1.06e-08	166348	258	17980868	17980961	-	overlapEnd	35	NearestLocation
chr8	ENSG00000272157	lncRNA	NA	2.22977	0	0	50.32	40.2843	68.7019	70.0288	113.497	99.2276	5.55288	3.87e-09	6.42144	2.05e-11	264967	-572	24955941	24957123	+	upstream	372	NearestLocation
chr1	ENSG00000251754	snRNA	RNU6-999P	0	0	0	17.9105	10.5506	24.6898	21.9493	46.734	39.5073	5.55231	2.34e-07	6.62355	1.57e-09	29395	-1111	245043928	245044032	+	upstream	911	NearestLocation
chr20	ENSG00000237595	lncRNA	LINC01275	0	0	0	25.5864	4.79575	22.5428	38.6726	50.549	38.5885	5.55208	2.46e-07	6.83019	5.07e-10	161190	-23	50163328	50166233	-	overlapStart	177	NearestLocation
chr5	ENSG00000171530	protein_coding	TBCA	0	0	0	17.9105	7.6732	28.9836	15.6781	35.289	29.4008	5.54991	3.38e-07	6.21188	2.55e-08	212856	-23540	77691404	77868780	-	upstream	23340	NearestLocation
chr7	ENSG00000004866	protein_coding	ST7	0	0	0	16.2047	11.5098	24.6898	36.5822	42.919	38.5885	5.54862	1.95e-07	6.74952	5.5e-10	257133	5089	117119686	117198397	+	inside	4889	NearestLocation
chr1	ENSG00000233427	lncRNA	NA	0	0	0	5.97016	20.1421	41.8652	20.9041	49.5953	32.1571	5.54546	2.07e-06	6.30408	2.23e-07	3279	16421	28870483	28877336	-	downstream	9368	NearestLocation
chr12	ENSG00000167580	protein_coding	AQP2	0	0	0	17.0576	18.2238	17.1755	18.8137	39.104	39.5073	5.54538	2.34e-07	6.49317	3.14e-09	63444	-5083	49950737	49958878	+	upstream	4883	NearestLocation
chr6	ENSG00000231971	lncRNA	CT69	0	0	2.24958	45.2027	40.2843	72.9958	91.9781	120.173	100.146	5.54472	3.86e-09	6.55336	7.21e-12	242568	3299	134428240	134520585	-	inside	3099	NearestLocation
chr6	ENSG00000157593	protein_coding	SLC35B2	0	0	0	18.7634	13.4281	19.3224	35.537	49.5953	48.695	5.54381	1.83e-07	6.91975	1.69e-10	231716	-134	44254102	44257571	-	overlapStart	66	NearestLocation
chr1	ENSG00000135750	protein_coding	KCNK1	0	0	0	17.9105	14.3872	20.3959	16.7233	38.1502	39.5073	5.54161	2.57e-07	6.44636	4.58e-09	27787	-220	233636524	233666990	+	upstream	20	NearestLocation
chr3	ENSG00000202322	rRNA_pseudogene	RNA5SP131	0	0	0	19.6163	19.183	13.9551	30.311	14.3063	35.8322	5.54001	2.89e-07	6.22675	1.79e-08	175624	16510	50419781	50419899	+	downstream	16192	NearestLocation
chr15	ENSG00000259702	lncRNA	NA	1.11488	0	0	37.5267	13.4281	48.306	74.2096	75.3467	59.7203	5.5378	1.63e-07	6.6401	8.06e-10	101035	11001	96045341	96064357	-	inside	7815	NearestLocation
chr3	ENSG00000247596	protein_coding	TWF2	0	0	0	20.4691	15.3464	16.102	19.8589	39.104	40.426	5.53715	2.42e-07	6.51903	2.69e-09	175799	625	52228647	52239131	-	inside	425	NearestLocation
chr10	ENSG00000227313	lncRNA	LINC02630	0	0	0	17.9105	12.4689	21.4694	28.2205	60.0866	44.1011	5.53701	2.16e-07	6.89572	2.44e-10	33890	8452	35896874	35898963	-	downstream	6163	NearestLocation
chr6	ENSG00000285887	lncRNA	NA	0	0	0	23.0278	9.5915	21.4694	10.4521	40.0577	25.7257	5.53587	4.02e-07	6.13549	4.38e-08	246753	144	169419004	169425156	-	overlapStart	56	NearestLocation
chr1	ENSG00000131910	protein_coding	NR0B2	0	0	0	15.3519	6.71405	33.2775	27.1753	30.5202	11.9441	5.53263	4.91e-07	5.99478	1.13e-07	3009	-420	26911489	26913975	-	upstream	220	NearestLocation
chr17	ENSG00000244044	misc_RNA	RN7SL735P	0	0	0	22.1749	10.5506	19.3224	26.1301	30.5202	25.7257	5.53197	2.66e-07	6.26732	1.22e-08	117315	10390	66364029	66364320	+	downstream	9899	NearestLocation
chr5	ENSG00000145819	protein_coding	ARHGAP26	0	0	0	16.2047	11.5098	24.6898	24.0397	26.7052	41.3448	5.52898	2.72e-07	6.41351	5.45e-09	220862	31063	143056083	143058159	+	downstream	28787	NearestLocation
chr19	ENSG00000065717	protein_coding	TLE2	0	0	1.12479	28.1451	16.3055	54.7469	36.5822	65.8091	70.7456	5.5177	2.11e-07	6.38837	4.34e-09	125792	-6854	3019553	3029622	-	upstream	6654	NearestLocation
chr10	ENSG00000107960	protein_coding	STN1	0	0	0	11.0874	3.8366	41.8652	21.9493	26.7052	16.5379	5.51643	7.49e-07	5.87571	3.1e-07	41850	-8278	103882745	103900153	-	upstream	8078	NearestLocation
chr1	ENSG00000230035	lncRNA	IGSF21-AS1	0	0	0	17.9105	12.4689	22.5428	12.5425	36.2427	21.1318	5.51597	3.9e-07	6.03415	6.27e-08	1862	33143	18166929	18179346	-	downstream	20526	NearestLocation
chr14	ENSG00000258595	processed_pseudogene	CYB5AP3	0	0	0	17.0576	4.79575	31.1306	27.1753	57.2253	35.8322	5.51589	3.68e-07	6.73312	1.29e-09	91400	-5377	93138066	93138465	+	upstream	5177	NearestLocation
chr1	ENSG00000162772	protein_coding	ATF3	0	0	0	19.6163	9.5915	22.5428	22.9945	61.0404	34.9134	5.5151	3e-07	6.73903	8.88e-10	24853	-182	212608628	212620772	+	overlapStart	18	NearestLocation
chr22	ENSG00000133424	protein_coding	LARGE1	0	0	0	18.7634	16.3055	15.0285	38.6726	60.0866	45.0199	5.51498	2.08e-07	7.01289	9.17e-11	168118	561	33162226	33210828	-	inside	361	NearestLocation
chr3	ENSG00000163947	protein_coding	ARHGEF3	0	0	0	15.3519	9.5915	26.8367	34.4918	38.1502	28.482	5.51388	2.8e-07	6.53351	2.58e-09	176240	2572	56727420	56801949	-	inside	2372	NearestLocation
chr6	ENSG00000188112	protein_coding	C6orf132	0	0	0	19.6163	4.79575	27.9102	30.311	36.2427	33.9946	5.511	3.51e-07	6.5094	4.09e-09	231412	-4787	42092233	42142620	-	upstream	4587	NearestLocation
chr2	ENSG00000151690	protein_coding	MFSD6	0	4.10804	0	83.5823	52.7532	129.89	88.8425	153.555	89.121	5.50876	1.28e-11	5.88032	9.34e-13	150133	-205	190469493	190497699	+	upstream	5	NearestLocation
chr19	ENSG00000132026	protein_coding	RTBDN	0	1.02701	0	37.5267	18.2238	40.7918	50.1699	62.9479	38.5885	5.50575	1.9e-07	6.22657	8.55e-09	126885	-1151	12825479	12835428	-	upstream	951	NearestLocation
chr11	ENSG00000250390	lncRNA	NA	0	0	0	11.0874	18.2238	22.5428	18.8137	37.1965	28.482	5.50561	3.26e-07	6.29693	1.14e-08	53473	38970	95482406	95497553	+	downstream	23623	NearestLocation
chr22	ENSG00000215478	transcribed_unprocessed_pseudogene	CES5AP1	0	0	0	21.322	15.3464	15.0285	25.0849	36.2427	12.8628	5.50198	3.88e-07	6.11115	3.83e-08	166805	13052	23366302	23376896	-	downstream	2258	NearestLocation
chr21	ENSG00000226543	processed_pseudogene	MYL6P1	0	0	0	18.7634	7.6732	24.6898	36.5822	30.5202	29.4008	5.49794	3.19e-07	6.46805	4.07e-09	165784	-3224	43855890	43856342	-	upstream	3024	NearestLocation
chr17	ENSG00000225663	protein_coding	MCRIP1	0	0	0	22.1749	7.6732	20.3959	35.537	49.5953	38.5885	5.49771	2.76e-07	6.80232	4.64e-10	119095	1832	81822805	81823820	-	downstream	617	NearestLocation
chr12	ENSG00000198015	protein_coding	MRPL42	0	0	0	12.7932	19.183	20.3959	10.4521	29.5664	21.1318	5.49262	4.64e-07	5.8558	1.66e-07	69015	170	93467540	93501385	+	overlapStart	30	NearestLocation
chr2	ENSG00000233329	processed_pseudogene	RPS16P3	0	0	0	16.2047	25.897	8.58774	28.2205	24.7976	22.0506	5.48244	4.07e-07	6.13052	3.25e-08	144922	-256961	141208082	141208376	-	upstream	256761	NearestLocation
chr11	ENSG00000185187	protein_coding	SIGIRR	0	0	0	13.6461	8.63235	28.9836	26.1301	30.5202	26.6444	5.47746	4.09e-07	6.26784	1.53e-08	45383	172	405716	407135	-	overlapStart	28	NearestLocation
chr8	ENSG00000253557	lncRNA	NA	0	0	0	21.322	10.5506	18.249	19.8589	61.0404	36.7509	5.47569	3.74e-07	6.7228	1.03e-09	264132	51185	19183674	19235677	-	inside	618	NearestLocation
chr16	ENSG00000261790	lncRNA	NA	0	0	0	7.67593	16.3055	28.9836	9.40685	43.8728	38.5885	5.47522	6.11e-07	6.36178	1.64e-08	101922	56	1984891	1990477	-	overlapStart	144	NearestLocation
chr8	ENSG00000104205	protein_coding	SGK3	0	0	0	15.3519	14.3872	21.4694	16.7233	19.0751	18.3755	5.47483	4.56e-07	5.70227	3.11e-07	269010	-21	66775181	66862020	+	overlapStart	179	NearestLocation
chr22	ENSG00000224277	lncRNA	NA	0	0	0	22.1749	6.71405	24.6898	8.36164	32.4277	16.5379	5.47277	7.78e-07	5.72809	5.09e-07	166832	-1640	23567064	23573122	+	upstream	1440	NearestLocation
chr20	ENSG00000064601	protein_coding	CTSA	0	0	1.12479	37.5267	17.2647	38.6448	59.5767	64.8554	55.1264	5.47222	2.05e-07	6.45124	2.09e-09	160603	-22	45891313	45895133	+	overlapStart	178	NearestLocation
chr15	ENSG00000166426	protein_coding	CRABP1	0	0	0	20.4691	4.79575	26.8367	17.7685	23.8439	28.482	5.47155	5.81e-07	6.01872	8.72e-08	98751	-18166	78340353	78348225	+	upstream	17966	NearestLocation
chr6	ENSG00000120278	protein_coding	PLEKHG1	0	0	0	5.97016	17.2647	27.9102	19.8589	58.1791	54.2076	5.46133	4.73e-07	6.85725	6.24e-10	244642	-15193	150768686	150842056	+	upstream	14993	NearestLocation
chr11	ENSG00000149418	protein_coding	ST14	0	0	0	19.6163	7.6732	23.6163	12.5425	33.3814	33.0759	5.45589	5.56e-07	6.18582	3.16e-08	56756	-7448	130189325	130196436	+	upstream	7248	NearestLocation
chr21	ENSG00000199806	rRNA_pseudogene	RNA5SP491	0	0	0	12.7932	7.6732	31.1306	14.6329	32.4277	35.8322	5.45572	5.9e-07	6.24144	2.57e-08	164994	8362	36851911	36852028	+	downstream	8045	NearestLocation
chr2	ENSG00000135956	protein_coding	TMEM127	0	0	2.24958	41.7912	44.1209	61.1877	74.2096	121.127	94.6337	5.44867	7.33e-09	6.45556	1.52e-11	141259	2	96253800	96260595	-	overlapStart	198	NearestLocation
chr17	ENSG00000250310	lncRNA	NA	0	0	0	12.7932	12.4689	24.6898	15.6781	34.3352	33.9946	5.44493	4.81e-07	6.28235	1.43e-08	115174	-2153	49544788	49567889	-	upstream	1953	NearestLocation
chr5	ENSG00000123213	protein_coding	NLN	0	0	0	35.821	2.87745	34.351	35.537	37.1965	23.8881	5.44325	4.82e-06	6.10103	1.26e-06	211459	-598	65809126	65812271	+	upstream	398	NearestLocation
chr22	ENSG00000100138	protein_coding	SNU13	0	0	0	15.3519	11.5098	23.6163	11.4973	36.2427	23.8881	5.4417	5.89e-07	6.05992	6e-08	169203	9538	41673934	41676323	-	downstream	6949	NearestLocation
chrX	ENSG00000147155	protein_coding	EBP	0	1.02701	0	28.1451	21.1013	42.9387	32.4014	61.0404	59.7203	5.43692	2.75e-07	6.24169	8.14e-09	290348	-127	48521799	48528710	+	overlapStart	73	NearestLocation
chr3	ENSG00000114026	protein_coding	OGG1	0	0	0	10.2346	15.3464	23.6163	22.9945	41.0115	29.4008	5.43598	4.39e-07	6.42812	5.24e-09	171436	7	9749952	9757407	+	overlapStart	193	NearestLocation
chr2	ENSG00000168702	protein_coding	LRP1B	0	0	0	19.6163	9.5915	22.5428	20.9041	9.53755	11.9441	5.43455	8.58e-07	5.31187	2.8e-06	144923	289070	141805364	141810401	-	downstream	283833	NearestLocation
chr1	ENSG00000270850	processed_pseudogene	NA	0	0	4.49916	77.6121	59.4673	98.759	105.566	165.953	126.791	5.43296	2.73e-14	6.2147	5.44e-18	3734	-7897	32421979	32422319	+	upstream	7697	NearestLocation
chr13	ENSG00000232814	lncRNA	COL4A2-AS1	0	0	0	12.7932	18.2238	17.1755	24.0397	65.8091	50.5326	5.43251	3.87e-07	6.96577	1.79e-10	83912	-1394	110502575	110508179	-	upstream	1194	NearestLocation
chr16	ENSG00000167962	protein_coding	ZNF598	0	0	0	20.4691	8.63235	19.3224	24.0397	34.3352	25.7257	5.42636	4.8e-07	6.28819	1.21e-08	101923	-1712	2000010	2002345	-	upstream	1512	NearestLocation
chr3	ENSG00000132155	protein_coding	RAF1	0	0	0	19.6163	7.6732	21.4694	21.9493	32.4277	27.5632	5.42579	5.1e-07	6.25028	1.62e-08	171824	1728	12608766	12662653	-	inside	1528	NearestLocation
chr15	ENSG00000138604	protein_coding	GLCE	0	0	0	20.4691	4.79575	22.5428	43.8986	74.3929	50.5326	5.42577	3.97e-07	7.20062	4.12e-11	97386	-16674	69160584	69197458	+	upstream	16474	NearestLocation
chr6	ENSG00000223942	lncRNA	NA	0	0	0	14.499	10.5506	24.6898	18.8137	32.4277	15.6192	5.42218	6.31e-07	5.96869	9.29e-08	246406	-7212	165773056	165775221	-	upstream	7012	NearestLocation
chr10	ENSG00000213170	processed_pseudogene	SAR1AP2	0	0	0	13.6461	12.4689	24.6898	11.4973	32.4277	12.8628	5.41995	8.13e-07	5.73392	3.96e-07	44654	-56313	126272818	126273411	+	upstream	56113	NearestLocation
chr20	ENSG00000101400	protein_coding	SNTA1	0	0	0	17.9105	8.63235	21.4694	38.6726	41.0115	23.8881	5.41938	4.52e-07	6.56089	2.29e-09	158848	2388	33407957	33443763	-	inside	2188	NearestLocation
chr20	ENSG00000225377	lncRNA	NRSN2-AS1	11.1488	3.08103	5.62395	328.359	196.626	391.816	430.625	576.068	516.351	5.41925	3.3e-32	6.16036	5.86e-41	155667	331	320327	348224	-	inside	131	NearestLocation
chr3	ENSG00000272360	lncRNA	NA	0	0	0	17.9105	11.5098	18.249	22.9945	31.4739	42.2636	5.41677	4.45e-07	6.48166	3.44e-09	176376	20534	58490537	58491950	-	downstream	18921	NearestLocation
chr12	ENSG00000089094	protein_coding	KDM2B	0	0	1.12479	27.2922	14.3872	49.3795	52.2603	76.3004	67.9893	5.41554	3.1e-07	6.55925	1.36e-09	72713	351	121516347	121537616	-	inside	151	NearestLocation
chr3	ENSG00000114770	protein_coding	ABCC5	0	0	0	19.6163	9.5915	20.3959	15.6781	15.2601	21.1318	5.41527	7.13e-07	5.63416	5.26e-07	187160	1678	183988573	184017444	-	inside	1478	NearestLocation
chr10	ENSG00000156113	protein_coding	KCNMA1	0	0	0	7.67593	9.5915	33.2775	34.4918	41.9652	15.6192	5.41212	7.74e-07	6.3623	1.53e-08	38238	21719	77249530	77309618	-	inside	21519	NearestLocation
chr1	ENSG00000184005	protein_coding	ST6GALNAC3	0	0	0	17.0576	12.4689	17.1755	36.5822	56.2716	41.3448	5.4121	3.65e-07	6.91967	1.78e-10	9865	-19119	76313800	76413003	+	upstream	18919	NearestLocation
chr19	ENSG00000121289	protein_coding	CEP89	0	0	0	17.9105	14.3872	16.102	18.8137	24.7976	15.6192	5.40812	6.1e-07	5.81949	1.72e-07	128739	1377	32875925	32878421	-	inside	919	NearestLocation
chr22	ENSG00000278890	lncRNA	NA	0	0	0	8.52881	23.0196	17.1755	17.7685	28.6127	24.8069	5.40518	6.27e-07	6.05966	5.21e-08	169880	37559	48052646	48058275	+	downstream	31730	NearestLocation
chr21	ENSG00000237945	lncRNA	LINC00649	0	0	0	26.4393	5.7549	16.102	21.9493	58.1791	27.5632	5.40226	6.83e-07	6.58346	3.5e-09	164625	700	33923433	33943130	+	inside	500	NearestLocation
chr9	ENSG00000223446	lncRNA	NA	0	0	1.12479	28.1451	21.1013	39.7183	42.8534	60.0866	62.4766	5.40044	2.95e-07	6.34803	3.83e-09	281721	17	93091460	93095546	-	overlapStart	183	NearestLocation
chr11	ENSG00000255327	lncRNA	LINC02697	0	0	0	23.0278	7.6732	18.249	26.1301	19.0751	14.7004	5.39911	7.82e-07	5.81106	2.33e-07	57197	-81788	134950708	134951568	+	upstream	81588	NearestLocation
chr5	ENSG00000173926	protein_coding	MARCHF3	0	0	0	17.9105	6.71405	23.6163	24.0397	28.6127	24.8069	5.39844	6.25e-07	6.16959	2.79e-08	218801	1873	126898873	126914990	-	inside	1673	NearestLocation
chr17	ENSG00000229980	lncRNA	TOB1-AS1	0	0	0	8.52881	16.3055	23.6163	17.7685	31.4739	30.3195	5.39607	6.24e-07	6.20812	2.24e-08	115383	765	50908678	50909417	+	overlapEnd	174	NearestLocation
chr15	ENSG00000134138	protein_coding	MEIS2	0	0	0	15.3519	12.4689	19.3224	21.9493	41.9652	27.5632	5.39234	5.23e-07	6.40417	5.71e-09	94119	-80	36894707	36897150	-	overlapStart	120	NearestLocation
chr9	ENSG00000148339	protein_coding	SLC25A25	0	0	0	19.6163	5.7549	22.5428	19.8589	40.0577	35.8322	5.39227	6.42e-07	6.44482	6.31e-09	285053	10288	128068232	128109245	+	inside	10088	NearestLocation
chr17	ENSG00000236472	lncRNA	NA	0	0	0	20.4691	6.71405	19.3224	32.4014	46.734	42.2636	5.39029	4.83e-07	6.77543	5.81e-10	115266	-2634	50135586	50146176	+	upstream	2434	NearestLocation
chr10	ENSG00000272748	lncRNA	NA	0	0	0	11.0874	21.1013	15.0285	18.8137	36.2427	37.6697	5.3891	5.57e-07	6.41915	5.68e-09	37884	-436	74821610	74822130	-	upstream	236	NearestLocation
chr12	ENSG00000228630	lncRNA	HOTAIR	1.11488	0	0	26.4393	19.183	42.9387	44.9438	65.8091	60.6391	5.38845	3.24e-07	6.3905	3.16e-09	64036	-4122	53962308	53974956	-	upstream	3922	NearestLocation
chrX	ENSG00000101868	protein_coding	POLA1	0	0	0	22.1749	10.5506	15.0285	12.5425	32.4277	30.3195	5.38708	7.15e-07	6.12977	3.88e-08	288205	-17	24693873	24724848	+	overlapStart	183	NearestLocation
chr11	ENSG00000134571	protein_coding	MYBPC3	2.22977	0	1.12479	55.4372	43.1617	84.8039	76.3	113.497	88.2023	5.38164	2.58e-11	6.02503	1.5e-13	49546	-2712	47331406	47352702	-	upstream	2512	NearestLocation
chr19	ENSG00000105672	protein_coding	ETV2	0	0	0	15.3519	7.6732	24.6898	16.7233	35.289	41.3448	5.37755	6.99e-07	6.41179	7.8e-09	129152	668	35643666	35644682	+	inside	148	NearestLocation
chr22	ENSG00000273068	lncRNA	NA	1.11488	0	0	33.2623	22.0604	31.1306	49.1247	58.1791	53.2889	5.37693	3.13e-07	6.31227	4.32e-09	168358	-18743	35122661	35127419	+	upstream	18543	NearestLocation
chr1	ENSG00000272235	lncRNA	NA	0	0	0	12.7932	14.3872	20.3959	30.311	26.7052	13.7816	5.37583	7.02e-07	6.04766	5.39e-08	225	26328	3306636	3310096	-	downstream	22668	NearestLocation
chr16	ENSG00000103222	protein_coding	ABCC1	0	0	0	13.6461	7.6732	25.7632	27.1753	32.4277	31.2383	5.3703	6.38e-07	6.38512	7.39e-09	103421	2765	15949616	16143053	+	inside	2565	NearestLocation
chr19	ENSG00000289543	lncRNA	NA	0	0	0	17.9105	3.8366	25.7632	22.9945	51.5028	41.3448	5.3694	7.48e-07	6.68328	1.81e-09	126118	-1447	5828335	5829289	+	upstream	1247	NearestLocation
chr2	ENSG00000128641	protein_coding	MYO1B	0	0	0	12.7932	16.3055	17.1755	20.9041	32.4277	29.4008	5.36639	5.9e-07	6.27523	1.17e-08	150238	45115	191276885	191425389	+	inside	44915	NearestLocation
chr17	ENSG00000267440	lncRNA	LINC02594	0	0	0	13.6461	8.63235	23.6163	38.6726	46.734	39.5073	5.36349	5.12e-07	6.81705	4.01e-10	114339	-8114	43679341	43706709	+	upstream	7914	NearestLocation
chr13	ENSG00000241613	misc_RNA	RN7SL618P	0	0	0	9.38169	13.4281	23.6163	30.311	56.2716	33.9946	5.36255	5.75e-07	6.76233	6.78e-10	77825	-16127	53258077	53258372	+	upstream	15927	NearestLocation
chr2	ENSG00000135960	protein_coding	EDAR	0	0	0	17.9105	8.63235	19.3224	29.2658	41.0115	27.5632	5.36043	5.95e-07	6.49046	3.41e-09	142390	-42618	108894478	108989372	-	upstream	42418	NearestLocation
chr14	ENSG00000259687	lncRNA	LINC01220	0	0	0	17.9105	3.8366	24.6898	36.5822	54.3641	37.6697	5.36027	6.52e-07	6.83311	5.51e-10	89688	379	75294446	75296506	+	inside	179	NearestLocation
chr11	ENSG00000254842	lncRNA	LINC02551	0	0	0	13.6461	10.5506	24.6898	14.6329	11.4451	20.213	5.36013	1.09e-06	5.45377	1.45e-06	56832	19635	130844753	130847590	-	downstream	16598	NearestLocation
chr12	ENSG00000278095	lncRNA	NA	0	0	0	15.3519	12.4689	17.1755	40.763	55.3178	37.6697	5.35969	4.69e-07	6.91441	1.83e-10	60677	-1213	26273329	26273900	-	upstream	1013	NearestLocation
chr10	ENSG00000227560	processed_pseudogene	RPS15AP30	0	0	0	24.7335	4.79575	19.3224	13.5877	47.6878	16.5379	5.35343	1.26e-06	6.12564	7.42e-08	42999	40907	112987476	112987865	+	downstream	40318	NearestLocation
chr15	ENSG00000136379	protein_coding	ABHD17C	0	0	0	9.38169	15.3464	22.5428	27.1753	21.9364	16.5379	5.353	8.31e-07	5.94478	9.98e-08	99051	680	80704584	80754197	+	inside	480	NearestLocation
chr10	ENSG00000270541	processed_pseudogene	NA	0	0	0	11.9403	14.3872	19.3224	27.1753	42.919	28.482	5.35094	5.94e-07	6.50516	2.9e-09	35692	153507	55746551	55746908	+	downstream	152950	NearestLocation
chr12	ENSG00000278743	lncRNA	NA	0	0	0	13.6461	14.3872	18.249	15.6781	31.4739	24.8069	5.34828	7.49e-07	6.08203	4.14e-08	60549	-47	25385508	25386241	-	overlapStart	153	NearestLocation
chr7	ENSG00000128512	protein_coding	DOCK4	0	0	0	11.0874	6.71405	31.1306	12.5425	42.919	21.1318	5.34305	1.26e-06	6.11047	7.54e-08	256456	68871	111862883	112206394	-	inside	68671	NearestLocation
chr10	ENSG00000207583	miRNA	MIR606	0	0	0	6.82304	17.2647	21.4694	36.5822	42.919	45.9387	5.34281	5.85e-07	6.82015	4.19e-10	37978	-43653	75552458	75552553	+	upstream	43453	NearestLocation
chr12	ENSG00000287982	lncRNA	NA	0	0	0	11.0874	18.2238	16.102	24.0397	29.5664	28.482	5.33923	6.73e-07	6.2634	1.25e-08	71784	1209	114733757	114735244	-	inside	78	NearestLocation
chr5	ENSG00000197043	protein_coding	ANXA6	0	1.02701	0	31.5566	13.4281	41.8652	25.0849	70.5779	48.695	5.33537	5.8e-07	6.14418	2e-08	221953	-233	151101124	151157815	-	upstream	33	NearestLocation
chr6	ENSG00000118690	protein_coding	ARMC2	0	0	0	14.499	9.5915	21.4694	22.9945	43.8728	27.5632	5.33491	7.24e-07	6.43904	5.18e-09	239312	-12985	108848416	108974472	+	upstream	12785	NearestLocation
chr8	ENSG00000020181	protein_coding	ADGRA2	0	0	0	11.0874	12.4689	22.5428	19.8589	29.5664	24.8069	5.33479	7.96e-07	6.12055	3.38e-08	266680	-745	37796883	37844896	+	upstream	545	NearestLocation
chr7	ENSG00000106436	protein_coding	MYL10	2.22977	0	0	45.2027	21.1013	69.7754	104.521	99.1906	78.0958	5.33293	2.07e-08	6.40132	3.5e-11	255208	-59021	101613330	101629296	-	upstream	58821	NearestLocation
chr13	ENSG00000286757	lncRNA	NA	0	0	0	25.5864	6.71405	12.8816	33.4466	31.4739	24.8069	5.33113	8.34e-07	6.35809	9.92e-09	82697	-32315	99864134	99878983	-	upstream	32115	NearestLocation
chr2	ENSG00000231672	lncRNA	DIRC3	0	0	0	10.2346	11.5098	24.6898	27.1753	23.8439	19.2942	5.3303	8.9e-07	6.03766	5.96e-08	153036	-55013	217425510	217434216	-	upstream	54813	NearestLocation
chr6	ENSG00000146410	protein_coding	MTFR2	0	0	0	17.0576	7.6732	21.4694	14.6329	32.4277	32.1571	5.33007	9.19e-07	6.19479	2.75e-08	242809	-1233	136248691	136250335	-	upstream	1033	NearestLocation
chr1	ENSG00000207501	snRNA	RNVU1-14	0	0	0	13.6461	14.3872	17.1755	20.9041	22.8901	25.7257	5.32428	7.87e-07	6.04086	4.71e-08	15694	16	145281116	145281279	+	includeFeature	53	NearestLocation
chr1	ENSG00000142945	protein_coding	KIF2C	0	2.05402	0	52.0257	25.897	55.8203	56.4411	86.7917	73.5019	5.32327	2.05e-08	6.06429	3.29e-10	5541	-183	44739818	44757971	+	overlapStart	17	NearestLocation
chr6	ENSG00000216412	processed_pseudogene	RPL12P2	0	0	0	7.67593	21.1013	16.102	27.1753	40.0577	37.6697	5.32064	7.16e-07	6.5817	2.03e-09	230687	11618	37091314	37091806	+	downstream	10926	NearestLocation
chr8	ENSG00000213750	processed_pseudogene	NA	0	0	0	10.2346	12.4689	22.5428	29.2658	48.6415	23.8881	5.31882	7.76e-07	6.53417	3.01e-09	271600	29798	97624203	97625079	-	downstream	28722	NearestLocation
chr17	ENSG00000279200	TEC	NA	0	0	0	12.7932	11.5098	20.3959	22.9945	34.3352	39.5073	5.31693	7.25e-07	6.48068	3.58e-09	111613	26005	17616043	17617745	+	downstream	24103	NearestLocation
chr9	ENSG00000107130	protein_coding	NCS1	0	0	0	13.6461	11.5098	19.3224	22.9945	46.734	36.7509	5.31571	7.1e-07	6.60487	1.68e-09	285308	-1995	130200432	130233375	+	upstream	1795	NearestLocation
chr1	ENSG00000223949	lncRNA	ROR1-AS1	0	0	0	21.322	10.5506	11.8081	28.2205	48.6415	33.9946	5.31373	7.13e-07	6.65572	1.24e-09	8352	-1498	64106792	64171342	-	upstream	1298	NearestLocation
chr14	ENSG00000099814	protein_coding	CEP170B	0	0	0	12.7932	10.5506	21.4694	33.4466	24.7976	25.7257	5.31036	8.05e-07	6.28454	1.2e-08	92818	1279	104893934	104895059	+	overlapEnd	46	NearestLocation
chr16	ENSG00000261325	lncRNA	LINC02192	0	0	0	17.0576	12.4689	15.0285	16.7233	36.2427	27.5632	5.30864	8.61e-07	6.23079	1.77e-08	105234	430	47849307	47887130	-	inside	230	NearestLocation
chr1	ENSG00000158850	protein_coding	B4GALT3	0	0	0	10.2346	7.6732	26.8367	31.3562	57.2253	50.5326	5.30462	7.73e-07	6.94395	2.43e-10	17907	-203	161171310	161177507	-	upstream	3	NearestLocation
chr17	ENSG00000161544	protein_coding	CYGB	0	0	0	9.38169	5.7549	31.1306	19.8589	39.104	34.9134	5.29483	1.23e-06	6.39625	1.19e-08	118530	176	76528534	76551175	-	overlapStart	24	NearestLocation
chr17	ENSG00000275023	protein_coding	MLLT6	0	3.08103	0	59.7016	37.4068	82.657	79.4356	165	141.491	5.29423	1.21e-09	6.40387	3.78e-13	113603	-1341	38705273	38729795	+	upstream	1141	NearestLocation
chr19	ENSG00000099624	protein_coding	ATP5F1D	0	0	0	14.499	7.6732	23.6163	19.8589	19.0751	19.2942	5.29227	1.24e-06	5.77709	2.76e-07	125604	778	1244058	1244825	+	overlapEnd	189	NearestLocation
chr20	ENSG00000196562	protein_coding	SULF2	0	0	0	10.2346	10.5506	24.6898	14.6329	44.8265	29.4008	5.29203	1.12e-06	6.33802	1.36e-08	160861	15828	47706513	47736943	-	inside	14402	NearestLocation
chr17	ENSG00000272636	protein_coding	DOC2B	0	0	0	13.6461	10.5506	21.4694	19.8589	12.3988	26.6444	5.29039	1.25e-06	5.79408	2.53e-07	109339	-1326	156019	162172	-	upstream	1126	NearestLocation
chr15	ENSG00000249487	lncRNA	LINC01586	0	0	0	4.2644	18.2238	22.5428	28.2205	47.6878	31.2383	5.28874	1.01e-06	6.58744	2.82e-09	100052	17048	88585586	88603515	-	inside	681	NearestLocation
chr7	ENSG00000127946	protein_coding	HIP1	0	0	0	17.9105	8.63235	18.249	12.5425	37.1965	33.0759	5.28868	1.12e-06	6.25068	2.1e-08	252698	4232	75654413	75738935	-	inside	4032	NearestLocation
chr8	ENSG00000253549	lncRNA	CA3-AS1	0	0	4.49916	73.3477	49.8758	89.0978	85.7068	147.832	113.928	5.2858	1.9e-13	6.02283	8.71e-17	270561	51	85440596	85463464	-	overlapStart	149	NearestLocation
chr9	ENSG00000148204	protein_coding	CRB2	0	0	0	11.9403	19.183	17.1755	13.5877	8.5838	7.35019	5.28468	2.08e-06	4.64016	2.93e-05	284596	-2057	123356170	123374099	+	upstream	1857	NearestLocation
chr10	ENSG00000077327	protein_coding	SPAG6	0	0	0	17.0576	7.6732	19.3224	29.2658	28.6127	20.213	5.28043	1.03e-06	6.18063	2.51e-08	32226	37971	22391805	22454224	+	inside	24248	NearestLocation
chr2	ENSG00000223536	lncRNA	NA	0	0	2.24958	38.3796	34.5294	56.8938	64.8027	73.4392	51.4513	5.28011	2.35e-08	5.88661	9.21e-10	133391	-7745	16765068	16769567	+	upstream	7545	NearestLocation
chr1	ENSG00000176261	protein_coding	ZBTB8OS	0	0	0	8.52881	14.3872	21.4694	19.8589	33.3814	28.482	5.27937	1.02e-06	6.24505	1.74e-08	3759	19736	32621830	32632058	-	downstream	9308	NearestLocation
chr20	ENSG00000241229	misc_RNA	RN7SL443P	0	0	0	3.41152	13.4281	27.9102	37.6274	49.5953	45.9387	5.27797	1.01e-06	6.87115	5e-10	160323	11063	44007248	44007537	+	downstream	10574	NearestLocation
chr1	ENSG00000185946	protein_coding	RNPC3	0	1.02701	0	17.9105	25.897	38.6448	28.2205	44.8265	44.1011	5.2777	6.27e-07	5.89024	5.89e-08	13323	47	103525757	103541475	+	overlapStart	153	NearestLocation
chr19	ENSG00000104964	protein_coding	TLE5	0	0	0	19.6163	9.5915	15.0285	14.6329	30.5202	23.8881	5.27757	1.17e-06	6.01563	7.08e-08	125794	-188	3053549	3056196	-	overlapStart	12	NearestLocation
chr20	ENSG00000240474	misc_RNA	RN7SL116P	0	0	0	11.0874	16.3055	17.1755	17.7685	21.9364	18.3755	5.27601	1.17e-06	5.78819	2.2e-07	159589	21756	38872770	38873074	+	downstream	21252	NearestLocation
chr21	ENSG00000231300	processed_pseudogene	EZH2P1	0	0	0	15.3519	10.5506	17.1755	31.3562	29.5664	23.8881	5.27049	9.18e-07	6.3023	1.01e-08	164848	-3664	35599732	35600022	-	upstream	3464	NearestLocation
chr10	ENSG00000107864	protein_coding	CPEB3	0	0	0	15.3519	13.4281	15.0285	15.6781	22.8901	26.6444	5.27018	1.12e-06	5.94966	8.86e-08	40226	3277	92046692	92243246	-	inside	3077	NearestLocation
chr14	ENSG00000089902	protein_coding	RCOR1	0	0	0	18.7634	4.79575	21.4694	18.8137	43.8728	18.3755	5.26413	1.49e-06	6.19962	3.72e-08	92591	2156	102592649	102730561	+	inside	1956	NearestLocation
chr19	ENSG00000289543	lncRNA	NA	0	2.05402	0	37.5267	30.6928	60.1142	63.7575	91.5605	62.4766	5.26326	2.86e-08	6.0707	3.01e-10	126119	964	5828335	5829289	+	overlapEnd	190	NearestLocation
chr15	ENSG00000234797	processed_pseudogene	RPS3AP6	0	0	0	9.38169	13.4281	21.4694	16.7233	40.0577	22.9693	5.26245	1.22e-06	6.20269	2.6e-08	96241	-16406	59768352	59769146	+	upstream	16206	NearestLocation
chr15	ENSG00000234797	processed_pseudogene	RPS3AP6	0	0	0	13.6461	15.3464	13.9551	15.6781	47.6878	42.2636	5.25832	1.04e-06	6.58359	2.39e-09	96239	-26936	59768352	59769146	+	upstream	26736	NearestLocation
chr2	ENSG00000233329	processed_pseudogene	RPS16P3	0	0	0	21.322	7.6732	13.9551	21.9493	26.7052	33.9946	5.2571	1.14e-06	6.2581	1.66e-08	144916	-120625	141208082	141208376	-	upstream	120425	NearestLocation
chr19	ENSG00000207073	misc_RNA	Y_RNA	0	0	0	18.7634	5.7549	19.3224	26.1301	47.6878	18.3755	5.25556	1.31e-06	6.38173	1.07e-08	131115	4077	49566672	49566772	+	downstream	3777	NearestLocation
chr19	ENSG00000105173	protein_coding	CCNE1	0	0	1.12479	28.9979	13.4281	37.5714	39.7178	52.4566	59.7203	5.24766	6.96e-07	6.22766	9.12e-09	128283	-6614	29811991	29824312	+	upstream	6414	NearestLocation
chr19	ENSG00000105197	protein_coding	TIMM50	1.11488	9.2431	0	172.282	103.588	226.502	215.312	355.751	314.221	5.24647	2.8e-13	6.07927	4.85e-17	129718	-103	39480838	39493779	+	overlapStart	97	NearestLocation
chr12	ENSG00000274879	processed_pseudogene	NA	0	0	0	11.9403	9.5915	20.3959	34.4918	59.1328	41.3448	5.24028	9.03e-07	6.91823	2.16e-10	71806	15473	114929757	114929935	-	downstream	15095	NearestLocation
chr5	ENSG00000253093	rRNA_pseudogene	RNA5SP179	0	0	0	8.52881	23.0196	11.8081	21.9493	36.2427	19.2942	5.23899	1.38e-06	6.16088	3.37e-08	205974	12903	16853994	16854114	+	downstream	12583	NearestLocation
chr3	ENSG00000157445	protein_coding	CACNA2D3	0	0	0	12.7932	14.3872	15.0285	18.8137	32.4277	43.1824	5.23678	1.1e-06	6.44378	4.88e-09	175996	81152	54272774	54320541	+	downstream	33185	NearestLocation
chr1	ENSG00000287338	lncRNA	NA	0	0	0	11.9403	13.4281	19.3224	8.36164	28.6127	19.2942	5.23469	1.81e-06	5.721	4.37e-07	26182	21860	223091872	223103327	-	downstream	10205	NearestLocation
chr12	ENSG00000199220	misc_RNA	Y_RNA	4.45953	0	0	55.4372	57.549	106.273	80.4808	171.676	113.928	5.23441	9.07e-11	6.00161	1.95e-13	71773	1417	114657949	114658062	-	downstream	1104	NearestLocation
chr3	ENSG00000183813	protein_coding	CCR4	0	0	0	22.1749	5.7549	13.9551	35.537	35.289	28.482	5.23382	1.17e-06	6.49742	3.96e-09	173994	-3770	32951644	32956349	+	upstream	3570	NearestLocation
chr10	ENSG00000148848	protein_coding	ADAM12	0	0	0	13.6461	12.4689	17.1755	13.5877	42.919	21.1318	5.23294	1.45e-06	6.16387	3.44e-08	44631	8420	126064695	126067006	-	downstream	5909	NearestLocation
chr10	ENSG00000228683	lncRNA	NA	0	0	0	5.97016	18.2238	19.3224	18.8137	30.5202	23.8881	5.22664	1.5e-06	6.08561	5.27e-08	38461	-78178	78696062	78697022	-	upstream	77978	NearestLocation
chr4	ENSG00000109654	protein_coding	TRIM2	0	0	0	15.3519	7.6732	20.3959	21.9493	34.3352	14.7004	5.22649	1.57e-06	6.03861	7.16e-08	201098	-4	153205148	153339319	+	overlapStart	196	NearestLocation
chr7	ENSG00000224865	lncRNA	NA	0	0	0	8.52881	11.5098	22.5428	20.9041	46.734	41.3448	5.22565	1.21e-06	6.62176	1.95e-09	258946	96	131897289	131898212	+	overlapStart	104	NearestLocation
chr11	ENSG00000173599	protein_coding	PC	0	0	0	11.0874	13.4281	18.249	18.8137	25.7514	19.2942	5.22032	1.43e-06	5.91554	1.11e-07	50894	-540	66848550	66958386	-	upstream	340	NearestLocation
chr6	ENSG00000220537	processed_pseudogene	NA	0	0	0	20.4691	8.63235	11.8081	28.2205	51.5028	35.8322	5.21924	1.12e-06	6.70686	9.63e-10	236051	4554	82263996	82264974	-	downstream	3376	NearestLocation
chr14	ENSG00000246548	lncRNA	LINC02288	0	0	0	13.6461	5.7549	22.5428	29.2658	42.919	33.0759	5.21403	1.25e-06	6.57675	2.42e-09	89875	-463	77041064	77069503	+	upstream	263	NearestLocation
chr3	ENSG00000163618	protein_coding	CADPS	0	0	0	11.0874	21.1013	9.66121	31.3562	23.8439	22.9693	5.21266	1.37e-06	6.18177	2.49e-08	176834	1162	62625230	62875029	-	inside	962	NearestLocation
chr14	ENSG00000119715	protein_coding	ESRRB	0	0	0	17.9105	8.63235	15.0285	24.0397	42.919	22.0506	5.20932	1.36e-06	6.35452	9.39e-09	89802	19129	76310712	76498475	+	inside	18929	NearestLocation
chr10	ENSG00000172731	protein_coding	LRRC20	0	0	0	11.0874	15.3464	15.0285	21.9493	26.7052	35.8322	5.20803	1.25e-06	6.29861	1.1e-08	37343	-5	70298973	70382589	-	overlapStart	195	NearestLocation
chr11	ENSG00000233930	lncRNA	KRTAP5-AS1	0	0	1.12479	24.7335	14.3872	38.6448	38.6726	57.2253	56.0452	5.20502	8.43e-07	6.22824	9.06e-09	45454	1115	1573771	1597908	+	inside	915	NearestLocation
chr2	ENSG00000084731	protein_coding	KIF3C	0	0	0	16.2047	4.79575	21.4694	25.0849	45.7803	22.0506	5.20476	1.61e-06	6.39295	9.99e-09	134346	14631	25929419	25951919	-	inside	7669	NearestLocation
chr8	ENSG00000254290	lncRNA	NA	0	0	0	19.6163	5.7549	18.249	16.7233	14.3063	29.4008	5.20421	2.07e-06	5.81078	2.94e-07	266647	-11624	37597480	37599858	-	upstream	11424	NearestLocation
chr19	ENSG00000119559	protein_coding	C19orf25	0	0	1.12479	23.8807	21.1013	32.204	32.4014	57.2253	48.695	5.20414	8.05e-07	6.11226	1.59e-08	125629	5908	1474172	1476485	-	downstream	3395	NearestLocation
chr15	ENSG00000138604	protein_coding	GLCE	0	0	0	12.7932	11.5098	16.102	33.4466	54.3641	42.2636	5.20322	1.02e-06	6.87602	2.53e-10	97397	34420	69160635	69272207	+	inside	34220	NearestLocation
chr1	ENSG00000225315	lncRNA	NA	2.22977	0	0	35.821	30.6928	55.8203	63.7575	97.2831	88.2023	5.20151	3.79e-08	6.25168	7.54e-11	2626	2735	24040835	24086799	+	inside	2535	NearestLocation
chr1	ENSG00000284928	lncRNA	NA	0	0	0	13.6461	13.4281	16.102	9.40685	22.8901	22.0506	5.20131	1.93e-06	5.68373	4.73e-07	8354	-2794	64186791	64192685	+	upstream	2594	NearestLocation
chr15	ENSG00000218052	transcribed_unprocessed_pseudogene	ADAMTS7P4	0	0	0	15.3519	8.63235	18.249	21.9493	29.5664	16.5379	5.20121	1.61e-06	5.99231	8.03e-08	99621	-16595	85314599	85330352	-	upstream	16395	NearestLocation
chr16	ENSG00000087237	protein_coding	CETP	1.11488	1.02701	0	51.1728	23.0196	47.2326	74.2096	134.48	107.497	5.19927	4.25e-08	6.56264	9.49e-12	106175	2683	56962107	56983845	+	inside	2483	NearestLocation
chr20	ENSG00000227906	lncRNA	SNAP25-AS1	0	0	0	11.0874	10.5506	20.3959	21.9493	34.3352	20.213	5.19865	1.51e-06	6.15303	3.07e-08	156759	12	10024859	10035206	-	overlapStart	188	NearestLocation
chr9	ENSG00000223729	lncRNA	LINC02247	0	0	0	17.0576	12.4689	15.0285	9.40685	19.0751	10.1065	5.19806	2.52e-06	5.15902	5.63e-06	285762	18655	134293931	134295397	-	downstream	16989	NearestLocation
chr20	ENSG00000289955	lncRNA	NA	0	0	0	8.52881	17.2647	16.102	22.9945	38.1502	18.3755	5.19328	1.57e-06	6.20052	2.47e-08	155922	-92	2330316	2331055	+	overlapStart	108	NearestLocation
chr10	ENSG00000119986	protein_coding	AVPI1	0	0	0	11.0874	15.3464	13.9551	25.0849	52.4566	46.8575	5.19197	1.17e-06	6.8113	4.47e-10	40928	-225	97677424	97687241	-	upstream	25	NearestLocation
chr12	ENSG00000264295	miRNA	MIR3922	0	0	0	10.2346	13.4281	18.249	13.5877	36.2427	33.0759	5.19131	1.6e-06	6.25748	1.86e-08	70435	12667	104591633	104591716	+	downstream	12384	NearestLocation
chr1	ENSG00000048707	protein_coding	VPS13D	0	0	0	9.38169	11.5098	22.5428	11.4973	44.8265	19.2942	5.18933	2.12e-06	6.10549	6.62e-08	1202	23798	12409838	12416827	+	downstream	16609	NearestLocation
chr12	ENSG00000289695	protein_coding	NA	0	0	1.12479	18.7634	26.8562	30.0571	56.4411	83.9305	69.8268	5.18685	7.67e-07	6.66106	5.51e-10	63570	-202	50924969	50970700	+	upstream	2	NearestLocation
chr3	ENSG00000272610	lncRNA	MAGI1-IT1	0	0	0	14.499	9.5915	19.3224	9.40685	18.1214	22.9693	5.1843	2.31e-06	5.57099	9.17e-07	177169	-9794	65872815	65954558	-	upstream	9594	NearestLocation
chr1	ENSG00000117298	protein_coding	ECE1	0	0	0	7.67593	10.5506	23.6163	20.9041	61.9941	34.9134	5.18243	1.61e-06	6.70906	1.45e-09	2254	-10043	21272746	21298999	-	upstream	9843	NearestLocation
chr10	ENSG00000165476	protein_coding	REEP3	0	0	0	11.9403	12.4689	18.249	8.36164	39.104	28.482	5.18242	2.05e-06	6.12111	5.47e-08	36583	6212	63598046	63620822	+	inside	6012	NearestLocation
chr1	ENSG00000233421	lncRNA	LINC01783	0	0	0	17.0576	6.71405	18.249	13.5877	27.6589	33.0759	5.18189	1.89e-06	6.10252	5.21e-08	1675	479	16533886	16535649	-	inside	279	NearestLocation
chr12	ENSG00000257596	lncRNA	SCAT2	0	0	0	15.3519	9.5915	15.0285	26.1301	48.6415	36.7509	5.17864	1.27e-06	6.66637	1.12e-09	64113	6	54262615	54279063	+	overlapStart	194	NearestLocation
chr16	ENSG00000200059	misc_RNA	Y_RNA	0	0	0	15.3519	9.5915	19.3224	5.22603	32.4277	20.213	5.1779	2.77e-06	5.73044	5.69e-07	101936	-3095	2131851	2131950	+	upstream	2895	NearestLocation
chr4	ENSG00000289508	lncRNA	NA	0	0	0	11.0874	14.3872	15.0285	28.2205	47.6878	22.9693	5.17677	1.41e-06	6.49974	3.48e-09	202478	-8057	169940276	169941684	+	upstream	7857	NearestLocation
chr10	ENSG00000270767	processed_pseudogene	NA	0	0	0	25.5864	3.8366	18.249	5.22603	20.9826	12.8628	5.17646	4.22e-06	5.0667	1.18e-05	34471	17855	44488335	44488445	-	downstream	17545	NearestLocation
chr12	ENSG00000073060	protein_coding	SCARB1	0	0	0	12.7932	4.79575	25.7632	12.5425	26.7052	35.8322	5.17574	2.36e-06	6.09095	7.81e-08	73062	-20828	124785820	124817707	-	upstream	20628	NearestLocation
chr10	ENSG00000156650	protein_coding	KAT6B	0	0	0	8.52881	7.6732	25.7632	26.1301	45.7803	22.0506	5.16989	1.87e-06	6.40607	9.46e-09	37900	-28051	74975946	74989096	+	upstream	27851	NearestLocation
chr2	ENSG00000212199	snRNA	RNU6-127P	0	0	0	21.322	1.9183	18.249	27.1753	35.289	36.7509	5.16894	1.98e-06	6.47012	7.44e-09	144133	6576	131229607	131229713	+	downstream	6270	NearestLocation
chr1	ENSG00000227070	lncRNA	EPS15-AS1	0	0	0	21.322	1.9183	19.3224	24.0397	25.7514	28.482	5.16884	2.36e-06	6.14394	5.73e-08	6544	-8298	51518288	51561637	+	upstream	8098	NearestLocation
chr1	ENSG00000229607	lncRNA	NA	0	0	0	5.11728	13.4281	22.5428	36.5822	31.4739	38.5885	5.16857	1.53e-06	6.59114	2.29e-09	3523	8010	30810378	30815553	-	downstream	2635	NearestLocation
chr17	ENSG00000035862	protein_coding	TIMP2	0	0	0	15.3519	3.8366	23.6163	16.7233	42.919	21.1318	5.16778	2.36e-06	6.18622	4.58e-08	118792	8208	78852981	78874089	-	inside	8008	NearestLocation
chr10	ENSG00000241058	protein_coding	NSUN6	0	0	0	12.7932	4.79575	23.6163	28.2205	31.4739	32.1571	5.1658	1.74e-06	6.38751	8.86e-09	31757	23739	18545561	18651587	-	inside	23539	NearestLocation
chr16	ENSG00000246898	lncRNA	LINC00920	0	0	0	10.2346	14.3872	16.102	25.0849	47.6878	19.2942	5.16412	1.66e-06	6.3959	7.68e-09	107119	-1540	66408516	66412135	+	upstream	1340	NearestLocation
chr15	ENSG00000259420	lncRNA	NA	0	0	0	17.0576	4.79575	20.3959	20.9041	27.6589	16.5379	5.16328	2.29e-06	5.91172	1.65e-07	98661	23481	77568970	77573037	+	downstream	19214	NearestLocation
chr1	ENSG00000142611	protein_coding	PRDM16	1.11488	0	0	21.322	18.2238	35.4244	45.989	78.2079	83.6084	5.16241	9.38e-07	6.63967	7.39e-10	234	7170	3396491	3434293	+	inside	6970	NearestLocation
chr12	ENSG00000214760	processed_pseudogene	RPL21P1	0	0	0	10.2346	10.5506	19.3224	26.1301	36.2427	38.5885	5.16039	1.44e-06	6.53389	2.62e-09	72800	4096	122364782	122365632	+	downstream	3046	NearestLocation
chrX	ENSG00000079482	protein_coding	OPHN1	0	0	0	6.82304	7.6732	28.9836	14.6329	23.8439	26.6444	5.15732	2.69e-06	5.89748	2.23e-07	292104	2	68430585	68433480	-	overlapStart	198	NearestLocation
chr20	ENSG00000171940	protein_coding	ZNF217	0	0	0	12.7932	7.6732	21.4694	16.7233	31.4739	16.5379	5.15512	2.26e-06	5.91162	1.54e-07	161656	-13626	53582925	53609907	-	upstream	13426	NearestLocation
chr1	ENSG00000228105	lncRNA	LINC01757	0	0	0	6.82304	5.7549	30.0571	18.8137	41.0115	34.9134	5.155	2.36e-06	6.39731	1.39e-08	2128	12851	20243120	20244664	+	downstream	11107	NearestLocation
chr19	ENSG00000127663	protein_coding	KDM4B	0	0	0	11.0874	13.4281	16.102	18.8137	26.7052	22.0506	5.15353	1.82e-06	5.99352	7.08e-08	126015	-415	5046998	5082437	+	upstream	215	NearestLocation
chr16	ENSG00000103544	protein_coding	VPS35L	0	0	0	20.4691	3.8366	17.1755	16.7233	34.3352	28.482	5.15347	2.27e-06	6.17926	3.99e-08	103719	71	19555416	19700687	+	overlapStart	129	NearestLocation
chr17	ENSG00000185924	protein_coding	RTN4RL1	0	0	2.24958	35.821	29.7336	52.5999	50.1699	76.3004	97.39	5.15186	5.74e-08	6.10552	2.45e-10	109539	-355	1934677	2025334	-	upstream	155	NearestLocation
chrX	ENSG00000206795	misc_RNA	Y_RNA	0	0	0	11.0874	12.4689	17.1755	14.6329	34.3352	26.6444	5.15094	1.89e-06	6.1377	3.53e-08	286958	91180	12149126	12149238	+	downstream	90868	NearestLocation
chr15	ENSG00000278090	lncRNA	LUNAR1	0	0	0	23.8807	4.79575	17.1755	14.6329	8.5838	11.0253	5.15051	4.14e-06	4.85801	1.94e-05	101420	30745	99028538	99031053	+	downstream	28030	NearestLocation
chr1	ENSG00000287384	lncRNA	NA	4.45953	0	0	62.2603	41.2434	89.0978	89.8877	121.127	124.953	5.14915	8.65e-13	5.97603	1.67e-16	1145	-20	11979533	11980127	-	overlapStart	180	NearestLocation
chr12	ENSG00000256399	processed_pseudogene	NA	0	0	0	16.2047	1.9183	22.5428	33.4466	43.8728	35.8322	5.14539	1.97e-06	6.64959	2.25e-09	65417	-29750	63887379	63888598	-	upstream	29550	NearestLocation
chr18	ENSG00000266905	lncRNA	NA	0	0	0	4.2644	14.3872	22.5428	24.0397	30.5202	32.1571	5.14101	2.08e-06	6.30511	1.61e-08	123078	-12222	48962951	48963941	-	upstream	12022	NearestLocation
chr20	ENSG00000273812	lncRNA	LINC02970	0	0	0	8.52881	10.5506	21.4694	24.0397	29.5664	24.8069	5.14048	1.9e-06	6.18547	2.57e-08	162627	7307	62596732	62603115	-	downstream	724	NearestLocation
chr2	ENSG00000230587	lncRNA	LINC02580	0	0	0	11.0874	13.4281	17.1755	12.5425	30.5202	14.7004	5.13995	2.5e-06	5.75843	3.44e-07	136217	-21503	43097745	43157585	-	upstream	21303	NearestLocation
chr17	ENSG00000172992	protein_coding	DCAKD	0	0	0	7.67593	12.4689	21.4694	20.9041	28.6127	14.7004	5.13873	2.38e-06	5.90027	1.6e-07	114543	8124	45023344	45030179	-	downstream	1089	NearestLocation
chr19	ENSG00000130513	protein_coding	GDF15	0	0	0	11.9403	13.4281	13.9551	33.4466	33.3814	21.1318	5.13712	1.66e-06	6.34689	8.15e-09	127581	1640	18386920	18388484	+	overlapEnd	124	NearestLocation
chr19	ENSG00000279827	TEC	NA	0	0	0	6.82304	11.5098	23.6163	24.0397	19.0751	17.4567	5.13573	2.55e-06	5.81564	2.65e-07	126434	-1922	8444570	8445597	-	upstream	1722	NearestLocation
chr17	ENSG00000159842	protein_coding	ABR	0	0	0	11.9403	12.4689	13.9551	38.6726	47.6878	39.5073	5.13504	1.34e-06	6.83491	3.08e-10	109436	93	1072733	1115436	-	overlapStart	107	NearestLocation
chr19	ENSG00000168813	protein_coding	ZNF507	0	0	0	12.7932	15.3464	12.8816	8.36164	31.4739	33.0759	5.13363	2.43e-06	6.07127	6.86e-08	128674	-20717	32345594	32387667	+	upstream	20517	NearestLocation
chr22	ENSG00000228719	lncRNA	NA	0	0	0	6.82304	10.5506	23.6163	17.7685	50.549	29.4008	5.13122	2.21e-06	6.45645	7.46e-09	168557	-4753	36445395	36454944	-	upstream	4553	NearestLocation
chr9	ENSG00000287708	lncRNA	NA	0	0	0	16.2047	2.87745	24.6898	12.5425	21.9364	19.2942	5.12851	3.64e-06	5.61314	1.11e-06	277033	-22726	14395791	14472407	+	upstream	22526	NearestLocation
chr7	ENSG00000106536	protein_coding	POU6F2	0	0	0	3.41152	11.5098	26.8367	19.8589	36.2427	37.6697	5.12792	2.54e-06	6.38809	1.38e-08	250209	8011	39406618	39464710	+	inside	7811	NearestLocation
chr1	ENSG00000075151	protein_coding	EIF4G3	0	0	0	14.499	1.9183	25.7632	26.1301	29.5664	22.0506	5.12713	2.92e-06	6.1265	6.95e-08	2241	19	20806483	21177285	-	overlapStart	181	NearestLocation
chr9	ENSG00000178243	lncRNA	LINC02907	0	0	0	11.0874	10.5506	18.249	21.9493	37.1965	20.213	5.12497	2.02e-06	6.20136	2.35e-08	285844	-12987	135343249	135346562	+	upstream	12787	NearestLocation
chr17	ENSG00000161544	protein_coding	CYGB	0	0	0	7.67593	7.6732	25.7632	26.1301	25.7514	22.9693	5.12305	2.42e-06	6.10399	5.36e-08	118525	-1149	76528368	76532065	-	upstream	949	NearestLocation
chr22	ENSG00000289489	lncRNA	NA	0	0	0	6.82304	15.3464	19.3224	15.6781	24.7976	16.5379	5.12097	2.73e-06	5.73776	3.89e-07	167402	1882	27666965	27669321	-	inside	274	NearestLocation
chr17	ENSG00000072134	protein_coding	EPN2	0	0	0	13.6461	7.6732	19.3224	15.6781	26.7052	20.213	5.11911	2.49e-06	5.87392	1.73e-07	111774	4553	19312912	19331973	+	inside	4353	NearestLocation
chr15	ENSG00000128923	protein_coding	MINDY2	0	0	0	5.97016	11.5098	22.5428	26.1301	41.9652	29.4008	5.11834	2.03e-06	6.46839	5.32e-09	96149	29	58771302	58861900	+	overlapStart	171	NearestLocation
chr3	ENSG00000163590	protein_coding	PPM1L	0	0	1.12479	24.7335	17.2647	31.1306	32.4014	93.468	55.1264	5.11523	1.34e-06	6.44711	3e-09	185227	-37246	160842213	161071028	+	upstream	37046	NearestLocation
chr16	ENSG00000242612	protein_coding	DECR2	0	0	0	2.55864	17.2647	24.6898	12.5425	20.9826	16.5379	5.11496	4.19e-06	5.49638	2.06e-06	101796	1	402005	407171	+	overlapStart	199	NearestLocation
chr6	ENSG00000096401	protein_coding	CDC5L	0	0	0	10.2346	8.63235	23.6163	13.5877	13.3526	19.2942	5.11304	3.37e-06	5.42761	1.98e-06	231736	233	44387706	44450425	+	inside	33	NearestLocation
chr19	ENSG00000223573	protein_coding	TINCR	0	0	0	8.52881	8.63235	26.8367	5.22603	20.9826	33.0759	5.10825	4.16e-06	5.73675	7.22e-07	126075	25732	5561034	5562298	-	downstream	24268	NearestLocation
chr1	ENSG00000235912	processed_pseudogene	NA	0	0	0	11.0874	13.4281	13.9551	22.9945	40.0577	31.2383	5.10696	1.84e-06	6.44373	4.54e-09	3124	5967	27649419	27649610	+	downstream	5576	NearestLocation
chr1	ENSG00000066135	protein_coding	KDM4A	0	0	0	11.0874	11.5098	16.102	21.9493	30.5202	39.5073	5.10634	1.9e-06	6.40926	5.87e-09	5336	432	43666285	43667062	+	inside	145	NearestLocation
chr1	ENSG00000243709	protein_coding	LEFTY1	0	0	0	28.1451	5.7549	7.51427	17.7685	17.1676	27.5632	5.1026	3.55e-06	5.83102	3.49e-07	26603	-9170	225886282	225889146	-	upstream	8970	NearestLocation
chr13	ENSG00000228842	lncRNA	PCDH9-AS2	0	0	0	20.4691	14.3872	3.2204	27.1753	59.1328	40.426	5.10182	2.14e-06	6.80715	7.51e-10	79165	10221	66825169	66915031	+	inside	10021	NearestLocation
chr22	ENSG00000225676	lncRNA	NA	0	0	0	12.7932	9.5915	16.102	22.9945	30.5202	35.8322	5.10118	1.94e-06	6.37116	7.27e-09	167733	11078	30182818	30207195	-	inside	10878	NearestLocation
chr12	ENSG00000258111	processed_pseudogene	NA	0	0	0	13.6461	19.183	7.51427	11.4973	31.4739	21.1318	5.10115	2.92e-06	5.89431	1.84e-07	70422	9580	104514029	104514439	+	downstream	8970	NearestLocation
chr9	ENSG00000095380	protein_coding	NANS	0	0	0	18.7634	4.79575	17.1755	18.8137	23.8439	16.5379	5.09744	3.12e-06	5.77943	3.46e-07	282131	-11470	98056732	98083077	+	upstream	11270	NearestLocation
chr13	ENSG00000214823	processed_pseudogene	NXT1P1	0	0	0	3.41152	20.1421	17.1755	18.8137	27.6589	28.482	5.09526	2.94e-06	6.09725	6.52e-08	75974	-215967	39169636	39169951	-	upstream	215767	NearestLocation
chr14	ENSG00000100749	protein_coding	VRK1	0	0	0	12.7932	1.9183	25.7632	29.2658	31.4739	33.0759	5.09321	2.87e-06	6.38736	1.37e-08	91890	11384	96877390	96881407	+	downstream	7167	NearestLocation
chr2	ENSG00000284378	miRNA	MIR1244-1	0	0	0	19.6163	5.7549	15.0285	18.8137	14.3063	27.5632	5.09146	3.15e-06	5.81564	2.86e-07	154640	2044	231713314	231713398	+	downstream	1760	NearestLocation
chr9	ENSG00000273399	lncRNA	NA	0	0	0	7.67593	5.7549	26.8367	19.8589	38.1502	35.8322	5.08811	2.77e-06	6.39693	1.16e-08	277054	23011	14586766	14587326	-	downstream	22251	NearestLocation
chr19	ENSG00000260725	lncRNA	NA	0	0	0	6.82304	7.6732	25.7632	29.2658	32.4277	20.213	5.08797	2.78e-06	6.21864	2.99e-08	128048	4002	28418483	28429490	-	inside	3802	NearestLocation
chr9	ENSG00000289220	lncRNA	NA	0	0	0	7.67593	12.4689	18.249	25.0849	40.0577	38.5885	5.08768	2e-06	6.56559	2.32e-09	285755	4811	134219070	134220280	+	downstream	3401	NearestLocation
chr1	ENSG00000162522	protein_coding	KIAA1522	0	0	0	11.9403	9.5915	17.1755	20.9041	30.5202	24.8069	5.08754	2.28e-06	6.15367	2.87e-08	3786	5701	32754021	32774970	+	inside	5501	NearestLocation
chr15	ENSG00000258611	transcribed_processed_pseudogene	YBX2P2	0	0	0	5.97016	13.4281	20.3959	19.8589	24.7976	27.5632	5.08598	2.67e-06	6.06604	5.99e-08	100646	-2067	93065586	93066606	-	upstream	1867	NearestLocation
chr13	ENSG00000118922	protein_coding	KLF12	0	0	0	11.9403	7.6732	21.4694	10.4521	19.0751	22.9693	5.0768	3.64e-06	5.61293	8.37e-07	79934	5651	73686089	74133929	-	inside	5451	NearestLocation
chr13	ENSG00000185989	protein_coding	RASA3	0	0	0	17.0576	9.5915	11.8081	13.5877	35.289	54.2076	5.07629	2.6e-06	6.5341	4.37e-09	84208	-70	113977783	114132623	-	overlapStart	130	NearestLocation
chr1	ENSG00000288925	lncRNA	NA	0	0	0	11.0874	4.79575	25.7632	14.6329	21.9364	19.2942	5.07596	3.87e-06	5.68356	6.76e-07	23484	-3	203290128	203290500	-	overlapStart	175	NearestLocation
chr5	ENSG00000231185	lncRNA	SPRY4-AS1	1.11488	0	0	16.2047	18.2238	37.5714	26.1301	53.4103	48.695	5.07342	1.7e-06	5.99878	3.86e-08	220757	3612	142353543	142375654	+	inside	3412	NearestLocation
chr17	ENSG00000286743	lncRNA	NA	0	0	0	10.2346	20.1421	11.8081	5.22603	25.7514	17.4567	5.07277	4.41e-06	5.47159	2e-06	111507	-9252	16525832	16529290	+	upstream	9052	NearestLocation
chr17	ENSG00000006047	protein_coding	YBX2	0	0	0	13.6461	13.4281	10.7347	20.9041	29.5664	25.7257	5.07176	2.35e-06	6.1567	2.68e-08	110229	-1864	7288263	7294639	-	upstream	1664	NearestLocation
chr7	ENSG00000205763	transcribed_unprocessed_pseudogene	RP9P	0	0	0	6.82304	12.4689	20.3959	12.5425	38.1502	32.1571	5.07132	2.97e-06	6.23801	2.74e-08	249610	4630	32916815	32942551	-	inside	4430	NearestLocation
chr16	ENSG00000159713	protein_coding	TPPP3	0	0	0	11.0874	3.8366	25.7632	17.7685	22.8901	30.3195	5.0688	3.55e-06	6.01418	1.18e-07	107229	-56	67389825	67393518	-	overlapStart	144	NearestLocation
chr8	ENSG00000254273	processed_pseudogene	NA	0	0	0	12.7932	12.4689	12.8816	16.7233	33.3814	23.8881	5.06533	2.59e-06	6.1116	3.87e-08	269634	9050	73511276	73511654	-	downstream	8472	NearestLocation
chr4	ENSG00000109654	protein_coding	TRIM2	0	0	0	13.6461	3.8366	20.3959	30.311	41.9652	45.0199	5.06511	2.32e-06	6.71616	1.1e-09	201108	-14867	153257339	153339311	+	upstream	14667	NearestLocation
chr3	ENSG00000154822	protein_coding	PLCL2	0	0	0	16.2047	6.71405	18.249	19.8589	21.9364	8.26896	5.06375	4.13e-06	5.52659	1.38e-06	172355	26288	16802651	17011084	+	inside	26088	NearestLocation
chr6	ENSG00000112246	protein_coding	SIM1	0	0	0	15.3519	2.87745	21.4694	15.6781	47.6878	33.0759	5.06275	3.32e-06	6.42012	1.24e-08	238345	88296	100391083	100394042	-	downstream	85137	NearestLocation
chr10	ENSG00000078403	protein_coding	MLLT10	2.22977	0	0	42.644	17.2647	50.453	63.7575	73.4392	56.964	5.0602	1.11e-07	5.90819	1.08e-09	32103	326	21533349	21743611	+	inside	126	NearestLocation
chr2	ENSG00000236283	lncRNA	NA	0	0	0	12.7932	12.4689	12.8816	28.2205	19.0751	19.2942	5.05832	2.74e-06	5.96555	8.71e-08	147307	1524	164912333	164959082	+	inside	1324	NearestLocation
chr6	ENSG00000112164	protein_coding	GLP1R	0	0	0	16.2047	5.7549	15.0285	29.2658	42.919	38.5885	5.05809	2.21e-06	6.65137	1.36e-09	230956	11106	39048781	39091303	+	inside	10906	NearestLocation
chr19	ENSG00000263974	misc_RNA	RN7SL121P	0	0	0	10.2346	8.63235	19.3224	20.9041	24.7976	37.6697	5.05284	2.7e-06	6.2662	1.69e-08	125742	15751	2595019	2595291	-	downstream	15279	NearestLocation
chr19	ENSG00000269843	lncRNA	NA	0	0	0	12.7932	6.71405	25.7632	25.0849	78.2079	67.0705	5.05283	6.47e-06	7.02354	2.64e-09	129946	5154	40831221	40837210	-	inside	635	NearestLocation
chr19	ENSG00000271109	lncRNA	NA	0	0	0	7.67593	6.71405	28.9836	7.31644	25.7514	16.5379	5.05046	5.44e-06	5.47346	2.45e-06	129011	-54	34850628	34860576	-	overlapStart	146	NearestLocation
chr19	ENSG00000130304	protein_coding	SLC27A1	0	0	0	8.52881	11.5098	20.3959	12.5425	19.0751	16.5379	5.05041	3.95e-06	5.49465	1.38e-06	127473	-74	17500366	17504900	+	overlapStart	126	NearestLocation
chr1	ENSG00000077157	protein_coding	PPP1R12B	0	0	0	9.38169	3.8366	26.8367	16.7233	33.3814	32.1571	5.0462	3.75e-06	6.20779	4.27e-08	23346	-165	202348699	202592706	+	overlapStart	35	NearestLocation
chr19	ENSG00000198077	protein_coding	CYP2A7	0	0	0	8.52881	10.5506	19.3224	15.6781	40.0577	25.7257	5.03945	3.11e-06	6.22486	2.52e-08	129953	11939	40875798	40876747	-	downstream	10790	NearestLocation
chr6	ENSG00000007866	protein_coding	TEAD3	0	0	0	7.67593	7.6732	23.6163	17.7685	41.9652	25.7257	5.03895	3.33e-06	6.27631	2.22e-08	230463	6588	35473597	35496950	-	inside	6388	NearestLocation
chr12	ENSG00000169372	protein_coding	CRADD	0	0	0	11.0874	6.71405	21.4694	21.9493	34.3352	13.7816	5.03886	3.63e-06	6.00634	1.04e-07	69081	38057	93848660	93850756	+	downstream	35761	NearestLocation
chr16	ENSG00000126602	protein_coding	TRAP1	4.45953	1.02701	1.12479	100.64	63.3039	82.657	157.826	226.994	156.192	5.03767	6.12e-17	6.16848	1.57e-24	102110	-144	3678366	3717553	-	overlapStart	56	NearestLocation
chr1	ENSG00000204138	protein_coding	PHACTR4	0	0	0	11.9403	7.6732	20.3959	14.6329	33.3814	11.9441	5.0363	4.15e-06	5.78668	3.78e-07	3213	-577	28438151	28460286	+	upstream	377	NearestLocation
chr3	ENSG00000241596	lncRNA	NA	0	1.02701	0	26.4393	10.5506	32.204	35.537	57.2253	47.7762	5.03508	1.88e-06	6.12066	1.84e-08	180945	407	115658533	115661279	+	inside	207	NearestLocation
chr17	ENSG00000275410	protein_coding	HNF1B	0	0	0	14.499	6.71405	18.249	15.6781	35.289	12.8628	5.03311	4.01e-06	5.87541	2.29e-07	113516	8092	37728611	37733817	-	downstream	2686	NearestLocation
chr22	ENSG00000100124	protein_coding	ANKRD54	0	0	0	11.0874	12.4689	17.1755	19.8589	25.7514	5.51264	5.029	4.81e-06	5.54815	1.34e-06	168735	1476	37831825	37843882	-	inside	1276	NearestLocation
chrX	ENSG00000223714	lncRNA	LINC02601	0	0	0	12.7932	12.4689	10.7347	37.6274	30.5202	31.2383	5.02861	2.37e-06	6.51462	2.67e-09	289682	-21792	41275739	41276778	+	upstream	21592	NearestLocation
chr6	ENSG00000226533	lncRNA	BTBD9-AS1	0	2.05402	0	40.0854	18.2238	49.3795	53.3055	77.2542	53.2889	5.02798	1.41e-07	5.83832	1.86e-09	230853	-110152	38481692	38482531	+	upstream	109952	NearestLocation
chr1	ENSG00000142867	protein_coding	BCL10	2.22977	0	0	37.5267	16.3055	53.6734	80.4808	75.3467	79.0145	5.02379	1.3e-07	6.16187	1.84e-10	11015	678	85267729	85275750	-	inside	478	NearestLocation
chr5	ENSG00000113763	protein_coding	UNC5A	0	0	0	13.6461	15.3464	11.8081	16.7233	13.3526	7.35019	5.02299	5.14e-06	5.07547	8.44e-06	225235	-3322	176862624	176874400	+	upstream	3122	NearestLocation
chr19	ENSG00000161265	protein_coding	U2AF1L4	0	0	0	8.52881	6.71405	24.6898	12.5425	20.0289	34.9134	5.02159	4.39e-06	5.94355	1.83e-07	129163	68	35742531	35745157	-	overlapStart	132	NearestLocation
chr19	ENSG00000266976	lncRNA	NA	0	0	0	5.97016	14.3872	17.1755	31.3562	42.919	19.2942	5.01947	3.09e-06	6.40876	7.97e-09	128089	-9973	28606688	28615229	+	upstream	9773	NearestLocation
chr17	ENSG00000262772	lncRNA	LINC01977	0	0	0	4.2644	18.2238	13.9551	37.6274	66.7629	48.695	5.01942	2.47e-06	7.07201	9.86e-11	118913	6429	79822634	79827704	+	downstream	1159	NearestLocation
chr13	ENSG00000287863	lncRNA	NA	0	0	1.12479	28.9979	7.6732	33.2775	47.0342	49.5953	24.8069	5.01823	2.45e-06	5.90701	7.96e-08	76919	-1266	46290300	46298110	+	upstream	1066	NearestLocation
chr1	ENSG00000160785	protein_coding	SLC25A44	2.22977	0	0	39.2325	25.897	40.7918	52.2603	75.3467	46.8575	5.01487	1.27e-07	5.7731	2.21e-09	17118	-174	156193932	156212795	+	overlapStart	26	NearestLocation
chr11	ENSG00000110090	protein_coding	CPT1A	0	0	0	11.9403	5.7549	19.3224	19.8589	44.8265	44.1011	5.01372	3.03e-06	6.61238	2.33e-09	51048	346	68807567	68839684	-	inside	146	NearestLocation
chr3	ENSG00000169855	protein_coding	ROBO1	0	0	0	16.2047	9.5915	10.7347	29.2658	42.919	17.4567	5.01126	3.13e-06	6.35607	1.02e-08	178291	23897	78598811	79018544	-	inside	23697	NearestLocation
chr20	ENSG00000225377	lncRNA	NRSN2-AS1	0	0	7.87354	94.6697	70.0179	152.432	150.51	218.41	200.293	5.01014	6.63e-11	5.86868	3.63e-14	155660	-56	316860	324461	-	overlapStart	144	NearestLocation
chr2	ENSG00000230499	lncRNA	NA	0	0	0	14.499	5.7549	18.249	21.9493	31.4739	12.8628	5.00831	4.14e-06	5.93037	1.59e-07	142515	-10197	111195963	111206494	+	upstream	9997	NearestLocation
chr11	ENSG00000256091	processed_pseudogene	MTRF1LP1	0	0	0	17.0576	8.63235	10.7347	24.0397	27.6589	23.8881	5.0078	3.18e-06	6.13792	3.3e-08	55071	19291	113711720	113712398	+	downstream	18413	NearestLocation
chr17	ENSG00000175662	protein_coding	TOM1L2	2.22977	0	0	32.4095	17.2647	66.555	66.8931	93.468	66.1517	5.00649	8.16e-07	6.00839	7.37e-09	111655	49877	17846849	17972397	-	inside	49677	NearestLocation
chr6	ENSG00000206671	snRNA	RNU6-471P	0	0	0	14.499	7.6732	15.0285	20.9041	23.8439	21.1318	5.0063	3.49e-06	5.94881	1.04e-07	229255	21132	27596412	27596517	+	downstream	20827	NearestLocation
chr6	ENSG00000276746	misc_RNA	Metazoa_SRP	0	0	0	16.2047	9.5915	12.8816	19.8589	26.7052	9.18774	5.00541	4.46e-06	5.69279	5.48e-07	230217	-8153	33562880	33563130	-	upstream	7953	NearestLocation
chr1	ENSG00000117400	protein_coding	MPL	0	0	0	12.7932	11.5098	11.8081	19.8589	33.3814	33.0759	5.00512	2.93e-06	6.32321	1.01e-08	5282	-141	43349263	43352736	+	overlapStart	59	NearestLocation
chr17	ENSG00000141551	protein_coding	CSNK1D	0	0	0	17.0576	7.6732	13.9551	17.7685	26.7052	11.0253	5.00457	4.48e-06	5.68758	5.64e-07	119141	-1460	82255187	82266800	-	upstream	1260	NearestLocation
chr16	ENSG00000197943	protein_coding	PLCG2	0	0	0	14.499	14.3872	10.7347	6.27123	23.8439	19.2942	5.00411	5.06e-06	5.51661	1.45e-06	108651	-1122	81785746	81921610	+	upstream	922	NearestLocation
chr10	ENSG00000165650	protein_coding	PDZD8	0	0	0	15.3519	7.6732	15.0285	11.4973	31.4739	22.0506	5.00403	4.07e-06	5.91498	1.62e-07	43569	18939	117290186	117374481	-	inside	18739	NearestLocation
chr3	ENSG00000144959	protein_coding	NCEH1	0	0	0	13.6461	11.5098	12.8816	13.5877	34.3352	14.7004	5.0038	4.08e-06	5.86412	2.07e-07	186202	21	172633999	172711112	-	overlapStart	179	NearestLocation
chr15	ENSG00000288068	lncRNA	NA	0	0	0	8.52881	11.5098	17.1755	17.7685	26.7052	56.964	5.00312	3.39e-06	6.51417	4.79e-09	97349	6175	68985795	68998679	+	inside	5975	NearestLocation
chr2	ENSG00000205716	processed_pseudogene	FAM183DP	0	0	0	6.82304	9.5915	20.3959	31.3562	35.289	28.482	5.00083	3.05e-06	6.44153	5.55e-09	141813	9285	102249857	102250255	-	downstream	8687	NearestLocation
chr1	ENSG00000123836	protein_coding	PFKFB2	0	0	0	12.7932	5.7549	19.3224	20.9041	23.8439	20.213	4.99979	3.94e-06	5.9171	1.46e-07	24066	309	207053311	207081024	+	inside	109	NearestLocation
chr22	ENSG00000280445	lncRNA	NA	0	0	0	12.7932	5.7549	19.3224	14.6329	31.4739	24.8069	4.99538	4.06e-06	6.03129	8.53e-08	167352	37136	27414462	27415205	-	downstream	36193	NearestLocation
chr16	ENSG00000176953	protein_coding	NFATC2IP	0	0	2.24958	41.7912	18.2238	45.0856	44.9438	72.4854	44.1011	4.99112	1.82e-07	5.66057	6.11e-09	104635	-5042	28950807	28965698	+	upstream	4842	NearestLocation
chr6	ENSG00000112576	protein_coding	CCND3	0	0	0	9.38169	4.79575	24.6898	16.7233	21.9364	28.482	4.98743	4.75e-06	5.94053	1.73e-07	231388	1132	41936196	41940585	-	inside	932	NearestLocation
chrX	ENSG00000226339	processed_pseudogene	RPS26P56	0	0	2.24958	28.1451	28.7745	47.2326	51.2151	83.9305	61.5578	4.98288	1.53e-07	5.93321	7.69e-10	299479	-3639	129408382	129408621	+	upstream	3439	NearestLocation
chr1	ENSG00000232453	lncRNA	LINC02777	0	0	0	11.0874	6.71405	19.3224	15.6781	37.1965	26.6444	4.97981	3.99e-06	6.18915	3.27e-08	7626	3084	58882872	58885662	-	downstream	94	NearestLocation
chr6	ENSG00000272248	lncRNA	NA	0	0	0	19.6163	5.7549	12.8816	15.6781	22.8901	15.6192	4.97872	5.05e-06	5.65169	7.04e-07	226195	-10215	4018713	4019202	+	upstream	10015	NearestLocation
chr11	ENSG00000206858	misc_RNA	Y_RNA	0	0	0	17.0576	8.63235	11.8081	14.6329	23.8439	16.5379	4.97665	4.62e-06	5.6887	5.02e-07	46352	9954	10725903	10726004	+	downstream	9653	NearestLocation
chr17	ENSG00000167880	protein_coding	EVPL	0	0	1.12479	19.6163	21.1013	24.6898	39.7178	45.7803	40.426	4.97262	2.13e-06	5.99044	2.94e-08	118457	-2352	76006845	76027306	-	upstream	2152	NearestLocation
chr1	ENSG00000143344	protein_coding	RGL1	0	0	0	12.7932	9.5915	15.0285	16.7233	33.3814	12.8628	4.96998	4.61e-06	5.86889	2.05e-07	21217	32134	183805120	183928532	+	inside	31934	NearestLocation
chr11	ENSG00000036672	protein_coding	USP2	0	0	0	5.97016	7.6732	23.6163	25.0849	38.1502	23.8881	4.9684	4.17e-06	6.30305	1.82e-08	55683	-1136	119358035	119360214	-	upstream	936	NearestLocation
chr9	ENSG00000198454	lncRNA	LINC02692	0	0	0	6.82304	7.6732	22.5428	27.1753	25.7514	26.6444	4.96837	4.06e-06	6.18968	3.12e-08	285988	-3102	136969243	136971990	+	upstream	2902	NearestLocation
chr5	ENSG00000250567	lncRNA	NA	0	0	0	12.7932	9.5915	12.8816	20.9041	35.289	33.9946	4.96807	3.33e-06	6.38089	7.21e-09	215839	64503	103408941	103412511	-	downstream	60733	NearestLocation
chr9	ENSG00000165269	protein_coding	AQP7	0	0	0	10.2346	4.79575	23.6163	14.6329	22.8901	23.8881	4.96644	5.3e-06	5.81772	3.35e-07	278617	-36	33385565	33391573	-	overlapStart	164	NearestLocation
chr17	ENSG00000179094	protein_coding	PER1	1.11488	0	0	17.0576	15.3464	34.351	25.0849	50.549	42.2636	4.95985	2.71e-06	5.88843	7.02e-08	110391	-2465	8144056	8156506	-	upstream	2265	NearestLocation
chr7	ENSG00000128512	protein_coding	DOCK4	0	0	0	8.52881	3.8366	24.6898	28.2205	41.9652	26.6444	4.95902	4.35e-06	6.43676	9.09e-09	256455	69817	111862883	112206394	-	inside	69617	NearestLocation
chr3	ENSG00000041880	protein_coding	PARP3	0	2.05402	0	39.2325	16.3055	46.1591	55.3959	103.959	68.908	4.95037	2.29e-07	6.1228	3.04e-10	175770	-14	51942345	51948603	+	overlapStart	186	NearestLocation
chr10	ENSG00000130649	protein_coding	CYP2E1	0	0	0	13.6461	7.6732	15.0285	12.5425	43.8728	25.7257	4.94711	4.61e-06	6.22677	2.88e-08	45350	-15	133520406	133539122	+	overlapStart	185	NearestLocation
chr14	ENSG00000176473	protein_coding	WDR25	0	1.02701	0	19.6163	15.3464	31.1306	20.9041	40.0577	33.0759	4.94603	2.91e-06	5.59161	3.18e-07	92347	92	100476474	100530007	+	overlapStart	108	NearestLocation
chr15	ENSG00000198794	protein_coding	SCAMP5	0	0	0	4.2644	11.5098	20.3959	21.9493	39.104	41.3448	4.94392	4.15e-06	6.52559	4.39e-09	98340	-201	74957219	75019277	+	upstream	1	NearestLocation
chr22	ENSG00000206140	protein_coding	TMEM191C	0	0	0	12.7932	10.5506	12.8816	14.6329	18.1214	29.4008	4.93913	4.8e-06	5.86515	1.84e-07	166606	20	21468288	21469919	+	overlapStart	180	NearestLocation
chr1	ENSG00000184270	protein_coding	H2AC21	0	0	0	9.38169	5.7549	22.5428	15.6781	22.8901	22.9693	4.93856	5.53e-06	5.82784	2.92e-07	16159	-714	149887469	149887965	-	upstream	514	NearestLocation
chr17	ENSG00000108813	protein_coding	DLX4	0	0	0	8.52881	8.63235	20.3959	19.8589	19.0751	15.6192	4.93772	5.5e-06	5.66699	6.03e-07	115236	-382	49968970	49973191	+	upstream	182	NearestLocation
chr3	ENSG00000206567	lncRNA	NA	0	0	0	8.52881	12.4689	17.1755	7.31644	26.7052	22.0506	4.93759	6.02e-06	5.69399	6.32e-07	171470	19	10004048	10011095	-	overlapStart	181	NearestLocation
chr1	ENSG00000160789	protein_coding	LMNA	1.11488	0	0	17.9105	24.9379	21.4694	26.1301	41.9652	43.1824	4.93343	2.72e-06	5.82453	8.22e-08	17112	-19	156123142	156134528	+	overlapStart	181	NearestLocation
chr22	ENSG00000289489	lncRNA	NA	0	0	0	9.38169	10.5506	18.249	18.8137	14.3063	11.9441	4.93294	6.18e-06	5.38364	2.4e-06	167403	-1089	27666965	27669321	-	upstream	889	NearestLocation
chr5	ENSG00000247828	lncRNA	TMEM161B-DT	2.22977	4.10804	0	68.2304	50.8349	111.641	90.9329	170.722	137.816	4.9268	2.01e-15	5.73812	3.03e-20	214071	20	88268934	88287657	+	overlapStart	180	NearestLocation
chr6	ENSG00000137193	protein_coding	PIM1	0	0	0	14.499	6.71405	15.0285	11.4973	31.4739	27.5632	4.92488	5.25e-06	6.02284	9.25e-08	230701	19604	37172494	37174312	+	downstream	17586	NearestLocation
chr7	ENSG00000284261	miRNA	MIR4657	0	0	0	14.499	2.87745	30.0571	32.4014	41.9652	40.426	4.92464	1.23e-05	6.44475	1.19e-07	250815	1271	44881748	44881800	-	downstream	1019	NearestLocation
chr19	ENSG00000267580	lncRNA	NA	0	5.13506	1.12479	80.1708	58.5081	89.0978	109.747	177.399	147.923	4.92414	4.35e-16	5.86749	4.24e-22	128787	-6238	33299934	33301168	+	upstream	6038	NearestLocation
chr10	ENSG00000107821	protein_coding	KAZALD1	0	3.08103	2.24958	66.5247	39.3251	101.979	91.9781	176.445	92.7961	4.92353	9.55e-11	5.73875	7.36e-14	41450	-35	101066299	101068131	+	overlapStart	165	NearestLocation
chr1	ENSG00000154309	protein_coding	DISP1	0	0	1.12479	24.7335	18.2238	20.3959	30.311	36.2427	40.426	4.92313	2.77e-06	5.7741	1.03e-07	26167	-87	222928424	223005995	+	overlapStart	113	NearestLocation
chr20	ENSG00000205611	lncRNA	LINC01597	0	0	1.12479	14.499	16.3055	34.351	27.1753	53.4103	50.5326	4.92084	3.12e-06	6.02688	3.36e-08	158498	-764	30287015	30289956	-	upstream	564	NearestLocation
chr6	ENSG00000145979	protein_coding	TBC1D7	0	0	0	15.3519	2.87745	21.4694	17.7685	27.6589	9.18774	4.9208	7.72e-06	5.61	1.34e-06	227390	-3479	13304954	13328583	-	upstream	3279	NearestLocation
chr7	ENSG00000157954	protein_coding	WIPI2	0	0	1.12479	24.7335	16.3055	22.5428	34.4918	60.0866	33.0759	4.9203	2.89e-06	5.99854	3.35e-08	247208	11024	5229408	5231327	+	downstream	8905	NearestLocation
chr10	ENSG00000066468	protein_coding	FGFR2	0	0	0	15.3519	4.79575	15.0285	20.9041	29.5664	29.4008	4.91955	4.68e-06	6.20078	2.76e-08	44090	-13289	121564324	121565911	-	upstream	13089	NearestLocation
chr13	ENSG00000133121	protein_coding	STARD13	0	0	0	8.52881	13.4281	13.9551	16.7233	36.2427	16.5379	4.91474	5.21e-06	6.00731	9.13e-08	75230	-29088	33127430	33350630	-	upstream	28888	NearestLocation
chr1	ENSG00000116661	protein_coding	FBXO2	0	0	0	15.3519	18.2238	4.29387	10.4521	21.9364	19.2942	4.91386	7.02e-06	5.56597	1.29e-06	1107	164	11649528	11650713	-	overlapStart	36	NearestLocation
chr22	ENSG00000197077	protein_coding	KIAA1671	0	0	0	14.499	2.87745	20.3959	11.4973	33.3814	24.8069	4.91245	6.66e-06	5.97223	1.84e-07	166998	23561	24952730	25194457	+	inside	23361	NearestLocation
chr1	ENSG00000284699	lncRNA	NA	0	0	0	11.0874	10.5506	13.9551	13.5877	23.8439	26.6444	4.91073	5.17e-06	5.90784	1.43e-07	2709	-10522	24704894	24717596	+	upstream	10322	NearestLocation
chr7	ENSG00000199646	snRNA	RNU6-1272P	0	0	0	14.499	2.87745	21.4694	10.4521	24.7976	21.1318	4.90912	7.54e-06	5.67101	9.21e-07	259912	-14805	138876359	138876465	-	upstream	14605	NearestLocation
chr7	ENSG00000241456	lncRNA	NA	0	0	0	12.7932	5.7549	19.3224	12.5425	29.5664	12.8628	4.90708	6.91e-06	5.655	8.2e-07	261445	-876	151427683	151439124	+	upstream	676	NearestLocation
chr1	ENSG00000006555	protein_coding	TTC22	0	0	0	11.9403	14.3872	8.58774	12.5425	42.919	33.0759	4.90676	4.98e-06	6.33255	1.44e-08	6997	11201	54784554	54787792	-	downstream	7763	NearestLocation
chr19	ENSG00000277453	lncRNA	NA	0	0	4.49916	71.642	35.4885	52.5999	83.6164	109.682	88.2023	4.9053	1.02e-11	5.7309	2.75e-15	129869	213	40426115	40426702	+	inside	13	NearestLocation
chr10	ENSG00000170525	protein_coding	PFKFB3	0	0	0	9.38169	3.8366	24.6898	12.5425	27.6589	25.7257	4.89994	7.01e-06	5.89766	2.69e-07	30184	-1076	6163833	6217177	+	upstream	876	NearestLocation
chr17	ENSG00000270885	protein_coding	RASL10B	0	0	0	8.52881	4.79575	22.5428	27.1753	26.7052	23.8881	4.89479	5.59e-06	6.14919	4.51e-08	113283	-4780	35731639	35743521	+	upstream	4580	NearestLocation
chr5	ENSG00000145911	protein_coding	N4BP3	0	0	0	15.3519	5.7549	12.8816	20.9041	38.1502	33.9946	4.89363	4.68e-06	6.41062	7.26e-09	225375	161	178113532	178126081	+	overlapStart	39	NearestLocation
chr17	ENSG00000274378	unprocessed_pseudogene	NA	0	0	0	18.7634	9.5915	9.66121	7.31644	24.7976	14.7004	4.89262	7.85e-06	5.41678	2.58e-06	116586	5386	60025859	60030746	+	downstream	299	NearestLocation
chr16	ENSG00000090565	protein_coding	RAB11FIP3	0	0	0	11.0874	13.4281	15.0285	5.22603	19.0751	11.9441	4.8911	8.77e-06	4.98178	1.34e-05	101801	-5374	502750	519018	+	upstream	5174	NearestLocation
chr3	ENSG00000227337	processed_pseudogene	RPL23AP43	0	0	0	15.3519	4.79575	15.0285	17.7685	34.3352	22.9693	4.89066	5.61e-06	6.10786	5.45e-08	173976	-4091	32785646	32786116	+	upstream	3891	NearestLocation
chr17	ENSG00000141376	protein_coding	BCAS3	0	0	0	9.38169	5.7549	21.4694	12.5425	27.6589	27.5632	4.89053	6.4e-06	5.95579	1.56e-07	116672	54	60887050	61392125	+	overlapStart	146	NearestLocation
chr14	ENSG00000100505	protein_coding	TRIM9	0	1.02701	0	17.0576	17.2647	27.9102	52.2603	66.7629	44.1011	4.88937	2.96e-06	6.32378	4.66e-09	87205	-16917	50982683	50988376	-	upstream	16717	NearestLocation
chr1	ENSG00000117676	protein_coding	RPS6KA1	0	0	0	4.2644	12.4689	19.3224	13.5877	33.3814	41.3448	4.88923	5.91e-06	6.31095	2.14e-08	2943	-461	26531218	26574431	+	upstream	261	NearestLocation
chr1	ENSG00000133067	protein_coding	LGR6	0	0	0	11.0874	7.6732	17.1755	16.7233	35.289	14.7004	4.889	6.08e-06	5.94219	1.48e-07	23334	7200	202276301	202281013	+	downstream	2288	NearestLocation
chr16	ENSG00000131149	protein_coding	GSE1	0	0	0	11.0874	5.7549	19.3224	18.8137	24.7976	17.4567	4.88894	6.21e-06	5.82303	2.73e-07	108986	-14075	85555967	85654346	+	upstream	13875	NearestLocation
chr5	ENSG00000250567	lncRNA	NA	0	0	0	12.7932	2.87745	18.249	42.8534	46.734	31.2383	4.88687	4.55e-06	6.74939	9.32e-10	215841	43019	103408941	103412511	-	downstream	39249	NearestLocation
chr7	ENSG00000146555	protein_coding	SDK1	0	1.02701	0	15.3519	12.4689	37.5714	31.3562	30.5202	18.3755	4.88354	4.31e-06	5.35124	1.24e-06	247072	-451	3301252	4269000	+	upstream	251	NearestLocation
chr1	ENSG00000162542	protein_coding	TMCO4	0	3.08103	0	41.7912	19.183	66.555	66.8931	66.7629	76.2582	4.88166	3.17e-09	5.63289	1.33e-11	2073	-181	19682240	19799344	-	overlapStart	19	NearestLocation
chr1	ENSG00000168275	protein_coding	COA6	0	0	6.74874	71.642	68.0996	95.5386	81.526	172.63	139.654	4.88081	3.7e-12	5.64106	1.51e-15	27906	-56	234373456	234385080	+	overlapStart	144	NearestLocation
chrX	ENSG00000086712	protein_coding	TXLNG	0	0	0	18.7634	3.8366	15.0285	15.6781	20.0289	13.7816	4.87893	7.98e-06	5.49638	1.8e-06	287457	-13400	16839837	16844519	+	upstream	13200	NearestLocation
chr5	ENSG00000249743	lncRNA	NA	0	0	0	15.3519	5.7549	16.102	8.36164	22.8901	22.0506	4.87673	7.65e-06	5.61422	1e-06	212246	-7158	73291590	73294934	+	upstream	6958	NearestLocation
chr6	ENSG00000266128	misc_RNA	RN7SL366P	0	0	0	5.11728	14.3872	15.0285	20.9041	37.1965	28.482	4.87553	5.27e-06	6.30895	1.45e-08	246201	-2415	163840561	163840852	+	upstream	2215	NearestLocation
chr7	ENSG00000136205	protein_coding	TNS3	0	0	0	6.82304	9.5915	19.3224	22.9945	30.5202	14.7004	4.87475	6.24e-06	5.97217	1.22e-07	251017	28495	47396594	47400438	-	downstream	24451	NearestLocation
chr1	ENSG00000222112	misc_RNA	RN7SKP16	0	0	0	11.9403	12.4689	10.7347	18.8137	19.0751	16.5379	4.87437	6.17e-06	5.67952	4.82e-07	3871	-5587	33336566	33336864	-	upstream	5387	NearestLocation
chr20	ENSG00000125820	protein_coding	NKX2-2	0	0	0	19.6163	11.5098	7.51427	7.31644	14.3063	16.5379	4.87348	9.08e-06	5.07514	9.92e-06	157897	-563	21511017	21514064	-	upstream	363	NearestLocation
chr15	ENSG00000137834	protein_coding	SMAD6	0	0	0	10.2346	12.4689	11.8081	17.7685	26.7052	20.213	4.87302	5.63e-06	5.92352	1.22e-07	96984	-28371	66702236	66782849	+	upstream	28171	NearestLocation
chr1	ENSG00000232912	lncRNA	RERE-AS1	0	0	0	6.82304	6.71405	20.3959	32.4014	51.5028	34.9134	4.87169	4.71e-06	6.73261	9.78e-10	757	13780	8425638	8430041	+	downstream	9177	NearestLocation
chr1	ENSG00000286389	lncRNA	NA	0	0	0	9.38169	8.63235	17.1755	16.7233	26.7052	20.213	4.87144	6.04e-06	5.89209	1.65e-07	26883	-269	227788521	227790575	+	upstream	69	NearestLocation
chr17	ENSG00000204283	lncRNA	LINC01973	0	0	0	5.11728	6.71405	25.7632	27.1753	20.0289	14.7004	4.86388	8e-06	5.80381	4.41e-07	118681	62857	77879027	77884087	-	downstream	57597	NearestLocation
chr16	ENSG00000086504	protein_coding	MRPL28	0	0	0	16.2047	6.71405	12.8816	9.40685	24.7976	27.5632	4.86317	7.16e-06	5.83145	3.01e-07	101790	4071	367398	370225	-	downstream	1044	NearestLocation
chr13	ENSG00000287650	lncRNA	NA	0	0	0	7.67593	8.63235	19.3224	14.6329	41.0115	18.3755	4.85807	6.79e-06	6.07518	7.91e-08	75492	-3246	35494178	35496615	-	upstream	3046	NearestLocation
chr1	ENSG00000207205	snRNA	RNVU1-15	0	1.02701	0	22.1749	12.4689	26.8367	37.6274	34.3352	34.9134	4.85636	3.73e-06	5.76481	1.16e-07	15643	91	144412576	144412740	+	includeFeature	109	NearestLocation
chr7	ENSG00000106605	protein_coding	BLVRA	0	0	0	12.7932	5.7549	18.249	10.4521	30.5202	15.6192	4.85559	8.03e-06	5.69527	6.85e-07	250679	7694	43771135	43791847	+	inside	7494	NearestLocation
chr8	ENSG00000076641	protein_coding	PAG1	0	0	0	8.52881	9.5915	15.0285	27.1753	40.0577	29.4008	4.85523	4.88e-06	6.47049	4.15e-09	270250	4405	80967810	81112068	-	inside	4205	NearestLocation
chr10	ENSG00000107902	protein_coding	LHPP	0	0	0	14.499	13.4281	10.7347	4.18082	25.7514	13.7816	4.85514	9.69e-06	5.2856	5.04e-06	44436	4350	124461843	124614141	+	inside	4150	NearestLocation
chr2	ENSG00000144306	protein_coding	SCRN3	0	0	0	14.499	9.5915	10.7347	13.5877	26.7052	18.3755	4.85322	6.75e-06	5.77749	3.2e-07	148339	17	174410037	174428859	+	overlapStart	183	NearestLocation
chr7	ENSG00000106683	protein_coding	LIMK1	0	0	0	9.38169	9.5915	15.0285	16.7233	39.104	24.8069	4.85113	5.82e-06	6.21511	2.51e-08	252612	-3545	74082933	74122525	+	upstream	3345	NearestLocation
chr4	ENSG00000285458	protein_coding	NA	0	1.02701	0	26.4393	16.3055	17.1755	39.7178	45.7803	42.2636	4.84878	3.58e-06	6.00565	2.89e-08	195495	-96	86886472	86934732	-	overlapStart	104	NearestLocation
chr22	ENSG00000226169	lncRNA	NA	0	0	0	11.9403	10.5506	17.1755	3.13562	19.0751	16.5379	4.84768	1.06e-05	5.06596	1.15e-05	167414	10524	27716480	27721677	+	downstream	5127	NearestLocation
chr2	ENSG00000200708	misc_RNA	RN7SKP93	0	0	0	8.52881	9.5915	21.4694	12.5425	20.9826	5.51264	4.84598	1.05e-05	5.07499	1.1e-05	144319	181511	133596091	133596399	+	downstream	181003	NearestLocation
chr19	ENSG00000171119	protein_coding	NRTN	0	0	0	7.67593	6.71405	19.3224	22.9945	42.919	34.9134	4.84488	5.54e-06	6.51262	4.16e-09	126114	888	5805067	5828324	+	inside	688	NearestLocation
chr1	ENSG00000225632	lncRNA	NA	0	0	0	15.3519	5.7549	15.0285	7.31644	42.919	23.8881	4.84419	8.07e-06	6.0544	1.21e-07	6929	2011	54285404	54287371	+	overlapEnd	156	NearestLocation
chr10	ENSG00000224251	lncRNA	NA	0	0	0	10.2346	13.4281	10.7347	17.7685	25.7514	16.5379	4.84387	6.61e-06	5.81489	2.4e-07	30051	-13300	4995488	4997374	+	upstream	13100	NearestLocation
chr8	ENSG00000287657	lncRNA	NA	2.22977	0	0	33.2623	21.1013	39.7183	43.8986	48.6415	31.2383	4.84384	3.92e-07	5.3081	4.87e-08	273896	-678	123157729	123165173	+	upstream	478	NearestLocation
chr13	ENSG00000153531	protein_coding	ADPRHL1	0	0	0	11.0874	9.5915	12.8816	18.8137	31.4739	22.9693	4.84318	5.87e-06	6.09353	4.53e-08	84163	16896	113399611	113410975	-	downstream	5332	NearestLocation
chr8	ENSG00000253388	lncRNA	NA	0	0	0	7.67593	13.4281	12.8816	13.5877	34.3352	34.9134	4.84289	6.12e-06	6.24781	2.24e-08	266616	-19345	37480089	37480809	+	upstream	19145	NearestLocation
chr12	ENSG00000139445	protein_coding	FOXN4	0	0	0	9.38169	17.2647	10.7347	15.6781	14.3063	9.18774	4.84202	9.13e-06	5.13878	7.19e-06	71104	1718	109277979	109309220	-	inside	1518	NearestLocation
chr2	ENSG00000178385	protein_coding	PLEKHM3	0	0	0	16.2047	2.87745	18.249	9.40685	25.7514	22.9693	4.83923	9.19e-06	5.71205	7.74e-07	152027	3	207900041	208025498	-	overlapStart	197	NearestLocation
chr17	ENSG00000214140	protein_coding	PRCD	0	0	1.12479	18.7634	8.63235	35.4244	29.2658	62.9479	36.7509	4.83793	4.73e-06	5.98937	5.17e-08	118529	-160	76547290	76553578	+	overlapStart	40	NearestLocation
chr11	ENSG00000281097	lncRNA	LINC01395	1.11488	0	0	20.4691	9.5915	31.1306	38.6726	46.734	41.3448	4.83632	4.11e-06	5.98442	3.91e-08	56713	-78865	129612116	129617269	-	upstream	78665	NearestLocation
chr1	ENSG00000162599	protein_coding	NFIA	0	0	0	10.2346	11.5098	13.9551	21.9493	36.2427	7.35019	4.83483	7.97e-06	5.89718	2.34e-07	7964	53260	61088412	61133028	+	downstream	8444	NearestLocation
chr9	ENSG00000228957	unprocessed_pseudogene	NA	0	0	0	13.6461	8.63235	11.8081	24.0397	32.4277	12.8628	4.83469	6.76e-06	6.00022	9.57e-08	282073	-3139	97386240	97396112	-	upstream	2939	NearestLocation
chr20	ENSG00000078699	protein_coding	CBFA2T2	0	0	0	7.67593	6.71405	20.3959	19.8589	26.7052	22.9693	4.83374	6.92e-06	6.00315	9.92e-08	158861	7186	33562380	33650036	+	inside	6986	NearestLocation
chr17	ENSG00000222976	misc_RNA	RN7SKP94	2.22977	0	0	33.2623	23.0196	35.4244	83.6164	80.1155	77.177	4.83155	3.01e-07	6.20831	8.83e-11	116283	22335	57789449	57789732	+	downstream	21852	NearestLocation
chr19	ENSG00000105700	protein_coding	KXD1	0	0	0	13.6461	4.79575	17.1755	12.5425	23.8439	21.1318	4.82747	8.2e-06	5.72963	5.16e-07	127604	70	18557898	18564990	+	overlapStart	130	NearestLocation
chr20	ENSG00000252623	rRNA_pseudogene	RNA5SP481	0	2.05402	0	39.2325	19.183	33.2775	57.4863	76.3004	50.5326	4.82578	3.96e-07	5.84547	1.54e-09	158683	-770	32008351	32008472	+	upstream	570	NearestLocation
chr16	ENSG00000103126	protein_coding	AXIN1	0	0	1.12479	31.5566	11.5098	17.1755	36.5822	38.1502	30.3195	4.82518	4.5e-06	5.73295	1.57e-07	101783	21785	287440	346322	-	inside	21585	NearestLocation
chr17	ENSG00000200783	misc_RNA	RN7SKP180	0	1.02701	0	14.499	12.4689	35.4244	21.9493	59.1328	46.8575	4.82116	5.03e-06	5.9803	5.46e-08	118086	-19909	72663823	72664152	-	upstream	19709	NearestLocation
chr9	ENSG00000268926	lncRNA	NA	0	0	0	16.2047	0.95915	17.1755	34.4918	35.289	23.8881	4.81854	7.5e-06	6.37721	1.59e-08	281938	-51529	95772323	95774734	+	upstream	51329	NearestLocation
chr17	ENSG00000185722	protein_coding	ANKFY1	0	0	0	7.67593	9.5915	16.102	21.9493	37.1965	22.0506	4.81656	6.4e-06	6.22478	2.29e-08	109807	-5709	4194461	4242450	-	upstream	5509	NearestLocation
chr2	ENSG00000224087	lncRNA	POTEF-AS1	1.11488	0	0	20.4691	12.4689	28.9836	25.0849	29.5664	16.5379	4.81468	5.23e-06	5.19174	2.3e-06	144063	-4924	130107684	130109741	+	upstream	4724	NearestLocation
chr9	ENSG00000233457	processed_pseudogene	NA	0	0	0	11.9403	8.63235	13.9551	14.6329	23.8439	16.5379	4.81342	7.84e-06	5.68623	5.21e-07	280309	35940	78150532	78151193	-	downstream	35079	NearestLocation
chr14	ENSG00000283071	protein_coding	LBHD2	0	0	0	3.41152	16.3055	17.1755	11.4973	20.9826	20.213	4.80895	9.82e-06	5.5826	1.3e-06	92639	-8335	103084210	103090027	+	upstream	8135	NearestLocation
chr7	ENSG00000290106	lncRNA	NA	0	0	0	7.67593	11.5098	21.4694	8.36164	11.4451	6.43142	4.80279	1.32e-05	4.11382	0.000103	248886	36656	25855322	25855483	+	downstream	36295	NearestLocation
chr4	ENSG00000276542	lncRNA	NA	0	0	1.12479	8.52881	17.2647	36.4979	25.0849	59.1328	42.2636	4.80256	5.53e-06	5.96	6.52e-08	195809	5001	89748283	89749154	+	downstream	3930	NearestLocation
chr22	ENSG00000077942	protein_coding	FBLN1	0	0	0	17.0576	4.79575	11.8081	17.7685	32.4277	21.1318	4.80182	7.76e-06	6.03348	8.89e-08	169644	-25175	45502238	45531324	+	upstream	24975	NearestLocation
chr22	ENSG00000185340	protein_coding	GAS2L1	3.34465	0	0	39.2325	31.6519	48.306	49.1247	90.6068	77.177	4.80093	3.58e-09	5.68575	4.25e-12	167619	-283	29306618	29308520	+	upstream	83	NearestLocation
chr18	ENSG00000267225	lncRNA	WDR7-OT1	0	0	0	7.67593	12.4689	12.8816	19.8589	38.1502	21.1318	4.79972	6.86e-06	6.18974	2.86e-08	123821	-24954	57027832	57038845	+	upstream	24754	NearestLocation
chr13	ENSG00000125246	protein_coding	CLYBL	0	0	3.37437	40.9383	21.1013	57.9673	70.0288	105.867	56.964	4.79677	5.58e-09	5.76755	3.77e-12	82660	221	99606690	99891613	+	inside	21	NearestLocation
chr1	ENSG00000142677	protein_coding	IL22RA1	0	0	0	12.7932	10.5506	8.58774	25.0849	23.8439	33.0759	4.79497	6.41e-06	6.24903	1.69e-08	2642	-7566	24119771	24143140	-	upstream	7366	NearestLocation
chr15	ENSG00000259649	lncRNA	NA	0	0	0	11.0874	9.5915	11.8081	16.7233	28.6127	35.8322	4.79356	6.77e-06	6.23052	2.12e-08	99077	3246	80896207	80909760	-	inside	3046	NearestLocation
chr2	ENSG00000138039	protein_coding	LHCGR	0	0	0	10.2346	3.8366	19.3224	20.9041	46.734	28.482	4.79236	7.35e-06	6.43148	8.98e-09	136857	-9791	48708770	48723514	-	upstream	9591	NearestLocation
chr1	ENSG00000233372	lncRNA	NA	0	0	0	11.0874	1.9183	25.7632	14.6329	19.0751	14.7004	4.78968	1.23e-05	5.40778	3.69e-06	3434	-51035	30140263	30141607	+	upstream	50835	NearestLocation
chr1	ENSG00000215720	processed_pseudogene	MFFP1	0	0	2.24958	28.1451	22.0604	39.7183	39.7178	61.9941	50.5326	4.78346	4.99e-07	5.59069	7.84e-09	1502	5212	15191828	15192845	-	downstream	3995	NearestLocation
chr1	ENSG00000162909	protein_coding	CAPN2	0	0	0	10.2346	1.9183	27.9102	15.6781	7.63004	29.4008	4.78315	1.36e-05	5.50049	3.15e-06	26284	-4780	223712539	223776018	+	upstream	4580	NearestLocation
chr6	ENSG00000249481	protein_coding	SPATS1	0	3.08103	0	46.0556	24.9379	46.1591	50.1699	83.9305	66.1517	4.78303	4.83e-09	5.5776	1.36e-11	231730	-3869	44342650	44380179	+	upstream	3669	NearestLocation
chr17	ENSG00000262445	lncRNA	NA	0	0	0	11.0874	7.6732	16.102	24.0397	20.0289	10.1065	4.78102	9.4e-06	5.64169	7.73e-07	109534	-18241	1995614	2003671	+	upstream	18041	NearestLocation
chr10	ENSG00000199733	rRNA_pseudogene	RNA5SP307	0	0	0	15.3519	8.63235	8.58774	14.6329	31.4739	28.482	4.77762	7.78e-06	6.10579	5.15e-08	32736	14685	26509589	26509704	+	downstream	14370	NearestLocation
chrX	ENSG00000232801	processed_pseudogene	SDCBPP3	0	0	0	11.9403	7.6732	11.8081	28.2205	41.0115	26.6444	4.77658	6.42e-06	6.45812	4.58e-09	289638	23978	40890647	40891537	-	downstream	22888	NearestLocation
chr11	ENSG00000133315	protein_coding	MACROD1	0	2.05402	0	39.2325	19.183	30.0571	53.3055	41.0115	43.1824	4.77428	5.63e-07	5.45211	2.04e-08	50580	-19281	63999383	64126934	-	upstream	19081	NearestLocation
chr20	ENSG00000205300	lncRNA	NA	0	0	1.12479	20.4691	15.3464	22.5428	27.1753	54.3641	33.9946	4.76778	5.22e-06	5.86639	7.23e-08	156157	-10206	4070152	4075165	-	upstream	10006	NearestLocation
chr10	ENSG00000287566	lncRNA	NA	0	0	0	6.82304	6.71405	20.3959	14.6329	33.3814	27.5632	4.7676	8.76e-06	6.10554	6.56e-08	30115	-103	5549637	5554329	-	overlapStart	97	NearestLocation
chr6	ENSG00000112541	protein_coding	PDE10A	0	0	0	14.499	3.8366	19.3224	6.27123	24.7976	17.4567	4.7674	1.25e-05	5.4276	3.21e-06	246417	51996	165893842	165896237	-	downstream	49401	NearestLocation
chr19	ENSG00000142235	protein_coding	LMTK3	0	0	0	12.7932	3.8366	16.102	17.7685	40.0577	31.2383	4.7664	7.99e-06	6.334	1.53e-08	130981	-7	48485773	48513935	-	overlapStart	193	NearestLocation
chr1	ENSG00000179930	protein_coding	ZNF648	0	0	0	11.9403	12.4689	8.58774	10.4521	33.3814	29.4008	4.7656	8.54e-06	6.07263	7.12e-08	20929	28150	182056304	182058010	-	downstream	26244	NearestLocation
chr10	ENSG00000288218	processed_pseudogene	NA	0	0	0	7.67593	5.7549	21.4694	10.4521	31.4739	28.482	4.76502	9.86e-06	5.99272	1.54e-07	39274	-159523	85156330	85157348	+	upstream	159323	NearestLocation
chr1	ENSG00000069424	protein_coding	KCNAB2	0	0	0	5.97016	14.3872	12.8816	17.7685	25.7514	22.0506	4.76437	8.44e-06	5.9295	1.39e-07	494	975	6090296	6096700	+	inside	775	NearestLocation
chr7	ENSG00000196636	protein_coding	SDHAF3	0	0	0	9.38169	11.5098	10.7347	27.1753	37.1965	21.1318	4.76302	7.08e-06	6.30114	1.27e-08	254629	-92	97117698	97181763	+	overlapStart	108	NearestLocation
chr1	ENSG00000116147	protein_coding	TNR	0	0	0	3.41152	12.4689	21.4694	8.36164	25.7514	17.4567	4.75711	1.25e-05	5.52355	2.07e-06	19970	-13605	175391428	175406364	-	upstream	13405	NearestLocation
chr19	ENSG00000267577	lncRNA	DNAAF3-AS1	0	0	0	6.82304	13.4281	16.102	11.4973	20.0289	10.1065	4.7566	1.18e-05	5.22784	5.55e-06	131687	227	55158939	55177540	+	inside	27	NearestLocation
chr1	ENSG00000285649	lncRNA	NA	2.22977	0	1.12479	30.7037	28.7745	56.8938	47.0342	86.7917	88.2023	4.75494	6.64e-09	5.71064	5.05e-12	5386	127	43968351	43974821	-	overlapStart	73	NearestLocation
chr17	ENSG00000153944	protein_coding	MSI2	0	0	0	13.6461	4.79575	12.8816	29.2658	26.7052	43.1824	4.7545	7.22e-06	6.49479	4.27e-09	116260	-18718	57596903	57616631	+	upstream	18518	NearestLocation
chr1	ENSG00000048707	protein_coding	VPS13D	0	0	2.24958	22.1749	15.3464	53.6734	24.0397	61.0404	41.3448	4.75235	1.04e-06	5.31163	9.27e-08	1189	-36	12342805	12348973	+	overlapStart	164	NearestLocation
chr1	ENSG00000143502	protein_coding	SUSD4	0	0	0	5.11728	14.3872	13.9551	17.7685	20.9826	24.8069	4.75138	9.16e-06	5.88084	1.97e-07	26236	26	223220819	223364059	-	overlapStart	174	NearestLocation
chr10	ENSG00000148655	protein_coding	LRMDA	0	0	0	8.52881	10.5506	15.0285	15.6781	13.3526	22.9693	4.74838	1e-05	5.59814	8.88e-07	38061	16850	76036006	76058789	+	inside	5733	NearestLocation
chr22	ENSG00000100106	protein_coding	TRIOBP	0	0	0	14.499	8.63235	10.7347	11.4973	20.0289	18.3755	4.73694	1.07e-05	5.53673	1.23e-06	168726	-917	37750997	37757982	+	upstream	717	NearestLocation
chr15	ENSG00000261549	processed_pseudogene	NA	0	0	0	14.499	8.63235	11.8081	15.6781	19.0751	9.18774	4.73549	1.17e-05	5.32615	3.48e-06	100114	2461	88989519	88990245	-	downstream	1535	NearestLocation
chr16	ENSG00000178952	protein_coding	TUFM	0	0	1.12479	19.6163	7.6732	32.204	21.9493	58.1791	46.8575	4.73536	6.88e-06	5.96569	6.35e-08	104620	-97	28842411	28846348	-	overlapStart	103	NearestLocation
chr21	ENSG00000156273	protein_coding	BACH1	0	2.05402	0	24.7335	16.3055	46.1591	44.9438	62.9479	54.2076	4.72915	7.76e-07	5.66907	6.1e-09	163996	1139	29305203	29326336	+	inside	939	NearestLocation
chr1	ENSG00000121957	protein_coding	GPSM2	1.11488	0	0	25.5864	13.4281	17.1755	31.3562	45.7803	45.0199	4.72702	5.81e-06	5.94291	4.53e-08	13870	-55	108876960	108903759	+	overlapStart	145	NearestLocation
chrX	ENSG00000156697	protein_coding	UTP14A	0	0	0	12.7932	11.5098	9.66121	5.22603	31.4739	33.9946	4.72664	1.12e-05	5.99439	1.63e-07	299568	2	129906121	129929761	+	overlapStart	198	NearestLocation
chr1	ENSG00000198570	protein_coding	RD3	0	0	0	15.3519	2.87745	16.102	15.6781	29.5664	16.5379	4.72469	1.15e-05	5.80862	4.16e-07	24695	21914	211476522	211492031	-	downstream	6205	NearestLocation
chr19	ENSG00000243137	protein_coding	PSG4	0	2.05402	0	37.5267	15.3464	34.351	21.9493	58.1791	54.2076	4.72367	1.05e-06	5.40935	4.39e-08	130294	-611	43196458	43198274	-	upstream	411	NearestLocation
chr3	ENSG00000235886	lncRNA	NA	0	0	0	5.11728	10.5506	17.1755	19.8589	20.9826	28.482	4.72191	9.67e-06	5.999	1.03e-07	175007	10186	43778961	43779982	-	downstream	8965	NearestLocation
chr1	ENSG00000177414	protein_coding	UBE2U	0	0	0	11.0874	9.5915	13.9551	10.4521	31.4739	11.0253	4.72145	1.19e-05	5.59766	1.12e-06	8362	23013	64220864	64267249	+	inside	22813	NearestLocation
chr15	ENSG00000169118	protein_coding	CSNK1G1	0	0	0	11.9403	7.6732	15.0285	14.6329	15.2601	12.8628	4.71558	1.22e-05	5.29076	3.9e-06	96693	13648	64193944	64203179	-	downstream	4213	NearestLocation
chr19	ENSG00000279387	TEC	NA	0	0	0	17.0576	6.71405	16.102	4.18082	7.63004	17.4567	4.7153	1.7e-05	4.35552	7.16e-05	128242	10565	29506966	29509041	-	downstream	8290	NearestLocation
chr5	ENSG00000184349	protein_coding	EFNA5	0	2.05402	0	20.4691	24.9379	40.7918	39.7178	78.2079	52.3701	4.71499	8.14e-07	5.7364	3.84e-09	216316	-47113	107427217	107506191	-	upstream	46913	NearestLocation
chr18	ENSG00000265554	lncRNA	NA	0	0	0	16.2047	1.9183	13.9551	27.1753	29.5664	26.6444	4.71037	9.97e-06	6.2352	3.08e-08	120094	68704	10125340	10144406	+	downstream	49438	NearestLocation
chr21	ENSG00000237864	lncRNA	LINC00322	0	0	0	13.6461	10.5506	7.51427	21.9493	30.5202	15.6192	4.7093	9.79e-06	5.97785	1.07e-07	165753	24793	43322417	43332039	-	downstream	14971	NearestLocation
chr10	ENSG00000166295	protein_coding	ANAPC16	0	0	0	5.11728	9.5915	19.3224	11.4973	23.8439	27.5632	4.70901	1.15e-05	5.84503	3.15e-07	37583	5160	72223133	72233829	+	inside	4960	NearestLocation
chr21	ENSG00000157557	protein_coding	ETS2	0	0	0	11.9403	9.5915	11.8081	7.31644	40.0577	22.0506	4.70372	1.15e-05	5.97644	1.63e-07	165248	-17396	38805183	38824955	+	upstream	17196	NearestLocation
chr3	ENSG00000144668	protein_coding	ITGA9	0	0	0	9.38169	5.7549	19.3224	14.6329	31.4739	11.9441	4.70223	1.25e-05	5.72116	6.48e-07	174426	-54870	37683876	37732999	+	upstream	54670	NearestLocation
chr1	ENSG00000237352	lncRNA	LINC01358	0	0	0	10.2346	14.3872	9.66121	10.4521	20.0289	13.7816	4.70097	1.27e-05	5.34499	3.17e-06	7643	26664	58939681	59104101	+	inside	26464	NearestLocation
chr11	ENSG00000068976	protein_coding	PYGM	2.22977	0	0	28.9979	14.3872	41.8652	43.8986	65.8091	58.8015	4.70085	8.61e-07	5.7186	4.19e-09	50661	-3519	64746389	64759974	-	upstream	3319	NearestLocation
chr3	ENSG00000272990	lncRNA	NA	0	0	0	14.499	5.7549	10.7347	17.7685	34.3352	30.3195	4.697	9.46e-06	6.2412	2.27e-08	184767	-11064	156523740	156524247	-	upstream	10864	NearestLocation
chr3	ENSG00000212269	snRNA	RNU6-788P	0	0	0	7.67593	4.79575	21.4694	14.6329	35.289	18.3755	4.69662	1.2e-05	5.94708	2.01e-07	173098	-27225	23641489	23641592	-	upstream	27025	NearestLocation
chr3	ENSG00000244247	lncRNA	LINC01995	0	0	2.24958	26.4393	16.3055	42.9387	39.7178	50.549	29.4008	4.69453	1.02e-06	5.25319	8.55e-08	187031	11672	182498187	182536772	-	inside	11472	NearestLocation
chr1	ENSG00000201801	snRNA	RNU5E-4P	0	0	0	11.0874	8.63235	11.8081	25.0849	21.9364	17.4567	4.69198	1.01e-05	5.90986	1.42e-07	1135	211	11909808	11909927	-	overlapEnd	11	NearestLocation
chr1	ENSG00000228153	lncRNA	NA	0	0	0	11.9403	7.6732	15.0285	14.6329	14.3063	11.9441	4.6904	1.34e-05	5.21071	5.54e-06	23692	-14244	204663872	204664613	+	upstream	14044	NearestLocation
chr5	ENSG00000175471	protein_coding	MCTP1	0	0	0	8.52881	12.4689	12.8816	5.22603	27.6589	33.0759	4.68557	1.28e-05	5.89736	2.82e-07	214862	6211	94703741	94784897	-	inside	6011	NearestLocation
chr1	ENSG00000227630	lncRNA	LINC01132	0	0	0	5.97016	11.5098	19.3224	4.18082	22.8901	20.213	4.68445	1.56e-05	5.38168	4e-06	27968	1139	234725398	234736720	+	inside	939	NearestLocation
chr4	ENSG00000264274	miRNA	MIR4799	0	0	0	3.41152	9.5915	18.249	27.1753	38.1502	37.6697	4.68273	9.4e-06	6.53469	3.97e-09	200576	-501	147782595	147782668	+	upstream	301	NearestLocation
chr17	ENSG00000185158	protein_coding	LRRC37B	0	0	0	8.52881	9.5915	11.8081	22.9945	55.3178	39.5073	4.68244	8.46e-06	6.72862	9.2e-10	112746	-5139	32021005	32053504	+	upstream	4939	NearestLocation
chr5	ENSG00000050767	protein_coding	COL23A1	0	0	0	11.9403	4.79575	16.102	15.6781	22.8901	20.213	4.68191	1.19e-05	5.76318	4.13e-07	225418	1528	178237618	178590393	-	inside	1328	NearestLocation
chr2	ENSG00000222014	protein_coding	RAB6C	0	0	0	10.2346	4.79575	18.249	12.5425	25.7514	22.9693	4.6809	1.23e-05	5.81177	3.58e-07	144055	290	129979666	129982738	+	inside	90	NearestLocation
chr8	ENSG00000274772	misc_RNA	Metazoa_SRP	0	1.02701	0	15.3519	8.63235	34.351	20.9041	62.9479	43.1824	4.67819	8.51e-06	5.96006	7.15e-08	275812	1310	144683169	144683464	+	downstream	815	NearestLocation
chr8	ENSG00000221818	protein_coding	EBF2	0	0	0	6.82304	13.4281	13.9551	10.4521	13.3526	24.8069	4.67589	1.36e-05	5.4781	1.91e-06	265119	-338	25841725	26045413	-	upstream	138	NearestLocation
chr12	ENSG00000139112	protein_coding	GABARAPL1	0	0	3.37437	26.4393	27.8153	55.8203	49.1247	112.543	78.0958	4.6727	1.51e-08	5.8076	3e-12	58644	-60	10212458	10214123	+	overlapStart	140	NearestLocation
chr12	ENSG00000134285	protein_coding	FKBP11	0	0	1.12479	11.9403	9.5915	36.4979	28.2205	36.2427	34.9134	4.67245	8.44e-06	5.64329	3.2e-07	63285	-194	48923126	48925520	-	overlapStart	6	NearestLocation
chr6	ENSG00000201519	snRNA	RNU6-645P	0	0	0	10.2346	13.4281	7.51427	20.9041	25.7514	18.3755	4.67085	1.08e-05	5.92014	1.4e-07	227667	-3081	15324367	15324472	-	upstream	2881	NearestLocation
chr2	ENSG00000138029	protein_coding	HADHB	0	0	0	11.0874	7.6732	15.0285	12.5425	20.9826	12.8628	4.67046	1.35e-05	5.41448	2.36e-06	134387	-296	26243170	26278620	+	upstream	96	NearestLocation
chr15	ENSG00000289200	lncRNA	NA	1.11488	0	0	17.0576	16.3055	21.4694	30.311	41.0115	42.2636	4.67029	6.88e-06	5.85098	7.05e-08	100615	-11550	92819650	92820384	-	upstream	11350	NearestLocation
chr19	ENSG00000065989	protein_coding	PDE4A	0	0	0	12.7932	2.87745	17.1755	17.7685	20.9826	26.6444	4.67025	1.25e-05	5.89881	2.3e-07	126645	197	10420538	10469630	+	overlapStart	3	NearestLocation
chr1	ENSG00000162599	protein_coding	NFIA	0	0	0	5.97016	13.4281	11.8081	16.7233	28.6127	31.2383	4.67009	1.05e-05	6.14195	4.11e-08	7953	-1690	61081767	61406727	+	upstream	1490	NearestLocation
chrX	ENSG00000005022	protein_coding	SLC25A5	1.11488	0	7.87354	94.6697	56.5898	108.42	123.334	189.797	127.71	4.66739	3.67e-13	5.44196	3.36e-17	298330	-45	119469277	119470940	+	overlapStart	155	NearestLocation
chr10	ENSG00000231743	processed_pseudogene	NA	0	0	0	12.7932	3.8366	16.102	13.5877	34.3352	20.213	4.66701	1.25e-05	5.95317	1.76e-07	29801	-52562	2936021	2936441	+	upstream	52362	NearestLocation
chr1	ENSG00000235811	processed_pseudogene	NA	0	0	0	7.67593	9.5915	11.8081	35.537	59.1328	43.1824	4.66514	8.07e-06	6.9471	1.75e-10	23304	-4726	202039851	202039934	+	upstream	4526	NearestLocation
chr14	ENSG00000151320	protein_coding	AKAP6	0	0	0	14.499	7.6732	11.8081	11.4973	11.4451	22.0506	4.66282	1.43e-05	5.36033	3.18e-06	85672	-7943	32733262	32773829	+	upstream	7743	NearestLocation
chr20	ENSG00000230613	lncRNA	HM13-AS1	0	0	1.12479	25.5864	10.5506	20.3959	16.7233	63.9016	50.5326	4.66109	8.64e-06	6.00824	5.11e-08	158624	196	31567707	31573263	-	overlapStart	4	NearestLocation
chr6	ENSG00000217447	processed_pseudogene	NA	0	0	0	6.82304	5.7549	20.3959	13.5877	23.8439	30.3195	4.66038	1.27e-05	5.9471	1.81e-07	246571	3530	167347472	167348053	+	downstream	2749	NearestLocation
chr1	ENSG00000231050	lncRNA	GNB1-DT	0	0	2.24958	24.7335	23.0196	34.351	42.8534	78.2079	55.1264	4.65804	9.49e-07	5.78453	2.26e-09	125	5874	1891471	1892658	+	downstream	4487	NearestLocation
chr1	ENSG00000237365	lncRNA	NA	0	0	0	11.9403	3.8366	16.102	11.4973	41.9652	36.7509	4.658	1.2e-05	6.3315	2.12e-08	590	50811	7008376	7014279	-	downstream	44708	NearestLocation
chr8	ENSG00000133863	protein_coding	TEX15	0	0	0	8.52881	3.8366	20.3959	17.7685	23.8439	25.7257	4.65734	1.27e-05	5.93981	1.82e-07	265789	802	30831544	30913008	-	inside	602	NearestLocation
chr7	ENSG00000240990	lncRNA	HOXA11-AS	0	0	0	13.6461	6.71405	12.8816	7.31644	31.4739	21.1318	4.65355	1.39e-05	5.7696	5.08e-07	249040	-1937	27184507	27189298	+	upstream	1737	NearestLocation
chr6	ENSG00000266617	miRNA	MIR3692	0	0	0	2.55864	15.3464	15.0285	12.5425	32.4277	31.2383	4.65085	1.32e-05	6.09557	9.18e-08	245461	389	157529132	157529200	+	downstream	121	NearestLocation
chr15	ENSG00000188089	protein_coding	PLA2G4E	0	0	0	11.9403	7.6732	15.0285	16.7233	18.1214	7.35019	4.64758	1.56e-05	5.23679	5.57e-06	94594	-6196	41981582	42051190	-	upstream	5996	NearestLocation
chr6	ENSG00000219770	unitary_pseudogene	VN1R11P	0	0	1.12479	17.0576	6.71405	35.4244	14.6329	31.4739	27.5632	4.64457	1.07e-05	5.20581	3.01e-06	229179	-4189	27083280	27084147	+	upstream	3989	NearestLocation
chr10	ENSG00000099204	protein_coding	ABLIM1	0	0	0	5.11728	6.71405	21.4694	10.4521	40.0577	26.6444	4.64286	1.39e-05	6.10335	9.8e-08	43208	8059	114444086	114632092	-	inside	7859	NearestLocation
chr15	ENSG00000259692	lncRNA	NA	0	0	0	15.3519	2.87745	15.0285	10.4521	24.7976	28.482	4.63928	1.47e-05	5.84546	3.79e-07	99205	-7366	81660482	81871125	-	upstream	7166	NearestLocation
chr6	ENSG00000146411	protein_coding	SLC2A12	0	0	0	9.38169	5.7549	19.3224	6.27123	23.8439	26.6444	4.6392	1.57e-05	5.67388	9.79e-07	242494	357	133987581	134052624	-	inside	157	NearestLocation
chr12	ENSG00000111412	protein_coding	SPRING1	0	0	0	10.2346	13.4281	7.51427	11.4973	31.4739	26.6444	4.63854	1.24e-05	6.00202	1.08e-07	72096	7260	116717336	116720127	-	downstream	4269	NearestLocation
chr4	ENSG00000169836	protein_coding	TACR3	0	0	0	11.9403	10.5506	9.66121	14.6329	22.8901	13.7816	4.63744	1.36e-05	5.57568	1.01e-06	196989	-66196	103586031	103719985	-	upstream	65996	NearestLocation
chr20	ENSG00000130702	protein_coding	LAMA5	0	0	0	5.97016	7.6732	16.102	33.4466	31.4739	39.5073	4.63744	9.84e-06	6.5679	2.47e-09	162609	-3051	62309065	62367312	-	upstream	2851	NearestLocation
chr19	ENSG00000090006	protein_coding	LTBP4	0	0	0	0.852881	11.5098	23.6163	14.6329	23.8439	22.9693	4.63687	1.71e-05	5.74971	8.99e-07	129895	-762	40606466	40608921	+	upstream	562	NearestLocation
chr9	ENSG00000252847	snRNA	RNU2-46P	0	0	0	9.38169	5.7549	17.1755	11.4973	33.3814	22.0506	4.63527	1.35e-05	5.93283	1.89e-07	281955	-2682	95859904	95860016	+	upstream	2482	NearestLocation
chr7	ENSG00000241959	misc_RNA	RN7SL76P	0	0	0	6.82304	9.5915	18.249	9.40685	21.9364	12.8628	4.6292	1.64e-05	5.31113	4.33e-06	261450	4769	151464650	151464938	-	downstream	4281	NearestLocation
chr16	ENSG00000158792	protein_coding	SPATA2L	0	0	0	7.67593	11.5098	12.8816	14.6329	26.7052	14.7004	4.62891	1.36e-05	5.69929	5.54e-07	109288	1392	89698068	89701640	-	inside	1192	NearestLocation
chr13	ENSG00000120675	protein_coding	DNAJC15	0	0	0	10.2346	5.7549	15.0285	12.5425	45.7803	29.4008	4.62661	1.25e-05	6.30467	2.11e-08	76441	31550	43023586	43114213	+	inside	31350	NearestLocation
chr20	ENSG00000225417	lncRNA	NA	0	0	0	7.67593	19.183	6.44081	16.7233	17.1676	14.7004	4.62636	1.54e-05	5.46959	2.02e-06	157732	338	20214299	20215262	-	inside	138	NearestLocation
chr8	ENSG00000215372	protein_coding	ZNF705G	0	0	0	11.9403	9.5915	8.58774	17.7685	26.7052	23.8881	4.62091	1.2e-05	5.99311	8.95e-08	262801	-12340	7355517	7385558	-	upstream	12140	NearestLocation
chr10	ENSG00000165309	protein_coding	ARMC3	0	0	0	9.38169	12.4689	7.51427	20.9041	37.1965	28.482	4.62051	1.1e-05	6.31617	1.24e-08	32276	-15469	22928024	23038523	+	upstream	15269	NearestLocation
chr1	ENSG00000287220	lncRNA	NA	0	0	0	6.82304	7.6732	16.102	16.7233	34.3352	30.3195	4.61871	1.21e-05	6.21966	2.76e-08	24227	28619	208106102	208107655	+	downstream	26866	NearestLocation
chr16	ENSG00000213918	protein_coding	DNASE1	1.11488	0	3.37437	40.0854	32.6111	59.0407	31.3562	58.1791	54.2076	4.6179	3.36e-10	4.79795	1.02e-10	102106	-181	3654667	3663726	+	overlapStart	19	NearestLocation
chr22	ENSG00000278869	lncRNA	NA	0	1.02701	0	15.3519	10.5506	27.9102	37.6274	57.2253	50.5326	4.61596	8.31e-06	6.16665	1.37e-08	170044	-957	49933197	49935277	-	upstream	757	NearestLocation
chr5	ENSG00000250155	lncRNA	NA	0	0	0	9.38169	9.5915	11.8081	12.5425	21.9364	44.1011	4.61057	1.31e-05	6.16326	4.53e-08	208222	-19526	36700881	36725204	-	upstream	19326	NearestLocation
chr19	ENSG00000105655	protein_coding	ISYNA1	0	0	3.37437	18.7634	28.7745	57.9673	56.4411	66.7629	69.8268	4.61048	2.34e-08	5.51268	3.64e-11	127592	-706	18434809	18438167	-	upstream	506	NearestLocation
chr19	ENSG00000133246	protein_coding	PRAM1	0	0	0	17.9105	5.7549	8.58774	8.36164	27.6589	29.4008	4.61036	1.54e-05	5.88629	2.94e-07	126440	-3589	8490056	8502640	-	upstream	3389	NearestLocation
chr16	ENSG00000103254	protein_coding	ANTKMT	2.22977	0	0	16.2047	20.1421	45.0856	32.4014	52.4566	47.7762	4.61021	1.6e-06	5.3917	4.05e-08	101823	159	720581	722589	+	overlapStart	41	NearestLocation
chr5	ENSG00000184349	protein_coding	EFNA5	0	0	0	11.0874	5.7549	13.9551	27.1753	20.9826	17.4567	4.60761	1.33e-05	5.9217	1.54e-07	216318	-61179	107427217	107506191	-	upstream	60979	NearestLocation
chr2	ENSG00000081052	protein_coding	COL4A4	0	0	0	6.82304	5.7549	20.3959	13.5877	19.0751	24.8069	4.60501	1.57e-05	5.7122	6.6e-07	154169	-94	227002714	227164205	-	overlapStart	106	NearestLocation
chr9	ENSG00000261334	lncRNA	NA	0	0	0	11.9403	9.5915	9.66121	16.7233	26.7052	13.7816	4.60364	1.42e-05	5.73094	4.53e-07	285216	1331	129480605	129482538	-	inside	402	NearestLocation
chr6	ENSG00000001084	protein_coding	GCLC	0	0	0	10.2346	9.5915	10.7347	14.6329	31.4739	19.2942	4.5995	1.35e-05	5.92295	1.52e-07	232929	153	53497384	53548206	-	overlapStart	47	NearestLocation
chr11	ENSG00000110090	protein_coding	CPT1A	0	0	0	10.2346	12.4689	5.36734	28.2205	53.4103	40.426	4.59925	1.06e-05	6.77736	6.38e-10	51049	394	68812438	68844410	-	inside	194	NearestLocation
chr14	ENSG00000087303	protein_coding	NID2	0	0	0	10.2346	3.8366	19.3224	14.6329	26.7052	13.7816	4.59904	1.67e-05	5.63949	1.04e-06	87315	-17	52004809	52069059	-	overlapStart	183	NearestLocation
chr6	ENSG00000152894	protein_coding	PTPRK	0	0	0	5.97016	10.5506	20.3959	11.4973	11.4451	8.26896	4.59707	2.05e-05	4.56862	4.47e-05	241733	532	128062066	128067677	-	inside	332	NearestLocation
chr19	ENSG00000130511	protein_coding	SSBP4	1.11488	0	0	22.1749	4.79575	32.204	12.5425	45.7803	22.9693	4.59584	1.33e-05	5.32174	2.28e-06	127590	-2409	18431645	18433100	+	upstream	2209	NearestLocation
chr20	ENSG00000223492	lncRNA	NA	0	0	0	5.97016	9.5915	13.9551	26.1301	26.7052	32.1571	4.5948	1.19e-05	6.29046	1.45e-08	161595	16945	53168643	53179550	-	downstream	5838	NearestLocation
chr6	ENSG00000287404	lncRNA	NA	0	0	0	8.52881	8.63235	13.9551	16.7233	23.8439	17.4567	4.59462	1.42e-05	5.75547	3.81e-07	228437	6542	21233168	21271132	-	inside	6342	NearestLocation
chr12	ENSG00000256172	lncRNA	LINC02420	0	0	0	6.82304	8.63235	16.102	18.8137	26.7052	14.7004	4.59379	1.47e-05	5.79596	3.43e-07	65896	650	67440998	67442559	-	inside	450	NearestLocation
chr22	ENSG00000077942	protein_coding	FBLN1	0	0	0	6.82304	7.6732	17.1755	13.5877	25.7514	22.0506	4.59208	1.49e-05	5.82201	3.12e-07	169648	-3345	45541229	45551129	+	upstream	3145	NearestLocation
chr2	ENSG00000236008	lncRNA	LINC01814	0	0	0	8.52881	7.6732	16.102	10.4521	21.9364	21.1318	4.5902	1.59e-05	5.62399	9.15e-07	132661	-96	8570202	8583844	-	overlapStart	104	NearestLocation
chr7	ENSG00000183696	protein_coding	UPP1	2.22977	0	3.37437	40.0854	32.6111	83.7305	72.1192	119.219	74.4207	4.58963	1.2e-11	5.37739	2.53e-15	251070	147	48088727	48108302	+	overlapStart	53	NearestLocation
chr1	ENSG00000206828	snRNA	RNVU1-30	0	0	0	15.3519	3.8366	11.8081	20.9041	24.7976	18.3755	4.58944	1.48e-05	5.87789	2.31e-07	16139	132	149636766	149636929	+	includeFeature	68	NearestLocation
chr1	ENSG00000233129	processed_pseudogene	NA	0	0	0	8.52881	11.5098	9.66121	15.6781	28.6127	30.3195	4.5867	1.3e-05	6.11048	4.72e-08	12134	-25702	93934479	93935244	-	upstream	25502	NearestLocation
chr2	ENSG00000187123	protein_coding	LYPD6	0	0	0	10.2346	8.63235	9.66121	27.1753	29.5664	31.2383	4.58629	1.15e-05	6.34536	8.97e-09	145730	15853	149330663	149471095	+	inside	15653	NearestLocation
chr8	ENSG00000168575	protein_coding	SLC20A2	0	0	0	8.52881	6.71405	16.102	20.9041	30.5202	12.8628	4.5841	1.5e-05	5.88096	2.29e-07	267244	1957	42416475	42501231	-	inside	1757	NearestLocation
chr9	ENSG00000107263	protein_coding	RAPGEF1	0	0	0	9.38169	9.5915	12.8816	11.4973	20.0289	18.3755	4.58171	1.6e-05	5.53269	1.3e-06	285465	-13672	131626160	131643391	-	upstream	13472	NearestLocation
chr12	ENSG00000276045	protein_coding	ORAI1	0	1.02701	0	22.1749	5.7549	28.9836	15.6781	24.7976	26.6444	4.5814	1.26e-05	5.07043	4.95e-06	72719	-227	121626509	121643218	+	upstream	27	NearestLocation
chr16	ENSG00000207649	miRNA	MIR138-2	0	0	0	9.38169	8.63235	13.9551	12.5425	19.0751	17.4567	4.58113	1.61e-05	5.50682	1.47e-06	106165	2793	56858518	56858601	+	downstream	2510	NearestLocation
chr11	ENSG00000260254	lncRNA	NA	0	0	1.12479	25.5864	6.71405	22.5428	34.4918	20.9826	27.5632	4.58097	1.13e-05	5.3946	1.07e-06	55284	-1590	115638563	115646962	+	upstream	1390	NearestLocation
chr6	ENSG00000213071	transcribed_unprocessed_pseudogene	LPAL2	0	0	0	14.499	5.7549	10.7347	11.4973	32.4277	22.0506	4.57901	1.54e-05	5.91635	2e-07	245808	21026	160466555	160477195	-	downstream	10186	NearestLocation
chr13	ENSG00000252496	rRNA_pseudogene	RNA5SP33	0	6.16207	0	54.5844	42.2026	90.1713	77.3452	131.618	107.497	4.5739	3.62e-10	5.34895	3.35e-13	80563	-4493	79389534	79389631	-	upstream	4293	NearestLocation
chr11	ENSG00000162337	protein_coding	LRP5	0	0	0	3.41152	11.5098	18.249	16.7233	26.7052	12.8628	4.57305	1.77e-05	5.66728	9.19e-07	51011	1913	68439873	68449138	+	inside	1713	NearestLocation
chr2	ENSG00000119041	protein_coding	GTF3C3	0	0	2.24958	29.8508	11.5098	38.6448	19.8589	41.0115	34.9134	4.57281	2.34e-06	4.94084	6.55e-07	150737	11	196763729	196799706	-	overlapStart	189	NearestLocation
chr12	ENSG00000167553	protein_coding	TUBA1C	0	0	0	12.7932	6.71405	10.7347	17.7685	28.6127	17.4567	4.5717	1.47e-05	5.88611	1.91e-07	63334	5097	49228043	49269937	+	inside	4897	NearestLocation
chr10	ENSG00000172731	protein_coding	LRRC20	0	0	0	5.97016	10.5506	15.0285	15.6781	18.1214	20.213	4.56411	1.63e-05	5.6441	7.59e-07	37341	-673	70298970	70376779	-	upstream	473	NearestLocation
chr16	ENSG00000214259	processed_pseudogene	NA	0	0	0	12.7932	6.71405	10.7347	14.6329	29.5664	20.213	4.56391	1.52e-05	5.89696	1.87e-07	109009	-2896	85815873	85816536	-	upstream	2696	NearestLocation
chr1	ENSG00000187634	protein_coding	SAMD11	0	0	3.37437	34.9681	18.2238	47.2326	60.6219	86.7917	87.2835	4.56304	2.46e-08	5.78716	2.18e-12	43	-323	942103	942802	+	upstream	123	NearestLocation
chr15	ENSG00000140443	protein_coding	IGF1R	0	0	0	10.2346	7.6732	12.8816	13.5877	24.7976	19.2942	4.56274	1.57e-05	5.74414	4.26e-07	101403	-512	98897286	98899576	+	upstream	312	NearestLocation
chr1	ENSG00000205090	protein_coding	TMEM240	0	0	0	12.7932	5.7549	11.8081	24.0397	16.2138	21.1318	4.56051	1.54e-05	5.82798	2.68e-07	96	1454	1539056	1540350	-	overlapEnd	40	NearestLocation
chr1	ENSG00000142867	protein_coding	BCL10	1.11488	0	0	17.0576	8.63235	27.9102	25.0849	47.6878	33.0759	4.55784	1.11e-05	5.7358	1.8e-07	11016	-53	85266941	85276456	-	overlapStart	147	NearestLocation
chr1	ENSG00000181773	protein_coding	GPR3	0	3.08103	2.24958	46.9084	36.4477	66.555	87.7973	114.451	85.4459	4.55323	4.84e-12	5.50573	7.61e-17	3080	-196	27392622	27395814	+	overlapStart	4	NearestLocation
chr1	ENSG00000143850	protein_coding	PLEKHA6	0	0	0	17.0576	4.79575	9.66121	15.6781	21.9364	16.5379	4.5517	1.77e-05	5.63135	9.32e-07	23637	-1750	204220756	204307395	-	upstream	1550	NearestLocation
chr15	ENSG00000206625	snRNA	RNU6-1	0	0	0	5.11728	3.8366	24.6898	22.9945	21.9364	14.7004	4.54867	1.95e-05	5.7274	8.19e-07	97175	-4400	67839939	67840045	-	upstream	4200	NearestLocation
chr14	ENSG00000289482	lncRNA	NA	0	1.02701	0	8.52881	17.2647	27.9102	26.1301	57.2253	35.8322	4.54856	1.15e-05	5.8898	8.37e-08	92509	6	101947743	101948072	-	overlapStart	123	NearestLocation
chr19	ENSG00000198597	protein_coding	ZNF536	0	1.02701	2.24958	33.2623	18.2238	48.306	37.6274	60.0866	56.0452	4.5471	3.82e-08	5.20725	4.54e-10	128328	-72347	30228290	30300669	+	upstream	72147	NearestLocation
chr19	ENSG00000261824	lncRNA	LINC00662	13.3786	9.2431	0	193.604	145.791	261.926	253.985	396.762	353.728	4.54693	1.77e-14	5.2957	6.49e-19	127952	4	27778023	27793962	-	overlapStart	196	NearestLocation
chr17	ENSG00000169696	protein_coding	ASPSCR1	1.11488	0	0	17.0576	15.3464	20.3959	16.7233	35.289	39.5073	4.5467	1.13e-05	5.55083	4.24e-07	119112	1	81977631	81995150	+	overlapStart	199	NearestLocation
chr17	ENSG00000132481	protein_coding	TRIM47	0	0	0	4.2644	13.4281	12.8816	16.7233	36.2427	19.2942	4.54564	1.61e-05	6.04116	9.69e-08	118440	1838	75874164	75874892	-	downstream	910	NearestLocation
chr13	ENSG00000185989	protein_coding	RASA3	0	0	0	13.6461	3.8366	13.9551	19.8589	21.9364	14.7004	4.54505	1.77e-05	5.69139	6.82e-07	84204	-29257	114021409	114036193	-	upstream	29057	NearestLocation
chr17	ENSG00000167941	protein_coding	SOST	0	0	0	5.97016	9.5915	18.249	9.40685	21.9364	12.8628	4.54124	2.04e-05	5.29934	4.8e-06	114350	4341	43753738	43758791	-	inside	512	NearestLocation
chr15	ENSG00000278090	lncRNA	LUNAR1	0	1.02701	0	19.6163	12.4689	23.6163	7.31644	35.289	30.3195	4.53932	1.4e-05	5.19662	3.07e-06	101415	247	99014779	99031050	+	inside	47	NearestLocation
chr10	ENSG00000108021	protein_coding	TASOR2	0	0	2.24958	31.5566	14.3872	28.9836	48.0794	76.3004	52.3701	4.53043	1.87e-06	5.78391	2.51e-09	30129	-130	5684731	5763728	+	overlapStart	70	NearestLocation
chr15	ENSG00000179361	protein_coding	ARID3B	0	0	0	6.82304	13.4281	7.51427	26.1301	40.0577	35.8322	4.52993	1.33e-05	6.53867	2.95e-09	98270	1970	74544350	74591408	+	inside	1770	NearestLocation
chr2	ENSG00000138031	protein_coding	ADCY3	0	0	0	10.2346	14.3872	7.51427	9.40685	25.7514	13.7816	4.52971	1.96e-05	5.47648	2.06e-06	134235	-1205	24827563	24832185	-	upstream	1005	NearestLocation
chr6	ENSG00000219738	processed_pseudogene	CD83P1	0	1.02701	0	11.0874	17.2647	22.5428	45.989	58.1791	46.8575	4.52895	1.03e-05	6.22208	8.78e-09	229245	-4526	27560822	27561744	-	upstream	4326	NearestLocation
chr12	ENSG00000279931	TEC	NA	0	1.02701	0	17.0576	20.1421	13.9551	29.2658	50.549	29.4008	4.52832	1.12e-05	5.78967	1.11e-07	73054	-4627	124725524	124725934	+	upstream	4427	NearestLocation
chr21	ENSG00000142192	protein_coding	APP	0	0	1.12479	20.4691	8.63235	22.5428	30.311	46.734	34.9134	4.52755	1.14e-05	5.81861	1.02e-07	163573	-13138	26089511	26112083	-	upstream	12938	NearestLocation
chr20	ENSG00000101464	protein_coding	PIGU	0	0	0	9.38169	8.63235	11.8081	15.6781	37.1965	16.5379	4.52536	1.65e-05	5.9947	1.13e-07	159019	-5304	34579019	34634703	-	upstream	5104	NearestLocation
chr1	ENSG00000076356	protein_coding	PLXNA2	0	1.02701	0	15.3519	13.4281	24.6898	14.6329	36.2427	26.6444	4.52504	1.29e-05	5.31142	1.47e-06	24244	13595	208209987	208217014	-	downstream	6368	NearestLocation
chr9	ENSG00000148120	protein_coding	AOPEP	0	0	0	8.52881	6.71405	18.249	9.40685	23.8439	11.9441	4.52199	2.13e-05	5.33189	4.28e-06	281845	22977	94760315	95080894	+	inside	22777	NearestLocation
chr9	ENSG00000233713	processed_pseudogene	NA	0	0	0	13.6461	12.4689	3.2204	14.6329	28.6127	35.8322	4.52094	1.68e-05	6.16306	5e-08	281112	44049	86132622	86132851	+	downstream	43620	NearestLocation
chr5	ENSG00000145703	protein_coding	IQGAP2	0	0	0	12.7932	8.63235	9.66121	14.6329	35.289	10.1065	4.51851	1.89e-05	5.77064	4.92e-07	212644	6002	76404424	76665051	+	inside	5802	NearestLocation
chr3	ENSG00000157005	protein_coding	SST	0	0	0	8.52881	2.87745	18.249	29.2658	45.7803	20.213	4.5185	1.62e-05	6.40769	1.19e-08	187545	-9365	187668912	187670394	-	upstream	9165	NearestLocation
chr8	ENSG00000253388	lncRNA	NA	1.11488	0	0	18.7634	17.2647	15.0285	20.9041	44.8265	41.3448	4.51641	1.18e-05	5.76426	1.33e-07	266620	-562	37480089	37480809	+	upstream	362	NearestLocation
chr16	ENSG00000287787	lncRNA	NA	0	0	0	10.2346	7.6732	11.8081	13.5877	26.7052	22.0506	4.51156	1.72e-05	5.85434	2.31e-07	108955	-4527	85227203	85309176	+	upstream	4327	NearestLocation
chr17	ENSG00000108813	protein_coding	DLX4	0	0	1.12479	14.499	13.4281	23.6163	24.0397	42.919	32.1571	4.50679	1.22e-05	5.65929	2.3e-07	115239	3441	49972939	49974600	+	downstream	1580	NearestLocation
chr6	ENSG00000112699	protein_coding	GMDS	2.22977	0	0	27.2922	11.5098	35.4244	54.3507	68.6704	62.4766	4.50653	2.11e-06	5.84761	1.68e-09	225878	-1892	1623806	1626188	-	upstream	1692	NearestLocation
chr14	ENSG00000258602	lncRNA	LINC01629	8.91906	6.16207	4.49916	171.429	109.343	187.857	209.041	300.433	194.78	4.50621	1.6e-30	5.10086	9.8e-39	89865	-3041	76959636	76965304	+	upstream	2841	NearestLocation
chr7	ENSG00000106571	protein_coding	GLI3	0	0	0	4.2644	13.4281	12.8816	25.0849	17.1676	18.3755	4.50566	1.85e-05	5.79754	3.62e-07	250485	-21416	42220173	42264100	-	upstream	21216	NearestLocation
chr10	ENSG00000099204	protein_coding	ABLIM1	0	0	0	5.97016	7.6732	17.1755	12.5425	20.0289	33.9946	4.50557	1.87e-05	5.92237	2.1e-07	43196	8	114435441	114526835	-	overlapStart	192	NearestLocation
chr4	ENSG00000151612	protein_coding	ZNF827	0	3.08103	0	42.644	15.3464	37.5714	48.0794	78.2079	71.6643	4.50372	5.13e-08	5.55458	2.68e-11	200407	346	145902928	145936189	-	inside	146	NearestLocation
chrX	ENSG00000228572	unprocessed_pseudogene	NA	1.11488	0	0	22.1749	11.5098	17.1755	28.2205	32.4277	27.5632	4.50238	1.24e-05	5.50246	4.93e-07	286294	-1089	253743	255091	+	upstream	889	NearestLocation
chr14	ENSG00000022976	protein_coding	ZNF839	0	0	3.37437	28.9979	28.7745	37.5714	50.1699	58.1791	56.0452	4.49972	3.16e-08	5.3082	9.66e-11	92557	-256	102317377	102342364	+	upstream	56	NearestLocation
chr1	ENSG00000162520	protein_coding	SYNC	2.22977	1.02701	1.12479	28.1451	35.4885	56.8938	60.6219	84.8842	73.5019	4.499	6.27e-10	5.38409	1.76e-13	3773	-8849	32695565	32703596	-	upstream	8649	NearestLocation
chr5	ENSG00000146083	protein_coding	RNF44	0	0	2.24958	23.0278	11.5098	40.7918	35.537	57.2253	52.3701	4.49839	2.66e-06	5.51003	2.01e-08	225194	78	176532480	176536330	-	overlapStart	122	NearestLocation
chr10	ENSG00000252482	snRNA	RNU7-22P	0	1.02701	0	14.499	17.2647	19.3224	35.537	55.3178	22.0506	4.49374	1.27e-05	5.82485	1.02e-07	33444	-22883	32173684	32173744	+	upstream	22683	NearestLocation
chr10	ENSG00000235141	processed_pseudogene	COX6CP17	0	0	0	18.7634	10.5506	7.51427	11.4973	20.0289	2.75632	4.48836	2.75e-05	4.67472	3.99e-05	30329	30812	7295106	7295290	-	downstream	30428	NearestLocation
chr7	ENSG00000105953	protein_coding	OGDH	0	0	7.87354	75.9064	45.08	98.759	105.566	169.768	159.867	4.48436	1.99e-08	5.47215	1.2e-11	250784	385	44606628	44708138	+	inside	185	NearestLocation
chr17	ENSG00000170703	protein_coding	TTLL6	0	0	0	5.97016	13.4281	9.66121	14.6329	33.3814	25.7257	4.48434	1.78e-05	6.08076	6.74e-08	115071	-168	48762234	48817229	-	overlapStart	32	NearestLocation
chr19	ENSG00000130612	transcribed_unprocessed_pseudogene	CYP2G1P	0	0	0	1.70576	16.3055	13.9551	11.4973	37.1965	22.9693	4.48369	2.16e-05	5.98544	2.25e-07	129958	4436	40892936	40912357	+	inside	4236	NearestLocation
chr16	ENSG00000279757	TEC	NA	0	1.02701	0	17.9105	15.3464	18.249	14.6329	34.3352	34.9134	4.48356	1.38e-05	5.42872	8.02e-07	107746	41268	72973374	72973832	-	downstream	40610	NearestLocation
chr13	ENSG00000102572	protein_coding	STK24	0	0	0	9.38169	4.79575	16.102	13.5877	23.8439	24.8069	4.48264	1.96e-05	5.83549	3.09e-07	82524	-18263	98450201	98466561	-	upstream	18063	NearestLocation
chr4	ENSG00000138653	protein_coding	NDST4	0	0	0	7.67593	8.63235	13.9551	17.7685	32.4277	11.9441	4.48254	1.96e-05	5.83013	3.17e-07	197973	-12779	114827773	115113876	-	upstream	12579	NearestLocation
chr9	ENSG00000175764	protein_coding	TTLL11	0	0	0	12.7932	5.7549	12.8816	8.36164	17.1676	30.3195	4.48186	2.15e-05	5.66381	9.21e-07	284446	-38324	121821971	121963730	-	upstream	38124	NearestLocation
chr2	ENSG00000233723	lncRNA	LINC01122	0	0	0	12.7932	4.79575	13.9551	24.0397	13.3526	12.8628	4.48029	2.17e-05	5.50757	1.8e-06	137856	-10639	58925609	58930766	+	upstream	10439	NearestLocation
chr8	ENSG00000156467	protein_coding	UQCRB	3.34465	0	0	34.9681	16.3055	44.0122	31.3562	61.0404	57.8827	4.47923	7.61e-08	5.16913	8.2e-10	271476	2	96230477	96235543	-	overlapStart	198	NearestLocation
chr1	ENSG00000162873	protein_coding	KLHDC8A	0	0	0	18.7634	3.8366	24.6898	9.40685	49.5953	32.1571	4.47617	3.59e-05	6.01787	1.78e-06	23809	-152	205339801	205344182	-	overlapStart	48	NearestLocation
chr3	ENSG00000121440	protein_coding	PDZRN3	0	0	0	11.9403	11.5098	6.44081	11.4973	23.8439	21.1318	4.47134	2.03e-05	5.70364	5.93e-07	177855	34782	73384470	73388146	-	downstream	30906	NearestLocation
chr3	ENSG00000077092	protein_coding	RARB	0	0	0	3.41152	13.4281	16.102	6.27123	36.2427	19.2942	4.46985	2.38e-05	5.76838	7.67e-07	173241	-3244	24687887	25597895	+	upstream	3044	NearestLocation
chr8	ENSG00000147570	protein_coding	DNAJC5B	0	0	0	15.3519	6.71405	5.36734	22.9945	34.3352	29.4008	4.46935	1.71e-05	6.30626	1.58e-08	268934	-7	66021553	66101245	+	overlapStart	193	NearestLocation
chr9	ENSG00000197355	protein_coding	UAP1L1	0	0	0	5.97016	4.79575	19.3224	27.1753	18.1214	24.8069	4.46735	1.99e-05	5.9915	1.37e-07	285997	-2194	137077517	137084538	+	upstream	1994	NearestLocation
chr9	ENSG00000196205	processed_pseudogene	EEF1A1P5	0	0	0	9.38169	13.4281	5.36734	24.0397	21.9364	24.8069	4.46365	1.82e-05	6.03153	7.86e-08	285626	2948	133019486	133020874	+	downstream	1360	NearestLocation
chr1	ENSG00000227082	lncRNA	LINC02798	0	0	0	11.0874	11.5098	8.58774	10.4521	19.0751	14.7004	4.45953	2.27e-05	5.3317	3.59e-06	15570	-134	121396754	121463129	+	overlapStart	66	NearestLocation
chr20	ENSG00000223410	lncRNA	NA	0	1.02701	0	17.9105	14.3872	18.249	16.7233	35.289	36.7509	4.45814	1.45e-05	5.50868	5.25e-07	159812	276693	40121041	40126357	+	downstream	271177	NearestLocation
chr12	ENSG00000139631	protein_coding	CSAD	0	5.13506	0	34.9681	44.1209	61.1877	54.3507	99.1906	79.0145	4.45631	2.88e-11	5.20925	9.2e-15	63879	-1332	53173269	53173944	-	upstream	1132	NearestLocation
chr5	ENSG00000120708	protein_coding	TGFBI	0	0	0	19.6163	3.8366	5.36734	16.7233	39.104	29.4008	4.45331	2.04e-05	6.24714	3.78e-08	219925	-14429	136028988	136063818	+	upstream	14229	NearestLocation
chr9	ENSG00000160326	protein_coding	SLC2A6	0	0	0	4.2644	3.8366	21.4694	24.0397	31.4739	34.9134	4.45295	1.97e-05	6.33248	2.09e-08	285675	-82	133475400	133479127	-	overlapStart	118	NearestLocation
chr8	ENSG00000253230	lncRNA	MIR124-1HG	1.11488	1.02701	0	28.1451	2.87745	47.2326	25.0849	34.3352	38.5885	4.45253	6.22e-06	4.92832	1.43e-06	263038	-54	9903460	9906707	-	overlapStart	146	NearestLocation
chr5	ENSG00000120149	protein_coding	MSX2	0	0	0	9.38169	8.63235	12.8816	9.40685	23.8439	16.5379	4.45241	2.25e-05	5.51123	1.66e-06	224943	-31284	174724582	174730896	+	upstream	31084	NearestLocation
chr6	ENSG00000131019	protein_coding	ULBP3	0	0	0	10.2346	3.8366	16.102	13.5877	22.8901	25.7257	4.45109	2.14e-05	5.82756	3.49e-07	244539	-5669	150061053	150069121	-	upstream	5469	NearestLocation
chr8	ENSG00000254290	lncRNA	NA	0	0	1.12479	12.7932	11.5098	26.8367	20.9041	41.0115	35.8322	4.45099	1.49e-05	5.63163	3.04e-07	266645	4	37597635	37598778	-	overlapStart	196	NearestLocation
chr1	ENSG00000238022	lncRNA	LMX1A-AS1	0	1.02701	0	20.4691	7.6732	26.8367	7.31644	36.2427	31.2383	4.45076	1.87e-05	5.20985	3.42e-06	18531	17230	165218415	165219047	+	downstream	16398	NearestLocation
chr12	ENSG00000050426	protein_coding	LETMD1	0	0	6.74874	50.32	37.4068	76.2162	76.3	113.497	99.2276	4.44782	6.22e-13	5.28218	1.42e-17	63586	116	51047962	51058087	+	overlapStart	84	NearestLocation
chr4	ENSG00000251046	processed_pseudogene	ZNF969P	0	0	0	2.55864	11.5098	16.102	17.7685	22.8901	27.5632	4.44586	2.14e-05	5.95138	1.84e-07	197571	-4098	110415898	110418504	+	upstream	3898	NearestLocation
chr9	ENSG00000287750	lncRNA	LINC03026	0	0	1.12479	17.9105	13.4281	17.1755	34.4918	40.0577	42.2636	4.44563	1.33e-05	5.88666	5.81e-08	281341	-8	88066445	88076975	-	overlapStart	192	NearestLocation
chr8	ENSG00000187229	lncRNA	NA	0	0	0	6.82304	6.71405	16.102	15.6781	23.8439	22.0506	4.44429	2.09e-05	5.82628	3.01e-07	264064	-2812	18720905	18734405	+	upstream	2612	NearestLocation
chr2	ENSG00000018280	protein_coding	SLC11A1	0	0	0	3.41152	6.71405	25.7632	12.5425	13.3526	12.8628	4.44405	2.88e-05	4.96928	1.87e-05	153153	-2122	218389965	218391771	+	upstream	1922	NearestLocation
chr9	ENSG00000157654	protein_coding	PALM2AKAP2	0	1.02701	0	17.0576	11.5098	22.5428	14.6329	41.0115	38.5885	4.44215	1.58e-05	5.57823	4.3e-07	283254	-238	110090197	110138426	+	upstream	38	NearestLocation
chr15	ENSG00000136381	protein_coding	IREB2	0	0	0	10.2346	4.79575	16.102	8.36164	25.7514	22.9693	4.44114	2.35e-05	5.69087	8.28e-07	98768	-14449	78437431	78465264	+	upstream	14249	NearestLocation
chr2	ENSG00000279254	TEC	NA	0	0	0	9.38169	3.8366	16.102	16.7233	27.6589	23.8881	4.43791	2.09e-05	5.96386	1.5e-07	136629	-5863	46668870	46670778	+	upstream	5663	NearestLocation
chr19	ENSG00000189144	protein_coding	ZNF573	0	1.02701	0	18.7634	5.7549	26.8367	25.0849	33.3814	33.0759	4.43772	1.62e-05	5.53288	5.54e-07	129449	32	37770407	37779878	-	overlapStart	168	NearestLocation
chr15	ENSG00000140262	protein_coding	TCF12	0	0	0	5.11728	5.7549	21.4694	11.4973	23.8439	17.4567	4.43649	2.51e-05	5.55993	1.73e-06	95971	70181	56919517	57166428	+	inside	69981	NearestLocation
chr11	ENSG00000166250	protein_coding	CLMP	0	0	0	7.67593	10.5506	9.66121	18.8137	34.3352	21.1318	4.43378	1.92e-05	6.09965	5.21e-08	56086	-18065	123069872	123195248	-	upstream	17865	NearestLocation
chr10	ENSG00000068383	protein_coding	INPP5A	0	0	0	7.67593	2.87745	20.3959	11.4973	39.104	23.8881	4.43203	2.35e-05	6.04376	1.55e-07	45300	-9607	132710348	132753972	+	upstream	9407	NearestLocation
chr2	ENSG00000222007	lncRNA	NA	0	0	0	15.3519	4.79575	10.7347	13.5877	15.2601	19.2942	4.42839	2.44e-05	5.44918	2.35e-06	155049	3726	235773855	235783387	-	inside	3526	NearestLocation
chr10	ENSG00000151240	protein_coding	DIP2C	0	0	0	11.0874	6.71405	11.8081	19.8589	12.3988	22.0506	4.42508	2.26e-05	5.64633	7.78e-07	29612	-641	274201	689668	-	upstream	441	NearestLocation
chr5	ENSG00000248473	lncRNA	LINC01962	0	0	0	4.2644	5.7549	23.6163	8.36164	19.0751	23.8881	4.42408	2.75e-05	5.4874	2.9e-06	225685	5080	181187455	181189453	-	downstream	2882	NearestLocation
chr1	ENSG00000288736	lncRNA	NA	0	1.02701	0	17.0576	9.5915	23.6163	20.9041	30.5202	33.9946	4.42378	1.61e-05	5.45172	7.15e-07	12222	-55	94541937	94543654	+	overlapStart	145	NearestLocation
chr11	ENSG00000149798	protein_coding	CDC42EP2	0	0	0	11.0874	5.7549	12.8816	14.6329	17.1676	22.0506	4.42341	2.28e-05	5.63505	8.36e-07	50722	469	65317042	65321621	+	inside	269	NearestLocation
chr1	ENSG00000183508	protein_coding	TENT5C	0	0	0	5.11728	7.6732	15.0285	20.9041	31.4739	34.9134	4.42253	1.91e-05	6.31588	1.49e-08	15132	11	117606048	117628389	+	overlapStart	189	NearestLocation
chr14	ENSG00000260285	lncRNA	TRMT61A-DT	1.11488	0	5.62395	51.1728	35.4885	74.0693	85.7068	131.618	129.547	4.42191	7.69e-13	5.53856	2.75e-19	92693	-33	103525010	103529072	-	overlapStart	167	NearestLocation
chr10	ENSG00000166295	protein_coding	ANAPC16	0	0	0	7.67593	12.4689	9.66121	13.5877	15.2601	22.9693	4.41898	2.32e-05	5.58062	1.09e-06	37586	22113	72223133	72233829	+	downstream	11217	NearestLocation
chr11	ENSG00000264583	miRNA	MIR4487	0	0	1.12479	9.38169	8.63235	33.2775	26.1301	53.4103	46.8575	4.41002	1.73e-05	5.95516	7.1e-08	49550	33	47400970	47401042	+	includeFeature	161	NearestLocation
chr11	ENSG00000236437	lncRNA	LINC02151	1.11488	0	0	15.3519	15.3464	18.249	24.0397	30.5202	28.482	4.40929	1.58e-05	5.42384	7.05e-07	55361	72930	116496568	116500650	-	downstream	68648	NearestLocation
chr5	ENSG00000168621	protein_coding	GDNF	0	0	0	6.82304	11.5098	9.66121	14.6329	32.4277	25.7257	4.40866	2.09e-05	6.06674	6.96e-08	208365	10628	37812677	37834822	-	inside	10428	NearestLocation
chr8	ENSG00000199620	rRNA_pseudogene	RNA5SP258	0	0	0	12.7932	7.6732	6.44081	21.9493	40.0577	22.9693	4.40848	1.98e-05	6.27895	1.84e-08	265138	37084	26136880	26136998	+	downstream	36766	NearestLocation
chr2	ENSG00000136710	protein_coding	CCDC115	0	0	0	3.41152	7.6732	20.3959	15.6781	19.0751	20.213	4.4077	2.58e-05	5.62681	1.19e-06	144081	68	130338258	130342699	-	overlapStart	132	NearestLocation
chr7	ENSG00000284691	protein_coding	NA	0	0	0	14.499	6.71405	9.66121	11.4973	23.8439	11.9441	4.40733	2.58e-05	5.41654	2.79e-06	261332	-91	150405442	150410363	+	overlapStart	109	NearestLocation
chr11	ENSG00000188211	protein_coding	NCR3LG1	1.11488	3.08103	1.12479	45.2027	26.8562	63.3346	66.8931	112.543	77.177	4.40567	5.46e-11	5.34003	2.19e-15	47035	959	17351899	17373654	+	inside	759	NearestLocation
chr1	ENSG00000227043	lncRNA	LINC01682	0	0	2.24958	24.7335	14.3872	38.6448	3.13562	20.9826	30.3195	4.40116	8.33e-06	3.85553	6.13e-05	27200	17157	229871965	229892002	-	inside	2680	NearestLocation
chr17	ENSG00000159199	protein_coding	ATP5MC1	0	3.08103	0	30.7037	18.2238	39.7183	53.3055	67.7166	64.3142	4.40023	7.95e-08	5.47137	3.43e-11	115077	-5	48892765	48895871	+	overlapStart	195	NearestLocation
chr17	ENSG00000275613	lncRNA	NA	0	0	0	13.6461	4.79575	11.8081	20.9041	14.3063	14.7004	4.39743	2.55e-05	5.50383	1.78e-06	113390	35874	36722503	36726295	+	downstream	31882	NearestLocation
chr1	ENSG00000078369	protein_coding	GNB1	0	0	0	11.0874	5.7549	11.8081	17.7685	23.8439	17.4567	4.39345	2.32e-05	5.77168	3.82e-07	116	-1919	1824988	1825554	-	upstream	1719	NearestLocation
chrX	ENSG00000125931	protein_coding	CITED1	0	0	0	7.67593	11.5098	10.7347	12.5425	21.9364	14.7004	4.39315	2.51e-05	5.49825	1.67e-06	292695	14	72302054	72305892	-	overlapStart	186	NearestLocation
chr19	ENSG00000278999	TEC	NA	0	1.02701	0	16.2047	16.3055	20.3959	7.31644	21.9364	15.6192	4.39143	2.08e-05	4.31492	4.67e-05	130877	15414	47661657	47663895	-	downstream	12976	NearestLocation
chr6	ENSG00000065609	protein_coding	SNAP91	1.11488	0	0	15.3519	10.5506	23.6163	22.9945	42.919	25.7257	4.38886	1.75e-05	5.54429	4.63e-07	236234	36	83554051	83592982	-	overlapStart	164	NearestLocation
chr10	ENSG00000233135	unprocessed_pseudogene	RPS27P18	0	0	0	12.7932	16.3055	3.2204	8.36164	13.3526	25.7257	4.38459	2.95e-05	5.37648	4.27e-06	44548	670	125473686	125473932	-	downstream	224	NearestLocation
chr15	ENSG00000157483	protein_coding	MYO1E	0	0	0	13.6461	9.5915	8.58774	5.22603	22.8901	16.5379	4.37883	2.91e-05	5.30073	5.18e-06	96184	6605	59178424	59206761	-	inside	6405	NearestLocation
chr19	ENSG00000267760	lncRNA	NA	0	0	0	11.9403	9.5915	5.36734	24.0397	38.1502	18.3755	4.37698	2.19e-05	6.20108	3.15e-08	128417	40614	30665274	30668647	-	downstream	37041	NearestLocation
chr1	ENSG00000143409	protein_coding	MINDY1	0	0	0	9.38169	5.7549	15.0285	18.8137	17.1676	12.8628	4.37093	2.69e-05	5.47435	2e-06	16352	-11	150999411	151006871	-	overlapStart	189	NearestLocation
chr15	ENSG00000198535	protein_coding	C2CD4A	1.11488	0	0	13.6461	17.2647	22.5428	5.22603	20.0289	28.482	4.36835	2.27e-05	4.66409	2.1e-05	96484	1606	62066977	62070917	+	inside	1406	NearestLocation
chr3	ENSG00000196220	protein_coding	SRGAP3	0	0	0	3.41152	13.4281	13.9551	10.4521	30.5202	16.5379	4.36739	2.79e-05	5.6896	9.08e-07	171323	12932	9013420	9049354	-	inside	12732	NearestLocation
chr15	ENSG00000225930	lncRNA	LINC02249	0	0	0	7.67593	2.87745	21.4694	13.5877	29.5664	12.8628	4.36629	2.96e-05	5.62524	1.49e-06	93567	-5538	30195809	30217552	+	upstream	5338	NearestLocation
chr7	ENSG00000164649	protein_coding	CDCA7L	0	0	0	11.9403	3.8366	12.8816	11.4973	36.2427	23.8881	4.35789	2.57e-05	6.01623	1.34e-07	248501	-6991	21904150	21916897	-	upstream	6791	NearestLocation
chr20	ENSG00000279164	TEC	NA	0	0	0	10.2346	9.5915	7.51427	11.4973	29.5664	34.9134	4.34856	2.43e-05	6.11758	5.87e-08	158078	-4800	23148086	23149939	+	upstream	4600	NearestLocation
chr4	ENSG00000164167	protein_coding	LSM6	0	0	0	8.52881	4.79575	15.0285	14.6329	33.3814	21.1318	4.34675	2.56e-05	5.97853	1.44e-07	200427	-21412	146175703	146200000	+	upstream	21212	NearestLocation
chr22	ENSG00000100311	protein_coding	PDGFB	0	0	0	6.82304	2.87745	19.3224	11.4973	47.6878	35.8322	4.34424	2.66e-05	6.37595	2.28e-08	168911	4278	39224935	39240909	-	inside	4078	NearestLocation
chr19	ENSG00000105538	protein_coding	RASIP1	0	1.02701	0	12.7932	7.6732	32.204	10.4521	27.6589	37.6697	4.33767	2.39e-05	5.22982	3.14e-06	131009	8	48724830	48739018	-	overlapStart	192	NearestLocation
chr7	ENSG00000234826	lncRNA	NA	4.45953	0	0	28.9979	32.6111	46.1591	40.763	93.468	46.8575	4.33721	5.6e-09	5.10781	8.74e-12	257237	10421	117998858	118004045	-	downstream	5034	NearestLocation
chr7	ENSG00000071243	protein_coding	ING3	0	0	0	11.9403	5.7549	13.9551	6.27123	23.8439	14.7004	4.33049	3.21e-05	5.2988	5.38e-06	257564	-5712	120950763	120956980	+	upstream	5512	NearestLocation
chr9	ENSG00000130707	protein_coding	ASS1	7.80418	3.08103	0	102.346	46.0392	89.0978	106.611	139.248	126.791	4.32992	1.02e-17	4.98645	5.26e-23	285334	-587	130452223	130471514	+	upstream	387	NearestLocation
chr2	ENSG00000223788	unprocessed_pseudogene	DIS3L2P1	0	0	2.24958	23.8807	14.3872	31.1306	22.9945	20.9826	13.7816	4.32828	6.73e-06	4.12961	2.11e-05	154721	-1556	232442034	232447418	+	upstream	1356	NearestLocation
chr5	ENSG00000168916	protein_coding	ZNF608	4.45953	0	0	33.2623	25.897	59.0407	34.4918	94.4218	53.2889	4.32766	6.69e-07	4.9913	1.65e-08	218504	-7358	124636913	124644337	-	upstream	7158	NearestLocation
chr2	ENSG00000171227	protein_coding	TMEM37	0	1.02701	2.24958	22.1749	26.8562	35.4244	37.6274	58.1791	52.3701	4.32547	1.39e-07	5.16357	4.58e-10	143234	-194	119431854	119438504	+	overlapStart	6	NearestLocation
chr11	ENSG00000175581	protein_coding	MRPL48	3.34465	5.13506	0	63.966	48.9166	79.4366	101.385	148.786	116.684	4.3246	1.45e-15	5.26406	2.17e-22	51439	189	73787957	73864607	+	overlapStart	11	NearestLocation
chr19	ENSG00000269646	lncRNA	ZNF888-AS1	0	0	0	12.7932	5.7549	11.8081	9.40685	15.2601	21.1318	4.32363	3.09e-05	5.36364	3.61e-06	131483	-165	52923382	52924075	+	overlapStart	35	NearestLocation
chr19	ENSG00000105085	protein_coding	MED26	1.11488	5.13506	2.24958	56.2901	48.9166	88.0243	71.074	114.451	88.2023	4.32347	4.27e-15	4.84801	1.54e-18	127361	49	16577557	16629062	-	overlapStart	151	NearestLocation
chr17	ENSG00000176155	protein_coding	CCDC57	0	0	0	7.67593	7.6732	11.8081	13.5877	31.4739	29.4008	4.32281	2.53e-05	6.09534	6.15e-08	119127	539	82101470	82101850	-	overlapEnd	41	NearestLocation
chr5	ENSG00000113448	protein_coding	PDE4D	0	0	0	16.2047	7.6732	6.44081	14.6329	24.7976	9.18774	4.32271	3.13e-05	5.43929	2.81e-06	210611	-5106	58974563	59356975	-	upstream	4906	NearestLocation
chr15	ENSG00000259409	lncRNA	BMF-AS1	1.11488	1.02701	0	24.7335	10.5506	32.204	36.5822	80.1155	40.426	4.3214	5.84e-06	5.61268	1.23e-08	94405	3561	40088832	40089386	+	downstream	2807	NearestLocation
chr10	ENSG00000148481	protein_coding	MINDY3	0	0	1.12479	12.7932	17.2647	16.102	30.311	54.3641	57.8827	4.32106	1.85e-05	6.14442	1.52e-08	31398	-19356	15778174	15860507	-	upstream	19156	NearestLocation
chr5	ENSG00000038382	protein_coding	TRIO	0	0	0	3.41152	11.5098	10.7347	28.2205	55.3178	43.1824	4.3203	2.21e-05	6.81894	5.65e-10	205618	-11206	14143342	14465403	+	upstream	11006	NearestLocation
chr15	ENSG00000259347	lncRNA	NA	5.57441	0	0	41.7912	27.8153	57.9673	45.989	82.023	81.7709	4.31622	1.74e-10	5.05448	9.36e-14	97049	-27915	66984106	67002444	-	upstream	27715	NearestLocation
chr3	ENSG00000154814	protein_coding	OXNAD1	0	0	3.37437	26.4393	18.2238	39.7183	39.7178	70.5779	45.9387	4.31555	1.87e-07	5.22516	3.96e-10	172280	1	16265207	16303983	+	overlapStart	199	NearestLocation
chr2	ENSG00000124831	protein_coding	LRRFIP1	0	0	0	5.97016	9.5915	16.102	7.31644	17.1676	17.4567	4.31361	3.31e-05	5.19564	7.6e-06	155230	-20335	237683404	237684473	+	upstream	20135	NearestLocation
chr6	ENSG00000137266	protein_coding	SLC22A23	0	0	0	9.38169	4.79575	16.102	18.8137	11.4451	17.4567	4.31161	3.14e-05	5.42204	2.82e-06	226117	21515	3289766	3377986	-	inside	21315	NearestLocation
chr10	ENSG00000205740	lncRNA	NA	0	0	0	12.7932	6.71405	8.58774	12.5425	22.8901	21.1318	4.30536	2.89e-05	5.70303	6.09e-07	29638	17581	985226	988329	-	downstream	14278	NearestLocation
chr14	ENSG00000129474	protein_coding	AJUBA	0	0	2.24958	26.4393	19.183	20.3959	27.1753	66.7629	31.2383	4.29743	6.23e-06	5.3112	6.87e-08	84693	8648	22974655	22975295	-	downstream	7808	NearestLocation
chr9	ENSG00000224797	processed_pseudogene	NA	0	0	0	12.7932	3.8366	16.102	13.5877	20.9826	6.43142	4.2951	3.62e-05	5.10137	1.2e-05	285373	-54271	130724786	130725050	-	upstream	54071	NearestLocation
chr1	ENSG00000201493	snRNA	RNU1-141P	3.34465	1.02701	0	31.5566	21.1013	51.5264	52.2603	94.4218	65.2329	4.29491	6.35e-09	5.33022	6.92e-13	25537	35654	218129795	218129952	+	downstream	35297	NearestLocation
chr12	ENSG00000257746	lncRNA	NA	0	0	0	8.52881	3.8366	16.102	10.4521	37.1965	26.6444	4.29132	2.98e-05	6.05699	1.2e-07	68966	12075	93095676	93108629	+	inside	678	NearestLocation
chr16	ENSG00000167967	protein_coding	E4F1	0	0	0	12.7932	2.87745	10.7347	29.2658	25.7514	23.8881	4.28564	2.72e-05	6.16691	4.14e-08	101952	-1755	2228393	2235741	+	upstream	1555	NearestLocation
chrX	ENSG00000102181	protein_coding	CD99L2	0	0	0	5.97016	17.2647	6.44081	11.4973	21.9364	17.4567	4.28557	3.27e-05	5.52002	1.87e-06	302148	-3760	150766339	150898816	-	upstream	3560	NearestLocation
chr9	ENSG00000056558	protein_coding	TRAF1	0	0	0	6.82304	9.5915	13.9551	11.4973	11.4451	20.213	4.2844	3.36e-05	5.26697	5.29e-06	284329	72	120902393	120929173	-	overlapStart	128	NearestLocation
chr7	ENSG00000196411	protein_coding	EPHB4	0	0	0	6.82304	9.5915	12.8816	13.5877	17.1676	15.6192	4.28398	3.19e-05	5.4016	2.71e-06	255096	-10041	100802565	100827523	-	upstream	9841	NearestLocation
chr17	ENSG00000108669	protein_coding	CYTH1	0	1.02701	0	13.6461	7.6732	44.0122	26.1301	54.3641	56.964	4.28305	3.81e-05	5.86976	9.21e-07	118782	-296	78674048	78782297	-	upstream	96	NearestLocation
chr19	ENSG00000010310	protein_coding	GIPR	0	0	0	5.11728	5.7549	16.102	27.1753	28.6127	22.0506	4.27962	2.76e-05	6.1487	4.62e-08	130641	-92	45668221	45683684	+	overlapStart	108	NearestLocation
chr4	ENSG00000138639	protein_coding	ARHGAP24	1.11488	0	0	15.3519	11.5098	19.3224	24.0397	40.0577	35.8322	4.27794	2.16e-05	5.67137	2.14e-07	195386	-12	85827745	85972168	+	overlapStart	188	NearestLocation
chr16	ENSG00000278389	lncRNA	NA	0	0	0	12.7932	8.63235	7.51427	11.4973	14.3063	22.9693	4.27665	3.25e-05	5.47351	2.07e-06	103662	8928	19111035	19111484	-	downstream	8279	NearestLocation
chr1	ENSG00000235907	processed_pseudogene	NA	0	0	0	6.82304	17.2647	8.58774	5.22603	20.0289	12.8628	4.27142	3.81e-05	4.96965	1.78e-05	3903	-15569	33512008	33512743	-	upstream	15369	NearestLocation
chr9	ENSG00000196358	protein_coding	NTNG2	0	0	0	6.82304	11.5098	9.66121	16.7233	22.8901	14.7004	4.27034	3.09e-05	5.6456	7.88e-07	285538	-26334	132240608	132242173	+	upstream	26134	NearestLocation
chr12	ENSG00000170581	protein_coding	STAT2	0	0	1.12479	8.52881	17.2647	22.5428	16.7233	47.6878	28.482	4.26752	2.45e-05	5.54861	5.5e-07	64467	-109	56341606	56360203	-	overlapStart	91	NearestLocation
chr1	ENSG00000130940	protein_coding	CASZ1	0	0	2.24958	19.6163	16.3055	28.9836	31.3562	63.9016	38.5885	4.26736	6.47e-06	5.40685	3.36e-08	999	-10906	10658007	10661398	-	upstream	10706	NearestLocation
chr3	ENSG00000226360	processed_pseudogene	RPL10AP6	0	0	0	12.7932	1.9183	13.9551	9.40685	27.6589	45.9387	4.2657	3.26e-05	6.18474	7.82e-08	176704	-64897	61742455	61743106	-	upstream	64697	NearestLocation
chr4	ENSG00000270387	processed_pseudogene	NA	0	0	0	7.67593	4.79575	15.0285	17.7685	24.7976	22.0506	4.26416	3.02e-05	5.89008	2.19e-07	200590	-10496	147916529	147917386	-	upstream	10296	NearestLocation
chr14	ENSG00000119720	protein_coding	NRDE2	0	0	0	15.3519	1.9183	28.9836	17.7685	41.9652	31.2383	4.26192	5.06e-05	5.97503	2.5e-06	91049	657	90290575	90302837	-	inside	457	NearestLocation
chr17	ENSG00000173868	protein_coding	PHOSPHO1	0	2.05402	0	20.4691	14.3872	28.9836	41.8082	43.8728	53.2889	4.26107	6.14e-06	5.46776	1.97e-08	115121	-865	49223660	49226761	-	upstream	665	NearestLocation
chr2	ENSG00000234690	lncRNA	EPCAM-DT	0	1.02701	0	16.2047	11.5098	19.3224	15.6781	39.104	33.0759	4.26037	2.4e-05	5.48606	6.47e-07	136704	37193	47213978	47310408	-	inside	36993	NearestLocation
chr17	ENSG00000212446	snRNA	RNU6-131P	0	0	0	10.2346	3.8366	19.3224	9.40685	15.2601	10.1065	4.25859	3.98e-05	4.75303	3.2e-05	114412	-2336	44135883	44135989	-	upstream	2136	NearestLocation
chr6	ENSG00000189325	protein_coding	BNIP5	0	0	0	6.82304	7.6732	16.102	10.4521	19.0751	12.8628	4.2576	3.59e-05	5.22336	6.56e-06	230576	-10790	36315761	36336888	-	upstream	10590	NearestLocation
chr15	ENSG00000067225	protein_coding	PKM	8.91906	10.2701	15.7471	219.19	154.423	331.702	311.471	494.999	442.849	4.25588	5.64e-24	5.08416	1.68e-33	97877	7	72199029	72231212	-	overlapStart	193	NearestLocation
chr16	ENSG00000230989	protein_coding	HSBP1	0	0	0	10.2346	2.87745	18.249	6.27123	30.5202	18.3755	4.24901	3.78e-05	5.58721	2e-06	108834	5878	83808188	83814675	+	inside	409	NearestLocation
chr19	ENSG00000289967	lncRNA	NA	0	0	0	9.38169	5.7549	15.0285	4.18082	27.6589	28.482	4.24791	3.62e-05	5.73695	8.83e-07	131333	157	51570094	51571195	-	overlapStart	43	NearestLocation
chr19	ENSG00000115266	protein_coding	APC2	0	0	0	5.11728	8.63235	16.102	8.36164	19.0751	24.8069	4.24782	3.55e-05	5.55208	1.73e-06	125627	-2640	1446302	1455245	+	upstream	2440	NearestLocation
chr1	ENSG00000168710	protein_coding	AHCYL1	0	0	0	11.9403	6.71405	8.58774	13.5877	30.5202	17.4567	4.24472	3.2e-05	5.81945	3.36e-07	14022	-24303	109984765	110023742	+	upstream	24103	NearestLocation
chr19	ENSG00000267282	lncRNA	NA	2.22977	0	1.12479	23.0278	18.2238	38.6448	42.8534	61.0404	54.2076	4.24296	2.59e-07	5.24685	2.62e-10	130558	110	44882027	44890876	-	overlapStart	90	NearestLocation
chr17	ENSG00000153944	protein_coding	MSI2	0	0	0	9.38169	5.7549	13.9551	8.36164	18.1214	28.482	4.24246	3.49e-05	5.63477	1.11e-06	116268	-8502	57671474	57675056	+	upstream	8302	NearestLocation
chr19	ENSG00000178951	protein_coding	ZBTB7A	0	0	3.37437	28.9979	9.5915	41.8652	43.8986	60.0866	51.4513	4.23819	4.25e-07	5.2069	7.56e-10	125909	-11440	4043303	4066899	-	upstream	11240	NearestLocation
chr6	ENSG00000270661	lncRNA	NA	1.11488	0	4.49916	40.0854	35.4885	44.0122	39.7178	61.0404	40.426	4.23563	2.61e-10	4.5064	2.38e-11	239790	798	112217640	112219570	-	inside	598	NearestLocation
chr17	ENSG00000141738	protein_coding	GRB7	0	0	0	9.38169	7.6732	12.8816	9.40685	18.1214	13.7816	4.23117	3.73e-05	5.19095	7.09e-06	113764	7098	39743272	39744428	+	downstream	5742	NearestLocation
chr19	ENSG00000263974	misc_RNA	RN7SL121P	0	0	0	8.52881	4.79575	15.0285	14.6329	27.6589	14.7004	4.22582	3.49e-05	5.69438	7.48e-07	125745	-3789	2595019	2595291	-	upstream	3589	NearestLocation
chr17	ENSG00000131746	protein_coding	TNS4	0	0	0	5.97016	8.63235	13.9551	13.5877	15.2601	22.0506	4.22255	3.54e-05	5.53802	1.52e-06	113893	-9691	40475828	40480875	-	upstream	9491	NearestLocation
chr7	ENSG00000164647	protein_coding	STEAP1	0	0	0	10.2346	5.7549	10.7347	11.4973	29.5664	27.5632	4.21927	3.28e-05	5.97215	1.45e-07	253797	-56	90154456	90162251	+	overlapStart	144	NearestLocation
chr8	ENSG00000156011	protein_coding	PSD3	1.11488	0	1.12479	16.2047	20.1421	27.9102	30.311	45.7803	19.2942	4.21801	8.69e-06	4.93799	5.84e-07	264083	-1249	18530711	18887034	-	upstream	1049	NearestLocation
chr18	ENSG00000118276	protein_coding	B4GALT6	0	0	0	8.52881	12.4689	6.44081	11.4973	27.6589	19.2942	4.21596	3.46e-05	5.74207	5.35e-07	121439	68	31657975	31685836	-	overlapStart	132	NearestLocation
chr8	ENSG00000014164	protein_coding	ZC3H3	0	0	0	11.0874	5.7549	10.7347	15.6781	23.8439	14.7004	4.2086	3.53e-05	5.63595	8.87e-07	275707	8109	143484497	143507840	-	inside	7909	NearestLocation
chr2	ENSG00000132305	protein_coding	IMMT	0	5.13506	0	42.644	23.0196	51.5264	44.9438	81.0692	81.7709	4.20803	6.8e-10	5.04772	1.54e-13	140806	-70	86143932	86195002	-	overlapStart	130	NearestLocation
chr14	ENSG00000214900	lncRNA	LINC01588	0	4.10804	1.12479	41.7912	29.7336	45.0856	73.1644	96.3293	47.7762	4.20642	4.16e-10	5.1079	3.59e-14	87110	446	49991553	50001288	-	inside	246	NearestLocation
chr11	ENSG00000165495	protein_coding	PKNOX2	0	0	0	5.97016	12.4689	8.58774	20.9041	18.1214	18.3755	4.20378	3.45e-05	5.7253	5.13e-07	56286	5928	125164754	125431544	+	inside	5728	NearestLocation
chr5	ENSG00000248572	lncRNA	EGFLAM-AS2	0	7.18908	0	47.7613	38.366	85.8774	84.6616	150.693	111.172	4.20167	1.55e-07	5.21333	1.16e-10	208443	20284	38401069	38403362	-	downstream	17791	NearestLocation
chr14	ENSG00000240624	processed_pseudogene	NA	1.11488	0	0	16.2047	12.4689	18.249	13.5877	23.8439	22.9693	4.20161	2.85e-05	4.93195	7.14e-06	92662	-1324	103282933	103283468	+	upstream	1124	NearestLocation
chr16	ENSG00000162040	protein_coding	HS3ST6	0	0	0	6.82304	7.6732	12.8816	10.4521	29.5664	22.9693	4.2014	3.51e-05	5.84617	3.14e-07	101906	-5447	1911475	1918415	-	upstream	5247	NearestLocation
chr9	ENSG00000288575	lncRNA	NA	0	0	0	6.82304	3.8366	16.102	34.4918	38.1502	12.8628	4.19176	3.44e-05	6.24947	3.57e-08	281185	-19334	86751297	86758347	+	upstream	19134	NearestLocation
chr19	ENSG00000267216	lncRNA	ZNF8-ERVK3-1	0	0	1.12479	9.38169	5.7549	38.6448	19.8589	9.53755	22.9693	4.18967	3.64e-05	4.48881	3.94e-05	132012	170	58278966	58315197	+	overlapStart	30	NearestLocation
chr1	ENSG00000118194	protein_coding	TNNT2	0	0	0	5.11728	7.6732	13.9551	15.6781	26.7052	23.8881	4.18824	3.47e-05	5.92566	1.8e-07	23197	678	201367143	201375368	-	inside	478	NearestLocation
chr4	ENSG00000248155	unprocessed_pseudogene	NA	0	3.08103	0	23.8807	17.2647	35.4244	37.6274	72.4854	56.964	4.18774	4.38e-07	5.32422	1.87e-10	188701	10586	2607870	2608146	-	downstream	10110	NearestLocation
chr22	ENSG00000241878	protein_coding	PISD	0	0	1.12479	23.0278	4.79575	19.3224	20.9041	41.9652	23.8881	4.18724	3.02e-05	5.4422	1.03e-06	167921	-8200	31623684	31638445	-	upstream	8000	NearestLocation
chr13	ENSG00000215483	lncRNA	LINC00598	0	0	0	7.67593	7.6732	11.8081	12.5425	25.7514	19.2942	4.18702	3.6e-05	5.72748	5.4e-07	76075	-33527	40080778	40082757	-	upstream	33327	NearestLocation
chr1	ENSG00000223649	lncRNA	NA	0	0	2.24958	23.8807	7.6732	31.1306	34.4918	59.1328	56.964	4.18623	9.34e-06	5.55554	1.67e-08	24700	23515	211492255	211492917	+	downstream	22653	NearestLocation
chr7	ENSG00000008277	protein_coding	ADAM22	0	1.02701	0	16.2047	16.3055	12.8816	18.8137	26.7052	22.9693	4.18365	2.83e-05	5.13807	2.92e-06	253659	-21	87934143	88202889	+	overlapStart	179	NearestLocation
chr1	ENSG00000227883	processed_pseudogene	ATP6V0E1P4	1.11488	0	0	11.9403	9.5915	23.6163	32.4014	47.6878	28.482	4.18192	2.73e-05	5.77142	1.41e-07	5945	-13248	47550196	47550753	+	upstream	13048	NearestLocation
chr6	ENSG00000224506	lncRNA	LINC02523	0	0	0	9.38169	5.7549	10.7347	18.8137	20.9826	26.6444	4.18171	3.41e-05	5.94041	1.44e-07	241401	-89601	125674353	125720218	+	upstream	89401	NearestLocation
chr13	ENSG00000187676	protein_coding	B3GLCT	0	0	0	19.6163	1.9183	12.8816	12.5425	16.2138	6.43142	4.18105	4.78e-05	4.66119	4.43e-05	75021	2750	31199975	31332276	+	inside	2550	NearestLocation
chr1	ENSG00000187634	protein_coding	SAMD11	0	0	0	4.2644	7.6732	15.0285	12.5425	34.3352	27.5632	4.17989	3.57e-05	6.07144	9.52e-08	42	-3393	939275	944259	+	upstream	3193	NearestLocation
chr1	ENSG00000173846	protein_coding	PLK3	0	0	0	14.499	3.8366	6.44081	30.311	27.6589	26.6444	4.17988	3.28e-05	6.26426	2.24e-08	5553	-423	44800377	44805990	+	upstream	223	NearestLocation
chr10	ENSG00000235426	lncRNA	NA	2.22977	0	0	22.1749	18.2238	21.4694	20.9041	49.5953	39.5073	4.17982	9.29e-06	5.14377	1.7e-07	38542	17233	79382328	79409274	+	inside	9513	NearestLocation
chr7	ENSG00000165178	unprocessed_pseudogene	NCF1C	0	0	0	6.82304	5.7549	18.249	7.31644	17.1676	19.2942	4.17834	4.28e-05	5.24376	7.02e-06	252672	15074	75156639	75172044	-	inside	131	NearestLocation
chr20	ENSG00000154930	protein_coding	ACSS1	4.45953	1.02701	0	28.9979	26.8562	60.1142	43.8986	86.7917	66.1517	4.17488	1.1e-09	4.96161	5.15e-13	158295	1656	25006237	25058139	-	inside	1456	NearestLocation
chr1	ENSG00000227947	lncRNA	LINC01738	0	1.02701	3.37437	28.9979	22.0604	44.0122	49.1247	60.0866	67.9893	4.17465	1.3e-08	5.08919	4.89e-12	5973	21350	47688463	47704029	+	downstream	5584	NearestLocation
chr1	ENSG00000143153	protein_coding	ATP1B1	0	0	4.49916	34.9681	21.1013	38.6448	49.1247	84.8842	73.5019	4.17441	1.32e-08	5.30475	5.76e-13	19128	760	169108004	169132701	+	inside	560	NearestLocation
chr10	ENSG00000264572	miRNA	MIR4296	0	0	0	8.52881	9.5915	13.9551	4.18082	17.1676	13.7816	4.16846	4.57e-05	4.79241	2.87e-05	44504	-4496	125032783	125032870	-	upstream	4296	NearestLocation
chr16	ENSG00000262766	lncRNA	NA	0	0	3.37437	26.4393	23.9787	24.6898	30.311	52.4566	42.2636	4.16762	4.49e-07	4.92674	3.47e-09	104871	-21	31118078	31118747	+	overlapStart	179	NearestLocation
chr19	ENSG00000104964	protein_coding	TLE5	0	0	7.87354	53.7315	34.5294	78.3631	94.0685	82.9767	96.4712	4.16743	1.51e-08	4.8954	4.11e-11	125795	-166	3052910	3062495	-	overlapStart	34	NearestLocation
chr11	ENSG00000166833	protein_coding	NAV2	0	0	0	11.0874	5.7549	13.9551	8.36164	14.3063	13.7816	4.16674	4.41e-05	4.91705	1.91e-05	47292	1548	20022845	20044991	+	inside	1348	NearestLocation
chr17	ENSG00000279199	TEC	NA	0	2.05402	1.12479	23.0278	19.183	33.2775	30.311	51.5028	58.8015	4.16564	5.11e-07	5.08894	1.21e-09	113833	3666	40113215	40115442	-	downstream	1239	NearestLocation
chrX	ENSG00000157514	protein_coding	TSC22D3	0	0	0	7.67593	1.9183	18.249	19.8589	19.0751	30.3195	4.16296	3.9e-05	5.95144	2.31e-07	296761	3491	107714677	107716401	-	downstream	1567	NearestLocation
chr6	ENSG00000135341	protein_coding	MAP3K7	6.6893	7.18908	10.1231	193.604	84.4052	168.534	225.764	261.329	223.262	4.16119	7.47e-29	4.83298	1.51e-38	237178	-23885	90515816	90587086	-	upstream	23685	NearestLocation
chr11	ENSG00000290061	lncRNA	NA	0	0	0	10.2346	3.8366	13.9551	9.40685	23.8439	25.7257	4.15954	4e-05	5.73317	6.96e-07	50740	-118	65492897	65493058	-	overlapStart	79	NearestLocation
chr3	ENSG00000240875	lncRNA	LINC00886	0	1.02701	2.24958	25.5864	18.2238	31.1306	33.4466	78.2079	55.1264	4.15665	5.38e-07	5.3169	2.03e-10	184804	-113	156753063	156817062	-	overlapStart	87	NearestLocation
chr19	ENSG00000124302	protein_coding	CHST8	0	0	0	0.852881	9.5915	17.1755	34.4918	24.7976	21.1318	4.15458	3.88e-05	6.14861	8.11e-08	128837	-15846	33621953	33773506	+	upstream	15646	NearestLocation
chr15	ENSG00000259763	lncRNA	LINC02157	0	0	0	17.9105	12.4689	6.44081	4.18082	9.53755	5.51264	4.15162	5.29e-05	2.55847	0.00077	101062	15667	96235934	96237010	+	downstream	14391	NearestLocation
chr17	ENSG00000196535	protein_coding	MYO18A	0	0	10.1231	92.1111	55.6307	97.6856	121.244	168.815	130.466	4.15024	2.98e-06	4.97865	4.57e-08	112406	-299	29073519	29176752	-	upstream	99	NearestLocation
chr10	ENSG00000213170	processed_pseudogene	SAR1AP2	0	0	0	12.7932	3.8366	10.7347	21.9493	23.8439	11.9441	4.14889	4.01e-05	5.7073	7.16e-07	44655	-38885	126272818	126273411	+	upstream	38685	NearestLocation
chr6	ENSG00000135540	protein_coding	NHSL1	0	0	0	11.0874	0.95915	18.249	11.4973	25.7514	19.2942	4.14703	4.48e-05	5.61906	1.77e-06	243100	-23	138571530	138572462	-	overlapStart	177	NearestLocation
chr19	ENSG00000126934	protein_coding	MAP2K2	0	0	0	13.6461	1.9183	13.9551	13.5877	29.5664	11.9441	4.14427	4.41e-05	5.59576	1.76e-06	125911	13695	4090339	4097188	-	downstream	6646	NearestLocation
chr13	ENSG00000041515	protein_coding	MYO16	0	1.02701	1.12479	19.6163	9.5915	33.2775	25.0849	36.2427	29.4008	4.14329	1.19e-05	4.86659	9.71e-07	83729	106368	108855296	108888477	+	downstream	72987	NearestLocation
chr8	ENSG00000254543	processed_pseudogene	HSPD1P2	1.11488	0	1.12479	24.7335	15.3464	19.3224	35.537	44.8265	38.5885	4.14264	9.45e-06	5.25558	6.99e-08	262819	5374	7891003	7892555	-	downstream	3622	NearestLocation
chr2	ENSG00000233329	processed_pseudogene	RPS16P3	0	0	0	5.97016	8.63235	9.66121	22.9945	34.3352	31.2383	4.14168	3.35e-05	6.3449	1.07e-08	144919	-152338	141208082	141208376	-	upstream	152138	NearestLocation
chr5	ENSG00000156463	protein_coding	SH3RF2	1.11488	0	0	11.0874	6.71405	28.9836	27.1753	38.1502	22.0506	4.14025	3.28e-05	5.45373	9.37e-07	221249	20774	145937877	146081791	+	inside	20574	NearestLocation
chr2	ENSG00000115041	protein_coding	KCNIP3	4.45953	1.02701	2.24958	42.644	32.6111	76.2162	66.8931	96.3293	71.6643	4.1401	2.36e-12	4.79412	4.96e-16	141194	-814	95346728	95384049	+	upstream	614	NearestLocation
chr19	ENSG00000267212	lncRNA	NA	0	0	0	12.7932	8.63235	5.36734	15.6781	25.7514	14.7004	4.13868	4.03e-05	5.679	7.59e-07	126876	2558	12784539	12785101	-	downstream	1796	NearestLocation
chr17	ENSG00000278954	TEC	NA	1.11488	6.16207	0	40.9383	37.4068	71.9223	60.6219	87.7455	89.121	4.1384	2.12e-12	4.82039	2.83e-16	114054	944	41665566	41668031	+	inside	744	NearestLocation
chr22	ENSG00000223056	misc_RNA	RN7SKP169	0	0	0	10.2346	4.79575	8.58774	28.2205	38.1502	31.2383	4.13538	3.32e-05	6.47613	4.55e-09	167134	-2288	25963983	25964273	-	upstream	2088	NearestLocation
chr9	ENSG00000180447	protein_coding	GAS1	0	0	0	1.70576	8.63235	16.102	18.8137	38.1502	30.3195	4.13437	3.82e-05	6.28062	3.04e-08	281212	3812	86944362	86947506	-	downstream	468	NearestLocation
chr17	ENSG00000260785	lncRNA	CASC17	0	0	0	6.82304	5.7549	17.1755	12.5425	17.1676	12.8628	4.13269	4.51e-05	5.21498	7.14e-06	117879	21904	71098893	71185650	-	inside	21704	NearestLocation
chr8	ENSG00000184489	protein_coding	PTP4A3	0	0	0	11.0874	2.87745	13.9551	11.4973	20.0289	26.6444	4.12986	4.25e-05	5.70935	8.08e-07	275569	-132	141391995	141431520	+	overlapStart	68	NearestLocation
chr11	ENSG00000165495	protein_coding	PKNOX2	0	0	0	4.2644	8.63235	15.0285	10.4521	27.6589	20.213	4.12716	4.23e-05	5.71794	7.39e-07	56305	-14612	125330259	125385618	+	upstream	14412	NearestLocation
chr16	ENSG00000099365	protein_coding	STX1B	0	0	0	8.52881	8.63235	7.51427	24.0397	32.4277	18.3755	4.1266	3.64e-05	6.10595	5.15e-08	104853	-1649	30996199	30997044	-	upstream	1449	NearestLocation
chr12	ENSG00000256093	processed_pseudogene	NA	0	0	4.49916	17.9105	28.7745	46.1591	47.0342	63.9016	67.9893	4.12659	2.68e-08	5.09389	7.86e-12	73085	6901	125056359	125056581	-	downstream	6479	NearestLocation
chr16	ENSG00000090447	protein_coding	TFAP4	0	0	0	4.2644	9.5915	12.8816	19.8589	31.4739	13.7816	4.12595	4.01e-05	5.886	2.59e-07	102180	1353	4257187	4267187	-	inside	1153	NearestLocation
chr10	ENSG00000229605	processed_pseudogene	RPL21P93	0	0	0	5.97016	4.79575	15.0285	27.1753	31.4739	17.4567	4.12549	3.8e-05	6.11016	6.39e-08	33026	-40321	28898996	28899484	-	upstream	40121	NearestLocation
chr3	ENSG00000157445	protein_coding	CACNA2D3	0	0	1.12479	12.7932	10.5506	21.4694	21.9493	24.7976	30.3195	4.12413	3.19e-05	5.30556	1.44e-06	175968	-177	54122547	55074473	+	overlapStart	23	NearestLocation
chr4	ENSG00000273077	lncRNA	NA	0	0	0	5.11728	7.6732	17.1755	13.5877	10.4913	18.3755	4.12024	4.65e-05	5.20117	7.76e-06	199066	166	128552590	128553416	-	overlapStart	34	NearestLocation
chr2	ENSG00000283428	protein_coding	CCDC195	0	0	1.12479	11.9403	8.63235	25.7632	20.9041	30.5202	19.2942	4.11985	3.41e-05	5.15833	3.24e-06	153917	38043	224703764	224716365	-	downstream	25242	NearestLocation
chr6	ENSG00000226453	lncRNA	LINC02542	0	0	0	9.38169	5.7549	10.7347	11.4973	34.3352	24.8069	4.11925	3.95e-05	6.00795	1.24e-07	236025	8	81844604	82101792	-	overlapStart	192	NearestLocation
chr19	ENSG00000105694	processed_pseudogene	ELOCP28	0	0	1.12479	12.7932	8.63235	25.7632	16.7233	27.6589	16.5379	4.11756	3.55e-05	4.91165	8.81e-06	125740	5691	2538112	2538754	+	downstream	4849	NearestLocation
chr22	ENSG00000261202	lncRNA	TNRC6B-DT	0	0	0	5.97016	7.6732	12.8816	13.5877	17.1676	35.8322	4.11599	4.07e-05	5.92109	2.16e-07	169015	457	40043068	40044565	-	inside	257	NearestLocation
chr1	ENSG00000213036	processed_pseudogene	NA	3.34465	0	0	22.1749	20.1421	30.0571	50.1699	51.5028	59.7203	4.11597	4.99e-07	5.27961	1.52e-10	25111	43800	214482813	214483387	-	downstream	43026	NearestLocation
chr6	ENSG00000197081	protein_coding	IGF2R	0	0	0	8.52881	4.79575	12.8816	19.8589	17.1676	23.8881	4.11052	4.07e-05	5.80554	3.53e-07	245751	3864	159969082	160111504	+	inside	3664	NearestLocation
chr15	ENSG00000260586	lncRNA	NA	0	0	0	11.9403	2.87745	8.58774	31.3562	46.734	31.2383	4.10954	3.52e-05	6.61834	2.15e-09	97731	-52729	71332120	71352460	+	upstream	52529	NearestLocation
chr17	ENSG00000263798	lncRNA	NA	0	0	0	10.2346	10.5506	5.36734	18.8137	23.8439	14.7004	4.10853	4.15e-05	5.71735	5.75e-07	114920	-1154	47948054	47981736	+	upstream	954	NearestLocation
chr17	ENSG00000264558	lncRNA	NA	0	0	0	7.67593	6.71405	11.8081	18.8137	21.9364	16.5379	4.10381	4.13e-05	5.72227	5.26e-07	114871	-5314	47682417	47682683	-	upstream	5114	NearestLocation
chr14	ENSG00000259087	lncRNA	NA	0	0	0	6.82304	13.4281	5.36734	18.8137	23.8439	21.1318	4.10246	4.07e-05	5.87272	2.38e-07	86174	-22	37556158	37567095	-	overlapStart	178	NearestLocation
chr1	ENSG00000252563	rRNA_pseudogene	RNA5SP45	0	1.02701	1.12479	24.7335	10.5506	24.6898	36.5822	28.6127	25.7257	4.10009	1.28e-05	4.873	8.23e-07	5015	34176	41466937	41467028	-	downstream	33885	NearestLocation
chr19	ENSG00000226800	lncRNA	CACTIN-AS1	0	0	0	3.41152	8.63235	18.249	8.36164	15.2601	23.8881	4.09922	4.88e-05	5.36393	4.79e-06	125860	-174	3607247	3613930	+	overlapStart	26	NearestLocation
chr12	ENSG00000135506	protein_coding	OS9	0	0	0	14.499	0.95915	10.7347	20.9041	31.4739	23.8881	4.09863	4.24e-05	6.08756	1.04e-07	64686	58	57693841	57721546	+	overlapStart	142	NearestLocation
chr17	ENSG00000264750	lncRNA	NA	0	0	0	11.0874	4.79575	11.8081	9.40685	31.4739	15.6192	4.09445	4.54e-05	5.66539	1.01e-06	118194	934	73641026	73643106	+	inside	734	NearestLocation
chr9	ENSG00000107331	protein_coding	ABCA2	0	0	0	11.9403	11.5098	7.51427	5.22603	14.3063	14.7004	4.09313	5.11e-05	4.74382	3.19e-05	285993	-322	137007377	137028915	-	upstream	122	NearestLocation
chr2	ENSG00000178385	protein_coding	PLEKHM3	0	0	0	11.9403	9.5915	11.8081	3.13562	10.4913	14.7004	4.09298	5.42e-05	4.13861	0.00011	152005	25736	207821290	207822769	-	downstream	24057	NearestLocation
chr1	ENSG00000236973	processed_pseudogene	GAPDHP51	0	3.08103	0	23.8807	25.897	22.5428	15.6781	48.6415	32.1571	4.09261	1.32e-06	4.564	1.09e-07	6571	36150	51707138	51708137	-	downstream	34951	NearestLocation
chr10	ENSG00000227271	processed_pseudogene	RPL39P25	0	0	0	6.82304	5.7549	15.0285	10.4521	26.7052	18.3755	4.08943	4.53e-05	5.64921	1.02e-06	37932	7644	75269392	75269545	-	downstream	7291	NearestLocation
chr21	ENSG00000287507	lncRNA	NA	0	2.05402	0	23.8807	13.4281	22.5428	22.9945	47.6878	24.8069	4.08761	1.39e-05	4.94427	6.25e-07	165779	3665	43768320	43771666	+	downstream	119	NearestLocation
chr11	ENSG00000109919	protein_coding	MTCH2	2.22977	3.08103	4.49916	62.2603	36.4477	83.7305	63.7575	105.867	88.2023	4.08598	2.21e-14	4.60316	7.95e-18	49579	-210	47622711	47642607	-	upstream	10	NearestLocation
chr12	ENSG00000286586	lncRNA	NA	0	1.02701	0	22.1749	3.8366	34.351	35.537	54.3641	52.3701	4.08483	5.17e-05	5.91944	7.22e-07	72730	32	121687187	121689380	+	overlapStart	168	NearestLocation
chr7	ENSG00000272839	lncRNA	NA	0	0	0	11.0874	5.7549	17.1755	5.22603	12.3988	8.26896	4.08392	5.57e-05	3.80658	0.00018	262033	6655	157868538	157869154	+	downstream	5839	NearestLocation
chr17	ENSG00000229980	lncRNA	TOB1-AS1	0	0	0	11.0874	4.79575	11.8081	19.8589	18.1214	11.0253	4.08269	4.65e-05	5.46095	2.38e-06	115382	-2906	50908678	50909417	+	upstream	2706	NearestLocation
chr9	ENSG00000233901	lncRNA	LINC01503	0	0	0	5.11728	9.5915	12.8816	15.6781	17.1676	15.6192	4.08017	4.61e-05	5.45651	2.29e-06	285196	667	129333919	129347462	+	inside	467	NearestLocation
chr10	ENSG00000237512	lncRNA	UNC5B-AS1	0	2.05402	0	17.9105	13.4281	27.9102	30.311	71.5317	41.3448	4.07982	1.32e-05	5.49529	2.4e-08	37450	-15971	71217220	71218294	-	upstream	15771	NearestLocation
chr12	ENSG00000065361	protein_coding	ERBB3	3.34465	0	0	20.4691	15.3464	36.4979	26.1301	49.5953	33.9946	4.07918	1.21e-06	4.73334	2.75e-08	64412	-1184	56086519	56088064	+	upstream	984	NearestLocation
chr1	ENSG00000228208	lncRNA	LINC02869	0	2.05402	0	12.7932	13.4281	34.351	24.0397	49.5953	45.0199	4.07449	1.47e-05	5.23646	1.39e-07	25580	747	218459265	218525978	+	inside	547	NearestLocation
chr9	ENSG00000288956	lncRNA	NA	0	0	0	13.6461	8.63235	6.44081	8.36164	16.2138	17.4567	4.07227	4.97e-05	5.19743	7.59e-06	285278	-10	129884328	129885874	-	overlapStart	190	NearestLocation
chr11	ENSG00000180720	protein_coding	CHRM4	0	0	0	4.2644	7.6732	15.0285	17.7685	20.0289	18.3755	4.06736	4.58e-05	5.67545	8.04e-07	49453	-2176	46385098	46386608	-	upstream	1976	NearestLocation
chr19	ENSG00000105409	protein_coding	ATP1A3	4.45953	0	0	28.9979	16.3055	54.7469	43.8986	87.7455	67.9893	4.06631	3.19e-06	5.10543	1.05e-08	130108	38	41966584	41994079	-	overlapStart	162	NearestLocation
chr10	ENSG00000099250	protein_coding	NRP1	0	0	0	9.38169	11.5098	6.44081	10.4521	20.9826	16.5379	4.06455	4.78e-05	5.43838	2.57e-06	33575	-676	33249414	33263704	-	upstream	476	NearestLocation
chr1	ENSG00000126705	protein_coding	AHDC1	0	0	0	11.0874	0.95915	20.3959	9.40685	11.4451	25.7257	4.06455	5.55e-05	5.24816	9.59e-06	3108	-568	27553141	27568260	-	upstream	368	NearestLocation
chr10	ENSG00000138138	protein_coding	ATAD1	0	0	0	7.67593	4.79575	15.0285	10.4521	28.6127	17.4567	4.06384	4.75e-05	5.66893	9.7e-07	39602	52866	87753117	87814882	-	inside	8699	NearestLocation
chr2	ENSG00000287463	lncRNA	NA	0	0	0	9.38169	4.79575	17.1755	5.22603	18.1214	14.7004	4.06055	5.44e-05	4.93246	2.09e-05	144399	-61603	134718188	134725474	+	upstream	61403	NearestLocation
chr12	ENSG00000223273	misc_RNA	RN7SKP172	0	0	0	8.52881	4.79575	17.1755	13.5877	16.2138	8.26896	4.05719	5.34e-05	4.96267	1.8e-05	66994	4344	76315751	76316048	+	downstream	3847	NearestLocation
chr5	ENSG00000165810	protein_coding	BTNL9	0	0	0	9.38169	8.63235	10.7347	5.22603	16.2138	26.6444	4.057	5.08e-05	5.40722	3.64e-06	225663	220	181053120	181055302	+	inside	20	NearestLocation
chr1	ENSG00000157216	protein_coding	SSBP3	0	2.05402	0	11.9403	12.4689	36.4979	22.9945	38.1502	38.5885	4.05684	1.65e-05	4.99442	5.9e-07	6944	-20376	54225433	54356818	-	upstream	20176	NearestLocation
chr6	ENSG00000185345	protein_coding	PRKN	0	5.13506	0	34.9681	29.7336	39.7183	29.2658	58.1791	28.482	4.04526	5.22e-09	4.2316	1.35e-09	245974	-54758	161347607	161837066	-	upstream	54558	NearestLocation
chr2	ENSG00000115170	protein_coding	ACVR1	0	0	1.12479	15.3519	13.4281	15.0285	13.5877	31.4739	26.6444	4.04284	3.84e-05	5.19599	2.52e-06	146563	-1134	157780406	157838327	-	upstream	934	NearestLocation
chr5	ENSG00000231185	lncRNA	SPRY4-AS1	0	0	0	1.70576	6.71405	22.5428	12.5425	29.5664	11.9441	4.04277	5.5e-05	5.51879	3.23e-06	220758	7408	142353543	142375654	+	inside	7208	NearestLocation
chr4	ENSG00000132405	protein_coding	TBC1D14	0	0	0	3.41152	9.5915	16.102	11.4973	17.1676	16.5379	4.04101	5.24e-05	5.30424	5.41e-06	189023	7619	6910248	6923559	+	inside	5492	NearestLocation
chr2	ENSG00000226853	lncRNA	GPR155-DT	4.45953	0	1.12479	30.7037	17.2647	57.9673	33.4466	55.3178	45.9387	4.03884	8e-09	4.42301	3.44e-10	148346	47	174487403	174488300	+	overlapStart	153	NearestLocation
chr12	ENSG00000139192	protein_coding	TAPBPL	0	0	0	11.0874	2.87745	11.8081	25.0849	14.3063	26.6444	4.03549	4.71e-05	5.90115	2.5e-07	58113	148	6452486	6462277	+	overlapStart	52	NearestLocation
chr14	ENSG00000100628	protein_coding	ASB2	0	0	0	7.67593	3.8366	16.102	17.7685	13.3526	21.1318	4.03412	5.05e-05	5.55061	1.71e-06	91498	-5862	93934166	93957421	-	upstream	5662	NearestLocation
chr14	ENSG00000100596	protein_coding	SPTLC2	0	0	5.62395	27.2922	34.5294	42.9387	32.4014	87.7455	56.964	4.03399	4.97e-09	4.80992	3.53e-12	89940	-495	77505997	77616637	-	upstream	295	NearestLocation
chr19	ENSG00000124466	protein_coding	LYPD3	0	0	0	1.70576	6.71405	20.3959	19.8589	21.9364	16.5379	4.0292	5.27e-05	5.67565	1.24e-06	130343	-9796	43460787	43465608	-	upstream	9596	NearestLocation
chr19	ENSG00000167657	protein_coding	DAPK3	0	0	0	5.11728	3.8366	23.6163	7.31644	22.8901	11.0253	4.02779	5.89e-05	5.02255	1.85e-05	125896	1068	3958454	3969828	-	inside	868	NearestLocation
chr15	ENSG00000259473	lncRNA	LINC02205	0	1.02701	0	17.0576	3.8366	23.6163	21.9493	33.3814	36.7509	4.02751	4.05e-05	5.5275	6.71e-07	97611	-20753	70503907	70505928	-	upstream	20553	NearestLocation
chr1	ENSG00000085831	protein_coding	TTC39A	0	0	0	7.67593	12.4689	8.58774	3.13562	30.5202	22.9693	4.0264	5.38e-05	5.6299	1.63e-06	6515	12142	51290092	51296860	-	downstream	5174	NearestLocation
chr18	ENSG00000078043	protein_coding	PIAS2	1.11488	6.16207	3.37437	87.8467	27.8153	76.2162	88.8425	103.006	94.6337	4.02584	1.75e-14	4.61078	1.58e-18	122860	3	46890894	46918041	-	overlapStart	197	NearestLocation
chr20	ENSG00000125844	protein_coding	RRBP1	0	0	0	5.11728	4.79575	15.0285	28.2205	24.7976	22.0506	4.02346	4.54e-05	6.09343	6.88e-08	157453	-3330	17641445	17643085	-	upstream	3130	NearestLocation
chr6	ENSG00000289829	lncRNA	NA	0	0	1.12479	23.0278	7.6732	11.8081	20.9041	54.3641	39.5073	4.02046	3.92e-05	5.83328	1.27e-07	229925	-71	31826841	31827443	-	overlapStart	129	NearestLocation
chr5	ENSG00000249295	lncRNA	NA	0	0	1.12479	11.0874	13.4281	21.4694	14.6329	15.2601	15.6192	4.01296	4.38e-05	4.33681	4.46e-05	211969	-543	69477472	69502466	-	upstream	343	NearestLocation
chr3	ENSG00000241163	lncRNA	LINC00877	0	2.05402	0	17.9105	9.5915	31.1306	28.2205	65.8091	33.9946	4.00725	1.81e-05	5.33401	8.41e-08	177742	5022	72035760	72275210	-	inside	4822	NearestLocation
chr12	ENSG00000257434	lncRNA	NA	2.22977	0	0	19.6163	13.4281	23.6163	37.6274	61.0404	31.2383	4.00717	1.56e-05	5.36443	4.45e-08	66817	-40198	75020969	75041272	+	upstream	39998	NearestLocation
chr20	ENSG00000101144	protein_coding	BMP7	0	0	0	6.82304	2.87745	19.3224	14.6329	19.0751	14.7004	4.00325	5.6e-05	5.39702	4.06e-06	162057	2463	57173220	57265778	-	inside	2263	NearestLocation
chr6	ENSG00000132423	protein_coding	COQ3	2.22977	2.05402	0	29.8508	18.2238	35.4244	45.989	66.7629	51.4513	4.002	5.94e-08	4.9835	1.66e-11	238219	394	99376118	99394191	-	inside	194	NearestLocation
chr13	ENSG00000134873	protein_coding	CLDN10	1.11488	0	0	24.7335	1.9183	21.4694	12.5425	27.6589	29.4008	3.99265	4.91e-05	5.05656	7.45e-06	82142	11873	95560150	95560938	+	downstream	10885	NearestLocation
chr18	ENSG00000186481	transcribed_unprocessed_pseudogene	ANKRD20A5P	0	1.02701	0	13.6461	13.4281	16.102	14.6329	25.7514	25.7257	3.98953	4.24e-05	5.07555	4.1e-06	120417	-124	14179097	14185401	+	overlapStart	76	NearestLocation
chr4	ENSG00000260404	transcribed_unprocessed_pseudogene	NA	0	0	3.37437	14.499	22.0604	31.1306	31.3562	59.1328	42.2636	3.98897	1.66e-06	4.99881	2.99e-09	198188	-25420	118591719	118609484	+	upstream	25220	NearestLocation
chr8	ENSG00000136574	protein_coding	GATA4	0	0	0	5.11728	8.63235	13.9551	7.31644	29.5664	17.4567	3.9871	5.54e-05	5.59494	1.58e-06	263265	-19238	11756493	11758765	+	upstream	19038	NearestLocation
chr16	ENSG00000287787	lncRNA	NA	0	0	0	0.852881	11.5098	17.1755	9.40685	33.3814	18.3755	3.98546	5.85e-05	5.71305	1.34e-06	108954	-6651	85227203	85309176	+	upstream	6451	NearestLocation
chr1	ENSG00000117281	protein_coding	CD160	2.22977	0	0	26.4393	6.71405	24.6898	25.0849	45.7803	37.6697	3.98445	1.93e-05	5.10654	2.94e-07	15736	1901	145719499	145739288	+	inside	1701	NearestLocation
chr1	ENSG00000163344	protein_coding	PMVK	0	0	0	8.52881	6.71405	11.8081	10.4521	16.2138	20.213	3.98441	5.47e-05	5.39955	3.1e-06	16934	-8	154924740	154936719	-	overlapStart	192	NearestLocation
chr20	ENSG00000277270	lncRNA	NA	0	3.08103	0	19.6163	14.3872	33.2775	26.1301	50.549	45.9387	3.9824	2.03e-06	4.89515	8.58e-09	162526	710	61434625	61437367	-	inside	510	NearestLocation
chr7	ENSG00000106479	protein_coding	ZNF862	2.22977	0	3.37437	25.5864	24.9379	50.453	29.2658	52.4566	47.7762	3.97922	8.06e-09	4.37682	2.82e-10	261263	-98	149838375	149867479	+	overlapStart	102	NearestLocation
chr3	ENSG00000154781	protein_coding	CCDC174	3.34465	6.16207	4.49916	83.5823	40.2843	122.375	99.2945	165	147.923	3.97721	5.95e-12	4.72786	3.3e-16	172058	-160	14651762	14672655	+	overlapStart	40	NearestLocation
chr6	ENSG00000272168	lncRNA	CASC15	0	0	0	6.82304	3.8366	17.1755	4.18082	42.919	31.2383	3.9762	5.66e-05	6.07388	2.04e-07	228532	-296	21954422	22195127	+	upstream	96	NearestLocation
chr11	ENSG00000172531	protein_coding	PPP1CA	0	0	0	11.9403	6.71405	6.44081	20.9041	21.9364	14.7004	3.97608	5.2e-05	5.71825	5.88e-07	50933	977	67398181	67407264	-	inside	777	NearestLocation
chr10	ENSG00000286114	unprocessed_pseudogene	NA	0	0	0	19.6163	3.8366	10.7347	13.5877	2.86127	13.7816	3.97211	6.71e-05	4.14261	0.000117	44224	-8638	122657498	122664196	+	upstream	8438	NearestLocation
chr10	ENSG00000287566	lncRNA	NA	0	0	0	8.52881	11.5098	7.51427	4.18082	33.3814	21.1318	3.9718	5.72e-05	5.69394	1.11e-06	30113	8142	5549666	5554277	-	downstream	3331	NearestLocation
chr9	ENSG00000136928	protein_coding	GABBR2	0	0	0	9.38169	8.63235	9.66121	9.40685	14.3063	17.4567	3.97106	5.74e-05	5.17541	7.8e-06	282167	22578	98302843	98303334	-	downstream	21887	NearestLocation
chr12	ENSG00000110799	protein_coding	VWF	0	2.05402	0	18.7634	11.5098	27.9102	20.9041	30.5202	19.2942	3.97006	2.1e-05	4.49241	6.03e-06	58053	-20685	5952268	5968214	-	upstream	20485	NearestLocation
chr6	ENSG00000164626	protein_coding	KCNK5	0	0	0	14.499	7.6732	7.51427	6.27123	25.7514	9.18774	3.96836	6.15e-05	5.09351	1.3e-05	230992	-21941	39188971	39229475	-	upstream	21741	NearestLocation
chr6	ENSG00000283293	snRNA	RN7SK	2.22977	0	3.37437	42.644	13.4281	42.9387	58.5315	66.7629	60.6391	3.96707	7.13e-09	4.87833	1.16e-12	232845	30	52995621	52995948	+	overlapStart	97	NearestLocation
chr6	ENSG00000146352	protein_coding	CLVS2	0	0	0	5.11728	6.71405	15.0285	10.4521	20.9826	22.9693	3.96619	5.57e-05	5.61507	1.25e-06	241082	127	122996235	123072925	+	overlapStart	73	NearestLocation
chr7	ENSG00000223402	processed_pseudogene	NA	0	0	0	1.70576	10.5506	30.0571	36.5822	34.3352	32.1571	3.96582	7.43e-05	6.14234	1.38e-06	254759	2309	98478551	98479225	-	downstream	1435	NearestLocation
chr13	ENSG00000102760	protein_coding	RGCC	0	0	0	12.7932	2.87745	16.102	10.4521	10.4913	11.0253	3.96429	6.46e-05	4.46907	6.24e-05	76229	-81	41457550	41470871	+	overlapStart	119	NearestLocation
chr11	ENSG00000149418	protein_coding	ST14	0	0	0	14.499	3.8366	15.0285	4.18082	11.4451	12.8628	3.96161	6.7e-05	4.04759	0.000131	56757	557	130190223	130196610	+	inside	357	NearestLocation
chr3	ENSG00000077092	protein_coding	RARB	2.22977	2.05402	0	24.7335	17.2647	39.7183	41.8082	80.1155	56.0452	3.95981	1.12e-07	5.08931	1.01e-11	173333	-11	25428196	25597765	+	overlapStart	189	NearestLocation
chrX	ENSG00000133124	protein_coding	IRS4	0	0	0	7.67593	0.95915	20.3959	13.5877	26.7052	17.4567	3.95876	6.06e-05	5.63799	1.75e-06	296918	-184	108719946	108736563	-	overlapStart	16	NearestLocation
chr2	ENSG00000170417	protein_coding	TMEM182	0	0	0	5.11728	9.5915	10.7347	14.6329	18.1214	24.8069	3.95578	5.39e-05	5.72058	5.94e-07	141863	-9065	102797766	102816316	+	upstream	8865	NearestLocation
chr6	ENSG00000153721	protein_coding	CNKSR3	0	0	0	13.6461	4.79575	10.7347	9.40685	19.0751	10.1065	3.95539	6.18e-05	4.99516	1.63e-05	245074	-1786	154406110	154478491	-	upstream	1586	NearestLocation
chr14	ENSG00000133962	protein_coding	CATSPERB	3.34465	0	0	26.4393	12.4689	26.8367	35.537	32.4277	29.4008	3.95377	2.22e-06	4.5696	7.4e-08	91225	-12107	91580698	91732086	-	upstream	11907	NearestLocation
chr1	ENSG00000162775	protein_coding	RBM15	0	1.02701	2.24958	25.5864	17.2647	22.5428	19.8589	37.1965	37.6697	3.95018	2.29e-06	4.54023	9.21e-08	14085	-59	110338506	110346673	+	overlapStart	141	NearestLocation
chr1	ENSG00000198691	protein_coding	ABCA4	0	0	0	9.38169	7.6732	10.7347	8.36164	18.1214	14.7004	3.946	6.02e-05	5.16491	8.4e-06	12151	-7687	94059469	94061439	-	upstream	7487	NearestLocation
chr10	ENSG00000156384	protein_coding	SFR1	1.11488	0	0	18.7634	1.9183	25.7632	15.6781	31.4739	30.3195	3.94453	5.15e-05	5.23951	3.45e-06	41885	-184	104122058	104123363	+	overlapStart	16	NearestLocation
chr10	ENSG00000095637	protein_coding	SORBS1	0	0	2.24958	13.6461	14.3872	30.0571	16.7233	59.1328	36.7509	3.9424	2.25e-05	5.15005	2.64e-07	40650	15229	95414744	95482671	-	inside	15029	NearestLocation
chr11	ENSG00000250073	lncRNA	ESAM-AS1	0	0	1.12479	10.2346	12.4689	19.3224	20.9041	40.0577	25.7257	3.94237	4.49e-05	5.46556	7.1e-07	56250	388	124762431	124765361	+	inside	188	NearestLocation
chr1	ENSG00000077549	protein_coding	CAPZB	0	2.05402	0	21.322	17.2647	17.1755	18.8137	36.2427	26.6444	3.94138	2.08e-05	4.72901	1.77e-06	2028	-2311	19338775	19485539	-	upstream	2111	NearestLocation
chr19	ENSG00000267372	lncRNA	NA	0	0	3.37437	21.322	10.5506	33.2775	45.989	74.3929	58.8015	3.94111	1.95e-06	5.40893	1.01e-10	125618	4148	1321225	1322846	+	downstream	2327	NearestLocation
chr10	ENSG00000177283	protein_coding	FZD8	10.0339	3.08103	2.24958	90.4053	48.9166	109.494	126.47	163.092	131.385	3.94101	9.35e-19	4.706	2.98e-26	33863	-151	35638247	35642296	-	overlapStart	49	NearestLocation
chr10	ENSG00000172671	protein_coding	ZFAND4	2.22977	0	3.37437	26.4393	26.8562	44.0122	38.6726	61.0404	55.1264	3.93885	6.18e-09	4.63297	8.99e-12	34599	-97	45650125	45672780	-	overlapStart	103	NearestLocation
chr12	ENSG00000200897	snoRNA	NA	0	0	2.24958	20.4691	14.3872	20.3959	22.9945	47.6878	33.9946	3.93769	1.97e-05	5.07343	2.59e-07	70833	10044	107374747	107374827	+	downstream	9764	NearestLocation
chr7	ENSG00000221866	protein_coding	PLXNA4	0	0	0	16.2047	5.7549	5.36734	13.5877	16.2138	15.6192	3.93448	6.12e-05	5.31595	5.06e-06	259065	-34535	132123341	132577301	-	upstream	34335	NearestLocation
chr11	ENSG00000254735	processed_pseudogene	HMGB1P42	0	0	0	15.3519	5.7549	7.51427	7.31644	19.0751	14.7004	3.93433	6.33e-05	5.11761	1.12e-05	55848	5285	120936102	120936654	-	downstream	4533	NearestLocation
chr10	ENSG00000274209	protein_coding	ANTXRL	0	1.02701	0	16.2047	5.7549	20.3959	22.9945	33.3814	25.7257	3.92981	4.71e-05	5.38014	1.17e-06	34656	-3199	46286345	46296094	+	upstream	2999	NearestLocation
chr20	ENSG00000215397	protein_coding	SCRT2	0	1.02701	0	15.3519	3.8366	24.6898	20.9041	44.8265	25.7257	3.92846	4.94e-05	5.50645	8.32e-07	155713	-13133	661596	675802	-	upstream	12933	NearestLocation
chr3	ENSG00000186162	transcribed_unprocessed_pseudogene	CIDECP1	3.34465	2.05402	0	28.1451	23.9787	44.0122	40.763	58.1791	57.8827	3.9271	6.92e-09	4.65478	7.16e-12	171471	95	10022927	10026326	-	overlapStart	105	NearestLocation
chr5	ENSG00000113643	protein_coding	RARS1	0	0	0	5.97016	12.4689	7.51427	18.8137	13.3526	18.3755	3.92625	5.86e-05	5.5177	1.75e-06	224094	2	168486471	168519301	+	overlapStart	198	NearestLocation
chrX	ENSG00000215162	lncRNA	LINC00269	0	0	0	15.3519	2.87745	5.36734	17.7685	38.1502	30.3195	3.92511	5.43e-05	6.26719	3.17e-08	292254	114036	69195558	69209924	+	downstream	99470	NearestLocation
chr15	ENSG00000134138	protein_coding	MEIS2	0	2.05402	0	20.4691	10.5506	25.7632	16.7233	37.1965	31.2383	3.92389	2.34e-05	4.77653	1.7e-06	94124	3355	36892034	36925232	-	inside	3155	NearestLocation
chr13	ENSG00000120675	protein_coding	DNAJC15	0	0	0	7.67593	6.71405	12.8816	15.6781	16.2138	11.0253	3.91877	6.19e-05	5.23918	6.21e-06	76442	34823	43023586	43114213	+	inside	34623	NearestLocation
chr10	ENSG00000287901	lncRNA	NA	0	0	0	8.52881	2.87745	16.102	18.8137	20.9826	11.0253	3.91271	6.28e-05	5.48291	2.68e-06	34457	-24553	44297517	44310237	-	upstream	24353	NearestLocation
chr19	ENSG00000130159	protein_coding	ECSIT	4.45953	7.18908	1.12479	57.143	57.549	95.5386	104.521	157.37	126.791	3.91181	6.1e-17	4.80959	4.88e-25	126752	-57	11506184	11528865	-	overlapStart	143	NearestLocation
chr20	ENSG00000101255	protein_coding	TRIB3	1.11488	0	0	17.0576	11.5098	11.8081	21.9493	37.1965	29.4008	3.90474	4.71e-05	5.50136	5.52e-07	155674	-8572	380760	397559	+	upstream	8372	NearestLocation
chr2	ENSG00000138449	protein_coding	SLC40A1	3.34465	0	2.24958	28.1451	24.9379	41.8652	24.0397	32.4277	34.9134	3.90024	1.5e-08	3.89297	2.18e-08	150032	-82	189560590	189580786	-	overlapStart	118	NearestLocation
chr4	ENSG00000250384	processed_pseudogene	UBE2CP3	0	1.02701	0	14.499	8.63235	19.3224	17.7685	36.2427	19.2942	3.89641	5.08e-05	5.21376	2.56e-06	193076	6310	57072683	57073132	+	downstream	5661	NearestLocation
chr5	ENSG00000134056	protein_coding	MRPS36	0	1.02701	4.49916	23.8807	23.0196	48.306	32.4014	80.1155	58.8015	3.89558	2.26e-08	4.76218	8.89e-12	211936	373	69217887	69228202	+	inside	173	NearestLocation
chr14	ENSG00000257365	protein_coding	FNTB	0	2.05402	1.12479	16.2047	15.3464	32.204	29.2658	47.6878	35.8322	3.89536	3.03e-06	4.77883	1.78e-08	88628	59	64987215	65027599	+	overlapStart	141	NearestLocation
chr14	ENSG00000184916	protein_coding	JAG2	0	0	0	10.2346	4.79575	13.9551	7.31644	10.4913	23.8881	3.89424	6.78e-05	5.12777	1.14e-05	92850	-892	105140982	105168824	-	upstream	692	NearestLocation
chr6	ENSG00000137266	protein_coding	SLC22A23	0	0	0	5.11728	2.87745	21.4694	11.4973	14.3063	22.0506	3.8936	6.81e-05	5.34048	5.99e-06	226112	-10586	3286984	3324183	-	upstream	10386	NearestLocation
chr19	ENSG00000105173	protein_coding	CCNE1	6.6893	5.13506	24.7454	194.457	129.485	264.073	286.386	439.681	371.185	3.88472	1.71e-12	4.78425	4.71e-18	128284	-687	29811991	29824312	+	upstream	487	NearestLocation
chr17	ENSG00000260785	lncRNA	CASC17	0	3.08103	0	23.0278	15.3464	23.6163	32.4014	48.6415	39.5073	3.88349	2.72e-06	4.87843	6.36e-09	117890	-23300	71098834	71202203	-	upstream	23100	NearestLocation
chr15	ENSG00000259217	unprocessed_pseudogene	NA	1.11488	0	0	5.97016	12.4689	24.6898	21.9493	26.7052	25.7257	3.88327	5.25e-05	5.22766	2.54e-06	94014	10135	35774801	35774950	+	downstream	9786	NearestLocation
chr9	ENSG00000213557	processed_pseudogene	NA	0	0	0	6.82304	5.7549	13.9551	9.40685	24.7976	17.4567	3.88313	6.41e-05	5.53143	1.93e-06	283056	13406	108040213	108040592	+	downstream	12827	NearestLocation
chr20	ENSG00000124151	protein_coding	NCOA3	0	0	0	4.2644	6.71405	13.9551	11.4973	25.7514	33.0759	3.87912	6.06e-05	5.9858	1.7e-07	160847	-46194	47622958	47624073	+	upstream	45994	NearestLocation
chr9	ENSG00000167136	protein_coding	ENDOG	0	1.02701	4.49916	23.0278	18.2238	52.5999	52.2603	70.5779	56.964	3.87671	1.92e-08	4.8316	2.57e-12	285134	38	128818500	128822676	+	overlapStart	162	NearestLocation
chr13	ENSG00000230490	lncRNA	NA	0	0	0	5.11728	6.71405	12.8816	13.5877	26.7052	22.9693	3.87618	6.05e-05	5.85009	3.11e-07	75246	-18382	33511330	33524322	-	upstream	18182	NearestLocation
chr14	ENSG00000156030	protein_coding	MIDEAS	0	0	3.37437	21.322	8.63235	34.351	29.2658	59.1328	31.2383	3.87149	4.75e-06	4.8354	2.28e-08	89514	-186	73715122	73760303	-	overlapStart	14	NearestLocation
chr10	ENSG00000107643	protein_coding	MAPK8	0	2.05402	3.37437	25.5864	21.1013	46.1591	32.4014	71.5317	55.1264	3.86721	2.43e-08	4.66476	1.87e-11	34817	-136	48306639	48439357	+	overlapStart	64	NearestLocation
chr15	ENSG00000259630	transcribed_processed_pseudogene	FABP5P9	0	0	0	2.55864	12.4689	12.8816	15.6781	21.9364	10.1065	3.86216	6.91e-05	5.3694	4.6e-06	99629	-1647	85415228	85415633	+	upstream	1447	NearestLocation
chr8	ENSG00000147684	protein_coding	NDUFB9	0	1.02701	7.87354	40.9383	33.5702	72.9958	67.9384	96.3293	101.984	3.86141	1.54e-08	4.71956	5.65e-12	274022	-4	124539131	124547438	+	overlapStart	196	NearestLocation
chr10	ENSG00000175029	protein_coding	CTBP2	0	0	4.49916	18.7634	18.2238	40.7918	27.1753	60.0866	30.3195	3.85968	5.25e-07	4.49386	6.87e-09	44512	-7376	125100587	125138250	-	upstream	7176	NearestLocation
chr5	ENSG00000248359	lncRNA	NA	0	0	1.12479	21.322	8.63235	10.7347	26.1301	32.4277	21.1318	3.85822	5.31e-05	5.33866	1.38e-06	211844	-11531	68508223	68533602	-	upstream	11331	NearestLocation
chr17	ENSG00000280408	TEC	NA	0	0	0	5.11728	5.7549	13.9551	13.5877	37.1965	18.3755	3.85638	6.3e-05	5.95965	1.99e-07	109457	-35919	1352070	1352255	+	upstream	35719	NearestLocation
chr20	ENSG00000101204	protein_coding	CHRNA4	0	0	0	3.41152	10.5506	12.8816	12.5425	16.2138	19.2942	3.85415	6.79e-05	5.41352	3.33e-06	162683	-1459	63356371	63365339	-	upstream	1259	NearestLocation
chr1	ENSG00000235185	lncRNA	MICOS10-DT	0	1.02701	0	20.4691	16.3055	7.51427	7.31644	22.8901	34.9134	3.85316	5.92e-05	4.98344	8.36e-06	2040	14422	19591802	19596832	-	downstream	9192	NearestLocation
chr19	ENSG00000104973	protein_coding	MED25	0	0	2.24958	22.1749	11.5098	47.2326	13.5877	53.4103	46.8575	3.85081	5.71e-05	4.89401	9.89e-06	131145	2116	49818342	49836962	+	inside	1916	NearestLocation
chr17	ENSG00000127804	protein_coding	METTL16	0	0	0	3.41152	8.63235	13.9551	17.7685	15.2601	20.213	3.85001	6.64e-05	5.58105	1.45e-06	109610	-9552	2416058	2511891	-	upstream	9352	NearestLocation
chr12	ENSG00000196465	protein_coding	MYL6B	0	0	3.37437	12.7932	23.0196	27.9102	14.6329	42.919	36.7509	3.84946	5.44e-06	4.51271	2.02e-07	64425	-30	56152439	56157976	+	overlapStart	170	NearestLocation
chr17	ENSG00000091622	protein_coding	PITPNM3	0	0	0	11.0874	3.8366	8.58774	24.0397	20.0289	22.0506	3.84617	6.19e-05	5.91818	1.91e-07	110097	2279	6455391	6473216	-	inside	2079	NearestLocation
chr17	ENSG00000261873	protein_coding	SMIM36	2.22977	0	0	23.8807	6.71405	24.6898	25.0849	41.0115	25.7257	3.84478	2.85e-05	4.86941	1.11e-06	115950	7112	55454046	55458450	-	downstream	2508	NearestLocation
chr11	ENSG00000072518	protein_coding	MARK2	2.22977	0	0	12.7932	12.4689	30.0571	20.9041	39.104	30.3195	3.84354	2.78e-05	4.85454	1.09e-06	50546	2984	63869276	63898793	+	inside	2784	NearestLocation
chr10	ENSG00000232470	lncRNA	NA	0	0	0	7.67593	5.7549	12.8816	6.27123	28.6127	21.1318	3.8337	6.94e-05	5.6379	1.32e-06	42729	-11258	110869743	110871594	+	upstream	11058	NearestLocation
chr22	ENSG00000231711	lncRNA	LINC00899	1.11488	0	0	14.499	8.63235	18.249	15.6781	37.1965	23.8881	3.8323	5.62e-05	5.28321	1.88e-06	169696	7926	46039907	46044064	-	downstream	3569	NearestLocation
chr5	ENSG00000213568	processed_pseudogene	HNRNPA1P13	0	0	0	5.11728	5.7549	12.8816	10.4521	39.104	39.5073	3.83111	6.31e-05	6.30877	2.62e-08	219976	-8161	136428892	136429854	+	upstream	7961	NearestLocation
chrX	ENSG00000188158	protein_coding	NHS	0	0	0	1.70576	6.71405	18.249	13.5877	27.6589	22.0506	3.82945	6.99e-05	5.79836	6.73e-07	287537	-20782	17635293	17735978	+	upstream	20582	NearestLocation
chr12	ENSG00000289831	lncRNA	NA	0	0	0	5.97016	0.95915	22.5428	18.8137	20.9826	12.8628	3.82886	7.55e-05	5.46322	4.26e-06	72805	308	122423304	122423686	-	overlapEnd	108	NearestLocation
chr19	ENSG00000269843	lncRNA	NA	0	0	0	11.0874	4.79575	8.58774	10.4521	25.7514	24.8069	3.82468	6.68e-05	5.7901	4.76e-07	129947	3298	40831221	40837210	-	inside	2491	NearestLocation
chr10	ENSG00000289506	lncRNA	NA	0	0	4.49916	15.3519	18.2238	41.8652	34.4918	56.2716	60.6391	3.82293	4.69e-07	4.85181	1.91e-10	37589	12883	72272288	72273704	-	downstream	11267	NearestLocation
chr9	ENSG00000153714	protein_coding	LURAP1L	0	0	0	3.41152	7.6732	13.9551	14.6329	27.6589	19.2942	3.81913	6.76e-05	5.79718	4.77e-07	276876	802	12775668	12777578	+	inside	602	NearestLocation
chr1	ENSG00000048707	protein_coding	VPS13D	0	6.16207	3.37437	56.2901	32.6111	60.1142	104.521	140.202	125.872	3.81567	2.9e-13	5.12442	5.02e-23	1209	-372	12478549	12506972	+	upstream	172	NearestLocation
chr17	ENSG00000108557	protein_coding	RAI1	0	0	0	9.38169	7.6732	13.9551	5.22603	17.1676	7.35019	3.81327	8.01e-05	4.24223	9.45e-05	111624	28377	17682495	17793143	+	inside	28177	NearestLocation
chr11	ENSG00000256448	lncRNA	NA	0	0	0	10.2346	4.79575	10.7347	11.4973	18.1214	18.3755	3.81249	7.1e-05	5.4268	2.9e-06	51394	-1066	73405297	73410672	+	upstream	866	NearestLocation
chr6	ENSG00000154079	protein_coding	SDHAF4	1.11488	0	0	17.0576	7.6732	18.249	10.4521	25.7514	21.1318	3.80592	6.21e-05	4.79197	1.4e-05	234589	9310	70566930	70589569	+	inside	9110	NearestLocation
chr15	ENSG00000128463	protein_coding	EMC4	3.34465	7.18908	0	56.2901	37.4068	69.7754	86.752	114.451	92.7961	3.80411	4.95e-14	4.65775	1.9e-20	93866	-165	34225013	34230147	+	overlapStart	35	NearestLocation
chr12	ENSG00000249550	lncRNA	LINC01234	0	0	7.87354	36.6739	39.3251	41.8652	57.4863	79.1617	69.8268	3.80166	6.78e-11	4.61836	1.87e-15	71652	32752	113744731	113757565	-	downstream	19718	NearestLocation
chr1	ENSG00000286109	lncRNA	NA	0	0	0	11.0874	10.5506	5.36734	4.18082	20.0289	28.482	3.80039	7.53e-05	5.51989	2.67e-06	27797	-16694	233724454	233730746	+	upstream	16494	NearestLocation
chr1	ENSG00000179397	protein_coding	CATSPERE	1.11488	0	0	12.7932	6.71405	25.7632	8.36164	20.0289	22.9693	3.79515	6.63e-05	4.51594	3.39e-05	29305	-1	244461420	244552465	+	overlapStart	199	NearestLocation
chr12	ENSG00000123066	protein_coding	MED13L	0	0	5.62395	23.0278	23.0196	50.453	53.3055	87.7455	47.7762	3.79156	2.57e-06	4.79169	4.92e-09	72032	18856	116237499	116276295	-	inside	18656	NearestLocation
chr5	ENSG00000184349	protein_coding	EFNA5	0	0	0	4.2644	8.63235	13.9551	13.5877	26.7052	9.18774	3.7881	7.56e-05	5.43782	3.33e-06	216319	-66053	107427217	107506191	-	upstream	65853	NearestLocation
chr6	ENSG00000220721	unprocessed_pseudogene	OR1F12P	0	1.02701	0	11.9403	19.183	8.58774	28.2205	25.7514	22.9693	3.78573	5.92e-05	5.29445	1.59e-06	229309	-4944	28073316	28074233	+	upstream	4744	NearestLocation
chr18	ENSG00000079101	protein_coding	CLUL1	1.11488	2.05402	0	17.0576	12.4689	30.0571	33.4466	33.3814	36.7509	3.7847	5.22e-06	4.66131	4.08e-08	119316	89	598391	624907	+	overlapStart	111	NearestLocation
chr1	ENSG00000160714	protein_coding	UBE2Q1	0	0	2.24958	24.7335	7.6732	21.4694	22.9945	33.3814	23.8881	3.78345	3.29e-05	4.67614	2.75e-06	16894	-427	154552382	154559028	-	upstream	227	NearestLocation
chr19	ENSG00000090924	protein_coding	PLEKHG2	0	2.05402	0	25.5864	3.8366	25.7632	25.0849	31.4739	45.9387	3.78142	3.57e-05	5.0153	7.1e-07	129705	225	39412669	39428415	+	inside	25	NearestLocation
chr1	ENSG00000158006	protein_coding	PAFAH2	0	0	0	3.41152	5.7549	17.1755	18.8137	16.2138	17.4567	3.7764	7.56e-05	5.53747	2.05e-06	2873	31	25960770	25998044	-	overlapStart	169	NearestLocation
chr12	ENSG00000065361	protein_coding	ERBB3	4.45953	0	0	29.8508	12.4689	28.9836	49.1247	39.104	53.2889	3.77283	4.88e-07	4.76486	2.43e-10	64411	-796	56079857	56085139	+	upstream	596	NearestLocation
chr4	ENSG00000252030	snRNA	RNU6-1196P	0	1.02701	0	9.38169	6.71405	27.9102	19.8589	27.6589	13.7816	3.77241	6.69e-05	4.87535	1.18e-05	201114	-138	153265662	153265755	-	overlapStart	31	NearestLocation
chrX	ENSG00000012211	protein_coding	PRICKLE3	0	0	0	3.41152	12.4689	9.66121	14.6329	18.1214	18.3755	3.77083	7.5e-05	5.51792	1.99e-06	290423	201	49175621	49184789	-	inside	1	NearestLocation
chr8	ENSG00000173137	protein_coding	ADCK5	0	0	0	9.38169	9.5915	6.44081	12.5425	12.3988	22.0506	3.77069	7.54e-05	5.39416	3.32e-06	275779	-490	144373101	144391064	+	upstream	290	NearestLocation
chr2	ENSG00000135960	protein_coding	EDAR	0	1.02701	0	5.97016	9.5915	27.9102	13.5877	43.8728	26.6444	3.76948	6.62e-05	5.37201	1.82e-06	142391	-57924	108894478	108989372	-	upstream	57724	NearestLocation
chr2	ENSG00000225214	lncRNA	NA	3.34465	3.08103	1.12479	41.7912	22.0604	51.5264	50.1699	82.9767	86.3647	3.76737	3.04e-10	4.70254	3.17e-15	146010	-630	152098328	152109202	+	upstream	430	NearestLocation
chr6	ENSG00000187837	protein_coding	H1-2	4.45953	0	2.24958	26.4393	26.8562	48.306	35.537	51.5028	31.2383	3.76655	5.26e-09	4.01952	5.72e-10	229035	449	26055740	26056470	-	inside	81	NearestLocation
chr7	ENSG00000274070	protein_coding	CASTOR2	0	0	0	8.52881	6.71405	7.51427	13.5877	27.6589	28.482	3.76481	6.92e-05	5.99765	1.19e-07	252663	-13741	75007888	75021943	+	upstream	13541	NearestLocation
chr9	ENSG00000165716	protein_coding	DIPK1B	0	0	0	5.97016	8.63235	11.8081	10.4521	12.3988	21.1318	3.76171	7.81e-05	5.2697	5.93e-06	285962	1863	136720885	136724050	+	inside	1102	NearestLocation
chr12	ENSG00000136003	protein_coding	ISCU	0	0	5.62395	21.322	22.0604	42.9387	35.537	65.8091	56.964	3.76014	5.59e-08	4.6538	1.84e-11	71016	882	108562617	108567444	+	inside	682	NearestLocation
chr1	ENSG00000228943	processed_pseudogene	NA	3.34465	0	0	21.322	16.3055	20.3959	24.0397	38.1502	42.2636	3.75624	5.63e-06	4.67352	3.36e-08	3177	-4613	28109739	28110298	+	upstream	4413	NearestLocation
chr18	ENSG00000141441	protein_coding	GAREM1	0	0	0	6.82304	7.6732	15.0285	4.18082	18.1214	13.7816	3.75537	8.46e-05	4.77981	3.24e-05	121526	-65	32263522	32470882	-	overlapStart	135	NearestLocation
chr6	ENSG00000135547	protein_coding	HEY2	0	0	0	14.499	5.7549	5.36734	13.5877	15.2601	18.3755	3.75274	7.85e-05	5.38356	3.8e-06	241431	-716	125747664	125761269	+	upstream	516	NearestLocation
chr22	ENSG00000276753	miRNA	MIR6821	0	0	0	11.9403	7.6732	5.36734	9.40685	24.7976	18.3755	3.75213	7.7e-05	5.55895	1.69e-06	170046	1712	49962866	49962939	+	downstream	1439	NearestLocation
chr14	ENSG00000257556	lncRNA	LINC02298	0	0	3.37437	23.8807	9.5915	24.6898	31.3562	39.104	43.1824	3.74896	6.16e-06	4.78231	1.78e-08	92843	-5563	105092737	105098674	+	upstream	5363	NearestLocation
chr1	ENSG00000286581	lncRNA	NA	11.1488	2.05402	0	67.3776	43.1617	76.2162	109.747	134.48	121.278	3.74602	1.02e-15	4.71706	2.58e-24	16515	-3589	151944890	151953985	+	upstream	3389	NearestLocation
chr5	ENSG00000173926	protein_coding	MARCHF3	0	3.08103	0	13.6461	15.3464	28.9836	34.4918	71.5317	49.6138	3.74079	6.13e-06	5.22058	6.37e-10	218827	-10717	126867714	127030558	-	upstream	10517	NearestLocation
chr2	ENSG00000135638	protein_coding	EMX1	0	0	0	7.67593	4.79575	11.8081	13.5877	20.9826	21.1318	3.73935	7.6e-05	5.66318	8.72e-07	139442	381	72916260	72934328	+	inside	181	NearestLocation
chr7	ENSG00000231927	lncRNA	NA	0	0	0	10.2346	0.95915	17.1755	12.5425	17.1676	17.4567	3.73509	8.52e-05	5.30122	7.23e-06	246967	-6357	1508655	1509427	-	upstream	6157	NearestLocation
chr1	ENSG00000186150	protein_coding	UBL4B	0	3.08103	0	17.0576	14.3872	27.9102	22.9945	70.5779	27.5632	3.73262	9.29e-06	4.86139	2.28e-08	14049	8877	110112443	110113947	+	downstream	7173	NearestLocation
chr3	ENSG00000238267	processed_pseudogene	NA	0	0	0	7.67593	6.71405	11.8081	6.27123	23.8439	18.3755	3.73101	8.16e-05	5.41495	3.59e-06	174596	-8193	39338129	39338879	-	upstream	7993	NearestLocation
chr1	ENSG00000117481	protein_coding	NSUN4	3.34465	0	0	23.0278	10.5506	25.7632	20.9041	24.7976	21.1318	3.72926	9.21e-06	4.00992	3.68e-06	5765	4159	46344012	46345374	+	downstream	2597	NearestLocation
chr1	ENSG00000131591	protein_coding	C1orf159	0	1.02701	0	7.67593	12.4689	23.6163	7.31644	24.7976	31.2383	3.72782	7.22e-05	4.92911	1.03e-05	63	0	1081823	1116089	-	overlapStart	200	NearestLocation
chr7	ENSG00000133606	protein_coding	MKRN1	1.11488	0	0	9.38169	15.3464	12.8816	29.2658	47.6878	39.5073	3.7271	6.15e-05	5.87395	7.26e-08	260145	3106	140454464	140455911	-	downstream	1459	NearestLocation
chr13	ENSG00000126217	protein_coding	MCF2L	0	2.05402	0	24.7335	9.5915	17.1755	27.1753	32.4277	24.8069	3.72205	3.64e-05	4.76517	1.65e-06	84133	-154	112969214	113099742	+	overlapStart	46	NearestLocation
chr18	ENSG00000158201	protein_coding	ABHD3	0	3.08103	0	19.6163	12.4689	25.7632	21.9493	31.4739	32.1571	3.72203	8.05e-06	4.39664	3.15e-07	120560	15	21650928	21704767	-	overlapStart	185	NearestLocation
chr17	ENSG00000180891	protein_coding	CUEDC1	0	0	3.37437	11.9403	21.1013	24.6898	28.2205	38.1502	31.2383	3.71753	7.16e-06	4.57316	7.69e-08	116290	5765	57862963	57866857	-	downstream	1671	NearestLocation
chr1	ENSG00000230368	lncRNA	FAM41C	0	0	0	11.9403	0	19.3224	10.4521	17.1676	16.5379	3.71742	9.2e-05	5.07119	1.89e-05	33	197	868240	870201	-	overlapStart	3	NearestLocation
chr8	ENSG00000253658	lncRNA	LINC01592	0	0	0	2.55864	7.6732	16.102	16.7233	19.0751	14.7004	3.71084	8.38e-05	5.46843	2.95e-06	269216	-32269	68912138	69001557	-	upstream	32069	NearestLocation
chr20	ENSG00000101004	protein_coding	NINL	0	3.08103	8.99833	64.8189	28.7745	98.759	74.2096	151.647	105.659	3.70977	1.54e-06	4.51869	7.92e-09	158340	840	25452826	25585517	-	inside	640	NearestLocation
chr20	ENSG00000101003	protein_coding	GINS1	4.45953	1.02701	4.49916	33.2623	35.4885	71.9223	70.0288	96.3293	69.8268	3.70812	6.93e-12	4.4732	1.03e-16	158335	27	25407611	25449072	+	overlapStart	173	NearestLocation
chr3	ENSG00000114279	protein_coding	FGF12	0	0	0	6.82304	9.5915	7.51427	13.5877	18.1214	21.1318	3.70432	7.99e-05	5.5914	1.19e-06	188010	-35292	192142509	192409049	-	upstream	35092	NearestLocation
chr1	ENSG00000067606	protein_coding	PRKCZ	0	0	0	5.97016	8.63235	10.7347	7.31644	22.8901	21.1318	3.70379	8.31e-05	5.51732	2.14e-06	150	-306	2133638	2148924	+	upstream	106	NearestLocation
chrX	ENSG00000005889	protein_coding	ZFX	0	0	0	8.52881	0.95915	12.8816	21.9493	39.104	31.2383	3.70295	7.51e-05	6.36161	1.72e-08	288140	-2436	24149173	24150819	+	upstream	2236	NearestLocation
chr6	ENSG00000218107	processed_pseudogene	NA	0	0	1.12479	12.7932	13.4281	12.8816	19.8589	31.4739	19.2942	3.70161	6.81e-05	5.17105	2.77e-06	231627	3675	43705949	43706751	-	downstream	2673	NearestLocation
chr16	ENSG00000099385	protein_coding	BCL7C	0	0	0	5.97016	8.63235	8.58774	15.6781	25.7514	18.3755	3.69916	7.83e-05	5.77698	4.27e-07	104830	-16043	30834655	30840754	-	upstream	15843	NearestLocation
chr22	ENSG00000100003	protein_coding	SEC14L2	0	1.02701	4.49916	25.5864	13.4281	44.0122	27.1753	53.4103	43.1824	3.69813	1.92e-07	4.3032	1.62e-09	167764	8	30397018	30409136	+	overlapStart	192	NearestLocation
chr16	ENSG00000007376	protein_coding	RPUSD1	0	0	0	5.11728	7.6732	13.9551	12.5425	8.5838	23.8881	3.69315	8.73e-05	5.27738	6.49e-06	101826	1913	786194	787469	-	downstream	438	NearestLocation
chr16	ENSG00000260635	lncRNA	NA	0	0	0	9.38169	1.9183	16.102	7.31644	22.8901	20.213	3.68837	8.94e-05	5.42551	4.38e-06	103979	-3726	22365121	22369047	+	upstream	3526	NearestLocation
chr17	ENSG00000263934	snoRNA	SNORD3A	0	0	0	2.55864	4.79575	19.3224	18.8137	25.7514	11.9441	3.68777	8.74e-05	5.61357	1.83e-06	111766	97	19188016	19188714	+	overlapStart	103	NearestLocation
chr1	ENSG00000278596	miRNA	MIR6077	0	0	0	2.55864	2.87745	19.3224	26.1301	26.7052	21.1318	3.68623	8.29e-05	6.02188	1.92e-07	16051	175	148388282	148388363	+	includeFeature	25	NearestLocation
chr17	ENSG00000261408	protein_coding	TEN1-CDK3	0	0	7.87354	27.2922	34.5294	48.306	31.3562	55.3178	49.6138	3.68493	1.46e-09	4.02244	4.64e-11	118453	-2	75979260	76005999	+	overlapStart	198	NearestLocation
chr17	ENSG00000004660	protein_coding	CAMKK1	3.34465	0	1.12479	23.0278	15.3464	28.9836	24.0397	33.3814	31.2383	3.67419	1.23e-06	4.11519	7.58e-08	109771	-231	3878831	3894891	-	upstream	31	NearestLocation
chr10	ENSG00000185532	protein_coding	PRKG1	0	2.05402	0	14.499	18.2238	18.249	15.6781	49.5953	52.3701	3.66617	4.11e-05	5.22469	1.57e-07	35157	1564	50990888	52298350	+	inside	1364	NearestLocation
chr6	ENSG00000261420	lncRNA	MPC1-DT	4.45953	16.4322	7.87354	133.902	94.9558	154.579	158.871	232.716	206.724	3.66557	8.07e-27	4.31312	7.27e-37	246483	159	166383189	166384824	+	overlapStart	41	NearestLocation
chr6	ENSG00000137413	protein_coding	TAF8	0	0	0	2.55864	5.7549	20.3959	11.4973	16.2138	14.7004	3.6641	9.45e-05	5.09873	1.43e-05	231404	38607	42055531	42080830	+	downstream	13108	NearestLocation
chr6	ENSG00000112769	protein_coding	LAMA4	2.22977	0	0	16.2047	16.3055	17.1755	20.9041	49.5953	47.7762	3.66226	3.87e-05	5.23789	1.07e-07	239782	2417	112179766	112191764	-	inside	2217	NearestLocation
chr9	ENSG00000119431	protein_coding	HDHD3	2.22977	0	0	21.322	14.3872	16.102	15.6781	20.9826	19.2942	3.65846	4.38e-05	4.0543	2.83e-05	283545	97	113373888	113376925	-	overlapStart	103	NearestLocation
chr9	ENSG00000148337	protein_coding	CIZ1	0	0	0	13.6461	3.8366	11.8081	5.22603	19.0751	11.0253	3.65514	9.74e-05	4.68522	4.19e-05	285065	-986	128166066	128191939	-	upstream	786	NearestLocation
chr3	ENSG00000114127	protein_coding	XRN1	5.57441	0	0	22.1749	25.897	31.1306	36.5822	58.1791	43.1824	3.65399	9.61e-08	4.4687	6.96e-11	183536	52759	142329484	142332890	-	downstream	49153	NearestLocation
chr1	ENSG00000020129	protein_coding	NCDN	2.22977	0	0	23.8807	7.6732	19.3224	33.4466	24.7976	26.6444	3.6534	4.26e-05	4.76047	1.75e-06	4200	371	35558506	35560934	+	inside	171	NearestLocation
chr5	ENSG00000287963	lncRNA	NA	0	0	0	4.2644	9.5915	9.66121	14.6329	25.7514	18.3755	3.65295	8.5e-05	5.73991	5.86e-07	222476	-34725	155087430	155199252	+	upstream	34525	NearestLocation
chr20	ENSG00000279610	TEC	C20orf181	0	0	0	6.82304	7.6732	6.44081	24.0397	43.8728	22.0506	3.65212	7.78e-05	6.35254	1.23e-08	162720	-2351	63843436	63843915	-	upstream	2151	NearestLocation
chr6	ENSG00000120278	protein_coding	PLEKHG1	0	0	0	7.67593	6.71405	8.58774	24.0397	15.2601	18.3755	3.65054	8.43e-05	5.72098	5.79e-07	244643	-12981	150768686	150842056	+	upstream	12781	NearestLocation
chr2	ENSG00000204104	protein_coding	TRAF3IP1	0	0	2.24958	14.499	10.5506	28.9836	11.4973	29.5664	23.8881	3.65036	4.77e-05	4.30171	1.52e-05	155305	-6633	238397422	238398971	+	upstream	6433	NearestLocation
chr14	ENSG00000205683	protein_coding	DPF3	0	4.10804	0	18.7634	16.3055	31.1306	26.1301	72.4854	50.5326	3.64685	1.75e-06	4.84013	2.92e-10	89445	-13634	72609034	72894101	-	upstream	13434	NearestLocation
chr3	ENSG00000152492	protein_coding	CCDC50	0	0	0	4.2644	3.8366	16.102	15.6781	21.9364	25.7257	3.64476	8.74e-05	5.82573	4.59e-07	187909	15799	191361103	191370281	+	downstream	6421	NearestLocation
chr10	ENSG00000235470	lncRNA	NEURL1-AS1	3.34465	0	8.99833	50.32	43.1617	67.6285	77.3452	118.266	79.0145	3.64428	1.15e-13	4.42246	1.38e-19	41792	10844	103511779	103515402	-	downstream	7021	NearestLocation
chr6	ENSG00000229391	transcribed_unprocessed_pseudogene	HLA-DRB6	0	0	0	3.41152	12.4689	6.44081	20.9041	23.8439	26.6444	3.6397	8.35e-05	6.02067	1.14e-07	230038	-3184	32552949	32560022	-	upstream	2984	NearestLocation
chr12	ENSG00000065970	protein_coding	FOXJ2	0	0	0	11.0874	5.7549	9.66121	7.31644	22.8901	11.9441	3.63869	9.46e-05	5.15505	1.02e-05	58354	5603	8033360	8050222	+	inside	5403	NearestLocation
chr16	ENSG00000261766	lncRNA	NA	4.45953	12.3241	14.6223	133.902	77.6911	210.4	172.459	286.127	221.424	3.63818	1.65e-12	4.33104	4.92e-17	104622	-43	28862166	28863340	-	overlapStart	157	NearestLocation
chr8	ENSG00000176209	protein_coding	SMIM19	0	0	2.24958	17.9105	11.5098	20.3959	24.0397	43.8728	27.5632	3.63743	4.18e-05	4.9404	5.93e-07	267252	8544	42546428	42552726	+	downstream	2046	NearestLocation
chr1	ENSG00000233384	lncRNA	CNIH3-AS2	0	0	4.49916	15.3519	19.183	32.204	26.1301	58.1791	30.3195	3.6358	2.07e-06	4.46048	8.3e-09	26421	-4	224608130	224616220	-	overlapStart	196	NearestLocation
chr12	ENSG00000150967	protein_coding	ABCB9	0	0	1.12479	11.0874	8.63235	22.5428	8.36164	22.8901	24.8069	3.63553	8.2e-05	4.71949	1.89e-05	72859	-9	122931641	122966402	-	overlapStart	191	NearestLocation
chr12	ENSG00000186815	protein_coding	TPCN1	0	0	0	12.7932	2.87745	9.66121	6.27123	32.4277	21.1318	3.63416	9.29e-05	5.70665	1.16e-06	71575	8130	113225246	113298582	+	inside	7930	NearestLocation
chr1	ENSG00000204084	protein_coding	INPP5B	0	0	2.24958	9.38169	16.3055	30.0571	7.31644	31.4739	31.2383	3.63342	5.27e-05	4.39794	1.31e-05	4523	77	37860697	37947021	-	overlapStart	123	NearestLocation
chr6	ENSG00000287279	lncRNA	NA	0	4.10804	7.87354	62.2603	39.3251	56.8938	62.7123	106.821	64.3142	3.63042	3.38e-13	4.19758	3.27e-17	229400	-191	28635569	28649538	+	overlapStart	9	NearestLocation
chr1	ENSG00000234784	processed_pseudogene	NA	2.22977	0	0	14.499	6.71405	30.0571	26.1301	54.3641	41.3448	3.62879	4.49e-05	5.25841	1.37e-07	8445	-20065	64918443	64918683	+	upstream	19865	NearestLocation
chr9	ENSG00000107020	protein_coding	PLGRKT	2.22977	0	6.74874	32.4095	29.7336	56.8938	44.9438	79.1617	79.0145	3.6253	2.46e-10	4.4129	1.09e-14	276345	-39	5357971	5437925	-	overlapStart	161	NearestLocation
chr17	ENSG00000200997	snRNA	RNVU1-34	2.22977	0	0	19.6163	18.2238	11.8081	37.6274	25.7514	20.213	3.62324	4.42e-05	4.74242	1.74e-06	116425	128	58679527	58679690	-	includeFeature	72	NearestLocation
chr1	ENSG00000135766	protein_coding	EGLN1	15.6084	1.02701	4.49916	93.8169	60.4264	135.257	165.142	192.659	203.049	3.62302	9.85e-09	4.57359	5.74e-13	27437	-269	231363756	231422287	-	upstream	69	NearestLocation
chr12	ENSG00000111261	protein_coding	MANSC1	0	2.05402	0	9.38169	20.1421	20.3959	25.0849	38.1502	32.1571	3.62279	4.37e-05	4.94426	6.12e-07	58924	18953	12329713	12338674	-	downstream	9792	NearestLocation
chr11	ENSG00000288047	lncRNA	NA	6.6893	0	0	46.0556	18.2238	49.3795	50.1699	94.4218	80.8521	3.62182	1.41e-05	4.73475	6.13e-08	55738	-4303	119892700	119919996	+	upstream	4103	NearestLocation
chr15	ENSG00000169783	protein_coding	LINGO1	0	5.13506	0	17.9105	23.0196	36.4979	38.6726	63.9016	63.3954	3.62167	1.59e-07	4.73368	6.65e-12	98663	26289	77613027	77632912	-	downstream	6204	NearestLocation
chr6	ENSG00000112699	protein_coding	GMDS	2.22977	0	2.24958	15.3519	17.2647	32.204	48.0794	54.3641	45.0199	3.62097	1.14e-06	4.82549	1.01e-10	225883	-45024	1623806	1626188	-	upstream	44824	NearestLocation
chr7	ENSG00000280255	TEC	NA	1.11488	1.02701	0	16.2047	19.183	13.9551	18.8137	33.3814	33.9946	3.62004	4.37e-05	4.80343	1.22e-06	248951	-12280	26538378	26541048	+	upstream	12080	NearestLocation
chr5	ENSG00000213316	protein_coding	LTC4S	0	0	3.37437	19.6163	13.4281	28.9836	4.18082	20.9826	16.5379	3.61982	2.37e-05	2.65394	0.000272	225533	-11379	179793980	179796647	+	upstream	11179	NearestLocation
chr1	ENSG00000229554	processed_pseudogene	RPL21P24	0	1.02701	5.62395	20.4691	28.7745	41.8652	40.763	62.9479	70.7456	3.61765	1.62e-08	4.57047	8.26e-13	5937	-9980	47497894	47498341	-	upstream	9780	NearestLocation
chrX	ENSG00000169100	protein_coding	SLC25A6	14.4935	18.4862	16.8719	214.073	137.158	275.881	298.929	376.733	283.901	3.61534	8.91e-36	4.23314	7.57e-49	286426	-480	1386152	1392113	-	upstream	280	NearestLocation
chr6	ENSG00000266619	miRNA	MIR4642	0	0	0	6.82304	9.5915	7.51427	18.8137	16.2138	13.7816	3.61386	9.2e-05	5.45949	2.34e-06	231741	20965	44435641	44435722	+	downstream	20684	NearestLocation
chr20	ENSG00000149639	protein_coding	SOGA1	0	0	0	9.38169	0.95915	13.9551	24.0397	24.7976	15.6192	3.613	9.27e-05	5.83024	5.25e-07	159293	6300	36828597	36839402	-	inside	4305	NearestLocation
chr10	ENSG00000226900	lncRNA	NA	0	0	0	6.82304	2.87745	19.3224	22.9945	8.5838	9.18774	3.60533	0.000103	4.97654	2.14e-05	45286	10111	132511623	132517139	-	downstream	4395	NearestLocation
chr1	ENSG00000271475	processed_pseudogene	NA	0	0	0	2.55864	5.7549	12.8816	22.9945	46.734	39.5073	3.60387	8.32e-05	6.60484	2.97e-09	27015	4993	228776312	228776865	+	downstream	4240	NearestLocation
chr6	ENSG00000287253	lncRNA	NA	0	0	0	13.6461	6.71405	7.51427	12.5425	11.4451	8.26896	3.59659	0.000103	4.52052	5.52e-05	240401	62117	117262243	117264817	-	downstream	59343	NearestLocation
chr1	ENSG00000117114	protein_coding	ADGRL2	0	0	0	6.82304	9.5915	11.8081	6.27123	18.1214	9.18774	3.59493	0.000104	4.61513	4.62e-05	10552	-22524	81942969	81991368	+	upstream	22324	NearestLocation
chr22	ENSG00000069998	protein_coding	HDHD5	0	0	5.62395	23.8807	17.2647	35.4244	32.4014	60.0866	41.3448	3.59427	2.55e-07	4.41724	2.52e-10	166265	-6134	17137511	17165287	-	upstream	5934	NearestLocation
chr1	ENSG00000232482	processed_pseudogene	NA	1.11488	0	0	19.6163	5.7549	18.249	7.31644	19.0751	16.5379	3.59201	9.09e-05	4.02111	9.68e-05	2531	-6787	23410832	23412146	+	upstream	6587	NearestLocation
chr5	ENSG00000249776	lncRNA	NA	0	0	0	4.2644	7.6732	18.249	11.4973	6.67629	11.9441	3.5903	0.000107	4.19897	0.000105	214603	7434	92553443	92560033	-	downstream	644	NearestLocation
chr9	ENSG00000236024	lncRNA	PRRX2-AS1	1.11488	0	3.37437	27.2922	11.5098	24.6898	27.1753	29.5664	33.0759	3.58319	2.47e-06	4.12729	8.54e-08	285254	21446	129712896	129718635	-	downstream	15507	NearestLocation
chr6	ENSG00000278705	protein_coding	H4C2	2.22977	2.05402	0	21.322	15.3464	26.8367	20.9041	29.5664	25.7257	3.58156	2.58e-06	3.90217	4.44e-07	229031	229	26026896	26027283	-	overlapEnd	29	NearestLocation
chr1	ENSG00000118655	protein_coding	DCLRE1B	0	6.16207	6.74874	50.32	33.5702	93.3917	66.8931	124.942	106.578	3.58101	9.54e-08	4.33997	1.25e-10	14601	35	113905213	113912381	+	overlapStart	165	NearestLocation
chr10	ENSG00000196233	protein_coding	LCOR	2.22977	0	4.49916	40.0854	14.3872	33.2775	57.4863	45.7803	62.4766	3.57893	2.75e-08	4.49145	2.73e-12	40825	-207	96832254	96958886	+	upstream	7	NearestLocation
chr6	ENSG00000231426	lncRNA	FILNC1	2.22977	0	4.49916	32.4095	17.2647	38.6448	37.6274	72.4854	52.3701	3.57854	3.04e-08	4.46506	4.33e-12	243244	3390	139705620	139860476	+	inside	3190	NearestLocation
chr18	ENSG00000119547	protein_coding	ONECUT2	0	0	0	4.2644	11.5098	9.66121	11.4973	16.2138	15.6192	3.57503	0.000101	5.23002	7.18e-06	123860	-340	57435374	57491298	+	upstream	140	NearestLocation
chr5	ENSG00000158985	protein_coding	CDC42SE2	0	0	2.24958	13.6461	21.1013	15.0285	19.8589	20.0289	33.9946	3.57376	5e-05	4.5608	4.29e-06	219388	48373	131264075	131394690	+	inside	48173	NearestLocation
chr4	ENSG00000250781	lncRNA	NA	0	3.08103	2.24958	21.322	16.3055	37.5714	28.2205	40.0577	32.1571	3.56998	3.72e-07	4.02332	1.23e-08	191984	-400	42386161	42391651	-	upstream	200	NearestLocation
chr6	ENSG00000111906	protein_coding	HDDC2	0	0	0	12.7932	3.8366	3.2204	37.6274	37.1965	27.5632	3.56956	8.73e-05	6.51855	4.78e-09	241372	-61454	125297487	125302078	-	upstream	61254	NearestLocation
chr18	ENSG00000263588	lncRNA	NA	0	2.05402	0	15.3519	21.1013	12.8816	16.7233	46.734	32.1571	3.56913	5.06e-05	4.94033	7.41e-07	120592	-13456	22088060	22098780	+	upstream	13256	NearestLocation
chr5	ENSG00000113742	protein_coding	CPEB4	2.22977	0	0	21.322	9.5915	17.1755	30.311	51.5028	30.3195	3.56909	4.75e-05	5.16037	1.74e-07	224823	-29445	173888349	173961980	+	upstream	29245	NearestLocation
chr12	ENSG00000111684	protein_coding	LPCAT3	0	4.10804	1.12479	17.0576	23.0196	34.351	52.2603	59.1328	48.695	3.56751	1.77e-07	4.68245	6.28e-12	58220	-194	6976186	7018477	-	overlapStart	6	NearestLocation
chr7	ENSG00000229365	processed_pseudogene	NA	0	4.10804	2.24958	28.1451	23.9787	35.4244	15.6781	38.1502	32.1571	3.56621	7.45e-08	3.57859	8.57e-08	261981	-8583	157087955	157088543	-	upstream	8383	NearestLocation
chr12	ENSG00000241146	processed_pseudogene	RPL7P41	0	0	0	6.82304	5.7549	11.8081	14.6329	15.2601	16.5379	3.56096	0.0001	5.36839	3.78e-06	63831	-5672	52885429	52886385	+	upstream	5472	NearestLocation
chr17	ENSG00000170004	protein_coding	CHD3	0	0	0	8.52881	7.6732	5.36734	17.7685	29.5664	19.2942	3.55904	9.34e-05	5.93065	1.78e-07	110348	-238	7903848	7912760	+	upstream	38	NearestLocation
chr10	ENSG00000226051	lncRNA	ZNF503-AS1	5.57441	1.02701	0	33.2623	17.2647	35.4244	52.2603	75.3467	73.5019	3.55348	2.11e-08	4.77305	3.66e-14	37935	-1440	75296320	75361680	+	upstream	1240	NearestLocation
chr5	ENSG00000248752	lncRNA	NA	0	0	1.12479	11.9403	13.4281	10.7347	28.2205	34.3352	26.6444	3.55132	8.24e-05	5.51218	5.03e-07	218618	4352	125333369	125413252	-	inside	4152	NearestLocation
chr10	ENSG00000271343	processed_pseudogene	NA	0	0	0	13.6461	7.6732	2.14694	29.2658	20.0289	11.9441	3.54687	0.000101	5.75626	7.54e-07	43789	-2849	119093140	119093341	+	upstream	2649	NearestLocation
chr16	ENSG00000287787	lncRNA	NA	0	0	0	7.67593	9.5915	7.51427	13.5877	21.9364	9.18774	3.54482	0.000104	5.28705	5.68e-06	108958	13983	85227203	85309176	+	inside	13783	NearestLocation
chr1	ENSG00000243051	misc_RNA	RN7SL269P	0	0	0	4.2644	7.6732	10.7347	17.7685	28.6127	15.6192	3.53971	9.84e-05	5.81419	3.98e-07	19240	15771	169957942	169958246	-	downstream	15267	NearestLocation
chr13	ENSG00000150510	protein_coding	FAM124A	0	0	0	12.7932	9.5915	2.14694	15.6781	18.1214	15.6192	3.53893	0.000105	5.43345	3.44e-06	77580	40459	51222398	51284239	+	inside	21182	NearestLocation
chr1	ENSG00000199879	snRNA	RNVU1-22	0	0	0	8.52881	13.4281	1.07347	12.5425	32.4277	25.7257	3.53719	0.000101	5.96353	2.62e-07	16031	251	148263476	148263632	+	overlapEnd	51	NearestLocation
chr22	ENSG00000285707	lncRNA	NA	0	0	0	5.11728	1.9183	23.6163	2.09041	30.5202	21.1318	3.53322	0.000116	5.38264	8.59e-06	169904	4381	48254903	48259116	-	overlapEnd	32	NearestLocation
chr17	ENSG00000172992	protein_coding	DCAKD	0	0	0	9.38169	6.71405	7.51427	9.40685	15.2601	29.4008	3.52505	0.000104	5.59801	1.45e-06	114540	14142	45023344	45030179	-	downstream	7107	NearestLocation
chr11	ENSG00000205213	protein_coding	LGR4	1.11488	0	0	15.3519	7.6732	20.3959	7.31644	13.3526	13.7816	3.51929	0.000101	3.29809	0.00028	47861	-6357	27384268	27385532	-	upstream	6157	NearestLocation
chr5	ENSG00000251026	lncRNA	LINC02163	0	0	0	11.0874	4.79575	11.8081	3.13562	14.3063	25.7257	3.51867	0.000114	5.11504	1.43e-05	215941	17	104079919	104406121	+	overlapStart	183	NearestLocation
chr2	ENSG00000213729	processed_pseudogene	RPS16P2	13.3786	3.08103	1.12479	76.7593	51.7941	80.5101	95.1137	131.618	101.984	3.51616	8.66e-17	4.17375	2.97e-23	133743	20243	20155618	20156057	-	downstream	19604	NearestLocation
chr17	ENSG00000072310	protein_coding	SREBF1	0	0	0	11.9403	1.9183	8.58774	19.8589	20.0289	24.8069	3.51596	0.000102	5.86188	3.51e-07	111638	-322	17819027	17823618	-	upstream	122	NearestLocation
chr12	ENSG00000111252	protein_coding	SH2B3	1.11488	0	0	15.3519	4.79575	18.249	16.7233	28.6127	29.4008	3.51158	9.3e-05	5.23	2.65e-06	71361	-377	111405923	111451623	+	upstream	177	NearestLocation
chr10	ENSG00000234580	lncRNA	NA	0	0	0	10.2346	4.79575	9.66121	14.6329	18.1214	11.0253	3.50933	0.000109	5.24815	6.64e-06	34484	12365	44591208	44602104	-	downstream	1269	NearestLocation
chr20	ENSG00000124092	protein_coding	CTCFL	0	0	0	10.2346	6.71405	6.44081	7.31644	26.7052	22.9693	3.50862	0.000106	5.67055	1.06e-06	162084	-4904	57497164	57525652	-	upstream	4704	NearestLocation
chr11	ENSG00000171202	protein_coding	TMEM126A	0	0	2.24958	13.6461	11.5098	22.5428	25.0849	41.9652	34.9134	3.50688	5.36e-05	5.03366	3.44e-07	52553	12	85648021	85656543	+	overlapStart	188	NearestLocation
chrX	ENSG00000184831	protein_coding	APOO	8.91906	3.08103	2.24958	57.143	30.6928	90.1713	84.6616	128.757	125.872	3.50542	4.68e-09	4.43616	1.26e-13	288116	179	23833367	23907903	-	overlapStart	21	NearestLocation
chr19	ENSG00000186994	protein_coding	KANK3	0	0	0	8.52881	5.7549	10.7347	15.6781	11.4451	13.7816	3.50429	0.000111	5.12683	1.02e-05	126419	-400	8334113	8334782	-	upstream	200	NearestLocation
chr12	ENSG00000257261	lncRNA	SLC38A4-AS1	0	2.05402	0	19.6163	16.3055	11.8081	17.7685	36.2427	34.9134	3.50292	5.66e-05	4.84362	1.13e-06	62877	-211	46383433	46495203	+	upstream	11	NearestLocation
chr17	ENSG00000283517	lncRNA	NA	0	0	0	2.55864	11.5098	11.8081	7.31644	20.0289	21.1318	3.50229	0.000112	5.37515	5.03e-06	117965	2174	71829870	71871750	-	inside	1974	NearestLocation
chr12	ENSG00000257906	lncRNA	LINC02156	0	1.02701	1.12479	17.0576	14.3872	23.6163	7.31644	7.63004	9.18774	3.50201	7.08e-05	1.0599	0.00356009	63019	-15237	47408428	47420175	+	upstream	15037	NearestLocation
chr16	ENSG00000103319	protein_coding	EEF2K	0	2.05402	1.12479	12.7932	13.4281	24.6898	35.537	46.734	54.2076	3.49869	1.49e-05	5.04416	1.95e-09	103971	-24686	22257644	22263322	+	upstream	24486	NearestLocation
chr22	ENSG00000251322	protein_coding	SHANK3	0	0	0	7.67593	5.7549	10.7347	10.4521	12.3988	27.5632	3.49689	0.000109	5.48255	2.6e-06	170110	76	50675022	50694068	+	overlapStart	124	NearestLocation
chr6	ENSG00000252156	snRNA	RNU6-155P	0	0	0	2.55864	9.5915	11.8081	10.4521	31.4739	18.3755	3.49541	0.000109	5.73872	8.37e-07	235227	-7324	75768059	75768158	-	upstream	7124	NearestLocation
chr9	ENSG00000157693	protein_coding	TMEM268	2.22977	3.08103	1.12479	20.4691	22.0604	40.7918	27.1753	33.3814	50.5326	3.48969	1.09e-07	3.93839	2.3e-09	283663	286	114611458	114628225	+	inside	86	NearestLocation
chr14	ENSG00000063761	protein_coding	ADCK1	0	0	0	20.4691	0.95915	7.51427	11.4973	17.1676	11.9441	3.48634	0.000121	4.90765	2.8e-05	89961	-40036	77902385	77924575	+	upstream	39836	NearestLocation
chr14	ENSG00000100867	protein_coding	DHRS2	0	0	0	5.11728	2.87745	18.249	12.5425	17.1676	16.5379	3.48064	0.000116	5.28432	7.24e-06	84800	2157	23630115	23642438	+	inside	1957	NearestLocation
chr7	ENSG00000055118	protein_coding	KCNH2	0	0	0	6.82304	10.5506	15.0285	3.13562	7.63004	10.1065	3.47809	0.000126	2.67805	0.000694	261391	-4102	150944961	150960876	-	upstream	3902	NearestLocation
chr6	ENSG00000237321	lncRNA	NA	0	0	0	3.41152	4.79575	17.1755	11.4973	30.5202	12.8628	3.47629	0.000115	5.56728	2.31e-06	241168	18351	123823240	123829285	+	downstream	12106	NearestLocation
chr7	ENSG00000172115	protein_coding	CYCS	5.57441	1.02701	1.12479	33.2623	24.9379	35.4244	39.7178	71.5317	52.3701	3.47586	6.92e-09	4.28717	7.34e-13	248807	-75	25118656	25125260	-	overlapStart	125	NearestLocation
chr5	ENSG00000199990	misc_RNA	VTRNA1-1	0	0	0	0.852881	21.1013	19.3224	29.2658	27.6589	21.1318	3.47473	0.000133	5.63287	9.89e-06	220559	-169	140711275	140711373	+	overlapStart	31	NearestLocation
chr6	ENSG00000234006	lncRNA	DDX39B-AS1	3.34465	2.05402	13.4975	71.642	46.9983	109.494	117.063	171.676	147.004	3.47397	2.95e-09	4.40583	5.66e-14	229866	0	31542373	31543138	+	overlapStart	200	NearestLocation
chr10	ENSG00000236626	processed_pseudogene	MTND5P17	0	0	0	8.52881	1.9183	11.8081	16.7233	26.7052	23.8881	3.47331	0.000108	5.91986	2.53e-07	33948	10557	36432882	36434484	-	downstream	8755	NearestLocation
chr2	ENSG00000158089	protein_coding	GALNT14	0	0	1.12479	21.322	9.5915	9.66121	8.36164	23.8439	17.4567	3.47224	0.000104	4.44169	4.02e-05	134946	-20433	30932167	30991209	-	upstream	20233	NearestLocation
chr1	ENSG00000202444	snRNA	RNU5E-6P	0	0	2.24958	15.3519	9.5915	24.6898	28.2205	34.3352	14.7004	3.4718	6.33e-05	4.60347	4.22e-06	5556	297	44819883	44819997	-	overlapEnd	17	NearestLocation
chr22	ENSG00000128310	protein_coding	GALR3	2.22977	0	6.74874	36.6739	25.897	42.9387	55.3959	66.7629	60.6391	3.4705	6.03e-10	4.26981	1.94e-14	168734	-5455	37823382	37825485	+	upstream	5255	NearestLocation
chr8	ENSG00000198576	protein_coding	ARC	0	0	0	10.2346	6.71405	7.51427	13.5877	19.0751	10.1065	3.46526	0.000116	5.20648	7.76e-06	275656	-123	142611049	142614479	-	overlapStart	77	NearestLocation
chr12	ENSG00000225185	processed_pseudogene	PPIAP8	5.57441	0	0	22.1749	17.2647	30.0571	35.537	66.7629	60.6391	3.46479	5.26e-07	4.69796	9.07e-12	69700	12209	98590723	98591214	-	downstream	11518	NearestLocation
chr15	ENSG00000166797	protein_coding	CIAO2A	0	6.16207	5.62395	42.644	37.4068	61.1877	63.7575	97.2831	67.9893	3.46394	2.96e-12	4.17277	2.85e-17	96685	571	64074318	64093795	-	inside	371	NearestLocation
chr7	ENSG00000002822	protein_coding	MAD1L1	0	0	0	1.70576	9.5915	11.8081	15.6781	23.8439	23.8881	3.46389	0.000111	5.82408	4.77e-07	246998	164	1957629	2080013	-	overlapStart	36	NearestLocation
chr6	ENSG00000231316	processed_pseudogene	NA	0	0	2.24958	23.0278	7.6732	41.8652	15.6781	51.5028	41.3448	3.46284	0.000101	4.80336	1.36e-05	245091	12577	154605616	154605954	-	downstream	12039	NearestLocation
chr19	ENSG00000131848	protein_coding	ZSCAN5A	2.22977	0	5.62395	23.0278	22.0604	49.3795	33.4466	61.9941	59.7203	3.46199	2.29e-08	4.19957	1.11e-11	131802	8	56224793	56314513	-	overlapStart	192	NearestLocation
chr10	ENSG00000166171	protein_coding	DPCD	0	0	0	10.2346	9.5915	5.36734	14.6329	20.0289	7.35019	3.46172	0.000118	5.14244	1.06e-05	41532	-3925	101570560	101596651	+	upstream	3725	NearestLocation
chr14	ENSG00000165959	protein_coding	CLMN	0	0	2.24958	12.7932	23.0196	13.9551	18.8137	23.8439	13.7816	3.46072	6.58e-05	4.03592	3.21e-05	91659	-26083	95191530	95210851	-	upstream	25883	NearestLocation
chr6	ENSG00000024048	protein_coding	UBR2	0	0	0	12.7932	0.95915	21.4694	34.4918	33.3814	28.482	3.45974	0.000132	6.07859	1.52e-06	231468	-31801	42564029	42693505	+	upstream	31601	NearestLocation
chr17	ENSG00000132361	protein_coding	CLUH	5.57441	0	8.99833	60.5545	34.5294	83.7305	87.7973	162.138	142.41	3.45938	1.76e-07	4.58513	5.33e-12	109631	-54	2689386	2711795	-	overlapStart	146	NearestLocation
chr1	ENSG00000188004	lncRNA	SNHG28	7.80418	3.08103	1.12479	32.4095	35.4885	74.0693	73.1644	102.052	86.3647	3.45666	8.57e-12	4.35309	4.84e-18	17670	2	159834642	159854824	-	overlapStart	198	NearestLocation
chr19	ENSG00000104953	protein_coding	TLE6	0	2.05402	1.12479	14.499	7.6732	30.0571	24.0397	47.6878	46.8575	3.45597	2.29e-05	4.83311	2.39e-08	125786	6	2977564	2995179	+	overlapStart	194	NearestLocation
chr6	ENSG00000153292	protein_coding	ADGRF1	0	0	0	9.38169	1.9183	11.8081	19.8589	24.7976	14.7004	3.45103	0.000114	5.72394	8.18e-07	232059	-5462	47012787	47042350	-	upstream	5262	NearestLocation
chr19	ENSG00000128016	protein_coding	ZFP36	0	1.02701	0	7.67593	8.63235	20.3959	20.9041	47.6878	35.8322	3.44987	9.77e-05	5.7072	2.45e-07	129703	-44	39406847	39409407	+	overlapStart	156	NearestLocation
chr1	ENSG00000175793	protein_coding	SFN	0	1.02701	3.37437	21.322	12.4689	26.8367	18.8137	47.6878	18.3755	3.44673	8.46e-06	4.03017	4.15e-07	2996	2200	26863149	26864456	+	downstream	693	NearestLocation
chr3	ENSG00000228723	lncRNA	SRGAP3-AS2	0	0	0	2.55864	7.6732	10.7347	18.8137	39.104	27.5632	3.44589	0.000107	6.26657	2.71e-08	171353	2136	9192535	9194453	+	downstream	18	NearestLocation
chr12	ENSG00000289940	lncRNA	NA	5.57441	0	0	16.2047	22.0604	31.1306	29.2658	52.4566	35.8322	3.44581	9.07e-07	4.23557	1.79e-09	73056	3836	124742270	124743184	+	downstream	2722	NearestLocation
chr8	ENSG00000253388	lncRNA	NA	0	0	1.12479	14.499	11.5098	11.8081	16.7233	24.7976	14.7004	3.4449	0.000103	4.77267	1.38e-05	266619	-8253	37480089	37480809	+	upstream	8053	NearestLocation
chr10	ENSG00000120549	protein_coding	KIAA1217	0	0	2.24958	14.499	8.63235	24.6898	21.9493	41.9652	33.0759	3.43997	6.36e-05	4.95335	6.54e-07	32416	-61882	24042131	24219909	+	upstream	61682	NearestLocation
chr19	ENSG00000005206	protein_coding	SPPL2B	0	0	0	10.2346	4.79575	8.58774	10.4521	22.8901	15.6192	3.4385	0.000118	5.43951	3.04e-06	125716	712	2330297	2330759	+	downstream	50	NearestLocation
chr8	ENSG00000255020	lncRNA	TDH-AS1	0	1.02701	5.62395	33.2623	14.3872	32.204	31.3562	48.6415	44.1011	3.4381	1.58e-07	4.08612	4.74e-10	263212	-23	11345748	11347502	-	overlapStart	177	NearestLocation
chr1	ENSG00000290041	lncRNA	NA	1.11488	0	0	7.67593	9.5915	20.3959	19.8589	20.9826	33.0759	3.43669	0.000102	5.21997	2.63e-06	5554	277	44807524	44808090	+	inside	77	NearestLocation
chr11	ENSG00000254991	lncRNA	NA	6.6893	0	0	20.4691	20.1421	39.7183	42.8534	72.4854	56.964	3.43652	1.12e-07	4.54713	1.72e-12	46490	161	12066929	12073014	+	overlapStart	39	NearestLocation
chr20	ENSG00000061656	protein_coding	SPAG4	0	2.05402	0	11.9403	9.5915	26.8367	20.9041	41.9652	31.2383	3.43243	6.64e-05	4.91173	9.35e-07	159142	-61	35619585	35621049	+	overlapStart	139	NearestLocation
chr11	ENSG00000166311	protein_coding	SMPD1	2.22977	0	0	22.1749	7.6732	17.1755	25.0849	33.3814	29.4008	3.43112	6.45e-05	4.81578	1.29e-06	45877	-179	6390440	6392056	+	overlapStart	21	NearestLocation
chr20	ENSG00000277550	lncRNA	NA	0	0	0	8.52881	4.79575	6.44081	19.8589	41.0115	27.5632	3.43059	0.000107	6.32718	1.52e-08	159481	-5202	38103524	38104961	-	upstream	5002	NearestLocation
chr12	ENSG00000204842	protein_coding	ATXN2	0	2.05402	2.24958	23.0278	8.63235	26.8367	24.0397	37.1965	45.9387	3.43042	6.65e-06	4.375	1.84e-08	71381	-385	111452268	111599676	-	upstream	185	NearestLocation
chr22	ENSG00000250479	protein_coding	CHCHD10	13.3786	9.2431	20.2462	186.781	103.588	178.196	245.623	318.554	298.601	3.4296	6.39e-30	4.31025	4.89e-47	166857	149	23765834	23767876	-	overlapStart	51	NearestLocation
chr20	ENSG00000125901	protein_coding	MRPS26	0	0	0	13.6461	2.87745	10.7347	10.4521	23.8439	6.43142	3.42901	0.000127	4.98621	2.07e-05	156031	3787	3046052	3048250	+	downstream	1389	NearestLocation
chr17	ENSG00000141376	protein_coding	BCAS3	0	0	0	7.67593	3.8366	12.8816	8.36164	25.7514	16.5379	3.42504	0.000121	5.46797	3.1e-06	116709	43482	61245260	61392273	+	inside	43282	NearestLocation
chr1	ENSG00000265972	protein_coding	TXNIP	0	0	0	5.11728	14.3872	6.44081	10.4521	17.1676	11.0253	3.42377	0.000125	4.95808	1.96e-05	15789	11825	145993579	145994216	-	downstream	10988	NearestLocation
chr15	ENSG00000206625	snRNA	RNU6-1	2.22977	0	0	17.0576	9.5915	19.3224	27.1753	35.289	45.9387	3.42346	6.23e-05	5.1194	2.09e-07	97184	-44753	67839939	67840045	-	upstream	44553	NearestLocation
chr1	ENSG00000215833	processed_pseudogene	QRSL1P1	0	0	0	11.0874	1.9183	15.0285	9.40685	19.0751	9.18774	3.42315	0.000129	4.79477	3.41e-05	19010	11350	168449672	168451211	-	downstream	9611	NearestLocation
chr11	ENSG00000076053	protein_coding	RBM7	0	0	0	8.52881	6.71405	5.36734	22.9945	24.7976	19.2942	3.42246	0.000111	5.94257	1.58e-07	55157	-1609	114400030	114410607	+	upstream	1409	NearestLocation
chr5	ENSG00000249073	lncRNA	WSPAR	2.22977	0	0	11.0874	11.5098	25.7632	18.8137	34.3352	29.4008	3.42127	6.74e-05	4.71934	2.29e-06	219701	-28592	133913677	133917269	+	upstream	28392	NearestLocation
chr1	ENSG00000184454	protein_coding	NCMAP	0	0	0	15.3519	2.87745	9.66121	10.4521	20.0289	6.43142	3.41623	0.00013	4.74281	3.84e-05	2697	-2138	24589464	24609328	+	upstream	1938	NearestLocation
chr6	ENSG00000266245	miRNA	MIR4644	0	1.02701	0	17.0576	13.4281	7.51427	22.9945	20.0289	12.8628	3.41331	0.000109	4.73489	1.66e-05	246844	14366	170330761	170330844	+	downstream	14083	NearestLocation
chr22	ENSG00000243156	protein_coding	MICAL3	0	5.13506	0	17.0576	14.3872	36.4979	27.1753	49.5953	51.4513	3.41313	1.67e-06	4.3643	1.1e-09	166356	860	17787649	18024561	-	inside	660	NearestLocation
chr17	ENSG00000073350	protein_coding	LLGL2	7.80418	6.16207	0	52.8786	29.7336	83.7305	90.9329	120.173	97.39	3.41296	3.34e-08	4.30464	3.52e-12	118418	4956	75574154	75575207	+	downstream	3703	NearestLocation
chr12	ENSG00000257084	lncRNA	MIR200CHG	0	5.13506	0	22.1749	18.2238	26.8367	19.8589	47.6878	43.1824	3.41237	1.54e-06	4.16402	5.57e-09	58208	-1272	6963226	6964447	+	upstream	1072	NearestLocation
chr17	ENSG00000175711	protein_coding	B3GNTL1	3.34465	0	0	17.9105	13.4281	19.3224	16.7233	36.2427	48.695	3.40927	2.54e-05	4.62174	8.8e-08	119211	-228	83030761	83051809	-	upstream	28	NearestLocation
chr1	ENSG00000240244	processed_pseudogene	GAPDHP33	4.45953	0	1.12479	25.5864	19.183	22.5428	18.8137	53.4103	44.1011	3.40744	1.46e-06	4.21927	2.96e-09	15410	9677	119596167	119597179	-	downstream	8465	NearestLocation
chr4	ENSG00000245384	lncRNA	CXXC4-AS1	0	0	0	6.82304	8.63235	8.58774	14.6329	13.3526	13.7816	3.40744	0.000124	5.17598	8.33e-06	197034	317	104490965	104697592	+	inside	117	NearestLocation
chrX	ENSG00000086717	protein_coding	PPEF1	0	1.02701	2.24958	9.38169	13.4281	27.9102	32.4014	33.3814	32.1571	3.40394	2.47e-05	4.5718	1.05e-07	287644	-1173	18675909	18827921	+	upstream	973	NearestLocation
chr7	ENSG00000229478	processed_pseudogene	ROBO2P1	1.11488	2.05402	1.12479	15.3519	14.3872	27.9102	20.9041	32.4277	30.3195	3.40015	7.23e-06	4.03252	2.04e-07	251341	-6495	51600286	51600573	-	upstream	6295	NearestLocation
chr22	ENSG00000182541	protein_coding	LIMK2	0	0	1.12479	11.9403	12.4689	13.9551	14.6329	14.3063	18.3755	3.39808	0.000111	4.40567	3.92e-05	167855	-65	31212239	31259046	+	overlapStart	135	NearestLocation
chr16	ENSG00000260024	processed_pseudogene	MRPS21P7	0	0	0	8.52881	7.6732	13.9551	1.04521	20.9826	12.8628	3.39797	0.000136	4.47554	7.14e-05	105437	-5855	49708006	49708243	+	upstream	5655	NearestLocation
chr14	ENSG00000119705	protein_coding	SLIRP	2.22977	0	3.37437	23.0278	22.0604	22.5428	12.5425	21.9364	33.0759	3.3951	2.25e-06	3.43164	2.17e-06	89951	147	77708178	77717598	+	overlapStart	53	NearestLocation
chr6	ENSG00000095951	protein_coding	HIVEP1	3.34465	0	3.37437	24.7335	23.0196	28.9836	40.763	57.2253	44.1011	3.38999	9.75e-08	4.28449	1.33e-11	227192	-834	12012000	12120222	+	upstream	634	NearestLocation
chr11	ENSG00000235910	lncRNA	APOA1-AS	0	0	0	8.52881	0	17.1755	18.8137	20.9826	17.4567	3.38941	0.00013	5.59314	2.55e-06	55410	-23	116836117	116855729	+	overlapStart	177	NearestLocation
chr21	ENSG00000159216	protein_coding	RUNX1	0	0	0	8.52881	4.79575	13.9551	7.31644	20.0289	8.26896	3.38867	0.000133	4.70795	3.96e-05	164755	17274	34821279	34829970	-	downstream	8383	NearestLocation
chr6	ENSG00000270362	lncRNA	HMGN3-AS1	0	6.16207	6.74874	48.6142	27.8153	69.7754	44.9438	69.6241	87.2835	3.38772	2.35e-11	3.86986	2.06e-14	235654	148	79233699	79236797	+	overlapStart	52	NearestLocation
chr12	ENSG00000258331	lncRNA	LINC02461	0	0	0	6.82304	8.63235	11.8081	11.4973	8.5838	10.1065	3.38716	0.000134	4.30144	8.45e-05	62441	38165	43155315	43163110	+	downstream	30170	NearestLocation
chr2	ENSG00000158089	protein_coding	GALNT14	0	0	0	12.7932	2.87745	5.36734	17.7685	33.3814	21.1318	3.38714	0.000119	6.01882	1.45e-07	134945	-17629	30932167	30991209	-	upstream	17429	NearestLocation
chr6	ENSG00000204267	protein_coding	TAP2	2.22977	2.05402	2.24958	24.7335	25.897	25.7632	28.2205	38.1502	27.5632	3.38368	1.66e-07	3.70272	1.17e-08	230082	-91	32825415	32838402	-	overlapStart	109	NearestLocation
chr9	ENSG00000223478	lncRNA	ZDHHC12-DT	2.22977	0	2.24958	17.0576	12.4689	26.8367	34.4918	34.3352	34.9134	3.38288	6.11e-06	4.33193	1.29e-08	285125	8965	128724435	128733199	+	downstream	1	NearestLocation
chr1	ENSG00000142634	protein_coding	EFHD2	0	0	0	9.38169	8.63235	7.51427	7.31644	15.2601	13.7816	3.37847	0.000132	4.8451	2.59e-05	1531	6160	15410265	15429081	+	inside	5960	NearestLocation
chr1	ENSG00000215720	processed_pseudogene	MFFP1	2.22977	0	0	22.1749	16.3055	11.8081	8.36164	25.7514	16.5379	3.37204	8.16e-05	3.70772	7.96e-05	1503	-7921	15191828	15192845	-	upstream	7721	NearestLocation
chr6	ENSG00000111846	protein_coding	GCNT2	0	0	0	1.70576	10.5506	9.66121	16.7233	32.4277	21.1318	3.36512	0.000124	5.97296	2.03e-07	227012	21	10521351	10629368	+	overlapStart	179	NearestLocation
chr22	ENSG00000284520	miRNA	MIRLET7B	0	0	0	6.82304	0.95915	16.102	22.9945	15.2601	22.0506	3.36157	0.00013	5.7138	1.12e-06	169703	1109	46113686	46113768	+	downstream	827	NearestLocation
chrX	ENSG00000158526	protein_coding	TSR2	0	6.16207	0	28.9979	13.4281	33.2775	24.0397	43.8728	38.5885	3.36068	6.15e-07	3.87902	1e-08	290908	-58	54440404	54448032	+	overlapStart	142	NearestLocation
chr10	ENSG00000236762	processed_pseudogene	RPL19P16	0	0	0	7.67593	2.87745	19.3224	10.4521	7.63004	11.0253	3.35729	0.000143	3.96181	0.000155	44037	20794	121133090	121133723	-	downstream	19961	NearestLocation
chr8	ENSG00000156831	protein_coding	NSMCE2	0	0	0	4.2644	5.7549	12.8816	11.4973	22.8901	21.1318	3.35422	0.000129	5.63309	1.25e-06	274076	-3471	125124144	125367118	+	upstream	3271	NearestLocation
chr2	ENSG00000132313	protein_coding	MRPL35	5.57441	1.02701	4.49916	35.821	31.6519	52.5999	47.0342	65.8091	66.1517	3.35404	9.18e-11	3.94655	1.92e-14	140807	-4	86199457	86211045	+	overlapStart	196	NearestLocation
chr22	ENSG00000100296	protein_coding	THOC5	1.11488	1.02701	0	17.9105	13.4281	13.9551	20.9041	34.3352	28.482	3.35204	7.27e-05	4.75924	1.55e-06	167650	0	29542954	29553741	-	overlapStart	200	NearestLocation
chr19	ENSG00000130517	protein_coding	PGPEP1	0	0	0	14.499	0.95915	20.3959	28.2205	39.104	52.3701	3.35181	0.00015	6.32747	7.32e-07	127577	7590	18357506	18369948	+	inside	4652	NearestLocation
chr2	ENSG00000156973	protein_coding	PDE6D	2.22977	3.08103	0	23.0278	15.3464	26.8367	17.7685	23.8439	22.0506	3.35085	2.7e-06	3.34661	3.32e-06	154647	119	231737422	231781263	-	overlapStart	81	NearestLocation
chr17	ENSG00000264577	lncRNA	NA	1.11488	0	0	12.7932	2.87745	25.7632	35.537	19.0751	10.1065	3.35077	0.000125	4.89159	1.41e-05	112345	16	28721487	28722877	-	overlapStart	184	NearestLocation
chr4	ENSG00000156140	protein_coding	ADAMTS3	3.34465	7.18908	0	43.4969	27.8153	47.2326	52.2603	87.7455	83.6084	3.3503	1.39e-10	4.2692	1.7e-16	194143	75	72441676	72568045	-	overlapStart	125	NearestLocation
chr21	ENSG00000223262	rRNA_pseudogene	RNA5SP492	0	0	0	6.82304	7.6732	9.66121	15.6781	15.2601	10.1065	3.3496	0.000134	5.12617	1.04e-05	165660	13647	42221173	42221286	+	downstream	13334	NearestLocation
chr1	ENSG00000189337	protein_coding	KAZN	0	6.16207	1.12479	25.5864	30.6928	48.306	21.9493	83.9305	56.0452	3.34412	2.04e-05	4.14858	5.99e-07	1472	-23	14929800	15056145	+	overlapStart	177	NearestLocation
chr9	ENSG00000198722	protein_coding	UNC13B	6.6893	0	0	22.1749	23.9787	28.9836	28.2205	20.0289	28.482	3.33706	5.25e-07	3.3944	4.04e-07	278812	31890	35162104	35404054	+	inside	31690	NearestLocation
chr17	ENSG00000108557	protein_coding	RAI1	8.91906	7.18908	5.62395	75.9064	32.6111	133.11	97.2041	179.306	167.217	3.33687	2.45e-08	4.21366	2.16e-12	111634	1153	17782132	17795776	+	inside	953	NearestLocation
chr20	ENSG00000087510	protein_coding	TFAP2C	4.45953	0	1.12479	11.9403	18.2238	35.4244	27.1753	36.2427	33.9946	3.33465	2.79e-06	3.96441	3.58e-08	161989	4929	56630234	56631547	+	downstream	3416	NearestLocation
chr2	ENSG00000127838	protein_coding	PNKD	2.22977	4.10804	5.62395	55.4372	14.3872	70.8489	39.7178	78.2079	51.4513	3.33423	2.1e-06	3.64121	3.15e-07	153137	111	218270536	218346756	+	overlapStart	89	NearestLocation
chr6	ENSG00000120278	protein_coding	PLEKHG1	0	0	0	5.97016	0.95915	17.1755	26.1301	22.8901	12.8628	3.332	0.000136	5.73696	1.1e-06	244618	-16927	150599883	150733821	+	upstream	16727	NearestLocation
chr1	ENSG00000182901	protein_coding	RGS7	0	4.10804	5.62395	24.7335	26.8562	55.8203	81.526	80.1155	64.3142	3.32991	1.14e-09	4.41246	3.93e-16	28872	-55	240775515	241356915	-	overlapStart	145	NearestLocation
chr1	ENSG00000236863	processed_pseudogene	RPL23AP23	0	3.08103	0	18.7634	12.4689	19.3224	14.6329	27.6589	18.3755	3.3276	3.74e-05	3.84359	1.01e-05	28041	9395	235295865	235296335	+	downstream	8725	NearestLocation
chr2	ENSG00000014641	protein_coding	MDH1	1.11488	2.05402	6.74874	29.8508	30.6928	46.1591	52.2603	85.838	67.9893	3.32723	7.48e-10	4.28607	1.29e-15	138363	2	63588973	63607091	+	overlapStart	198	NearestLocation
chr3	ENSG00000289409	lncRNA	NA	0	6.16207	5.62395	42.644	28.7745	56.8938	48.0794	75.3467	60.6391	3.32677	5.48e-11	3.86137	2.23e-14	184824	-100	157088022	157088700	-	overlapStart	100	NearestLocation
chr12	ENSG00000058272	protein_coding	PPP1R12A	0	0	0	10.2346	5.7549	5.36734	18.8137	19.0751	18.3755	3.32653	0.00013	5.67438	8.3e-07	67415	12607	79775923	79913911	-	inside	12407	NearestLocation
chr21	ENSG00000182240	protein_coding	BACE2	2.22977	6.16207	0	35.821	17.2647	41.8652	34.4918	79.1617	79.0145	3.3199	2.68e-08	4.34284	2.53e-13	165552	113	41167801	41276597	+	overlapStart	87	NearestLocation
chr2	ENSG00000162944	protein_coding	RFTN2	0	0	0	9.38169	12.4689	1.07347	20.9041	26.7052	11.9441	3.31985	0.000136	5.70034	1.15e-06	150825	4164	197572006	197617895	-	inside	3964	NearestLocation
chr9	ENSG00000234779	lncRNA	BNC2-AS1	0	0	0	9.38169	8.63235	5.36734	13.5877	20.0289	11.0253	3.31888	0.000137	5.27872	6.01e-06	277265	207	16726814	16727524	+	inside	7	NearestLocation
chr5	ENSG00000248473	lncRNA	LINC01962	0	0	0	5.11728	12.4689	4.29387	13.5877	32.4277	16.5379	3.31876	0.000133	5.80507	5.24e-07	225682	19592	181187455	181189453	-	downstream	17394	NearestLocation
chr5	ENSG00000176788	protein_coding	BASP1	0	0	0	8.52881	4.79575	6.44081	15.6781	35.289	28.482	3.31828	0.000126	6.17379	4.37e-08	205999	4573	17065598	17275353	+	inside	4373	NearestLocation
chr14	ENSG00000100802	protein_coding	C14orf93	0	1.02701	0	4.2644	12.4689	21.4694	30.311	20.0289	17.4567	3.31786	0.000123	5.04973	6.23e-06	84701	97	22999121	23007123	-	overlapStart	103	NearestLocation
chr1	ENSG00000187554	protein_coding	TLR5	0	0	0	13.6461	9.5915	0	16.7233	31.4739	16.5379	3.31564	0.000138	5.80004	8.49e-07	26188	3448	223123488	223132579	-	inside	3248	NearestLocation
chr19	ENSG00000063241	protein_coding	ISOC2	5.57441	1.02701	2.24958	29.8508	23.0196	41.8652	52.2603	65.8091	51.4513	3.31462	5.22e-09	4.16258	1.56e-13	131717	336	55455897	55461624	-	inside	136	NearestLocation
chr19	ENSG00000125746	protein_coding	EML2	0	6.16207	1.12479	34.9681	21.1013	26.8367	30.311	51.5028	39.5073	3.31434	7.98e-08	3.8707	3.58e-10	130636	-68	45632861	45642381	-	overlapStart	132	NearestLocation
chr13	ENSG00000226519	lncRNA	LINC00390	0	0	2.24958	20.4691	6.71405	21.4694	13.5877	38.1502	22.0506	3.31089	8.72e-05	4.51049	7.54e-06	76616	-86	44141155	44142034	-	overlapStart	114	NearestLocation
chr5	ENSG00000113269	protein_coding	RNF130	1.11488	0	2.24958	17.0576	9.5915	21.4694	25.0849	44.8265	31.2383	3.3089	3.13e-05	4.61774	6.96e-08	225566	107	179955453	180072101	-	overlapStart	93	NearestLocation
chr10	ENSG00000225850	lncRNA	NA	11.1488	3.08103	21.371	133.049	77.6911	164.241	168.278	197.427	154.354	3.3068	3.3e-10	3.78571	7.34e-13	40884	-1298	97334564	97343204	+	upstream	1098	NearestLocation
chr8	ENSG00000153317	protein_coding	ASAP1	6.6893	6.16207	5.62395	58.8488	51.7941	80.5101	96.1589	123.034	94.6337	3.30513	4.62e-16	4.02872	1.8e-23	274626	-75190	130052104	130443674	-	upstream	74990	NearestLocation
chr8	ENSG00000164733	protein_coding	CTSB	0	0	0	11.0874	0.95915	13.9551	10.4521	18.1214	16.5379	3.30054	0.000146	5.19365	1.12e-05	263277	1950	11844529	11865838	-	inside	1750	NearestLocation
chr1	ENSG00000287582	lncRNA	NA	3.34465	2.05402	0	27.2922	11.5098	23.6163	26.1301	44.8265	34.9134	3.29864	2.84e-06	4.09278	8.46e-09	6964	-26141	54514417	54517383	+	upstream	25941	NearestLocation
chr20	ENSG00000101463	protein_coding	SYNDIG1	4.45953	3.08103	1.12479	16.2047	26.8562	51.5264	51.2151	53.4103	62.4766	3.29539	2.04e-08	4.13749	1.47e-12	158236	125	24469629	24666616	+	overlapStart	75	NearestLocation
chr12	ENSG00000222160	misc_RNA	Y_RNA	0	0	0	7.67593	2.87745	28.9836	9.40685	26.7052	40.426	3.29519	0.000161	5.59708	1.1e-05	70876	-4823	107650789	107650892	+	upstream	4623	NearestLocation
chr19	ENSG00000170604	protein_coding	IRF2BP1	0	0	1.12479	14.499	7.6732	13.9551	14.6329	22.8901	26.6444	3.29402	0.000124	5.00188	6.34e-06	130664	2691	45883608	45886141	-	overlapEnd	42	NearestLocation
chr8	ENSG00000154319	protein_coding	FAM167A	3.34465	0	0	23.0278	7.6732	16.102	32.4014	45.7803	48.695	3.29149	3.15e-05	4.93132	6.64e-09	263223	9411	11444577	11466735	-	inside	9211	NearestLocation
chr8	ENSG00000253123	lncRNA	NA	0	5.13506	0	19.6163	23.9787	17.1755	49.1247	53.4103	38.5885	3.28864	1.74e-06	4.50579	5.64e-11	266596	-27952	37326606	37331991	-	upstream	27752	NearestLocation
chr7	ENSG00000105810	protein_coding	CDK6	4.45953	0	0	12.7932	18.2238	23.6163	20.9041	37.1965	36.7509	3.28644	1.2e-05	4.2023	6.09e-08	254057	23780	92604921	92833917	-	inside	23580	NearestLocation
chr8	ENSG00000012232	protein_coding	EXTL3	0	0	0	6.82304	9.5915	10.7347	5.22603	16.2138	10.1065	3.2863	0.000151	4.37474	7.7e-05	265489	271	28622761	28715786	+	inside	71	NearestLocation
chr22	ENSG00000238192	lncRNA	NA	1.11488	0	0	5.97016	12.4689	19.3224	11.4973	32.4277	22.9693	3.28298	0.000129	5.03646	6.55e-06	169888	5173	48139461	48141001	-	downstream	3433	NearestLocation
chr20	ENSG00000124243	protein_coding	BCAS4	0	0	0	11.9403	3.8366	7.51427	6.27123	34.3352	17.4567	3.28203	0.000144	5.65712	1.52e-06	161290	-4009	50794894	50877177	+	upstream	3809	NearestLocation
chrX	ENSG00000289122	lncRNA	NA	3.34465	0	0	11.0874	16.3055	21.4694	25.0849	26.7052	21.1318	3.27775	3.73e-05	4.14441	1.72e-06	289520	-37203	40006365	40008757	+	upstream	37003	NearestLocation
chr1	ENSG00000163874	protein_coding	ZC3H12A	0	0	0	5.11728	6.71405	13.9551	4.18082	18.1214	21.1318	3.27759	0.00015	5.1425	1.27e-05	4457	2283	37474580	37484377	+	inside	2083	NearestLocation
chr12	ENSG00000196498	protein_coding	NCOR2	0	2.05402	3.37437	12.7932	15.3464	34.351	34.4918	67.7166	45.9387	3.27459	3.15e-06	4.55813	1.08e-10	73023	718	124419959	124518294	-	inside	518	NearestLocation
chr16	ENSG00000126603	protein_coding	GLIS2	1.11488	6.16207	2.24958	41.7912	14.3872	52.5999	63.7575	98.2368	113.009	3.27403	2.35e-06	4.6175	4.03e-11	102188	-582	4316067	4339595	+	upstream	382	NearestLocation
chr12	ENSG00000257346	lncRNA	NA	1.11488	0	0	17.9105	13.4281	8.58774	6.27123	31.4739	12.8628	3.27131	0.000137	4.42109	4.56e-05	63316	-1835	49090208	49093201	+	upstream	1635	NearestLocation
chr5	ENSG00000287390	lncRNA	NA	0	0	0	4.2644	3.8366	17.1755	9.40685	21.9364	14.7004	3.27006	0.00015	5.26079	8.3e-06	219324	46150	130655383	130944178	-	inside	45950	NearestLocation
chr17	ENSG00000125449	protein_coding	ARMC7	3.34465	0	5.62395	26.4393	25.897	39.7183	39.7178	61.9941	53.2889	3.26879	1.15e-08	4.03425	1.43e-12	118358	-4229	75109952	75129170	+	upstream	4029	NearestLocation
chr19	ENSG00000099822	protein_coding	HCN2	1.11488	0	0	11.0874	15.3464	10.7347	15.6781	24.7976	11.9441	3.26364	0.000132	4.60574	2.44e-05	125542	-1540	589881	617159	+	upstream	1340	NearestLocation
chr6	ENSG00000112246	protein_coding	SIM1	0	6.16207	0	39.2325	16.3055	15.0285	39.7178	40.0577	23.8881	3.26283	1.87e-06	3.82971	2.85e-08	238369	-14682	100385009	100464921	-	upstream	14482	NearestLocation
chr17	ENSG00000267546	lncRNA	NA	7.80418	4.10804	1.12479	49.4671	24.9379	59.0407	48.0794	80.1155	65.2329	3.26196	6.6e-11	3.80852	1.99e-14	118532	5	76550841	76557648	-	overlapStart	195	NearestLocation
chr19	ENSG00000268746	lncRNA	NA	0	0	0	8.52881	9.5915	7.51427	3.13562	19.0751	19.2942	3.26177	0.000153	5.05347	1.66e-05	130870	-6924	47607524	47733098	+	upstream	6724	NearestLocation
chr10	ENSG00000130640	protein_coding	TUBGCP2	0	0	0	17.0576	1.9183	12.8816	4.18082	10.4913	10.1065	3.26	0.000162	3.14428	0.000432	45333	-18	133278657	133318823	-	overlapStart	182	NearestLocation
chr2	ENSG00000233716	processed_pseudogene	MTFR2P1	3.34465	0	5.62395	44.3498	24.9379	21.4694	37.6274	40.0577	28.482	3.25864	3.88e-08	3.48637	4.6e-09	138327	-67471	63232453	63233577	-	upstream	67271	NearestLocation
chr19	ENSG00000179820	protein_coding	MYADM	0	1.02701	1.12479	13.6461	5.7549	28.9836	14.6329	32.4277	33.0759	3.25583	9.56e-05	4.64429	4.58e-06	131547	132	53869439	53874619	+	overlapStart	68	NearestLocation
chr2	ENSG00000227799	processed_pseudogene	CDPF1P1	3.34465	0	1.12479	13.6461	12.4689	28.9836	20.9041	25.7514	24.8069	3.25351	1.66e-05	3.78251	1.61e-06	137500	-722	55224280	55225908	+	upstream	522	NearestLocation
chr17	ENSG00000070495	protein_coding	JMJD6	0	0	2.24958	12.7932	16.3055	19.3224	9.40685	31.4739	16.5379	3.24552	9.77e-05	4.03134	3.63e-05	118563	4139	76718672	76720637	-	downstream	1974	NearestLocation
chr3	ENSG00000163638	protein_coding	ADAMTS9	0	0	0	3.41152	3.8366	20.3959	12.5425	12.3988	11.9441	3.24449	0.000159	4.70769	4.27e-05	177048	314	64550149	64686610	-	inside	114	NearestLocation
chr12	ENSG00000111786	protein_coding	SRSF9	0	0	3.37437	17.9105	10.5506	24.6898	6.27123	26.7052	25.7257	3.24338	5.52e-05	3.68306	2.72e-05	72602	-1962	120461711	120464943	-	upstream	1762	NearestLocation
chr9	ENSG00000232983	processed_pseudogene	NA	0	0	0	3.41152	4.79575	15.0285	17.7685	20.9826	13.7816	3.23889	0.00015	5.52379	2.39e-06	278728	-7575	34546524	34546996	-	upstream	7375	NearestLocation
chr10	ENSG00000138152	protein_coding	BTBD16	0	0	0	1.70576	10.5506	15.0285	14.6329	8.5838	13.7816	3.23763	0.00016	4.72889	4.03e-05	44185	17044	122291081	122291690	+	downstream	16235	NearestLocation
chr17	ENSG00000237328	lncRNA	RAI1-AS1	0	2.05402	0	8.52881	9.5915	30.0571	16.7233	28.6127	29.4008	3.23751	9.84e-05	4.5402	6.96e-06	111633	558	17759154	17770821	-	inside	358	NearestLocation
chr11	ENSG00000187079	protein_coding	TEAD1	0	0	5.62395	23.0278	16.3055	21.4694	19.8589	34.3352	34.9134	3.23623	4.54e-06	3.84328	8.16e-08	46547	31532	12675503	12939065	+	inside	31332	NearestLocation
chr4	ENSG00000228919	lncRNA	NA	0	0	0	16.2047	0	15.0285	9.40685	14.3063	10.1065	3.23141	0.000167	4.1904	0.000121	189090	-9193	7939001	7940295	+	upstream	8993	NearestLocation
chr1	ENSG00000236887	processed_pseudogene	NA	0	0	1.12479	10.2346	12.4689	15.0285	11.4973	39.104	11.9441	3.23013	0.00014	4.90539	1.1e-05	14508	43872	113198825	113199258	+	downstream	43239	NearestLocation
chr19	ENSG00000095066	protein_coding	HOOK2	0	3.08103	5.62395	37.5267	10.5506	41.8652	34.4918	56.2716	56.964	3.22918	1.21e-07	3.95476	8.4e-11	126878	24	12774502	12792582	-	overlapStart	176	NearestLocation
chr1	ENSG00000271420	lncRNA	NA	1.11488	0	0	11.9403	4.79575	20.3959	13.5877	26.7052	24.8069	3.22669	0.000139	4.99097	7.73e-06	2528	1848	23378380	23379029	-	downstream	999	NearestLocation
chr14	ENSG00000183648	protein_coding	NDUFB1	2.22977	1.02701	6.74874	30.7037	21.1013	48.306	39.7178	79.1617	62.4766	3.22668	9.02e-09	4.09508	2.1e-13	91275	15	92120331	92121693	-	overlapStart	185	NearestLocation
chr11	ENSG00000254930	lncRNA	LINC02545	5.57441	1.02701	0	18.7634	17.2647	33.2775	41.8082	52.4566	37.6697	3.22601	7.16e-07	4.17344	1.3e-10	46685	-2809	13844862	13870616	-	upstream	2609	NearestLocation
chr10	ENSG00000052749	protein_coding	RRP12	3.34465	0	0	18.7634	8.63235	18.249	33.4466	38.1502	47.7762	3.22438	3.66e-05	4.85141	1.03e-08	40889	-6101	97393684	97401534	-	upstream	5901	NearestLocation
chr10	ENSG00000286683	lncRNA	NA	6.6893	5.13506	4.49916	64.8189	31.6519	63.3346	66.8931	74.3929	78.0958	3.22426	3.56e-13	3.6873	6.87e-17	40864	823	97195907	97203721	+	inside	623	NearestLocation
chr19	ENSG00000286538	lncRNA	NA	0	0	7.87354	20.4691	25.897	33.2775	33.4466	38.1502	27.5632	3.22353	2.47e-07	3.56434	1.29e-08	128287	-3329	29838532	29841818	-	upstream	3129	NearestLocation
chr19	ENSG00000142453	protein_coding	CARM1	2.22977	0	0	11.0874	11.5098	23.6163	17.7685	28.6127	22.9693	3.22173	9.56e-05	4.44002	8.11e-06	126698	22219	10871910	10913931	+	inside	19602	NearestLocation
chr8	ENSG00000180900	protein_coding	SCRIB	0	0	0	5.11728	9.5915	6.44081	21.9493	17.1676	16.5379	3.21879	0.000149	5.65433	9.38e-07	275731	-127	143790925	143815773	-	overlapStart	73	NearestLocation
chr14	ENSG00000088808	protein_coding	PPP1R13B	0	0	0	6.82304	0.95915	16.102	12.5425	20.9826	22.9693	3.21795	0.000156	5.60064	2.14e-06	92721	2378	103734892	103846885	-	inside	2178	NearestLocation
chr18	ENSG00000101665	protein_coding	SMAD7	5.57441	0	0	16.2047	12.4689	33.2775	21.9493	29.5664	31.2383	3.21678	7.26e-06	3.72468	3.83e-07	123072	-108	48920027	48942807	-	overlapStart	92	NearestLocation
chr1	ENSG00000235169	protein_coding	SMIM1	0	0	5.62395	23.0278	12.4689	23.6163	36.5822	42.919	52.3701	3.21667	3.36e-06	4.39887	2.54e-10	263	-1047	3772749	3775956	+	upstream	847	NearestLocation
chr19	ENSG00000174562	protein_coding	KLK15	4.45953	3.08103	2.24958	28.1451	28.7745	41.8652	30.311	64.8554	59.7203	3.21652	7.45e-09	3.88205	2.42e-12	131251	995	50825305	50837213	-	inside	795	NearestLocation
chr11	ENSG00000137699	protein_coding	TRIM29	0	0	0	7.67593	3.8366	9.66121	14.6329	23.8439	19.2942	3.21378	0.00015	5.7068	7.53e-07	55764	-12040	120137917	120185529	-	upstream	11840	NearestLocation
chr11	ENSG00000255506	lncRNA	NA	0	0	0	0.852881	3.8366	20.3959	13.5877	26.7052	20.213	3.21342	0.00016	5.66496	2.03e-06	53163	59570	92748732	92766867	-	downstream	41235	NearestLocation
chr11	ENSG00000068831	protein_coding	RASGRP2	0	0	0	8.52881	5.7549	13.9551	3.13562	17.1676	11.0253	3.21338	0.000166	4.22635	0.000104	50659	23	64739636	64744118	-	overlapStart	177	NearestLocation
chr17	ENSG00000267737	lncRNA	NA	0	1.02701	1.12479	18.7634	4.79575	22.5428	22.9945	26.7052	28.482	3.21305	9.82e-05	4.62484	4.11e-06	118735	-1450	78315729	78347798	+	upstream	1250	NearestLocation
chr9	ENSG00000261334	lncRNA	NA	2.22977	3.08103	0	24.7335	12.4689	22.5428	20.9041	26.7052	33.9946	3.2122	5.67e-06	3.72626	2.36e-07	285217	-267	129480605	129482538	-	upstream	67	NearestLocation
chr17	ENSG00000141026	protein_coding	MED9	1.11488	11.2971	8.99833	63.1132	52.7532	93.3917	94.0685	143.063	138.735	3.20978	6.97e-16	4.06299	5.95e-25	111597	-4	17477025	17491471	+	overlapStart	196	NearestLocation
chr1	ENSG00000252826	snRNA	RNVU1-23	2.22977	0	2.24958	19.6163	11.5098	22.5428	16.7233	20.9826	28.482	3.20849	1.96e-05	3.66542	3.21e-06	15627	364	143720510	143720644	-	downstream	30	NearestLocation
chr5	ENSG00000197208	protein_coding	SLC22A4	3.34465	2.05402	6.74874	32.4095	33.5702	52.5999	52.2603	79.1617	71.6643	3.20818	1.39e-10	3.99798	7.54e-16	219515	-733	132294394	132344190	+	upstream	533	NearestLocation
chr20	ENSG00000080845	protein_coding	DLGAP4	5.57441	9.2431	0	46.9084	45.08	55.8203	50.1699	68.6704	35.8322	3.20743	6.93e-12	3.28647	2.45e-12	159246	4129	36461747	36527239	+	inside	3929	NearestLocation
chr19	ENSG00000118620	protein_coding	ZNF430	0	2.05402	7.87354	28.1451	18.2238	52.5999	35.537	55.3178	52.3701	3.20282	2.79e-08	3.75723	6.74e-11	127755	-124	21020634	21053544	+	overlapStart	76	NearestLocation
chr16	ENSG00000103089	protein_coding	FA2H	0	0	0	5.97016	2.87745	15.0285	21.9493	20.9826	8.26896	3.20233	0.00016	5.45177	3.79e-06	107946	-2909	74718999	74741269	-	upstream	2709	NearestLocation
chr13	ENSG00000170919	lncRNA	TPT1-AS1	0	0	0	8.52881	1.9183	8.58774	16.7233	46.734	38.5885	3.20018	0.000144	6.50225	6.85e-09	76791	-1962	45374934	45391440	+	upstream	1762	NearestLocation
chr9	ENSG00000106789	protein_coding	CORO2A	0	0	1.12479	16.2047	5.7549	16.102	8.36164	19.0751	30.3195	3.19952	0.000147	4.74632	1.89e-05	282154	-147	98120975	98192637	-	overlapStart	53	NearestLocation
chr19	ENSG00000169515	protein_coding	CCDC8	6.6893	3.08103	5.62395	50.32	23.0196	75.1427	68.9836	106.821	97.39	3.19617	2.03e-11	4.08321	5.88e-18	130733	25	46410329	46413564	-	overlapStart	175	NearestLocation
chr3	ENSG00000196455	protein_coding	PIK3R4	0	0	2.24958	6.82304	18.2238	21.4694	16.7233	38.1502	24.8069	3.19563	0.000101	4.64806	3.77e-06	182416	18611	130679010	130681071	-	downstream	16350	NearestLocation
chr2	ENSG00000233608	protein_coding	TWIST2	4.45953	0	1.12479	21.322	13.4281	31.1306	7.31644	9.53755	23.8881	3.19534	1.82e-05	1.75733	0.000607	155346	835	238848085	238910534	+	inside	635	NearestLocation
chr1	ENSG00000047410	protein_coding	TPR	2.22977	0	5.62395	15.3519	15.3464	50.453	15.6781	31.4739	34.9134	3.19304	2.13e-06	3.25189	1.65e-06	21579	-37	186352015	186375325	-	overlapStart	163	NearestLocation
chrX	ENSG00000010671	protein_coding	BTK	0	3.08103	0	22.1749	6.71405	46.1591	30.311	63.9016	47.7762	3.19283	0.000114	4.85841	3.11e-06	295950	980	101356511	101358361	-	inside	670	NearestLocation
chr2	ENSG00000144118	protein_coding	RALB	0	0	4.49916	16.2047	14.3872	23.6163	14.6329	25.7514	21.1318	3.19217	2.27e-05	3.52877	7.65e-06	143309	5526	120240064	120289705	+	inside	5326	NearestLocation
chr22	ENSG00000100346	protein_coding	CACNA1I	3.34465	0	0	16.2047	13.4281	20.3959	11.4973	19.0751	16.5379	3.18663	5.58e-05	3.22046	8.06e-05	168955	-10713	39570753	39684528	+	upstream	10513	NearestLocation
chr18	ENSG00000171885	protein_coding	AQP4	0	1.02701	0	16.2047	5.7549	19.3224	5.22603	16.2138	16.5379	3.18303	0.000156	3.51145	0.00022	121079	-182	26856211	26863190	-	overlapStart	18	NearestLocation
chr2	ENSG00000187699	protein_coding	C2orf88	4.45953	4.10804	5.62395	48.6142	30.6928	56.8938	31.3562	44.8265	67.0705	3.18131	7.72e-11	3.27537	2.44e-11	150100	-93	190180863	190203484	+	overlapStart	107	NearestLocation
chr10	ENSG00000043591	protein_coding	ADRB1	0	0	0	6.82304	6.71405	10.7347	13.5877	12.3988	11.0253	3.17907	0.000165	4.88155	2.34e-05	43142	-279	114043866	114046904	+	upstream	79	NearestLocation
chr22	ENSG00000100362	protein_coding	PVALB	0	0	0	5.97016	5.7549	15.0285	4.18082	18.1214	13.7816	3.17881	0.00017	4.68423	4.4e-05	168607	249	36800701	36817001	-	inside	49	NearestLocation
chr11	ENSG00000162241	protein_coding	SLC25A45	1.11488	0	4.49916	17.9105	9.5915	33.2775	26.1301	57.2253	29.4008	3.17877	8.78e-06	4.15721	1.35e-08	50727	163	65375192	65382373	-	overlapStart	37	NearestLocation
chr9	ENSG00000165209	protein_coding	STRBP	3.34465	0	0	23.0278	11.5098	13.9551	19.8589	51.5028	17.4567	3.17835	5.38e-05	4.40859	6.23e-07	284584	-13977	123121617	123268586	-	upstream	13777	NearestLocation
chr4	ENSG00000249453	lncRNA	NA	2.22977	0	0	23.0278	13.4281	18.249	13.5877	6.67629	2.75632	3.17674	0.000126	0.782392	0.00609389	190421	22702	23779590	23782560	+	downstream	19532	NearestLocation
chr10	ENSG00000108231	protein_coding	LGI1	1.11488	0	0	13.6461	16.3055	6.44081	8.36164	29.5664	30.3195	3.17415	0.000148	5.06103	6.28e-06	40418	-2068	93757840	93798174	+	upstream	1868	NearestLocation
chr7	ENSG00000222636	misc_RNA	RN7SKP54	3.34465	2.05402	0	18.7634	16.3055	22.5428	44.9438	38.1502	27.5632	3.17337	4.5e-06	4.15454	2.75e-09	255127	8152	101058299	101058567	+	downstream	7684	NearestLocation
chr9	ENSG00000167136	protein_coding	ENDOG	1.11488	0	0	21.322	1.9183	12.8816	17.7685	36.2427	31.2383	3.17167	0.000148	5.38653	1.77e-06	285133	-8503	128818500	128822676	+	upstream	8303	NearestLocation
chr16	ENSG00000102858	protein_coding	MGRN1	7.80418	3.08103	11.2479	65.6718	46.0392	93.3917	94.0685	151.647	98.3088	3.17029	5.12e-15	3.92352	1.63e-22	102215	105	4616493	4657363	+	overlapStart	95	NearestLocation
chr12	ENSG00000139160	protein_coding	ETFBKMT	0	0	0	9.38169	0.95915	9.66121	22.9945	32.4277	22.0506	3.16811	0.000155	6.1131	8.46e-08	61391	-16962	31647160	31668075	+	upstream	16762	NearestLocation
chr19	ENSG00000130312	protein_coding	MRPL34	13.3786	10.2701	6.74874	85.2881	76.732	120.228	91.9781	172.63	147.004	3.16635	3.56e-19	3.72035	3.69e-26	127443	254	17305872	17306843	+	inside	54	NearestLocation
chr5	ENSG00000250106	lncRNA	ANKRD33B-AS1	0	0	0	0.852881	17.2647	20.3959	33.4466	67.7166	52.3701	3.16531	0.000184	6.55868	4.96e-07	205196	20918	10627260	10628225	-	downstream	19753	NearestLocation
chr1	ENSG00000088280	protein_coding	ASAP3	3.34465	0	0	22.1749	8.63235	19.3224	9.40685	36.2427	27.5632	3.16455	6.05e-05	4.10932	4.23e-06	2546	152	23451479	23484568	-	overlapStart	48	NearestLocation
chr21	ENSG00000289513	lncRNA	NA	0	0	0	6.82304	3.8366	12.8816	16.7233	8.5838	21.1318	3.16256	0.000167	5.309	6.19e-06	165619	11188	41767176	41776073	+	downstream	2091	NearestLocation
chr2	ENSG00000226479	protein_coding	TMEM185B	3.34465	5.13506	0	27.2922	30.6928	25.7632	70.0288	65.8091	57.8827	3.16036	1.81e-08	4.35823	3.77e-15	143305	63	120217479	120223400	-	overlapStart	137	NearestLocation
chr17	ENSG00000177369	lncRNA	FLJ40194	2.22977	0	1.12479	16.2047	13.4281	21.4694	11.4973	13.3526	10.1065	3.15741	6.4e-05	2.04825	0.000636	115127	12458	49248239	49256449	+	downstream	4048	NearestLocation
chr10	ENSG00000289834	lncRNA	NA	0	2.05402	0	11.0874	8.63235	24.6898	27.1753	29.5664	32.1571	3.15643	0.000103	4.83402	1.29e-06	36382	37	61900107	61900417	-	overlapStart	73	NearestLocation
chr8	ENSG00000289225	lncRNA	NA	11.1488	0	5.62395	49.4671	38.366	65.4815	66.8931	80.1155	69.8268	3.1533	1.1e-12	3.66396	9.3e-17	263836	290	17026456	17027195	-	inside	90	NearestLocation
chr10	ENSG00000224934	lncRNA	GOT1-DT	4.45953	13.3511	17.9967	111.727	70.0179	158.873	137.967	273.728	233.369	3.15284	1.49e-09	4.07116	6.14e-15	41195	18	99430936	99436183	+	overlapStart	182	NearestLocation
chr18	ENSG00000141447	protein_coding	OSBPL1A	0	0	0	3.41152	9.5915	10.7347	13.5877	10.4913	19.2942	3.15215	0.000169	5.19167	9.34e-06	120842	-1	24280842	24397880	-	overlapStart	199	NearestLocation
chr14	ENSG00000125384	protein_coding	PTGER2	0	0	0	5.97016	10.5506	9.66121	6.27123	11.4451	13.7816	3.15159	0.000175	4.3744	7.69e-05	87340	28888	52314312	52328598	+	downstream	14402	NearestLocation
chr3	ENSG00000240024	transcribed_unprocessed_pseudogene	LINC00888	3.34465	1.02701	0	19.6163	15.3464	16.102	20.9041	35.289	22.0506	3.15121	2.11e-05	3.92922	4.82e-07	187116	-11	183447649	183456013	+	overlapStart	189	NearestLocation
chr15	ENSG00000260926	lncRNA	NA	0	1.02701	2.24958	19.6163	13.4281	12.8816	17.7685	27.6589	33.9946	3.15055	5.03e-05	4.27828	7.9e-07	94561	77	41609457	41621421	-	overlapStart	123	NearestLocation
chr8	ENSG00000253216	processed_pseudogene	NA	0	0	0	7.67593	6.71405	10.7347	8.36164	21.9364	7.35019	3.15033	0.000173	4.85461	2.76e-05	269239	-89071	69446057	69446260	+	upstream	88871	NearestLocation
chr1	ENSG00000272195	lncRNA	NA	24.5274	13.3511	26.995	209.809	119.894	265.147	314.607	471.155	385.885	3.14928	1.33e-15	4.12483	9.69e-26	29381	120	244969350	244971088	-	overlapStart	80	NearestLocation
chr6	ENSG00000235863	protein_coding	B3GALT4	0	0	6.74874	24.7335	13.4281	27.9102	37.6274	31.4739	40.426	3.14872	1.82e-06	3.90333	3.79e-09	230169	-38	33277123	33278825	+	overlapStart	162	NearestLocation
chr1	ENSG00000171517	protein_coding	LPAR3	3.34465	2.05402	0	26.4393	13.4281	18.249	16.7233	28.6127	35.8322	3.14572	9.2e-06	3.71164	3.46e-07	10963	99	84811602	84893206	-	overlapStart	101	NearestLocation
chr9	ENSG00000136819	protein_coding	C9orf78	0	1.02701	0	9.38169	7.6732	21.4694	9.40685	20.9826	16.5379	3.14546	0.000158	4.27557	5.94e-05	285275	-6002	129829279	129835863	-	upstream	5802	NearestLocation
chr9	ENSG00000287333	lncRNA	NA	0	3.08103	0	11.0874	10.5506	23.6163	30.311	53.4103	42.2636	3.1395	4.74e-05	4.92825	7.59e-09	281102	32	86127507	86128703	+	overlapStart	168	NearestLocation
chr5	ENSG00000249494	lncRNA	DMXL1-DT	0	4.10804	7.87354	36.6739	32.6111	42.9387	50.1699	82.9767	52.3701	3.13802	5.75e-10	3.86916	1.38e-14	217810	7134	119019915	119070861	-	inside	6934	NearestLocation
chr5	ENSG00000048162	protein_coding	NOP16	11.1488	26.7023	24.7454	160.342	154.423	258.706	232.036	426.329	300.439	3.1352	9.12e-15	3.87806	8.3e-22	225169	-46	176383981	176388927	-	overlapStart	154	NearestLocation
chr8	ENSG00000147481	protein_coding	SNTG1	0	0	0	8.52881	2.87745	9.66121	14.6329	30.5202	15.6192	3.13357	0.000166	5.76297	6.53e-07	267698	-107263	50164131	50796632	+	upstream	107063	NearestLocation
chr19	ENSG00000130475	protein_coding	FCHO1	0	0	3.37437	23.0278	13.4281	11.8081	10.4521	31.4739	32.1571	3.12879	6.15e-05	4.14175	2.96e-06	127509	-3682	17770423	17774589	+	upstream	3482	NearestLocation
chr10	ENSG00000148655	protein_coding	LRMDA	0	0	0	5.97016	3.8366	11.8081	14.6329	17.1676	22.0506	3.12752	0.000168	5.58805	1.53e-06	38056	-168	76036006	76058789	+	overlapStart	32	NearestLocation
chr10	ENSG00000107537	protein_coding	PHYH	0	7.18908	2.24958	25.5864	18.2238	49.3795	29.2658	58.1791	54.2076	3.12738	9.52e-08	3.75305	1.4e-10	31068	91	13277843	13302412	-	overlapStart	109	NearestLocation
chr1	ENSG00000069275	protein_coding	NUCKS1	8.91906	0	2.24958	30.7037	25.897	46.1591	42.8534	69.6241	49.6138	3.1259	5.58e-09	3.79638	1.1e-12	23875	652	205712822	205750182	-	inside	452	NearestLocation
chr2	ENSG00000218416	lncRNA	GPC1-AS1	0	0	0	3.41152	11.5098	11.8081	5.22603	12.3988	16.5379	3.12434	0.000182	4.52975	6.05e-05	155459	1225	240449315	240451543	-	inside	803	NearestLocation
chr8	ENSG00000104714	protein_coding	ERICH1	1.11488	0	0	12.7932	12.4689	9.66121	18.8137	17.1676	18.3755	3.12139	0.000155	4.70331	1.74e-05	262195	-7328	673844	686724	-	upstream	7128	NearestLocation
chr7	ENSG00000259294	lncRNA	NA	3.34465	3.08103	10.1231	54.5844	28.7745	66.555	57.4863	101.098	103.821	3.11984	1.51e-11	3.93367	9.68e-18	255227	-37748	101822247	101824729	-	upstream	37548	NearestLocation
chr19	ENSG00000129355	protein_coding	CDKN2D	0	0	5.62395	24.7335	9.5915	26.8367	12.5425	27.6589	42.2636	3.11955	1.74e-05	3.69529	1.13e-06	126660	-284	10566601	10569059	-	upstream	84	NearestLocation
chr1	ENSG00000169641	protein_coding	LUZP1	4.45953	2.05402	10.1231	45.2027	50.8349	52.5999	66.8931	110.636	89.121	3.11659	9.49e-13	3.96452	4.33e-20	2502	99	23084030	23177808	-	overlapStart	101	NearestLocation
chr13	ENSG00000133103	protein_coding	COG6	1.11488	0	3.37437	5.97016	17.2647	32.204	22.9945	21.9364	20.213	3.11493	3.59e-05	3.57966	9.3e-06	76016	41	39655727	39656149	+	overlapStart	159	NearestLocation
chr15	ENSG00000174446	protein_coding	SNAPC5	7.80418	19.5132	1.12479	104.904	62.3447	105.2	130.651	173.583	162.623	3.11492	1.84e-07	3.8935	8.64e-11	96961	69	66494228	66497738	-	overlapStart	131	NearestLocation
chr15	ENSG00000166557	protein_coding	TMED3	2.22977	1.02701	3.37437	23.0278	9.5915	34.351	15.6781	26.7052	28.482	3.11489	5.64e-06	3.2485	2.97e-06	98870	119	79311159	79322837	+	overlapStart	81	NearestLocation
chr1	ENSG00000230285	lncRNA	NA	0	0	0	6.82304	7.6732	13.9551	4.18082	14.3063	8.26896	3.11443	0.000186	3.65292	0.000233	11070	8250	85599131	85600734	+	downstream	6447	NearestLocation
chr16	ENSG00000103381	protein_coding	CPPED1	1.11488	2.05402	3.37437	27.2922	21.1013	15.0285	27.1753	34.3352	35.8322	3.11376	1.98e-06	3.74953	1.22e-08	103142	-7	12663487	12803851	-	overlapStart	193	NearestLocation
chr14	ENSG00000152315	protein_coding	KCNK13	0	0	0	2.55864	6.71405	20.3959	4.18082	9.53755	18.3755	3.11333	0.000188	4.12569	0.000129	91018	48	90061994	90185853	+	overlapStart	152	NearestLocation
chr10	ENSG00000171206	protein_coding	TRIM8	1.11488	0	0	16.2047	7.6732	11.8081	13.5877	27.6589	15.6192	3.11262	0.000159	4.75859	1.61e-05	41684	22357	102655163	102656868	+	downstream	20452	NearestLocation
chr11	ENSG00000173914	protein_coding	RBM4B	0	0	0	5.97016	7.6732	8.58774	7.31644	24.7976	18.3755	3.11202	0.000174	5.47186	2.92e-06	50867	-59	66664998	66677887	-	overlapStart	141	NearestLocation
chr8	ENSG00000254069	processed_pseudogene	NA	0	0	0	8.52881	10.5506	2.14694	15.6781	23.8439	16.5379	3.1098	0.000172	5.63703	1.3e-06	267351	-16217	43493937	43494762	+	upstream	16017	NearestLocation
chr6	ENSG00000153721	protein_coding	CNKSR3	0	0	0	6.82304	6.71405	10.7347	4.18082	24.7976	15.6192	3.10945	0.00018	5.20104	1.03e-05	245067	19641	154410963	154430495	-	overlapEnd	91	NearestLocation
chr12	ENSG00000186710	protein_coding	CFAP73	1.11488	2.05402	1.12479	18.7634	9.5915	22.5428	30.311	29.5664	18.3755	3.10644	2.63e-05	3.92238	6.14e-07	71561	31	113153230	113157635	+	overlapStart	169	NearestLocation
chr19	ENSG00000127452	protein_coding	FBXL12	0	3.08103	4.49916	27.2922	12.4689	33.2775	28.2205	42.919	40.426	3.10632	8.1e-07	3.74029	2.97e-09	126562	-23	9818154	9818845	-	overlapStart	177	NearestLocation
chr14	ENSG00000140104	protein_coding	CLBA1	0	1.02701	0	9.38169	8.63235	19.3224	16.7233	17.1676	11.9441	3.10447	0.000164	4.24772	6.04e-05	92831	51	104985789	104989712	+	overlapStart	149	NearestLocation
chr1	ENSG00000287601	lncRNA	NA	14.4935	13.3511	26.995	162.047	113.18	202.885	196.499	300.433	268.282	3.10269	7.69e-27	3.78547	1.08e-39	29359	-118	244834374	244835011	-	overlapStart	82	NearestLocation
chr7	ENSG00000283504	lncRNA	NA	0	0	0	3.41152	9.5915	15.0285	5.22603	13.3526	11.0253	3.09975	0.000189	4.0136	0.000145	261084	17487	148473599	148503458	-	inside	12172	NearestLocation
chr12	ENSG00000139190	protein_coding	VAMP1	0	0	0	9.38169	7.6732	3.2204	14.6329	27.6589	18.3755	3.0986	0.000171	5.77071	5.74e-07	58114	-314	6462237	6470677	-	upstream	114	NearestLocation
chr3	ENSG00000114115	protein_coding	RBP1	0	0	0	4.2644	4.79575	16.102	5.22603	17.1676	22.0506	3.09694	0.000184	5.15951	1.28e-05	183273	4389	139517574	139539587	-	inside	4189	NearestLocation
chr19	ENSG00000267154	unprocessed_pseudogene	OR1M4P	0	0	0	6.82304	3.8366	13.9551	14.6329	12.3988	11.0253	3.09497	0.000184	4.88878	2.48e-05	126509	7593	9083112	9083398	-	downstream	7107	NearestLocation
chr6	ENSG00000168298	protein_coding	H1-4	1.11488	0	10.1231	34.9681	30.6928	34.351	30.311	56.2716	47.7762	3.09209	1.14e-08	3.52973	6.64e-11	229049	318	26156329	26157115	+	inside	118	NearestLocation
chr19	ENSG00000115286	protein_coding	NDUFS7	15.6084	7.18908	19.1214	127.932	70.0179	173.902	209.041	273.728	233.369	3.09095	2.71e-12	4.03425	5.81e-20	125621	3	1383875	1395584	+	overlapStart	197	NearestLocation
chr14	ENSG00000257976	processed_pseudogene	NA	0	5.13506	0	21.322	12.4689	21.4694	28.2205	42.919	36.7509	3.09088	8.74e-06	4.12764	5.95e-09	85005	31376	25431193	25432234	-	downstream	30135	NearestLocation
chr19	ENSG00000071564	protein_coding	TCF3	0	3.08103	1.12479	8.52881	19.183	24.6898	15.6781	26.7052	28.482	3.08876	3.3e-05	3.77005	2.47e-06	125647	-187	1632051	1651356	-	overlapStart	13	NearestLocation
chr1	ENSG00000142611	protein_coding	PRDM16	0	0	0	0	13.4281	9.66121	14.6329	24.7976	24.8069	3.08842	0.000181	5.77706	1.05e-06	235	-5013	3424919	3434095	+	upstream	4813	NearestLocation
chr5	ENSG00000157510	protein_coding	AFAP1L1	0	1.02701	0	13.6461	11.5098	8.58774	14.6329	30.5202	24.8069	3.08799	0.00016	5.13977	3.64e-06	221701	1923	149315640	149341802	+	inside	1723	NearestLocation
chr15	ENSG00000245750	lncRNA	DRAIC	0	1.02701	0	9.38169	6.71405	16.102	32.4014	35.289	36.7509	3.08655	0.000153	5.72185	1.8e-07	97455	2301	69592213	69695730	+	inside	2101	NearestLocation
chr10	ENSG00000237642	processed_pseudogene	HMGB3P5	0	0	0	10.2346	0	15.0285	14.6329	20.9826	14.7004	3.08617	0.000187	5.34428	7.73e-06	42663	-8447	110450629	110451240	+	upstream	8247	NearestLocation
chr1	ENSG00000233246	lncRNA	PHC2-AS1	0	0	1.12479	12.7932	5.7549	17.1755	10.4521	29.5664	26.6444	3.08569	0.000164	5.02902	6.82e-06	3874	-188	33350352	33363245	+	overlapStart	12	NearestLocation
chr19	ENSG00000118046	protein_coding	STK11	10.0339	9.2431	8.99833	84.4352	46.0392	118.081	100.34	170.722	163.542	3.08368	5.48e-16	3.89595	5.61e-25	125597	878	1207091	1221958	+	inside	678	NearestLocation
chr17	ENSG00000265863	processed_pseudogene	GPR160P2	2.22977	0	2.24958	11.9403	17.2647	22.5428	14.6329	39.104	23.8881	3.08349	3.07e-05	3.90198	8.89e-07	112722	-15047	31759795	31761385	+	upstream	14847	NearestLocation
chr3	ENSG00000254485	lncRNA	NA	7.80418	3.08103	8.99833	61.4074	34.5294	78.3631	66.8931	131.618	114.847	3.08305	1.02e-12	3.93489	4.27e-20	171384	-62	9337602	9363303	-	overlapStart	138	NearestLocation
chr1	ENSG00000278966	TEC	NA	4.45953	6.16207	1.12479	33.2623	15.3464	60.1142	75.2548	83.9305	76.2582	3.08225	4.63e-09	4.20229	6.63e-16	3808	-399	32973553	32974463	+	upstream	199	NearestLocation
chr6	ENSG00000137161	protein_coding	CNPY3	4.45953	4.10804	0	30.7037	22.0604	27.9102	16.7233	41.9652	49.6138	3.082	4.26e-07	3.52742	7.6e-09	231506	174	42929480	42939294	+	overlapStart	26	NearestLocation
chr17	ENSG00000199953	rRNA	RNA5SP443	0	0	0	8.52881	0.95915	13.9551	17.7685	20.9826	12.8628	3.08123	0.000184	5.45178	4.07e-06	114588	-9001	45327366	45327497	-	upstream	8801	NearestLocation
chr1	ENSG00000117707	protein_coding	PROX1	0	0	0	11.0874	7.6732	5.36734	5.22603	20.0289	15.6192	3.07985	0.000186	5.03526	1.7e-05	25033	1425	213983181	213997225	+	inside	1225	NearestLocation
chr10	ENSG00000099282	protein_coding	TSPAN15	0	0	0	11.9403	0.95915	27.9102	20.9041	35.289	18.3755	3.07601	0.000202	5.42845	1.96e-05	37212	-1441	69451465	69507666	+	upstream	1241	NearestLocation
chr17	ENSG00000120075	protein_coding	HOXB5	0	2.05402	6.74874	26.4393	17.2647	36.4979	42.8534	46.734	48.695	3.0741	1.35e-07	3.87137	2.42e-11	115038	-400	48591257	48593779	-	upstream	200	NearestLocation
chr15	ENSG00000067369	protein_coding	TP53BP1	0	0	4.49916	19.6163	10.5506	22.5428	11.4973	37.1965	31.2383	3.07252	3.62e-05	3.93081	1.1e-06	94725	-283	43403061	43493156	-	upstream	83	NearestLocation
chr12	ENSG00000139438	protein_coding	FAM222A	0	0	0	2.55864	2.87745	16.102	16.7233	33.3814	20.213	3.07175	0.000179	5.9444	3.21e-07	71155	-17512	109713825	109770495	+	upstream	17312	NearestLocation
chr5	ENSG00000250106	lncRNA	ANKRD33B-AS1	0	0	0	8.52881	0.95915	10.7347	22.9945	25.7514	21.1318	3.07102	0.000176	5.96137	2.21e-07	205194	26700	10627260	10628225	-	downstream	25535	NearestLocation
chr17	ENSG00000108852	protein_coding	MPP2	0	0	0	7.67593	6.71405	8.58774	6.27123	15.2601	23.8881	3.07101	0.000185	5.27476	7.07e-06	114375	70	43875357	43900598	-	overlapStart	130	NearestLocation
chr10	ENSG00000228683	lncRNA	NA	0	0	0	9.38169	0.95915	15.0285	14.6329	11.4451	16.5379	3.07006	0.000191	5.05235	1.81e-05	38460	-75044	78696062	78697022	-	upstream	74844	NearestLocation
chr4	ENSG00000286711	lncRNA	NA	0	0	0	3.41152	7.6732	8.58774	18.8137	25.7514	22.0506	3.06941	0.000173	5.92158	2.07e-07	200786	45368	150047004	150051290	-	downstream	40882	NearestLocation
chr5	ENSG00000146013	protein_coding	GFRA3	5.57441	3.08103	2.24958	36.6739	28.7745	32.204	32.4014	100.144	82.6896	3.06605	1.98e-08	4.20071	7.62e-15	220191	-1156	138252380	138274621	-	upstream	956	NearestLocation
chr19	ENSG00000115266	protein_coding	APC2	0	0	0	8.52881	0.95915	13.9551	6.27123	23.8439	31.2383	3.0641	0.000187	5.69827	1.65e-06	125628	-918	1446302	1455245	+	upstream	718	NearestLocation
chr17	ENSG00000108679	protein_coding	LGALS3BP	0	2.05402	0	16.2047	7.6732	19.3224	27.1753	20.9826	33.9946	3.06409	0.000119	4.71722	2.36e-06	118806	-6795	78972470	78979947	-	upstream	6595	NearestLocation
chr17	ENSG00000070731	protein_coding	ST6GALNAC2	0	0	0	1.70576	6.71405	15.0285	7.31644	30.5202	20.213	3.06027	0.000188	5.62734	2.09e-06	118538	-76	76573342	76586030	-	overlapStart	124	NearestLocation
chr10	ENSG00000197444	protein_coding	OGDHL	15.6084	4.10804	13.4975	115.139	45.08	134.183	194.408	162.138	171.811	3.06018	9.15e-09	3.90142	2.51e-13	34989	132	49734641	49762323	-	overlapStart	68	NearestLocation
chr7	ENSG00000242798	lncRNA	NA	1.11488	0	7.87354	25.5864	18.2238	36.4979	31.3562	62.9479	39.5073	3.05976	3.57e-07	3.81226	2e-10	254970	82	100115214	100127139	-	overlapStart	118	NearestLocation
chr6	ENSG00000112541	protein_coding	PDE10A	0	0	3.37437	11.9403	15.3464	16.102	27.1753	41.9652	45.0199	3.05848	5.44e-05	4.79169	1.55e-08	246418	50675	165893842	165896237	-	downstream	48080	NearestLocation
chr20	ENSG00000196562	protein_coding	SULF2	0	0	3.37437	19.6163	4.79575	28.9836	9.40685	21.9364	15.6192	3.0519	9.03e-05	2.92794	0.000188	160864	-1498	47684514	47757331	-	upstream	1298	NearestLocation
chr1	ENSG00000116857	protein_coding	TMEM9	2.22977	7.18908	1.12479	38.3796	23.9787	33.2775	42.8534	67.7166	46.8575	3.05031	1.03e-08	3.76948	1.03e-12	23165	308	201134772	201171574	-	inside	108	NearestLocation
chr17	ENSG00000274996	lncRNA	NA	2.22977	0	0	10.2346	3.8366	34.351	27.1753	30.5202	18.3755	3.04975	0.000136	4.50684	1.01e-05	113588	335	38601049	38602701	+	inside	135	NearestLocation
chr9	ENSG00000171159	protein_coding	BBLN	0	0	1.12479	9.38169	7.6732	18.249	12.5425	26.7052	22.0506	3.04876	0.000171	4.8989	1.02e-05	285058	-54	128160265	128163924	+	overlapStart	146	NearestLocation
chr11	ENSG00000149115	protein_coding	TNKS1BP1	0	0	0	1.70576	13.4281	9.66121	10.4521	11.4451	21.1318	3.04737	0.000194297	5.09829	1.52e-05	49929	-251	57299638	57324952	-	upstream	51	NearestLocation
chr4	ENSG00000138814	protein_coding	PPP3CA	0	0	1.12479	8.52881	6.71405	19.3224	18.8137	20.9826	30.3195	3.04723	0.000169	5.12972	4.1e-06	196748	-17732	101093868	101158319	-	upstream	17532	NearestLocation
chr1	ENSG00000242794	misc_RNA	RN7SL299P	0	0	0	7.67593	1.9183	15.0285	9.40685	20.0289	13.7816	3.04722	0.000194	5.11328	1.43e-05	27575	3457	232222866	232223145	+	downstream	2978	NearestLocation
chr16	ENSG00000278922	TEC	NA	16.7232	6.16207	22.4958	130.491	99.7516	147.065	203.815	249.884	230.612	3.04665	6.21e-26	3.90766	1.47e-42	104781	39	30526918	30528294	+	overlapStart	161	NearestLocation
chr14	ENSG00000089723	protein_coding	OTUB2	0	0	0	8.52881	6.71405	5.36734	10.4521	23.8439	21.1318	3.04587	0.000184	5.63676	1.17e-06	91511	33	94026378	94039411	+	overlapStart	167	NearestLocation
chr2	ENSG00000146205	protein_coding	ANO7	1.11488	7.18908	4.49916	39.2325	32.6111	41.8652	34.4918	30.5202	31.2383	3.04427	9.03e-10	2.81345	1.94e-08	155532	685	241218294	241225377	+	inside	485	NearestLocation
chr6	ENSG00000272398	protein_coding	CD24	0	0	0	4.2644	5.7549	13.9551	7.31644	19.0751	16.5379	3.04346	0.000193	5.13813	1.23e-05	239085	-13	106969831	106975465	-	overlapStart	187	NearestLocation
chr9	ENSG00000119138	protein_coding	KLF9	0	0	0	16.2047	8.63235	1.07347	6.27123	18.1214	17.4567	3.04176	0.000199	4.95791	2.54e-05	279657	8139	70384604	70414657	-	inside	7939	NearestLocation
chr19	ENSG00000099622	protein_coding	CIRBP	0	0	1.12479	18.7634	5.7549	10.7347	21.9493	20.0289	14.7004	3.03956	0.000175	4.73548	1.78e-05	125606	-1896	1259384	1273172	+	upstream	1696	NearestLocation
chr1	ENSG00000223764	lncRNA	LINC02593	0	3.08103	2.24958	13.6461	13.4281	26.8367	53.3055	41.0115	38.5885	3.03676	9.23e-06	4.41205	2.37e-10	38	1409	917370	918534	-	downstream	45	NearestLocation
chr1	ENSG00000269113	protein_coding	TRABD2B	5.57441	0	0	19.6163	10.5506	26.8367	22.9945	34.3352	20.213	3.0361	1.77e-05	3.62129	9.57e-07	6019	2843	47775238	47994212	-	inside	2643	NearestLocation
chr11	ENSG00000236935	lncRNA	NA	1.11488	0	0	15.3519	6.71405	19.3224	4.18082	9.53755	22.9693	3.03594	0.000188	3.27954	0.000305	50605	-2412	64325050	64329504	-	upstream	2212	NearestLocation
chr4	ENSG00000138777	protein_coding	PPA2	0	0	0	13.6461	1.9183	5.36734	16.7233	20.0289	22.9693	3.03584	0.000188	5.71788	9.69e-07	197123	1645	105437977	105473709	-	inside	1445	NearestLocation
chr14	ENSG00000100479	protein_coding	POLE2	1.11488	0	3.37437	17.9105	10.5506	22.5428	14.6329	26.7052	23.8881	3.03505	3.65e-05	3.62902	4.68e-06	87079	102	49679474	49688203	-	overlapStart	98	NearestLocation
chr22	ENSG00000100330	protein_coding	MTMR3	0	1.02701	0	11.0874	6.71405	13.9551	24.0397	45.7803	39.5073	3.03487	0.000164	5.78049	1.41e-07	167690	-11268	29883169	30030866	+	upstream	11068	NearestLocation
chr15	ENSG00000260870	processed_pseudogene	NDUFB10P1	2.22977	5.13506	0	28.1451	16.3055	24.6898	21.9493	33.3814	29.4008	3.0344	1.57e-06	3.35426	1.34e-07	96001	2542	57325472	57326447	-	downstream	1367	NearestLocation
chr5	ENSG00000248673	lncRNA	LINC01331	4.45953	0	3.37437	24.7335	21.1013	24.6898	13.5877	25.7514	21.1318	3.03365	2.2e-06	2.76543	1.13e-05	212413	-29820	74393041	74476566	-	upstream	29620	NearestLocation
chr22	ENSG00000273145	lncRNA	NA	0	3.08103	3.37437	18.7634	16.3055	25.7632	30.311	58.1791	52.3701	3.03255	2.99e-06	4.27237	4.7e-11	169692	170	46013606	46015498	+	overlapStart	30	NearestLocation
chr5	ENSG00000196743	protein_coding	GM2A	2.22977	0	1.12479	11.9403	11.5098	22.5428	17.7685	26.7052	22.9693	3.0308	6.88e-05	4.01639	4.03e-06	221967	-210	151253185	151270440	+	upstream	10	NearestLocation
chr16	ENSG00000261884	protein_coding	NA	2.22977	2.05402	3.37437	17.9105	23.9787	27.9102	16.7233	32.4277	37.6697	3.02716	1.69e-06	3.38372	1.06e-07	107286	156	67930925	67935641	-	overlapStart	44	NearestLocation
chr19	ENSG00000105289	protein_coding	TJP3	0	0	0	6.82304	17.2647	3.2204	7.31644	9.53755	13.7816	3.02661	0.000204	4.106	0.000127	125870	4678	3708503	3750810	+	inside	4478	NearestLocation
chr12	ENSG00000258017	lncRNA	NA	3.34465	0	4.49916	29.8508	18.2238	20.3959	34.4918	31.4739	39.5073	3.02619	9.71e-07	3.65825	3.28e-09	63321	79	49131710	49147865	+	overlapStart	121	NearestLocation
chr7	ENSG00000289059	lncRNA	NA	3.34465	2.05402	3.37437	37.5267	8.63235	32.204	27.1753	54.3641	53.2889	3.0256	9.96e-07	3.82123	6.47e-10	252746	605	76318253	76319790	+	inside	405	NearestLocation
chrX	ENSG00000068354	protein_coding	TBC1D25	3.34465	0	0	14.499	15.3464	16.102	13.5877	27.6589	22.9693	3.02544	7.1e-05	3.93355	6.4e-06	290351	12	48539798	48559284	+	overlapStart	188	NearestLocation
chr3	ENSG00000287110	lncRNA	ACAD9-DT	4.45953	0	2.24958	23.0278	9.5915	31.1306	31.3562	41.9652	17.4567	3.02476	8.64e-06	3.61629	2.1e-07	182241	118	128871913	128879433	-	overlapStart	82	NearestLocation
chr15	ENSG00000185442	protein_coding	FAM174B	0	2.05402	5.62395	18.7634	15.3464	35.4244	32.4014	52.4566	45.9387	3.02318	1.29e-06	3.9628	2.05e-10	100611	529	92619302	92809798	-	inside	329	NearestLocation
chr10	ENSG00000198246	protein_coding	SLC29A3	0	0	0	17.0576	0	6.44081	16.7233	22.8901	18.3755	3.01987	0.000199	5.59183	2.87e-06	37461	8461	71322824	71365168	+	inside	8261	NearestLocation
chr5	ENSG00000131508	protein_coding	UBE2D2	6.6893	0	2.24958	25.5864	27.8153	23.6163	28.2205	41.0115	32.1571	3.01816	2.98e-07	3.42858	5.93e-09	220382	-8050	139526431	139626855	+	upstream	7850	NearestLocation
chr10	ENSG00000108175	protein_coding	ZMIZ1	0	0	2.24958	7.67593	19.183	19.3224	12.5425	16.2138	28.482	3.01755	0.000137	4.00928	3.97e-05	38517	83102	79068966	79316519	+	inside	82902	NearestLocation
chr12	ENSG00000196498	protein_coding	NCOR2	0	0	0	2.55864	11.5098	6.44081	21.9493	17.1676	21.1318	3.01604	0.000189	5.752	6.71e-07	73017	-431	124324416	124422554	-	upstream	231	NearestLocation
chr9	ENSG00000137038	protein_coding	DMAC1	2.22977	0	4.49916	23.0278	14.3872	24.6898	16.7233	32.4277	24.8069	3.01508	6.7e-06	3.3306	1.04e-06	276546	-29	7796500	7799778	-	overlapStart	171	NearestLocation
chr3	ENSG00000175110	protein_coding	MRPS22	0	0	0	5.97016	5.7549	8.58774	15.6781	28.6127	13.7816	3.01495	0.000189	5.70854	7.77e-07	183248	10549	139282590	139360301	+	inside	10349	NearestLocation
chr5	ENSG00000287963	lncRNA	NA	0	2.05402	6.74874	21.322	17.2647	39.7183	26.1301	41.9652	25.7257	3.01311	9.14e-07	3.30637	8.27e-08	222478	-30385	155087430	155199252	+	upstream	30185	NearestLocation
chr12	ENSG00000256020	lncRNA	NA	0	0	0	5.97016	1.9183	11.8081	16.7233	24.7976	33.0759	3.01267	0.000186	6.06104	1.18e-07	57293	10192	585693	586504	-	downstream	9181	NearestLocation
chr20	ENSG00000125843	protein_coding	AP5S1	0	1.02701	10.1231	52.0257	23.0196	75.1427	71.074	118.266	87.2835	3.01228	6.79e-05	4.30672	8.06e-07	156128	243	3820547	3823954	+	inside	43	NearestLocation
chr10	ENSG00000150347	protein_coding	ARID5B	0	0	0	2.55864	10.5506	9.66121	9.40685	19.0751	19.2942	3.01205	0.000197	5.353	5.4e-06	36400	55	62049211	62093064	+	overlapStart	145	NearestLocation
chr1	ENSG00000183317	protein_coding	EPHA10	0	0	0	5.97016	3.8366	10.7347	11.4973	33.3814	18.3755	3.01127	0.00019	5.81847	5.04e-07	4499	-948	37760272	37765133	-	upstream	748	NearestLocation
chr5	ENSG00000049860	protein_coding	HEXB	0	4.10804	1.12479	18.7634	15.3464	20.3959	16.7233	41.0115	29.4008	3.00925	1.64e-05	3.81916	1.5e-07	212436	5	74685206	74689849	+	overlapStart	195	NearestLocation
chrX	ENSG00000102181	protein_coding	CD99L2	0	4.10804	10.1231	32.4095	32.6111	55.8203	53.3055	72.4854	74.4207	3.00757	3.7e-10	3.74979	3.25e-15	302146	-171	150766339	150898816	-	overlapStart	29	NearestLocation
chr17	ENSG00000197879	protein_coding	MYO1C	0	3.08103	1.12479	10.2346	13.4281	28.9836	12.5425	23.8439	22.0506	3.00719	4.73e-05	3.40154	1.94e-05	109473	105	1465413	1485367	-	overlapStart	95	NearestLocation
chr12	ENSG00000134532	protein_coding	SOX5	2.22977	0	1.12479	17.0576	12.4689	15.0285	15.6781	27.6589	30.3195	3.00641	6.98e-05	4.16179	1.66e-06	60396	-95129	23534048	23951032	-	upstream	94929	NearestLocation
chr22	ENSG00000100234	protein_coding	TIMP3	2.22977	0	0	11.0874	5.7549	27.9102	19.8589	32.4277	33.9946	3.00539	0.000135	4.75981	2.48e-06	168056	136	32801705	32863041	+	overlapStart	64	NearestLocation
chr11	ENSG00000165526	protein_coding	RPUSD4	0	0	1.12479	11.0874	10.5506	10.7347	19.8589	35.289	22.9693	3.00462	0.000174	5.31298	1.55e-06	56402	68	126202782	126211629	-	overlapStart	132	NearestLocation
chr14	ENSG00000152315	protein_coding	KCNK13	5.57441	0	3.37437	21.322	19.183	36.4979	36.5822	46.734	38.5885	3.00452	3.26e-07	3.68803	3.14e-10	91017	-863	90061994	90185853	+	upstream	663	NearestLocation
chrX	ENSG00000147124	protein_coding	ZNF41	6.6893	1.02701	5.62395	31.5566	27.8153	52.5999	47.0342	72.4854	66.1517	3.00416	1.3e-09	3.74795	2.27e-14	290266	167	47445879	47482946	-	overlapStart	33	NearestLocation
chr1	ENSG00000117318	protein_coding	ID3	2.22977	3.08103	1.12479	19.6163	15.3464	25.7632	24.0397	53.4103	26.6444	2.99964	6.02e-06	3.83881	1.14e-08	2561	-18	23557926	23559501	-	overlapStart	182	NearestLocation
chr1	ENSG00000177606	protein_coding	JUN	1.11488	4.10804	3.37437	26.4393	15.3464	34.351	29.2658	49.5953	44.1011	2.99935	4.38e-07	3.709	3.71e-10	7600	-142	58776845	58784048	-	overlapStart	58	NearestLocation
chr21	ENSG00000205726	protein_coding	ITSN1	0	0	0	8.52881	7.6732	12.8816	1.04521	18.1214	11.0253	2.99811	0.000213	3.89422	0.000179	164600	-2486	33718797	33772282	+	upstream	2286	NearestLocation
chr11	ENSG00000182791	protein_coding	CCDC87	2.22977	0	3.37437	20.4691	13.4281	19.3224	22.9945	42.919	35.8322	2.99775	1.31e-05	4.03331	1.27e-08	50858	292	66590176	66593063	-	inside	92	NearestLocation
chr5	ENSG00000215218	protein_coding	UBE2QL1	3.34465	3.08103	4.49916	25.5864	31.6519	35.4244	86.752	134.48	106.578	2.99608	4.02e-09	4.80902	4.47e-22	204667	-29417	6448859	6496723	+	upstream	29217	NearestLocation
chr7	ENSG00000185955	protein_coding	C7orf61	0	2.05402	13.4975	58.8488	40.2843	93.3917	90.9329	165	141.491	2.99582	5.53e-05	4.37758	1.9e-07	255031	13287	100456924	100463873	-	downstream	6138	NearestLocation
chr19	ENSG00000104907	protein_coding	TRMT1	0	0	4.49916	15.3519	14.3872	17.1755	29.2658	53.4103	38.5885	2.9957	2.88e-05	4.54854	2.24e-09	126925	-4	13109645	13116702	-	overlapStart	196	NearestLocation
chr16	ENSG00000103335	protein_coding	PIEZO1	0	0	2.24958	2.55864	20.1421	22.5428	22.9945	42.919	33.0759	2.99531	0.000138	4.94611	1.14e-06	109230	14192	88715338	88785220	-	inside	13992	NearestLocation
chr15	ENSG00000259692	lncRNA	NA	0	0	0	5.97016	8.63235	6.44081	9.40685	20.0289	22.0506	2.99173	0.000197	5.5162	2.21e-06	99208	-18047	81660482	81871125	-	upstream	17847	NearestLocation
chr3	ENSG00000230102	lncRNA	LINC02028	0	3.08103	1.12479	22.1749	11.5098	13.9551	26.1301	31.4739	24.8069	2.98867	3.56e-05	4.00735	2.95e-07	188165	288	194009458	194070952	-	inside	88	NearestLocation
chr16	ENSG00000103253	protein_coding	HAGHL	3.34465	0	6.74874	20.4691	23.0196	41.8652	32.4014	56.2716	77.177	2.98735	2.15e-07	3.962	4.26e-12	101824	-62	727739	728399	+	overlapStart	138	NearestLocation
chr15	ENSG00000185880	protein_coding	TRIM69	5.57441	5.13506	7.87354	52.8786	22.0604	86.9509	63.7575	121.127	120.359	2.98611	8.48e-07	3.90975	1.37e-10	94856	12	44729073	44736562	+	overlapStart	188	NearestLocation
chr2	ENSG00000135930	protein_coding	EIF4E2	3.34465	0	3.37437	23.0278	10.5506	26.8367	26.1301	33.3814	29.4008	2.9793	6.8e-06	3.60542	9.02e-08	154734	-12	232550659	232583616	+	overlapStart	188	NearestLocation
chr1	ENSG00000273768	snRNA	RNVU1-29	4.45953	0	5.62395	28.1451	19.183	36.4979	40.763	46.734	35.8322	2.9783	1.09e-07	3.54779	2.16e-10	15825	311	146376807	146376970	+	overlapEnd	52	NearestLocation
chr8	ENSG00000239218	transcribed_processed_pseudogene	RPS20P22	2.22977	1.02701	0	16.2047	4.79575	27.9102	16.7233	24.7976	17.4567	2.97828	9.11e-05	3.69872	2.56e-05	266758	-9491	38434347	38435664	-	upstream	9291	NearestLocation
chr20	ENSG00000241721	processed_pseudogene	SUMO1P1	0	1.02701	0	4.2644	9.5915	20.3959	18.8137	25.7514	43.1824	2.97755	0.000184	5.44666	1.15e-06	161688	-24163	53875252	53875557	-	upstream	23963	NearestLocation
chr11	ENSG00000176340	protein_coding	COX8A	8.91906	9.2431	4.49916	68.2304	35.4885	82.657	78.3904	100.144	83.6084	2.97678	9.71e-14	3.47631	2.21e-18	50564	45	63974620	63976543	+	overlapStart	155	NearestLocation
chr12	ENSG00000013503	protein_coding	POLR3B	6.6893	4.10804	0	34.1152	23.0196	34.351	35.537	77.2542	60.6391	2.97624	3.74e-08	3.90062	3.31e-13	70683	-116	106358082	106510196	+	overlapStart	84	NearestLocation
chr6	ENSG00000178199	protein_coding	ZC3H12D	0	0	0	8.52881	1.9183	9.66121	18.8137	27.6589	16.5379	2.97274	0.000198	5.81416	4.98e-07	244475	9482	149459524	149483133	-	inside	9282	NearestLocation
chr15	ENSG00000103653	protein_coding	CSK	1.11488	8.21609	5.62395	58.8488	31.6519	33.2775	62.7123	87.7455	69.8268	2.96962	1.75e-10	3.78979	1.87e-16	98310	-10996	74782080	74803197	+	upstream	10796	NearestLocation
chr17	ENSG00000262223	lncRNA	NA	0	0	0	8.52881	0.95915	13.9551	13.5877	19.0751	15.6192	2.96912	0.000209	5.32644	6.94e-06	119049	6433	81376019	81379923	-	downstream	2329	NearestLocation
chr3	ENSG00000189283	protein_coding	FHIT	0	5.13506	1.12479	17.0576	13.4281	28.9836	31.3562	33.3814	32.1571	2.96648	6.74e-06	3.74348	2.3e-08	176628	-19	59749310	61251413	-	overlapStart	181	NearestLocation
chr16	ENSG00000262468	lncRNA	LINC01569	4.45953	0	4.49916	9.38169	26.8562	42.9387	15.6781	30.5202	44.1011	2.96572	4.63e-06	3.21636	9.49e-07	102179	100	4246015	4253741	-	overlapStart	100	NearestLocation
chr11	ENSG00000173264	protein_coding	GPR137	1.11488	10.2701	3.37437	40.0854	28.7745	55.8203	51.2151	88.6993	64.3142	2.96308	4.49e-10	3.68426	5.32e-15	50597	85	64270062	64288090	+	overlapStart	115	NearestLocation
chr7	ENSG00000232524	lncRNA	NA	0	0	0	5.11728	2.87745	17.1755	10.4521	12.3988	15.6192	2.96058	0.000215	4.834	3.16e-05	257852	-45882	123456629	123459856	+	upstream	45682	NearestLocation
chr1	ENSG00000235750	protein_coding	KIAA0040	1.11488	4.10804	4.49916	23.0278	26.8562	32.204	40.763	48.6415	48.695	2.96034	6.96e-08	3.72256	8.16e-12	19936	-10	175156986	175192776	-	overlapStart	190	NearestLocation
chr17	ENSG00000161381	protein_coding	PLXDC1	5.57441	0	5.62395	38.3796	23.9787	27.9102	41.8082	72.4854	72.5831	2.95991	2.75e-08	4.00136	2.89e-14	113671	-53	39108715	39153050	-	overlapStart	147	NearestLocation
chr22_KI270733v1_random	NA	NA	NA	8.91906	3.08103	1.12479	35.821	32.6111	39.7183	18.8137	18.1214	27.5632	2.95885	1.2e-08	2.02295	2.41e-05	170156	NA	NA	NA	NA	NA	NA	NA
chr10	ENSG00000067057	protein_coding	PFKP	6.6893	11.2971	17.9967	111.727	54.6715	120.228	116.018	165	170.892	2.9576	1.87e-17	3.61788	1.07e-25	29826	231	3068741	3136798	+	inside	31	NearestLocation
chr21	ENSG00000205726	protein_coding	ITSN1	0	2.05402	0	10.2346	10.5506	21.4694	17.7685	45.7803	52.3701	2.95727	0.000139	5.19811	2.07e-07	164612	102	33818026	33829029	+	overlapStart	98	NearestLocation
chr9	ENSG00000188352	protein_coding	FOCAD	0	0	0	9.38169	2.87745	10.7347	18.8137	15.2601	9.18774	2.95713	0.000211	5.15598	1.13e-05	277617	223	20658309	20995955	+	inside	23	NearestLocation
chr14	ENSG00000119640	protein_coding	ACYP1	15.6084	17.4592	20.2462	138.167	93.0375	191.077	193.363	253.699	245.313	2.95598	2.32e-24	3.67458	2.24e-37	89662	59	75053237	75069483	-	overlapStart	141	NearestLocation
chr5	ENSG00000072786	protein_coding	STK10	0	2.05402	5.62395	25.5864	12.4689	30.0571	14.6329	35.289	34.9134	2.95262	5.62e-06	3.33104	4.7e-07	224608	-235	172042079	172188224	-	upstream	35	NearestLocation
chr2	ENSG00000144118	protein_coding	RALB	1.11488	2.05402	5.62395	19.6163	23.0196	31.1306	36.5822	53.4103	45.9387	2.95244	3.73e-07	3.85026	2.43e-11	143310	49	120252875	120294676	+	overlapStart	151	NearestLocation
chrX	ENSG00000102313	protein_coding	ITIH6	0	0	0	3.41152	9.5915	13.9551	5.22603	11.4451	13.7816	2.95007	0.000221	4.10016	0.000128	290953	14009	54787197	54788608	-	downstream	12398	NearestLocation
chr3	ENSG00000163947	protein_coding	ARHGEF3	0	0	0	11.0874	3.8366	8.58774	7.31644	14.3063	18.3755	2.94945	0.000215	4.99007	1.93e-05	176241	123	56727420	56801949	-	overlapStart	77	NearestLocation
chr15	ENSG00000137825	protein_coding	ITPKA	0	0	8.99833	34.1152	29.7336	46.1591	54.3507	98.2368	82.6896	2.94732	6.39e-05	4.41938	1.63e-07	94548	-37	41493393	41502488	+	overlapStart	163	NearestLocation
chr2	ENSG00000163600	protein_coding	ICOS	0	2.05402	0	17.9105	21.1013	13.9551	3.13562	4.76878	7.35019	2.9468	0.000174	0.303176	0.0255415	151526	406	203936780	203961577	+	inside	206	NearestLocation
chr2	ENSG00000224043	lncRNA	CCNT2-AS1	7.80418	1.02701	14.6223	62.2603	46.9983	83.7305	71.074	124.942	96.4712	2.94484	2.18e-07	3.55303	4.5e-10	144420	-7	134735464	134918670	-	overlapStart	193	NearestLocation
chr12	ENSG00000088992	protein_coding	TESC	0	2.05402	4.49916	22.1749	12.4689	24.6898	25.0849	21.9364	35.8322	2.94321	9.04e-06	3.50807	2.41e-07	72141	159	117046480	117099408	-	overlapStart	41	NearestLocation
chr1	ENSG00000288760	lncRNA	NA	0	0	0	6.82304	2.87745	10.7347	7.31644	30.5202	32.1571	2.94141	0.000207	5.94412	3.13e-07	27929	-15741	234531338	234532014	+	upstream	15541	NearestLocation
chr1	ENSG00000237436	lncRNA	CAMTA1-DT	5.57441	0	0	16.2047	8.63235	30.0571	22.9945	36.2427	35.8322	2.93993	2.46e-05	3.91886	1.08e-07	570	120	6783892	6784843	-	overlapStart	80	NearestLocation
chr19	ENSG00000090006	protein_coding	LTBP4	5.57441	4.10804	0	22.1749	26.8562	33.2775	16.7233	51.5028	67.9893	2.93719	9.08e-07	3.68852	6.86e-10	129894	-2477	40606466	40608921	+	upstream	2277	NearestLocation
chr5	ENSG00000172239	protein_coding	PAIP1	0	1.02701	0	8.52881	8.63235	13.9551	26.1301	42.919	33.0759	2.93681	0.000185	5.6909	2.18e-07	209166	-14761	43547728	43557758	-	upstream	14561	NearestLocation
chr1	ENSG00000054118	protein_coding	THRAP3	2.22977	0	10.1231	28.9979	28.7745	40.7918	37.6274	81.0692	61.5578	2.93642	2.41e-08	3.81542	2.53e-13	4294	-263	36224432	36304148	+	upstream	63	NearestLocation
chr2	ENSG00000138002	protein_coding	IFT172	0	0	0	7.67593	0	17.1755	9.40685	21.9364	22.0506	2.93508	0.000221	5.42258	6.41e-06	134538	6	27472012	27489789	-	overlapStart	194	NearestLocation
chr14	ENSG00000179627	protein_coding	ZBTB42	0	0	0	8.52881	0	15.0285	10.4521	20.0289	27.5632	2.92686	0.00022	5.59033	2.97e-06	92806	1	104800596	104802486	+	overlapStart	199	NearestLocation
chr4	ENSG00000189184	protein_coding	PCDH18	0	1.02701	0	9.38169	7.6732	16.102	19.8589	29.5664	18.3755	2.92637	0.000194	5.083	4.71e-06	199636	32730	137528567	137529551	-	downstream	31546	NearestLocation
chr14	ENSG00000140022	protein_coding	STON2	0	0	0	3.41152	8.63235	9.66121	13.5877	12.3988	22.0506	2.92532	0.000215	5.3834	4.35e-06	90304	-679	81260652	81400324	-	upstream	479	NearestLocation
chr5	ENSG00000113319	protein_coding	RASGRF2	2.22977	0	0	18.7634	4.79575	20.3959	14.6329	30.5202	33.0759	2.92369	0.000153	4.60399	5.29e-06	213238	74	80960363	81230162	+	overlapStart	126	NearestLocation
chr17	ENSG00000270829	lncRNA	NA	6.6893	0	0	17.0576	23.0196	18.249	25.0849	48.6415	30.3195	2.91693	9.3e-06	3.8297	1.23e-08	113294	3954	35808489	35808897	-	downstream	3346	NearestLocation
chr19	ENSG00000105135	protein_coding	ILVBL	3.34465	0	7.87354	34.1152	15.3464	39.7183	33.4466	68.6704	49.6138	2.91624	1.97e-07	3.69215	3.56e-11	127198	9	15124563	15125716	-	overlapStart	191	NearestLocation
chr6	ENSG00000234753	lncRNA	FOXP4-AS1	0	0	0	7.67593	7.6732	8.58774	5.22603	19.0751	12.8628	2.91604	0.000224	4.81211	3.12e-05	231344	2861	41523905	41546143	-	inside	2661	NearestLocation
chr1	ENSG00000224493	processed_pseudogene	NA	0	0	5.62395	9.38169	15.3464	28.9836	33.4466	41.0115	28.482	2.91431	2.36e-05	4.0324	2.88e-08	9746	-145265	75521562	75522231	+	upstream	145065	NearestLocation
chr8	ENSG00000254028	lncRNA	NA	0	0	0	8.52881	0	11.8081	35.537	19.0751	20.213	2.91173	0.000214	6.02144	2.25e-07	275034	-2634	134832747	134834482	+	upstream	2434	NearestLocation
chr17	ENSG00000182534	protein_coding	MXRA7	0	1.02701	0	22.1749	3.8366	5.36734	41.8082	41.0115	30.3195	2.91104	0.000196	5.79501	1.9e-07	118556	38	76680777	76688887	-	overlapStart	162	NearestLocation
chr1	ENSG00000117713	protein_coding	ARID1A	11.1488	1.02701	7.87354	50.32	35.4885	78.3631	60.6219	123.034	79.0145	2.90681	1.45e-06	3.6048	3.05e-09	2968	1814	26696404	26780817	+	inside	1614	NearestLocation
chr17	ENSG00000006695	protein_coding	COX10	3.34465	13.3511	12.3727	83.5823	54.6715	88.0243	95.1137	189.797	124.953	2.90656	5.4e-15	3.7647	1.36e-24	111204	38	14069504	14208677	+	overlapStart	162	NearestLocation
chr11	ENSG00000255006	processed_pseudogene	ELOCP22	0	0	0	5.97016	1.9183	19.3224	11.4973	12.3988	9.18774	2.9047	0.000232	4.2788	0.0001	55808	11402	120619934	120620267	-	downstream	10869	NearestLocation
chr18	ENSG00000141401	protein_coding	IMPA2	5.57441	5.13506	0	23.8807	22.0604	41.8652	32.4014	61.0404	38.5885	2.9035	1.59e-07	3.51162	1.96e-10	120244	-186	11981025	12028118	+	overlapStart	14	NearestLocation
chr12	ENSG00000139289	protein_coding	PHLDA1	0	3.08103	6.74874	26.4393	30.6928	21.4694	47.0342	36.2427	40.426	2.90342	1.96e-07	3.5579	1.46e-10	66952	51	76025447	76031776	-	overlapStart	149	NearestLocation
chr12	ENSG00000258325	lncRNA	ITFG2-AS1	5.57441	8.21609	6.74874	61.4074	22.0604	82.657	94.0685	143.063	104.74	2.90314	2.08e-07	3.94206	1.69e-12	57590	-70	2805134	2812381	-	overlapStart	130	NearestLocation
chr14	ENSG00000279593	TEC	NA	0	0	2.24958	16.2047	4.79575	19.3224	37.6274	63.9016	35.8322	2.89987	0.000145	5.42538	4.23e-08	91489	-15619	93895762	93897759	+	upstream	15419	NearestLocation
chr19	ENSG00000105254	protein_coding	TBCB	8.91906	0	0	20.4691	23.0196	27.9102	48.0794	42.919	39.5073	2.8998	7.82e-07	3.78281	9.28e-11	129236	6092	36121895	36125945	+	downstream	1842	NearestLocation
chr11	ENSG00000157613	protein_coding	CREB3L1	0	0	0	5.11728	9.5915	10.7347	2.09041	20.0289	17.4567	2.89902	0.000231	4.8454	3.28e-05	49441	156	46295126	46307939	+	overlapStart	44	NearestLocation
chr18	ENSG00000177150	protein_coding	FAM210A	3.34465	5.13506	6.74874	32.4095	28.7745	59.0407	56.4411	96.3293	103.821	2.89867	8.19e-10	4.00193	7.94e-18	120380	210	13666003	13726505	-	inside	10	NearestLocation
chr19	ENSG00000124467	protein_coding	PSG8	0	0	0	2.55864	11.5098	11.8081	9.40685	17.1676	7.35019	2.8977	0.000232	4.45313	7.16e-05	130236	-29	42752692	42758895	-	overlapStart	171	NearestLocation
chr3	ENSG00000227309	processed_pseudogene	NA	2.22977	0	0	19.6163	3.8366	20.3959	21.9493	22.8901	25.7257	2.89724	0.000159	4.42826	1.06e-05	172442	53530	17465150	17465510	+	downstream	52970	NearestLocation
chr17	ENSG00000108591	protein_coding	DRG2	0	0	5.62395	8.52881	15.3464	32.204	18.8137	29.5664	38.5885	2.89687	3.42e-05	3.77681	5.52e-07	111680	10	18087892	18099210	+	overlapStart	190	NearestLocation
chr8	ENSG00000104613	protein_coding	INTS10	5.57441	4.10804	2.24958	28.9979	18.2238	48.306	39.7178	63.9016	61.5578	2.89647	3.91e-08	3.70092	1.43e-12	264228	-31	19817391	19819653	+	overlapStart	169	NearestLocation
chr2	ENSG00000115756	protein_coding	HPCAL1	0	0	0	3.41152	1.9183	15.0285	15.6781	33.3814	23.8881	2.89596	0.000217	6.00016	2.29e-07	132821	3184	10330163	10427616	+	inside	2984	NearestLocation
chr1	ENSG00000143858	protein_coding	SYT2	0	2.05402	0	31.5566	2.87745	38.6448	37.6274	42.919	30.3195	2.89594	0.000219	4.64509	3.43e-05	23396	2177	202590596	202643453	-	inside	1977	NearestLocation
chr10	ENSG00000230555	lncRNA	LINC02916	0	3.08103	3.37437	17.0576	13.4281	27.9102	18.8137	35.289	31.2383	2.89587	1.2e-05	3.55431	1.88e-07	34356	26	43420738	43422100	+	overlapStart	174	NearestLocation
chr1	ENSG00000261504	lncRNA	LINC01686	0	1.02701	0	6.82304	3.8366	22.5428	28.2205	30.5202	33.0759	2.89576	0.000201	5.51222	7.98e-07	21024	-220	182615254	182616629	+	upstream	20	NearestLocation
chr2	ENSG00000196290	protein_coding	NIF3L1	1.11488	4.10804	3.37437	24.7335	24.9379	21.4694	16.7233	44.8265	38.5885	2.89403	1.75e-06	3.41598	1.93e-08	151190	-3	200889369	200893297	+	overlapStart	197	NearestLocation
chr13	ENSG00000102755	protein_coding	FLT1	0	0	3.37437	10.2346	13.4281	20.3959	18.8137	31.4739	24.8069	2.89334	8.86e-05	4.1817	1.64e-06	74762	-30569	28303144	28346289	-	upstream	30369	NearestLocation
chr6	ENSG00000124613	protein_coding	ZNF391	1.11488	4.10804	2.24958	17.0576	23.0196	24.6898	18.8137	17.1676	32.1571	2.89168	5.85e-06	3.00265	3.13e-06	229219	21	27388904	27391132	+	overlapStart	179	NearestLocation
chr20	ENSG00000214835	processed_pseudogene	RPL23AP6	0	0	0	5.11728	3.8366	16.102	5.22603	20.9826	13.7816	2.89155	0.000232	4.89406	2.84e-05	156802	-4292	10349157	10349628	-	upstream	4092	NearestLocation
chr9	ENSG00000158169	protein_coding	FANCC	1.11488	2.05402	1.12479	15.3519	10.5506	20.3959	22.9945	29.5664	40.426	2.89016	4.45e-05	4.18064	7.2e-08	281900	-95	95186531	95316933	-	overlapStart	105	NearestLocation
chr2	ENSG00000228509	lncRNA	NA	0	0	0	14.499	3.8366	10.7347	5.22603	4.76878	14.7004	2.88793	0.000239	3.11503	0.000447	150183	1052	190672297	190841864	-	inside	852	NearestLocation
chr19	ENSG00000276043	protein_coding	UHRF1	0	0	0	10.2346	4.79575	16.102	1.04521	10.4913	11.9441	2.88742	0.000241	2.74575	0.00067	126001	4793	4910375	4960952	+	inside	4593	NearestLocation
chr10	ENSG00000127884	protein_coding	ECHS1	0	3.08103	0	9.38169	16.3055	20.3959	13.5877	26.7052	17.4567	2.88691	0.000101	3.71124	2.11e-05	45337	-76	133362485	133373354	-	overlapStart	124	NearestLocation
chr7	ENSG00000196456	protein_coding	ZNF775	8.91906	2.05402	7.87354	39.2325	32.6111	72.9958	42.8534	94.4218	80.8521	2.88644	3.59e-10	3.49217	2.29e-14	261327	17	150379330	150398630	+	overlapStart	183	NearestLocation
chr19	ENSG00000267589	processed_pseudogene	NA	0	3.08103	1.12479	12.7932	17.2647	18.249	22.9945	24.7976	13.7816	2.88418	5.47e-05	3.53511	7.81e-06	126146	14711	6072823	6073527	+	downstream	13807	NearestLocation
chr1	ENSG00000143493	protein_coding	INTS7	1.11488	0	3.37437	11.0874	13.4281	27.9102	10.4521	27.6589	14.7004	2.88371	6.79e-05	3.09325	5.97e-05	24772	314	211941356	212035520	-	inside	114	NearestLocation
chr8	ENSG00000254402	protein_coding	LRRC24	0	3.08103	4.49916	23.0278	10.5506	30.0571	41.8082	31.4739	41.3448	2.88308	4.13e-06	3.77457	2.14e-09	275801	125	144522439	144527032	-	overlapStart	75	NearestLocation
chr9	ENSG00000095370	protein_coding	SH2D3C	2.22977	0	0	7.67593	13.4281	23.6163	9.40685	37.1965	33.0759	2.88243	0.000164	4.62001	5.51e-06	285020	3862	127742659	127744720	-	downstream	1601	NearestLocation
chr7	ENSG00000128594	protein_coding	LRRC4	4.45953	1.02701	2.24958	22.1749	12.4689	30.0571	26.1301	35.289	20.213	2.88159	5.89e-06	3.27585	4.05e-07	258433	-33	128030357	128032107	-	overlapStart	167	NearestLocation
chr9	ENSG00000204054	lncRNA	LINC00963	3.34465	7.18908	8.99833	46.9084	37.4068	66.555	47.0342	113.497	89.121	2.8811	5.62e-11	3.6171	1.03e-16	285218	9	129488784	129513683	+	overlapStart	191	NearestLocation
chr3	ENSG00000271778	lncRNA	NA	1.11488	0	0	10.2346	6.71405	15.0285	19.8589	29.5664	26.6444	2.88046	0.000202	5.26898	2e-06	185001	-402	158782547	158783124	+	upstream	202	NearestLocation
chr18	ENSG00000066926	protein_coding	FECH	3.34465	0	5.62395	20.4691	20.1421	31.1306	17.7685	29.5664	31.2383	2.87917	2.18e-06	3.04317	6.51e-07	123879	6	57572990	57586654	-	overlapStart	194	NearestLocation
chr19	ENSG00000104826	protein_coding	LHB	0	0	0	17.0576	0.95915	10.7347	12.5425	9.53755	7.35019	2.87914	0.000241	3.72246	0.000225	131039	-1110	49015980	49017091	-	upstream	910	NearestLocation
chr3	ENSG00000172046	protein_coding	USP19	0	2.05402	10.1231	31.5566	24.9379	37.5714	34.4918	68.6704	65.2329	2.87614	5.18e-08	3.72346	1.13e-12	175500	-9	49110356	49120668	-	overlapStart	191	NearestLocation
chr6	ENSG00000169976	protein_coding	SF3B5	5.57441	0	0	19.6163	11.5098	26.8367	11.4973	36.2427	13.7816	2.87538	4.64e-05	3.13456	2.78e-05	243768	86	144094884	144095573	-	overlapStart	114	NearestLocation
chr12	ENSG00000135482	protein_coding	ZC3H10	0	0	2.24958	11.9403	11.5098	17.1755	21.9493	49.5953	28.482	2.87382	0.000152	4.99736	5.01e-07	64420	6	56118321	56120698	+	overlapStart	194	NearestLocation
chr11	ENSG00000166833	protein_coding	NAV2	0	0	0	6.82304	3.8366	8.58774	14.6329	26.7052	20.213	2.86991	0.000221	5.79792	4.68e-07	47288	-8681	20022556	20118603	+	upstream	8481	NearestLocation
chr22	ENSG00000100321	protein_coding	SYNGR1	0	3.08103	2.24958	12.7932	9.5915	30.0571	26.1301	49.5953	33.0759	2.86753	2.84e-05	4.12225	1.5e-08	168922	394	39350006	39376210	+	inside	194	NearestLocation
chr11	ENSG00000076043	protein_coding	REXO2	1.11488	0	2.24958	15.3519	9.5915	20.3959	9.40685	40.0577	48.695	2.86634	0.000101	4.5459	3.24e-07	55160	-59	114440121	114450262	+	overlapStart	141	NearestLocation
chr17	ENSG00000073350	protein_coding	LLGL2	3.34465	1.02701	0	13.6461	6.71405	27.9102	24.0397	30.5202	34.9134	2.86525	5.57e-05	4.10649	2.49e-07	118412	42	75525080	75559332	+	overlapStart	158	NearestLocation
chr15	ENSG00000140564	protein_coding	FURIN	3.34465	7.18908	0	28.9979	19.183	51.5264	31.3562	69.6241	62.4766	2.85886	2.44e-05	3.74252	2.01e-07	100353	1204	90868588	90883457	+	inside	1004	NearestLocation
chr6	ENSG00000225945	lncRNA	ZFAND3-DT	2.22977	5.13506	0	19.6163	17.2647	25.7632	21.9493	29.5664	31.2383	2.85789	5.31e-06	3.31957	1.88e-07	230776	41526	37815777	37819218	-	downstream	37885	NearestLocation
chr9	ENSG00000122696	protein_coding	SLC25A51	2.22977	0	5.62395	19.6163	19.183	23.6163	25.0849	35.289	32.1571	2.85276	4.23e-06	3.47069	3.03e-08	279113	-103	37887604	37904127	-	overlapStart	97	NearestLocation
chr12	ENSG00000094914	protein_coding	AAAS	0	0	5.62395	17.0576	8.63235	25.7632	28.2205	40.0577	45.9387	2.85245	2.69e-05	4.18488	5.9e-09	63904	89	53308774	53321563	-	overlapStart	111	NearestLocation
chr12	ENSG00000111669	protein_coding	TPI1	15.6084	10.2701	6.74874	95.5226	49.8758	96.6121	89.8877	168.815	117.603	2.8507	4.82e-15	3.49016	4.25e-22	58190	43	6867531	6870948	+	overlapStart	157	NearestLocation
chr19	ENSG00000279794	TEC	NA	6.6893	4.10804	0	17.9105	17.2647	50.453	41.8082	59.1328	56.0452	2.85039	4.47e-07	3.74902	2.41e-11	131789	-721	56149817	56150490	+	upstream	521	NearestLocation
chr12	ENSG00000152936	protein_coding	LMNTD1	2.22977	2.05402	5.62395	24.7335	16.3055	35.4244	40.763	61.9941	49.6138	2.84698	3.7e-07	3.85329	3.66e-12	60596	-43773	25546510	25648579	-	upstream	43573	NearestLocation
chr13	ENSG00000289354	lncRNA	NA	0	0	0	3.41152	3.8366	13.9551	14.6329	22.8901	16.5379	2.84139	0.000235	5.5608	2.14e-06	84134	1520	112969557	112969937	+	downstream	940	NearestLocation
chr1	ENSG00000203705	protein_coding	TATDN3	0	6.16207	4.49916	15.3519	21.1013	48.306	50.1699	51.5028	46.8575	2.84068	3.96e-07	3.67441	4.16e-11	24871	0	212791894	212816830	+	overlapStart	200	NearestLocation
chr5	ENSG00000145920	protein_coding	CPLX2	0	0	0	5.11728	7.6732	11.8081	7.31644	23.8439	6.43142	2.83872	0.000245	4.76342	3.77e-05	225106	-23290	175796310	175884020	+	upstream	23090	NearestLocation
chr2	ENSG00000115649	protein_coding	CNPPD1	1.11488	2.05402	7.87354	22.1749	18.2238	45.0856	19.8589	36.2427	39.5073	2.83644	9.37e-07	3.02883	1.81e-07	153275	-50	219171897	219176925	-	overlapStart	150	NearestLocation
chr6	ENSG00000158406	protein_coding	H4C8	3.34465	6.16207	13.4975	63.966	38.366	66.555	61.6671	102.052	70.7456	2.83365	2.67e-12	3.31231	1.94e-16	229073	-267	26277609	26285638	-	upstream	67	NearestLocation
chr15	ENSG00000166965	protein_coding	RCCD1	5.57441	8.21609	7.87354	57.9959	28.7745	74.0693	73.1644	101.098	103.821	2.83113	7.49e-12	3.62702	7.2e-19	100365	-25	90955382	90962342	+	overlapStart	175	NearestLocation
chr9	ENSG00000148120	protein_coding	AOPEP	0	0	3.37437	11.9403	13.4281	17.1755	26.1301	37.1965	19.2942	2.83085	9.63e-05	4.32293	6.31e-07	281865	-4824	94955946	95006200	+	upstream	4624	NearestLocation
chr1	ENSG00000184678	protein_coding	H2BC21	0	0	4.49916	13.6461	13.4281	19.3224	26.1301	20.9826	32.1571	2.82967	5.51e-05	3.93866	5.11e-07	16157	731	149884459	149886682	-	inside	531	NearestLocation
chr1	ENSG00000168264	protein_coding	IRF2BP2	0	7.18908	5.62395	28.9979	22.0604	47.2326	48.0794	71.5317	65.2329	2.82675	2.04e-08	3.74872	5.21e-14	27947	-2561	234604269	234610178	-	upstream	2361	NearestLocation
chr10	ENSG00000284442	miRNA	MIR2110	1.11488	2.05402	4.49916	23.8807	8.63235	32.204	15.6781	32.4277	30.3195	2.8257	1.3e-05	3.20106	1.64e-06	43154	89	114174105	114174179	-	includeFeature	111	NearestLocation
chr17	ENSG00000170425	protein_coding	ADORA2B	0	0	0	4.2644	3.8366	18.249	10.4521	7.63004	14.7004	2.82486	0.000252	4.28793	9.75e-05	111429	-13744	15945130	15975746	+	upstream	13544	NearestLocation
chr16	ENSG00000261348	lncRNA	LINC02136	5.57441	5.13506	0	19.6163	20.1421	45.0856	17.7685	48.6415	29.4008	2.8238	1.71e-06	3.03395	3.16e-07	107592	-31	71366933	71426464	-	overlapStart	169	NearestLocation
chr6	ENSG00000272540	lncRNA	NA	0	0	0	11.0874	0	21.4694	4.18082	11.4451	12.8628	2.82228	0.000258	3.23116	0.000414	229739	-4517	30723105	30723877	-	upstream	4317	NearestLocation
chr2	ENSG00000065413	protein_coding	ANKRD44	0	2.05402	1.12479	24.7335	22.0604	11.8081	0	8.5838	5.51264	2.82059	0.000163	0.152014	0.0643912	150770	-3709	197081691	197088875	-	upstream	3509	NearestLocation
chr5	ENSG00000164188	protein_coding	RANBP3L	0	0	0	0	12.4689	9.66121	17.7685	23.8439	18.3755	2.82048	0.000244	5.66608	1.84e-06	208166	-3785	36265463	36302114	-	upstream	3585	NearestLocation
chr13	ENSG00000225131	processed_pseudogene	PSME2P2	3.34465	4.10804	4.49916	28.1451	31.6519	30.0571	28.2205	22.8901	23.8881	2.81902	8.37e-08	2.52661	1.32e-06	77230	88388	48771128	48771827	+	downstream	87489	NearestLocation
chr18	ENSG00000183287	protein_coding	CCBE1	0	6.16207	1.12479	21.322	14.3872	27.9102	15.6781	36.2427	21.1318	2.81774	1.32e-05	3.10264	3.02e-06	124048	-150	59435145	59455212	-	overlapStart	50	NearestLocation
chr10	ENSG00000187783	protein_coding	TMEM72	0	0	0	7.67593	2.87745	8.58774	12.5425	23.8439	27.5632	2.81195	0.000236	5.84303	4.09e-07	34522	-7956	44911316	44935194	+	upstream	7756	NearestLocation
chr10	ENSG00000266412	protein_coding	NCOA4	0	3.08103	0	11.9403	7.6732	23.6163	34.4918	32.4277	20.213	2.80463	0.000107	4.39779	5.59e-07	34633	-42	46005088	46023455	-	overlapStart	158	NearestLocation
chr21	ENSG00000157538	protein_coding	VPS26C	5.57441	1.02701	11.2479	41.7912	26.8562	60.1142	40.763	79.1617	68.908	2.8045	2.12e-09	3.36941	4.57e-13	165039	-62	37223420	37267919	-	overlapStart	138	NearestLocation
chr11	ENSG00000173120	protein_coding	KDM2A	1.11488	0	4.49916	11.0874	14.3872	46.1591	34.4918	47.6878	56.0452	2.80357	0.000103	4.31011	8.32e-07	50912	-154	67240047	67256373	+	overlapStart	46	NearestLocation
chr9	ENSG00000252153	miRNA	MIR2278	0	0	0	9.38169	6.71405	8.58774	3.13562	20.0289	12.8628	2.80241	0.000255	4.63768	5.01e-05	281848	1247	94809962	94810057	+	downstream	952	NearestLocation
chr20	ENSG00000274261	lncRNA	NA	0	0	0	6.82304	0	17.1755	13.5877	20.9826	17.4567	2.80129	0.000254	5.38322	7.19e-06	160953	25104	48407367	48410716	+	downstream	21555	NearestLocation
chr9	ENSG00000230676	lncRNA	NA	0	8.21609	0	28.1451	24.9379	61.1877	50.1699	70.5779	68.908	2.80041	0.000113	4.12095	3.62e-06	285212	-9077	129446632	129451422	-	upstream	8877	NearestLocation
chrX	ENSG00000235244	lncRNA	DANT2	13.3786	1.02701	5.62395	37.5267	40.2843	65.4815	71.074	72.4854	59.7203	2.79938	5.8e-11	3.31574	5.65e-15	297868	9	115886425	115969110	-	overlapStart	191	NearestLocation
chr19	ENSG00000187550	protein_coding	SBK2	0	0	1.12479	10.2346	3.8366	19.3224	34.4918	15.2601	23.8881	2.79852	0.000229	5.17307	4.04e-06	131728	19065	55529733	55536303	-	downstream	12295	NearestLocation
chr17	ENSG00000261514	lncRNA	LINC01976	0	0	0	16.2047	1.9183	8.58774	7.31644	20.0289	6.43142	2.79689	0.00026	4.28288	0.000102	114379	153	43938257	43938963	+	overlapStart	47	NearestLocation
chr4	ENSG00000170522	protein_coding	ELOVL6	0	7.18908	0	19.6163	17.2647	23.6163	26.1301	31.4739	33.0759	2.79496	8.22e-06	3.45479	6.64e-08	197548	-42	110045846	110198653	-	overlapStart	158	NearestLocation
chr17	ENSG00000279199	TEC	NA	0	0	0	2.55864	11.5098	5.36734	13.5877	24.7976	25.7257	2.79237	0.000243	5.83571	4.7e-07	113834	2021	40113215	40115442	-	inside	6	NearestLocation
chr17	ENSG00000267737	lncRNA	NA	0	0	0	4.2644	6.71405	12.8816	7.31644	13.3526	15.6192	2.78856	0.000257	4.72519	3.93e-05	118739	-7393	78342737	78344357	+	upstream	7193	NearestLocation
chr6	ENSG00000205269	protein_coding	TMEM170B	4.45953	2.05402	3.37437	21.322	20.1421	32.204	29.2658	43.8728	43.1824	2.78842	7.56e-07	3.47277	6.3e-10	227133	-121	11537749	11583524	+	overlapStart	79	NearestLocation
chr5	ENSG00000250069	lncRNA	NA	0	6.16207	0	21.322	13.4281	21.4694	20.9041	33.3814	20.213	2.78784	2.39e-05	3.3488	1.49e-06	220482	19328	140200163	140203187	+	downstream	16104	NearestLocation
chr2	ENSG00000138032	protein_coding	PPM1B	0	0	0	11.0874	0	17.1755	4.18082	18.1214	18.3755	2.78709	0.000265	4.65614	5.89e-05	136326	253	44167969	44218537	+	inside	53	NearestLocation
chr20	ENSG00000232943	processed_pseudogene	GGCTP2	0	0	0	4.2644	6.71405	8.58774	20.9041	19.0751	14.7004	2.78618	0.000245	5.61599	1.25e-06	157509	5135	18220113	18220512	+	downstream	4536	NearestLocation
chr8	ENSG00000254527	processed_pseudogene	ENPP7P12	0	0	0	9.38169	5.7549	15.0285	4.18082	3.81502	11.9441	2.7843	0.000267	2.19123	0.00118504	263305	-9881	12205759	12206389	-	upstream	9681	NearestLocation
chr18	ENSG00000267233	processed_pseudogene	HNRNPA3P16	5.57441	1.02701	0	17.0576	10.5506	25.7632	44.9438	67.7166	53.2889	2.78225	1.18e-05	4.49605	3.23e-12	123303	-65822	50814392	50815730	+	upstream	65622	NearestLocation
chr7	ENSG00000105810	protein_coding	CDK6	5.57441	0	0	13.6461	18.2238	18.249	19.8589	35.289	44.1011	2.78217	3.45e-05	3.99197	3.28e-08	254059	-315	92604921	92833917	-	upstream	115	NearestLocation
chr17	ENSG00000141741	protein_coding	MIEN1	0	3.08103	0	17.9105	13.4281	11.8081	13.5877	23.8439	26.6444	2.78144	0.000115	3.93073	7.6e-06	113760	37	39729156	39730491	-	overlapStart	163	NearestLocation
chr1	ENSG00000117791	protein_coding	MTARC2	0	0	4.49916	19.6163	11.5098	16.102	17.7685	36.2427	18.3755	2.7797	7.05e-05	3.78446	2.25e-06	25872	3037	220748322	220784815	+	inside	2837	NearestLocation
chr8	ENSG00000253123	lncRNA	NA	0	2.05402	10.1231	36.6739	26.8562	47.2326	35.537	77.2542	74.4207	2.77885	3.55e-05	3.75874	2.62e-07	266583	28558	37326575	37330837	-	downstream	24096	NearestLocation
chr20	ENSG00000287443	lncRNA	NA	0	0	0	9.38169	1.9183	11.8081	13.5877	16.2138	11.0253	2.77707	0.000259	4.99501	2.01e-05	160894	-1688	47974137	47977584	+	upstream	1488	NearestLocation
chr2	ENSG00000268603	lncRNA	NA	0	2.05402	3.37437	19.6163	10.5506	22.5428	14.6329	16.2138	21.1318	2.7764	4.73e-05	2.83979	5.16e-05	153322	109	219497611	219498706	-	overlapStart	91	NearestLocation
chr1	ENSG00000282317	lncRNA	NA	0	0	0	5.11728	1.9183	12.8816	15.6781	20.9826	25.7257	2.77409	0.000249	5.78664	6.6e-07	29351	27834	244731024	244731586	+	downstream	27072	NearestLocation
chr2	ENSG00000127838	protein_coding	PNKD	2.22977	3.08103	0	20.4691	13.4281	16.102	16.7233	32.4277	24.8069	2.773	3.87e-05	3.57374	1.02e-06	153143	-2	218323189	218346756	+	overlapStart	198	NearestLocation
chr15	ENSG00000178081	transcribed_unprocessed_pseudogene	ULK4P3	0	3.08103	13.4975	45.2027	38.366	69.7754	57.4863	99.1906	85.4459	2.77284	3.95e-05	3.6728	6.55e-07	93561	150	30103732	30131757	+	overlapStart	50	NearestLocation
chr17	ENSG00000133195	protein_coding	SLC39A11	0	0	0	0	14.3872	9.66121	15.6781	20.9826	13.7816	2.77238	0.000262	5.32188	8.99e-06	118126	-21150	72823607	72992949	-	upstream	20950	NearestLocation
chr9	ENSG00000198435	protein_coding	NRARP	0	0	0	17.0576	0	8.58774	9.40685	17.1676	17.4567	2.77203	0.000266	4.97659	2.72e-05	286019	3097	137299631	137302271	-	downstream	257	NearestLocation
chr4	ENSG00000163697	protein_coding	APBB2	0	1.02701	2.24958	17.0576	14.3872	16.102	11.4973	24.7976	6.43142	2.77015	0.000135	2.70076	0.000258	191856	50	41065669	41216714	-	overlapStart	150	NearestLocation
chr5	ENSG00000145819	protein_coding	ARHGAP26	1.11488	0	7.87354	19.6163	14.3872	33.2775	37.6274	38.1502	31.2383	2.7698	4.28e-06	3.49072	9.37e-09	220869	-4658	143133985	143147516	+	upstream	4458	NearestLocation
chr5	ENSG00000171617	protein_coding	ENC1	0	0	0	0	9.5915	13.9551	10.4521	26.7052	18.3755	2.76894	0.000262	5.4984	4.67e-06	212430	-67	74629552	74632262	-	overlapStart	133	NearestLocation
chr10	ENSG00000213025	processed_pseudogene	COX20P1	0	2.05402	4.49916	20.4691	17.2647	17.1755	16.7233	27.6589	25.7257	2.76642	2.12e-05	3.25377	1.8e-06	37124	-32341	68632371	68632727	+	upstream	32141	NearestLocation
chr2	ENSG00000287151	lncRNA	C2orf27A	3.34465	0	1.12479	18.7634	5.7549	24.6898	22.9945	21.9364	16.5379	2.76639	8.1e-05	3.47021	1.49e-05	144160	-13391	131682475	131767404	+	upstream	13191	NearestLocation
chr20	ENSG00000088836	protein_coding	SLC4A11	0	0	4.49916	16.2047	12.4689	16.102	30.311	29.5664	22.9693	2.76487	6.19e-05	4.00315	2.81e-07	156052	-17	3237544	3239559	-	overlapStart	183	NearestLocation
chr5	ENSG00000113734	protein_coding	BNIP1	0	0	2.24958	10.2346	12.4689	20.3959	14.6329	20.0289	15.6192	2.76462	0.00019	3.69626	7.99e-05	224736	-4	173144531	173164387	+	overlapStart	196	NearestLocation
chr12	ENSG00000257955	lncRNA	NA	0	0	3.37437	17.0576	8.63235	16.102	30.311	45.7803	19.2942	2.76226	0.00011	4.52002	2.06e-07	63119	3382	48019771	48025382	-	inside	2029	NearestLocation
chr12	ENSG00000257725	lncRNA	LINC02399	0	3.08103	4.49916	17.9105	21.1013	22.5428	12.5425	43.8728	35.8322	2.76121	1.41e-05	3.46057	1.47e-07	68579	295	89947693	89949726	+	inside	95	NearestLocation
chr1	ENSG00000143772	protein_coding	ITPKB	1.11488	10.2701	6.74874	35.821	39.3251	55.8203	38.6726	95.3755	62.4766	2.76121	1.78e-09	3.35904	1.7e-13	26727	13987	226631690	226737829	-	inside	13787	NearestLocation
chr10	ENSG00000148848	protein_coding	ADAM12	6.6893	0	2.24958	15.3519	19.183	36.4979	24.0397	19.0751	11.0253	2.76098	1.34e-05	1.99947	0.000172	44649	-36054	126135368	126155305	-	upstream	35854	NearestLocation
chr1	ENSG00000235052	lncRNA	NA	6.6893	1.02701	2.24958	26.4393	17.2647	27.9102	43.8986	69.6241	59.7203	2.7605	6.25e-07	4.03661	1.48e-13	2558	-3910	23549139	23550915	-	upstream	3710	NearestLocation
chr6	ENSG00000242989	misc_RNA	RN7SL332P	0	0	0	7.67593	3.8366	10.7347	5.22603	16.2138	25.7257	2.75664	0.000263	5.29162	7.83e-06	227631	35506	15112968	15113221	+	downstream	35053	NearestLocation
chr1	ENSG00000284700	lncRNA	NA	4.45953	1.02701	1.12479	16.2047	18.2238	20.3959	16.7233	26.7052	27.5632	2.75374	2.16e-05	3.27391	1.47e-06	6392	2	50423609	50425316	+	overlapStart	198	NearestLocation
chr10	ENSG00000122873	protein_coding	CISD1	14.4935	15.4052	12.3727	97.2284	60.4264	135.257	112.882	182.167	135.06	2.75326	7.98e-17	3.31433	5.28e-24	35931	243	58269178	58288348	+	inside	43	NearestLocation
chr9	ENSG00000204054	lncRNA	LINC00963	4.45953	0	4.49916	20.4691	18.2238	26.8367	35.537	50.549	28.482	2.75302	3.26e-06	3.59573	1.38e-09	285220	-580	129496915	129504274	+	upstream	380	NearestLocation
chr13	ENSG00000120697	protein_coding	ALG5	4.45953	1.02701	3.37437	25.5864	14.3872	24.6898	32.4014	37.1965	38.5885	2.74806	2.97e-06	3.52145	2.38e-09	75679	26	36964715	36999299	-	overlapStart	174	NearestLocation
chr10	ENSG00000107957	protein_coding	SH3PXD2A	0	0	2.24958	15.3519	16.3055	18.249	3.13562	6.67629	15.6192	2.74654	0.000218	1.00795	0.00405849	41835	25766	103660985	103855394	-	inside	25566	NearestLocation
chr1	ENSG00000185630	protein_coding	PBX1	0	4.10804	0	17.0576	19.183	12.8816	8.36164	22.8901	21.1318	2.74636	9e-05	3.11793	5.62e-05	18420	-176	164559184	164851831	+	overlapStart	24	NearestLocation
chr6	ENSG00000135537	protein_coding	AFG1L	4.45953	7.18908	14.6223	52.0257	50.8349	78.3631	82.5712	135.433	90.0398	2.74396	5.53e-13	3.51704	8.22e-21	239249	-8	108295054	108526001	+	overlapStart	192	NearestLocation
chr3	ENSG00000175040	protein_coding	CHST2	0	0	0	12.7932	0	7.51427	24.0397	23.8439	17.4567	2.74344	0.000261	5.81167	8.02e-07	183632	-428	143119771	143124014	+	upstream	228	NearestLocation
chr1	ENSG00000224609	lncRNA	FGGY-DT	1.11488	6.16207	0	18.7634	23.0196	17.1755	39.7178	23.8439	26.6444	2.74216	1.12e-05	3.43735	8.32e-08	7676	5086	59132473	59146827	-	inside	4886	NearestLocation
chr6	ENSG00000228793	lncRNA	NA	0	2.05402	3.37437	10.2346	19.183	19.3224	38.6726	41.9652	23.8881	2.74199	3.59e-05	4.06716	1.22e-08	226156	11891	3593848	3624747	-	inside	11691	NearestLocation
chr22	ENSG00000100316	protein_coding	RPL3	0	0	3.37437	14.499	7.6732	20.3959	26.1301	19.0751	34.9134	2.74081	0.000118	4.26961	1.12e-06	168918	416	39315362	39317068	-	inside	216	NearestLocation
chr13	ENSG00000212559	rRNA_pseudogene	RNA5SP35	0	0	0	5.97016	1.9183	16.102	10.4521	12.3988	17.4567	2.73873	0.000272	4.91542	2.67e-05	81962	74771	94025470	94025598	-	downstream	74443	NearestLocation
chr2	ENSG00000127838	protein_coding	PNKD	3.34465	1.02701	1.12479	18.7634	23.0196	18.249	2.09041	5.72253	11.0253	2.73597	8.38e-05	0.162913	0.0498024	153146	-2855	218340213	218346784	+	upstream	2655	NearestLocation
chr20	ENSG00000225417	lncRNA	NA	0	0	0	5.97016	3.8366	7.51427	16.7233	37.1965	28.482	2.7356	0.000249	6.22068	3.41e-08	157731	3606	20214299	20215262	-	downstream	2443	NearestLocation
chr6	ENSG00000237425	processed_pseudogene	RPSAP2	8.91906	3.08103	4.49916	40.0854	24.9379	49.3795	32.4014	51.5028	42.2636	2.7353	6.26e-09	2.89037	8.39e-10	229412	-5902	28732017	28732904	+	upstream	5702	NearestLocation
chr5	ENSG00000204909	protein_coding	SPINK9	0	0	0	6.82304	1.9183	13.9551	9.40685	20.9826	14.7004	2.73415	0.00027	5.19144	1.14e-05	221552	-753	148321203	148339722	+	upstream	553	NearestLocation
chr10	ENSG00000225292	lncRNA	LINC02935	0	0	0	9.38169	1.9183	9.66121	18.8137	14.3063	15.6192	2.73054	0.000267	5.38265	4.79e-06	42976	9749	112888735	112906111	+	inside	7427	NearestLocation
chrX	ENSG00000131174	protein_coding	COX7B	0	0	7.87354	40.0854	23.0196	51.5264	32.4014	80.1155	66.1517	2.73038	0.000148	4.08109	9.27e-06	293411	200	77899485	77905461	+	inside	0	NearestLocation
chr10	ENSG00000226900	lncRNA	NA	0	0	4.49916	11.9403	9.5915	27.9102	11.4973	39.104	30.3195	2.72366	9.02e-05	3.92914	1.72e-06	45287	-31	132511623	132517139	-	overlapStart	169	NearestLocation
chr4	ENSG00000287181	lncRNA	NA	0	0	0	3.41152	8.63235	10.7347	14.6329	16.2138	8.26896	2.72191	0.000274	4.92036	2.38e-05	195648	7585	88352222	88358423	-	downstream	1184	NearestLocation
chr12	ENSG00000136048	protein_coding	DRAM1	2.22977	0	4.49916	22.1749	12.4689	18.249	27.1753	29.5664	32.1571	2.72032	2.08e-05	3.60824	7.1e-08	70092	-97	101877580	101923612	+	overlapStart	103	NearestLocation
chr10	ENSG00000107731	protein_coding	UNC5B	3.34465	5.13506	0	15.3519	18.2238	32.204	21.9493	23.8439	27.5632	2.7194	8.15e-06	2.93588	2.11e-06	37446	-146	71212927	71302864	+	overlapStart	54	NearestLocation
chr18	ENSG00000173482	protein_coding	PTPRM	1.11488	0	0	11.0874	9.5915	10.7347	13.5877	26.7052	24.8069	2.71779	0.000247	5.01983	6.09e-06	119927	-30952	8244057	8251821	+	upstream	30752	NearestLocation
chr8	ENSG00000129422	protein_coding	MTUS1	6.6893	2.05402	5.62395	32.4095	16.3055	51.5264	22.9945	62.9479	50.5326	2.71707	3.73e-07	3.1848	2.51e-09	263943	5858	17643804	17800668	-	inside	5658	NearestLocation
chr9	ENSG00000226355	lncRNA	NA	0	0	0	9.38169	0.95915	10.7347	13.5877	21.9364	17.4567	2.71667	0.000271	5.50162	3.23e-06	285202	-24550	129438216	129439118	+	upstream	24350	NearestLocation
chr18	ENSG00000273348	lncRNA	NA	4.45953	3.08103	0	16.2047	10.5506	38.6448	10.4521	42.919	28.482	2.71551	3.23e-05	3.23748	3.47e-06	120633	1110	22347846	22348252	-	downstream	504	NearestLocation
chr17	ENSG00000074755	protein_coding	ZZEF1	7.80418	7.18908	22.4958	91.2582	58.5081	107.347	110.792	202.196	154.354	2.71537	1.48e-08	3.57588	7.83e-14	109796	40	4075952	4143020	-	overlapStart	160	NearestLocation
chr19	ENSG00000065989	protein_coding	PDE4A	0	4.10804	2.24958	16.2047	15.3464	22.5428	18.8137	50.549	29.4008	2.715	2.63e-05	3.76359	3.76e-08	126646	4032	10420538	10469630	+	inside	3832	NearestLocation
chr10	ENSG00000237512	lncRNA	UNC5B-AS1	0	0	1.12479	4.2644	9.5915	18.249	15.6781	43.8728	30.3195	2.7145	0.000249	5.47815	1.01e-06	37451	-18178	71217220	71218294	-	upstream	17978	NearestLocation
chr1	ENSG00000228056	processed_pseudogene	CFL1P3	0	0	0	13.6461	0.95915	13.9551	3.13562	20.9826	9.18774	2.71431	0.000286	4.03365	0.000155	8315	-62886	63843196	63843685	-	upstream	62686	NearestLocation
chr14	ENSG00000166165	protein_coding	CKB	6.6893	8.21609	11.2479	54.5844	50.8349	70.8489	116.018	155.462	135.979	2.71232	3.43e-14	3.92403	3.57e-29	92691	63	103519992	103521101	-	overlapStart	137	NearestLocation
chr15	ENSG00000259275	lncRNA	NA	0	0	0	10.2346	0	18.249	6.27123	12.3988	17.4567	2.71196	0.000286	4.28685	0.000109	101084	2470	96372533	96395014	+	inside	2270	NearestLocation
chr1	ENSG00000157916	protein_coding	RER1	1.11488	0	8.99833	22.1749	21.1013	27.9102	24.0397	45.7803	51.4513	2.71048	2.95e-06	3.51775	1.49e-09	171	14	2391857	2396367	+	overlapStart	186	NearestLocation
chr1	ENSG00000052723	protein_coding	SIKE1	3.34465	3.08103	6.74874	28.9979	23.0196	38.6448	34.4918	41.9652	42.2636	2.70886	7.38e-08	3.11371	5.33e-10	14721	-3	114779098	114780537	-	overlapStart	197	NearestLocation
chr2	ENSG00000173166	protein_coding	RAPH1	2.22977	0	7.87354	30.7037	9.5915	33.2775	26.1301	26.7052	24.8069	2.70884	7.66e-06	2.80843	4.18e-06	151486	-163	203439437	203535335	-	overlapStart	37	NearestLocation
chr10	ENSG00000077420	protein_coding	APBB1IP	1.11488	0	0	17.9105	3.8366	10.7347	11.4973	38.1502	28.482	2.70849	0.000254	5.25791	3.11e-06	32742	5179	26561943	26567226	+	overlapEnd	96	NearestLocation
chr11	ENSG00000134571	protein_coding	MYBPC3	0	0	0	11.0874	3.8366	6.44081	13.5877	20.0289	10.1065	2.70727	0.000275	5.18081	1.03e-05	49545	1484	47331406	47352702	-	inside	1284	NearestLocation
chr18	ENSG00000267374	lncRNA	MIR924HG	0	5.13506	1.12479	12.7932	16.3055	26.8367	14.6329	25.7514	25.7257	2.70572	3.49e-05	3.13806	6.62e-06	122197	5	39348132	39800291	-	overlapStart	195	NearestLocation
chr14	ENSG00000089902	protein_coding	RCOR1	0	0	7.87354	19.6163	12.4689	28.9836	20.9041	31.4739	29.4008	2.70449	1.91e-05	3.2632	8.06e-07	92590	-1	102592649	102730561	+	overlapStart	199	NearestLocation
chr9	ENSG00000200941	snRNA	RNU6-694P	0	0	0	6.82304	2.87745	8.58774	14.6329	28.6127	23.8881	2.70358	0.000264	5.91908	2.47e-07	276255	-36972	4386410	4386556	-	upstream	36772	NearestLocation
chr7	ENSG00000241258	protein_coding	CRCP	1.11488	4.10804	6.74874	30.7037	13.4281	39.7183	34.4918	54.3641	41.3448	2.70346	6.2e-07	3.35681	5.3e-10	251911	165	66114859	66134489	+	overlapStart	35	NearestLocation
chr8	ENSG00000137547	protein_coding	MRPL15	1.11488	6.16207	8.99833	36.6739	22.0604	52.5999	59.5767	76.3004	68.908	2.69975	5.16e-09	3.58636	3.67e-15	267984	14	54135241	54148514	+	overlapStart	186	NearestLocation
chr2	ENSG00000239202	misc_RNA	RN7SL499P	4.45953	1.02701	10.1231	40.0854	23.0196	41.8652	22.9945	41.9652	36.7509	2.69809	7.02e-08	2.6543	1.13e-07	154628	-20172	231645998	231646273	-	upstream	19972	NearestLocation
chr2	ENSG00000144579	protein_coding	CTDSP1	0	4.10804	6.74874	22.1749	25.897	28.9836	16.7233	32.4277	38.5885	2.69792	1.94e-06	2.91361	3.09e-07	153156	17	218399868	218405941	+	overlapStart	183	NearestLocation
chr8	ENSG00000176623	protein_coding	RMDN1	0	0	1.12479	11.9403	4.79575	18.249	17.7685	14.3063	12.8628	2.69761	0.000264	4.11438	8.32e-05	270632	83	86504830	86508619	-	overlapStart	117	NearestLocation
chr9	ENSG00000135049	protein_coding	AGTPBP1	6.6893	0	1.12479	24.7335	12.4689	21.4694	22.9945	53.4103	42.2636	2.6976	1.46e-05	3.81427	2.78e-09	281056	-201	85546671	85742029	-	upstream	1	NearestLocation
chrX	ENSG00000235189	lncRNA	NA	0	0	3.37437	17.0576	4.79575	19.3224	35.537	30.5202	30.3195	2.6941	0.000123	4.53441	1.86e-07	299576	40	129869064	129957528	-	overlapStart	160	NearestLocation
chr10	ENSG00000151240	protein_coding	DIP2C	0	0	0	4.2644	6.71405	10.7347	6.27123	20.9826	18.3755	2.69324	0.00028	5.25114	8.47e-06	29602	-57552	274190	486558	-	upstream	57352	NearestLocation
chr1	ENSG00000206652	snRNA	RNU1-1	0	2.05402	0	11.0874	9.5915	18.249	31.3562	33.3814	23.8881	2.69312	0.000195	4.8325	1.2e-06	1672	327	16514122	16514285	-	overlapEnd	36	NearestLocation
chr4	ENSG00000172493	protein_coding	AFF1	0	2.05402	3.37437	18.7634	10.5506	21.4694	14.6329	32.4277	19.2942	2.69248	5.6e-05	3.37421	5.34e-06	195506	46	87007243	87108300	+	overlapStart	154	NearestLocation
chr6	ENSG00000164379	protein_coding	FOXQ1	3.34465	0	2.24958	9.38169	15.3464	23.6163	30.311	31.4739	39.5073	2.69158	4.16e-05	4.02184	1.79e-08	225839	-59	1312098	1314758	+	overlapStart	141	NearestLocation
chr9	ENSG00000099219	protein_coding	ERMP1	5.57441	6.16207	3.37437	40.0854	15.3464	48.306	33.4466	60.0866	52.3701	2.68941	8.51e-08	3.19438	1.69e-10	276379	516	5749832	5833027	-	inside	316	NearestLocation
chr5	ENSG00000238961	snoRNA	SNORA47	0	1.02701	2.24958	13.6461	8.63235	20.3959	13.5877	26.7052	33.9946	2.68921	0.000132	4.15845	2.44e-06	212742	3232	77080434	77080571	-	downstream	2895	NearestLocation
chr1	ENSG00000066136	protein_coding	NFYC	0	0	0	2.55864	0.95915	15.0285	22.9945	41.0115	30.3195	2.68915	0.000267	6.36081	2.6e-08	4915	4326	40692290	40766687	+	inside	4126	NearestLocation
chr1	ENSG00000264470	miRNA	MIR4794	1.11488	0	0	12.7932	7.6732	12.8816	9.40685	20.9826	20.213	2.68774	0.000263	4.48632	3.61e-05	8414	15758	64579847	64579923	+	downstream	15482	NearestLocation
chr1	ENSG00000116266	protein_coding	STXBP3	0	0	1.12479	9.38169	5.7549	19.3224	11.4973	18.1214	19.2942	2.68749	0.000265	4.36622	4.97e-05	13853	4155	108746682	108753201	+	inside	2164	NearestLocation
chr17	ENSG00000278259	protein_coding	MYO19	11.1488	3.08103	3.37437	32.4095	32.6111	52.5999	48.0794	55.3178	56.0452	2.68471	1.99e-09	3.13896	1.68e-12	113350	97	36527654	36534790	-	overlapStart	103	NearestLocation
chr12	ENSG00000246331	lncRNA	NA	4.45953	9.2431	6.74874	34.9681	28.7745	75.1427	67.9384	77.2542	75.3394	2.68397	5.19e-10	3.36628	3.55e-15	61275	-43	30755074	30780739	+	overlapStart	157	NearestLocation
chr20	ENSG00000125991	protein_coding	ERGIC3	0	0	4.49916	13.6461	10.5506	23.6163	15.6781	26.7052	17.4567	2.68363	9.29e-05	3.43253	1.61e-05	159130	81	35542192	35548865	+	overlapStart	119	NearestLocation
chr12	ENSG00000178401	protein_coding	DNAJC22	0	4.10804	7.87354	25.5864	19.183	37.5714	38.6726	65.8091	59.7203	2.68321	3.54e-07	3.69231	1.36e-12	63353	-67	49347038	49351914	+	overlapStart	133	NearestLocation
chr5	ENSG00000286644	lncRNA	NA	7.80418	2.05402	0	23.0278	12.4689	34.351	38.6726	43.8728	35.8322	2.68166	3.58e-06	3.48592	2.06e-09	225691	-598	181207480	181217864	-	upstream	398	NearestLocation
chr10	ENSG00000254929	lncRNA	NA	5.57441	4.10804	14.6223	48.6142	39.3251	71.9223	63.7575	103.006	95.5525	2.68161	1.92e-11	3.4058	6.54e-18	34753	-77	47523358	47553514	-	overlapStart	123	NearestLocation
chr12	ENSG00000280634	lncRNA	THRIL	0	0	0	6.82304	9.5915	8.58774	10.4521	9.53755	7.35019	2.68056	0.000292	3.75478	0.000203	73084	1901	125025434	125027410	-	overlapEnd	125	NearestLocation
chr22	ENSG00000183569	protein_coding	SERHL2	0	0	0	14.499	0	10.7347	13.5877	16.2138	11.9441	2.6802	0.000292	4.85719	3.55e-05	169323	316	42554021	42574055	+	inside	116	NearestLocation
chr18	ENSG00000017797	protein_coding	RALBP1	4.45953	6.16207	0	24.7335	17.2647	33.2775	29.2658	54.3641	50.5326	2.68018	1.27e-06	3.53855	1.32e-10	120025	-20	9475513	9538114	+	overlapStart	180	NearestLocation
chr10	ENSG00000107554	protein_coding	DNMBP	0	0	0	3.41152	4.79575	15.0285	10.4521	30.5202	6.43142	2.67869	0.000288	5.23564	1.11e-05	41270	12543	99875577	100009947	-	inside	12343	NearestLocation
chr22	ENSG00000100079	protein_coding	LGALS2	2.22977	0	0	17.9105	8.63235	10.7347	30.311	38.1502	40.426	2.67768	0.000194	5.12286	2.1e-07	168705	-131	37571849	37582616	-	overlapStart	69	NearestLocation
chr10	ENSG00000148730	protein_coding	EIF4EBP2	0	3.08103	7.87354	23.8807	22.0604	28.9836	34.4918	41.9652	46.8575	2.67743	7.64e-07	3.41481	2.28e-10	37348	1032	70404145	70428618	+	inside	832	NearestLocation
chr1	ENSG00000235169	protein_coding	SMIM1	0	0	1.12479	10.2346	9.5915	12.8816	13.5877	19.0751	16.5379	2.67719	0.000264	4.45329	3.72e-05	264	3310	3772825	3775388	+	downstream	547	NearestLocation
chr19	ENSG00000270802	processed_pseudogene	NA	0	0	0	3.41152	6.71405	10.7347	8.36164	17.1676	24.8069	2.67559	0.000283	5.43819	3.9e-06	127222	-2745	15338948	15339237	+	upstream	2545	NearestLocation
chr20	ENSG00000125772	protein_coding	GPCPD1	0	7.18908	0	17.9105	12.4689	27.9102	26.1301	34.3352	40.426	2.6739	1.82e-05	3.60322	2.97e-08	156346	-134	5544439	5611006	-	overlapStart	66	NearestLocation
chr14	ENSG00000259153	lncRNA	MAP3K9-DT	1.11488	0	0	9.38169	8.63235	16.102	12.5425	20.0289	11.9441	2.6694	0.00027	4.13661	7.75e-05	89229	10	70809985	70815729	+	overlapStart	190	NearestLocation
chr7	ENSG00000106348	protein_coding	IMPDH1	5.57441	0	2.24958	17.9105	13.4281	27.9102	17.7685	32.4277	33.0759	2.66816	1.92e-05	3.30289	4.21e-07	258490	-7	128400135	128409947	-	overlapStart	193	NearestLocation
chr17	ENSG00000006125	protein_coding	AP2B1	0	0	0	2.55864	9.5915	8.58774	21.9493	11.4451	15.6192	2.66576	0.000285	5.39327	4.54e-06	113275	-2666	35621275	35670898	+	upstream	2466	NearestLocation
chr22	ENSG00000226287	transcribed_unprocessed_pseudogene	TMEM191A	4.45953	3.08103	0	18.7634	11.5098	30.0571	14.6329	47.6878	33.9946	2.66298	2.52e-05	3.51584	1.51e-07	166553	9	20702677	20704602	+	overlapStart	191	NearestLocation
chr9	ENSG00000083223	protein_coding	TUT7	2.22977	8.21609	2.24958	31.5566	23.9787	32.204	17.7685	42.919	43.1824	2.6627	5.94e-07	2.92418	4.31e-08	281133	77	86287733	86354410	-	overlapStart	123	NearestLocation
chr14	ENSG00000257556	lncRNA	LINC02298	16.7232	9.2431	1.12479	53.7315	50.8349	79.4366	100.34	161.185	118.522	2.66174	6.77e-07	3.7123	4.55e-12	92844	-2096	105092737	105098674	+	upstream	1896	NearestLocation
chr3	ENSG00000289986	lncRNA	NA	1.11488	0	0	9.38169	3.8366	19.3224	17.7685	34.3352	19.2942	2.6598	0.000268	5.12607	4.96e-06	183758	19474	144350307	144417524	+	inside	19274	NearestLocation
chr9	ENSG00000137145	protein_coding	DENND4C	10.0339	6.16207	15.7471	62.2603	50.8349	92.3182	82.5712	113.497	111.172	2.6566	5.15e-14	3.24759	1.47e-20	277485	-269	19230435	19372858	+	upstream	69	NearestLocation
chr1	ENSG00000176444	protein_coding	CLK2	8.91906	0	0	28.1451	27.8153	47.2326	50.1699	72.4854	46.8575	2.65634	0.000117	3.94459	3.27e-06	16999	-68	155268094	155278491	-	overlapStart	132	NearestLocation
chr5	ENSG00000247993	lncRNA	FOXD1-AS1	0	0	0	10.2346	8.63235	5.36734	5.22603	12.3988	13.7816	2.65516	0.000298	4.23721	0.000103	212264	-4611	73446357	73446984	+	upstream	4411	NearestLocation
chr15	ENSG00000140332	protein_coding	TLE3	0	0	0	10.2346	0	6.44081	32.4014	31.4739	33.9946	2.65444	0.000272	6.43877	1.08e-08	97534	-13646	70047790	70098176	-	upstream	13446	NearestLocation
chr16	ENSG00000179958	protein_coding	DCTPP1	6.6893	7.18908	14.6223	50.32	42.2026	92.3182	84.6616	117.312	88.2023	2.65434	3.05e-12	3.31611	1.32e-18	104772	-70	30423615	30430030	-	overlapStart	130	NearestLocation
chr19	ENSG00000283525	transcribed_unprocessed_pseudogene	NA	0	0	0	1.70576	12.4689	4.29387	21.9493	26.7052	22.0506	2.65373	0.00028	5.97206	2.22e-07	130385	-3235	43690002	43700508	+	upstream	3035	NearestLocation
chr11	ENSG00000014216	protein_coding	CAPN1	8.91906	0	7.87354	30.7037	35.4885	41.8652	44.9438	72.4854	63.3954	2.65146	7.63e-09	3.40376	6.18e-14	50704	225	65181194	65212006	+	inside	25	NearestLocation
chr1	ENSG00000213028	processed_pseudogene	NA	0	0	0	0	15.3464	6.44081	18.8137	15.2601	26.6444	2.65065	0.000294	5.65995	2.19e-06	27171	-4715	229688999	229689904	-	upstream	4515	NearestLocation
chr3	ENSG00000239445	lncRNA	ST3GAL6-AS1	0	0	5.62395	13.6461	14.3872	22.5428	15.6781	25.7514	22.9693	2.64982	6.16e-05	3.31208	7.2e-06	179427	9479	98715206	98718445	-	downstream	6040	NearestLocation
chr5	ENSG00000171444	protein_coding	MCC	0	0	0	5.97016	0	17.1755	10.4521	24.7976	20.213	2.64788	0.000298	5.48203	5.24e-06	217080	5522	113101734	113203317	-	inside	5322	NearestLocation
chr10	ENSG00000226428	processed_pseudogene	RPL15P13	0	0	6.74874	12.7932	20.1421	21.4694	24.0397	29.5664	19.2942	2.64695	3.72e-05	3.28783	2.07e-06	43247	-19082	114900722	114901366	+	upstream	18882	NearestLocation
chr21	ENSG00000212136	snRNA	RNU6-696P	1.11488	2.05402	0	13.6461	10.5506	23.6163	9.40685	17.1676	7.35019	2.64553	0.000171	1.70311	0.00111857	165014	9903	37045530	37045636	+	downstream	9597	NearestLocation
chr14	ENSG00000258603	lncRNA	NA	0	4.10804	2.24958	20.4691	4.79575	25.7632	54.3507	54.3641	55.1264	2.64469	2.62e-05	4.47572	1.15e-11	89502	-20	73619690	73633941	-	overlapStart	180	NearestLocation
chr5	ENSG00000037749	protein_coding	MFAP3	0	2.05402	0	8.52881	8.63235	22.5428	22.9945	31.4739	33.0759	2.64458	0.000212	4.80557	1.66e-06	222357	44811	154097023	154122021	+	downstream	19613	NearestLocation
chr6	ENSG00000146112	protein_coding	PPP1R18	6.6893	2.05402	5.62395	28.1451	23.0196	42.9387	27.1753	48.6415	42.2636	2.64249	1.47e-07	2.99053	2.51e-09	229729	0	30676389	30687158	-	overlapStart	200	NearestLocation
chr1	ENSG00000225233	lncRNA	NA	5.57441	0	0	19.6163	10.5506	17.1755	24.0397	61.9941	44.1011	2.63961	5.09e-05	4.36784	1.18e-09	24967	93868	213492288	213579267	+	downstream	6689	NearestLocation
chr12	ENSG00000121350	protein_coding	PYROXD1	4.45953	0	0	13.6461	9.5915	20.3959	27.1753	31.4739	30.3195	2.63805	8.28e-05	4.10615	1.46e-07	60086	72	21437705	21468770	+	overlapStart	128	NearestLocation
chr20	ENSG00000271303	protein_coding	SRXN1	0	1.02701	0	9.38169	17.2647	8.58774	5.22603	19.0751	21.1318	2.63669	0.000285	4.0974	8.95e-05	155706	7471	646615	653200	-	downstream	686	NearestLocation
chr12	ENSG00000272849	lncRNA	NA	1.11488	3.08103	7.87354	19.6163	17.2647	44.0122	41.8082	63.9016	43.1824	2.63444	1.12e-06	3.54356	4.58e-11	72740	1207	121797511	121801972	+	inside	1007	NearestLocation
chr16	ENSG00000162076	protein_coding	FLYWCH2	5.57441	0	2.24958	17.0576	14.3872	24.6898	31.3562	54.3641	36.7509	2.63354	1.44e-05	3.86567	5.86e-10	102010	10	2883228	2896723	+	overlapStart	190	NearestLocation
chr6	ENSG00000197409	protein_coding	H3C4	0	0	1.12479	10.2346	5.7549	20.3959	12.5425	8.5838	16.5379	2.63306	0.000288	3.44841	0.000241	229060	299	26196784	26197286	-	inside	3	NearestLocation
chr1	ENSG00000162601	protein_coding	MYSM1	5.57441	7.18908	0	34.9681	18.2238	32.204	34.4918	51.5028	41.3448	2.632	3.64e-07	3.21767	4.15e-10	7586	107	58654841	58700052	-	overlapStart	93	NearestLocation
chr11	ENSG00000255520	lncRNA	NA	0	0	0	7.67593	2.87745	17.1755	7.31644	11.4451	6.43142	2.63001	0.000311	3.13574	0.000439	49526	11644	47123104	47130801	-	downstream	3747	NearestLocation
chr17	ENSG00000136478	protein_coding	TEX2	0	0	0	5.11728	10.5506	4.29387	11.4973	20.0289	17.4567	2.62867	0.000295	5.41269	3.91e-06	117044	8887	64148883	64212719	-	inside	8687	NearestLocation
chr16	ENSG00000007545	protein_coding	CRAMP1	4.45953	10.2701	0	26.4393	27.8153	63.3346	52.2603	69.6241	63.3954	2.62813	2.97e-05	3.47263	2.8e-07	101879	-10651	1662462	1668063	+	upstream	10451	NearestLocation
chr22	ENSG00000186716	protein_coding	BCR	0	0	1.12479	12.7932	7.6732	9.66121	14.6329	30.5202	32.1571	2.62755	0.000272	5.28514	2.02e-06	166790	20871	23198332	23253833	+	inside	20671	NearestLocation
chr17	ENSG00000187838	protein_coding	PLSCR3	5.57441	3.08103	1.12479	17.0576	24.9379	24.6898	28.2205	42.919	35.8322	2.6262	3.46e-06	3.35318	3.66e-09	110250	100	7389733	7394807	-	overlapStart	100	NearestLocation
chr16	ENSG00000166501	protein_coding	PRKCB	0	0	0	8.52881	0	11.8081	18.8137	24.7976	18.3755	2.62486	0.000298	5.73135	1.22e-06	104139	3420	23963716	24092839	+	inside	3220	NearestLocation
chr5	ENSG00000113231	protein_coding	PDE8B	0	2.05402	3.37437	11.0874	18.2238	22.5428	14.6329	31.4739	11.9441	2.62317	7.5e-05	3.06535	2.87e-05	212768	-28494	77210449	77331473	+	upstream	28294	NearestLocation
chr10	ENSG00000048740	protein_coding	CELF2	0	0	0	7.67593	0	17.1755	9.40685	21.9364	14.7004	2.62289	0.000309	5.07462	2.13e-05	30763	7032	10798624	11331257	+	inside	6832	NearestLocation
chr19	ENSG00000133250	protein_coding	ZNF414	1.11488	2.05402	5.62395	19.6163	18.2238	28.9836	8.36164	55.3178	33.9946	2.62034	2.55e-05	3.34125	4.13e-07	126443	193	8511335	8514148	-	overlapStart	7	NearestLocation
chr16	ENSG00000140992	protein_coding	PDPK1	0	0	0	13.6461	0.95915	27.9102	11.4973	40.0577	39.5073	2.62019	0.000313	5.55032	1.96e-05	101981	-334	2537979	2581661	+	upstream	134	NearestLocation
chr1	ENSG00000116350	protein_coding	SRSF4	0	3.08103	0	10.2346	8.63235	21.4694	28.2205	43.8728	27.5632	2.61907	0.000139	4.59633	1.2e-07	3322	2392	29154872	29159540	-	inside	2076	NearestLocation
chr2	ENSG00000115896	protein_coding	PLCL1	4.45953	9.2431	2.24958	34.1152	24.9379	47.2326	13.5877	15.2601	6.43142	2.61865	5.77e-07	0.148604	0.0528249	150873	8530	198083749	198149884	+	inside	8330	NearestLocation
chr20	ENSG00000089063	protein_coding	TMEM230	6.6893	0	2.24958	18.7634	12.4689	32.204	26.1301	36.2427	25.7257	2.61793	1.41e-05	3.20384	2.81e-07	156294	-63	5099840	5113103	-	overlapStart	137	NearestLocation
chr1	ENSG00000273004	lncRNA	NA	2.22977	7.18908	2.24958	17.9105	29.7336	31.1306	30.311	46.734	31.2383	2.61526	1.09e-06	3.10265	7.34e-09	21444	-109	185317779	185318530	+	overlapStart	91	NearestLocation
chr19	ENSG00000185361	protein_coding	TNFAIP8L1	0	0	0	4.2644	2.87745	12.8816	20.9041	22.8901	11.9441	2.61515	0.000299	5.6011	1.83e-06	125970	-6167	4639516	4655568	+	upstream	5967	NearestLocation
chr12	ENSG00000121361	protein_coding	KCNJ8	2.22977	0	6.74874	20.4691	13.4281	32.204	12.5425	28.6127	21.1318	2.6139	2.29e-05	2.49827	3.81e-05	60136	-28	21764955	21774706	-	overlapStart	172	NearestLocation
chr1	ENSG00000008128	protein_coding	CDK11A	0	2.05402	2.24958	12.7932	8.63235	22.5428	25.0849	27.6589	27.5632	2.61296	9.13e-05	3.96153	5.06e-07	109	-55	1702379	1724357	-	overlapStart	145	NearestLocation
chr16	ENSG00000127564	protein_coding	PKMYT1	4.45953	2.05402	0	32.4095	5.7549	17.1755	20.9041	30.5202	26.6444	2.60617	5.41e-05	3.38067	2.46e-06	102017	883	2971690	2973482	-	inside	683	NearestLocation
chr2	ENSG00000123989	protein_coding	CHPF	0	0	0	11.9403	5.7549	16.102	0	14.3063	5.51264	2.60146	0.000322	1.76617	0.00193359	153329	1267	219539372	219543097	-	inside	1067	NearestLocation
chr20	ENSG00000092758	protein_coding	COL9A3	0	0	0	2.55864	3.8366	35.4244	12.5425	28.6127	31.2383	2.60129	0.00032	5.11086	4.41e-05	162648	2370	62822609	62828976	+	inside	2170	NearestLocation
chr7	ENSG00000235029	lncRNA	MNX1-AS2	0	0	0	9.38169	2.87745	9.66121	10.4521	14.3063	14.7004	2.60038	0.000311	4.94193	2.26e-05	261970	-2469	157006307	157007132	+	upstream	2269	NearestLocation
chr12	ENSG00000256576	lncRNA	LINC02361	0	0	0	9.38169	1.9183	7.51427	11.4973	25.7514	24.8069	2.5997	0.000301	5.77787	7.03e-07	73859	-16	132186735	132189728	-	overlapStart	184	NearestLocation
chr12	ENSG00000111731	protein_coding	C2CD5	0	2.05402	4.49916	21.322	8.63235	21.4694	27.1753	58.1791	34.9134	2.5994	3.62e-05	4.03374	2.5e-09	60241	-8	22448583	22544546	-	overlapStart	192	NearestLocation
chr16	ENSG00000153048	protein_coding	CARHSP1	4.45953	0	8.99833	28.1451	23.0196	33.2775	33.4466	53.4103	51.4513	2.59792	3.58e-07	3.32425	5.26e-11	102716	-150	8852942	8868401	-	overlapStart	50	NearestLocation
chr12	ENSG00000271969	lncRNA	NA	0	0	0	11.9403	6.71405	2.14694	12.5425	22.8901	11.9441	2.59754	0.00031	5.30368	7.27e-06	58209	364	6964949	6965382	+	overlapEnd	131	NearestLocation
chr8	ENSG00000255122	processed_pseudogene	NA	0	0	0	3.41152	4.79575	9.66121	13.5877	28.6127	30.3195	2.59681	0.000295	6.02627	1.37e-07	263327	3526	12580287	12581063	+	downstream	2550	NearestLocation
chrX	ENSG00000165775	protein_coding	FUNDC2	4.45953	9.2431	0	28.9979	19.183	41.8652	52.2603	85.838	68.908	2.5956	1.6e-07	3.80297	5.76e-15	302667	17	155027153	155054681	+	overlapStart	183	NearestLocation
chr6	ENSG00000203877	protein_coding	RIPPLY2	4.45953	2.05402	2.24958	23.8807	14.3872	28.9836	8.36164	19.0751	7.35019	2.59528	3.19e-05	0.503308	0.00602166	236268	73	83853592	83857515	+	overlapStart	127	NearestLocation
chr6	ENSG00000009765	protein_coding	IYD	0	1.02701	0	17.0576	3.8366	11.8081	12.5425	26.7052	19.2942	2.59516	0.000292	4.76086	1.84e-05	244584	-14012	150368892	150404628	+	upstream	13812	NearestLocation
chr6	ENSG00000112335	protein_coding	SNX3	0	5.13506	6.74874	31.5566	15.3464	31.1306	25.0849	48.6415	47.7762	2.5941	2.03e-06	3.26146	2.5e-09	239243	-86	108211222	108261040	-	overlapStart	114	NearestLocation
chr6	ENSG00000231120	processed_pseudogene	BTF3P10	0	0	2.24958	19.6163	12.4689	6.44081	33.4466	33.3814	18.3755	2.59248	0.000227	4.74859	2.23e-06	244530	13215	149977922	149978416	+	downstream	12521	NearestLocation
chr14	ENSG00000257556	lncRNA	LINC02298	2.22977	0	3.37437	14.499	14.3872	19.3224	13.5877	41.9652	39.5073	2.58805	6.46e-05	3.92356	8.92e-08	92846	117	105093973	105100131	+	overlapStart	83	NearestLocation
chr15	ENSG00000259466	processed_pseudogene	NPM1P47	0	0	0	7.67593	0	16.102	11.4973	24.7976	12.8628	2.58542	0.00032	5.23753	1.28e-05	96487	-5183	62082450	62083305	-	upstream	4983	NearestLocation
chr12	ENSG00000183495	protein_coding	EP400	7.80418	4.10804	10.1231	45.2027	34.5294	55.8203	58.5315	81.0692	97.39	2.58504	2.06e-10	3.39806	2.25e-17	73830	-75	131949942	132080460	+	overlapStart	125	NearestLocation
chrX	ENSG00000134595	protein_coding	SOX3	0	0	0	11.0874	0	9.66121	15.6781	23.8439	18.3755	2.58227	0.000314	5.61013	2.39e-06	300996	-3044	140502985	140505069	-	upstream	2844	NearestLocation
chr19	ENSG00000130307	protein_coding	USHBP1	0	0	0	10.2346	7.6732	3.2204	13.5877	18.1214	10.1065	2.5819	0.000316	5.07674	1.5e-05	127439	72	17264107	17282786	-	overlapStart	128	NearestLocation
chr4	ENSG00000250456	lncRNA	LINC02260	0	0	0	8.52881	4.79575	9.66121	12.5425	8.5838	11.9441	2.58082	0.00032	4.45608	6.82e-05	192817	3286	54603211	54607131	-	inside	434	NearestLocation
chr7	ENSG00000257923	protein_coding	CUX1	0	0	0	7.67593	3.8366	7.51427	12.5425	25.7514	15.6192	2.57898	0.000308	5.57775	1.74e-06	255244	-52052	102097478	102125778	+	upstream	51852	NearestLocation
chr4	ENSG00000289586	lncRNA	NA	1.11488	0	0	10.2346	8.63235	17.1755	8.36164	10.4913	12.8628	2.57708	0.000306	2.82199	0.000511	194536	691	76946424	76949620	-	inside	491	NearestLocation
chr9	ENSG00000289159	lncRNA	NA	1.11488	1.02701	10.1231	24.7335	25.897	26.8367	25.0849	52.4566	47.7762	2.57628	1.82e-06	3.29832	9.86e-10	279660	538	70419698	70420915	-	inside	338	NearestLocation
chr17	ENSG00000049283	protein_coding	EPN3	5.57441	4.10804	5.62395	22.1749	26.8562	47.2326	45.989	62.9479	74.4207	2.57478	7.29e-08	3.52284	7.85e-14	115332	-564	50534492	50536726	+	upstream	364	NearestLocation
chr11	ENSG00000175356	protein_coding	SCUBE2	0	2.05402	0	12.7932	9.5915	15.0285	25.0849	31.4739	31.2383	2.57476	0.000226	4.8256	1.18e-06	46187	336	9053203	9066750	-	inside	136	NearestLocation
chr14	ENSG00000258897	lncRNA	EGLN3-AS1	0	0	0	12.7932	3.8366	8.58774	3.13562	16.2138	12.8628	2.57349	0.000327	4.16063	0.000122	85784	19945	34040097	34059300	+	downstream	542	NearestLocation
chr3	ENSG00000010318	protein_coding	PHF7	1.11488	5.13506	6.74874	18.7634	27.8153	36.4979	37.6274	61.0404	47.7762	2.57341	4.68e-07	3.41374	1.51e-11	175808	-82	52410660	52423641	+	overlapStart	118	NearestLocation
chr8	ENSG00000170881	protein_coding	RNF139	6.6893	5.13506	0	28.1451	15.3464	52.5999	47.0342	80.1155	63.3954	2.57227	4.68e-05	3.82415	4.59e-08	274014	-79	124474880	124488618	+	overlapStart	121	NearestLocation
chr1	ENSG00000228110	processed_pseudogene	ST13P19	1.11488	0	0	13.6461	17.2647	2.14694	15.6781	20.9826	19.2942	2.56871	0.000303	4.64149	2.69e-05	24548	12669	210265636	210267241	-	downstream	10864	NearestLocation
chr1	ENSG00000088280	protein_coding	ASAP3	0	4.10804	1.12479	15.3519	12.4689	19.3224	30.311	21.9364	21.1318	2.5658	6.7e-05	3.55725	1.15e-06	2541	-7915	23436927	23442271	-	upstream	7715	NearestLocation
chr7	ENSG00000106617	protein_coding	PRKAG2	3.34465	7.18908	2.24958	34.1152	16.3055	32.204	21.9493	38.1502	25.7257	2.56443	1.69e-06	2.61323	9.95e-07	261468	-18606	151556206	151633182	-	upstream	18406	NearestLocation
chr22	ENSG00000100083	protein_coding	GGA1	3.34465	0	0	14.499	8.63235	19.3224	16.7233	20.9826	18.3755	2.56398	0.000167	3.63594	2.6e-05	168709	-70	37623829	37627162	+	overlapStart	130	NearestLocation
chr16	ENSG00000122386	protein_coding	ZNF205	5.57441	0	4.49916	31.5566	16.3055	18.249	27.1753	28.6127	20.213	2.5621	1.07e-05	2.80139	2.32e-06	102032	6	3112560	3120517	+	overlapStart	194	NearestLocation
chr4	ENSG00000109654	protein_coding	TRIM2	0	0	0	4.2644	0.95915	18.249	4.18082	28.6127	23.8881	2.55834	0.000328	5.48356	5.93e-06	201091	-8174	153152163	153339311	+	upstream	7974	NearestLocation
chr12	ENSG00000123384	protein_coding	LRP1	1.11488	0	0	9.38169	9.5915	11.8081	15.6781	20.9826	21.1318	2.55671	0.000298	4.80791	1.31e-05	64584	-399	57128483	57213361	+	upstream	199	NearestLocation
chr16	ENSG00000086506	protein_coding	HBQ1	0	0	0	5.11728	1.9183	18.249	17.7685	7.63004	10.1065	2.55506	0.000333	4.42764	8.06e-05	101773	897	180459	181179	+	overlapEnd	23	NearestLocation
chr6	ENSG00000234647	lncRNA	NA	0	0	0	4.2644	1.9183	11.8081	14.6329	39.104	25.7257	2.55498	0.00031	6.13427	9.08e-08	246655	4783	168243014	168259700	+	inside	4583	NearestLocation
chr7	ENSG00000166526	protein_coding	ZNF3	0	3.08103	0	9.38169	9.5915	21.4694	30.311	34.3352	21.1318	2.55389	0.000158	4.37953	5.79e-07	254962	-355	100069972	100081764	-	upstream	155	NearestLocation
chr1	ENSG00000235185	lncRNA	MICOS10-DT	20.0679	13.3511	30.3693	115.992	88.2418	174.975	171.414	266.098	218.668	2.5536	2.98e-18	3.34949	7.06e-31	2042	-3	19591802	19596832	-	overlapStart	197	NearestLocation
chr4	ENSG00000286251	lncRNA	NA	0	2.05402	0	13.6461	12.4689	13.9551	12.5425	24.7976	18.3755	2.54857	0.000248	3.98424	4.09e-05	198891	37197	126431694	126465144	-	downstream	3547	NearestLocation
chr2	ENSG00000138439	protein_coding	FAM117B	0	2.05402	4.49916	17.9105	16.3055	19.3224	10.4521	23.8439	21.1318	2.54736	5.64e-05	2.73134	4e-05	151388	474	202635489	202725232	+	inside	274	NearestLocation
chr20	ENSG00000286232	lncRNA	NA	0	0	0	6.82304	3.8366	7.51427	14.6329	22.8901	20.213	2.54652	0.000316	5.69865	8.37e-07	162513	-27948	61267525	61271827	-	upstream	27748	NearestLocation
chr3	ENSG00000263988	misc_RNA	RN7SL147P	0	1.02701	0	16.2047	2.87745	19.3224	7.31644	9.53755	16.5379	2.54476	0.000323	2.77452	0.000562	171729	-408	11952788	11953085	-	upstream	208	NearestLocation
chr12	ENSG00000120833	protein_coding	SOCS2	0	0	0	3.41152	10.5506	7.51427	7.31644	23.8439	12.8628	2.54194	0.00033	5.1564	1.24e-05	69034	16498	93575058	93583487	+	downstream	7869	NearestLocation
chr1	ENSG00000143228	protein_coding	NUF2	0	0	5.62395	13.6461	11.5098	23.6163	20.9041	20.9826	33.0759	2.54162	7.73e-05	3.56611	1.56e-06	18237	-14	163321935	163339477	+	overlapStart	186	NearestLocation
chr1	ENSG00000162551	protein_coding	ALPL	2.22977	0	0	14.499	15.3464	9.66121	15.6781	25.7514	17.4567	2.54122	0.000248	4.10734	2.78e-05	2288	4253	21509428	21578175	+	inside	4053	NearestLocation
chr15	ENSG00000166450	protein_coding	PRTG	0	0	0	1.70576	0.95915	20.3959	18.8137	16.2138	20.213	2.5372	0.000335	5.45815	6.02e-06	95840	1339	55740478	55742534	-	inside	517	NearestLocation
chr12	ENSG00000139636	protein_coding	LMBR1L	0	0	5.62395	13.6461	6.71405	27.9102	26.1301	42.919	42.2636	2.53469	7.54e-05	4.13676	1.94e-08	63319	55	49104470	49110845	-	overlapStart	145	NearestLocation
chr6	ENSG00000287920	lncRNA	NA	0	0	0	2.55864	9.5915	7.51427	9.40685	38.1502	13.7816	2.53405	0.000326	5.72958	1.14e-06	227092	-20815	11291299	11296224	+	upstream	20615	NearestLocation
chr1	ENSG00000180198	protein_coding	RCC1	7.80418	0	5.62395	32.4095	25.897	22.5428	27.1753	55.3178	53.2889	2.53388	1.12e-06	3.29507	2.03e-10	3227	49	28518695	28536293	+	overlapStart	151	NearestLocation
chr3	ENSG00000114019	protein_coding	AMOTL2	0	0	2.24958	17.0576	11.5098	11.8081	16.7233	12.3988	23.8881	2.53349	0.000254	3.83053	6.02e-05	182770	2471	134356185	134366841	-	inside	2271	NearestLocation
chrX	ENSG00000123130	protein_coding	ACOT9	0	0	1.12479	10.2346	3.8366	17.1755	13.5877	35.289	26.6444	2.53307	0.000307	5.21729	3.41e-06	288098	-206	23703705	23743290	-	upstream	6	NearestLocation
chr1	ENSG00000084652	protein_coding	TXLNA	4.45953	2.05402	0	7.67593	15.3464	30.0571	21.9493	40.0577	33.9946	2.5329	5.41e-05	3.70775	1.14e-07	3700	-184	32180065	32198285	+	overlapStart	16	NearestLocation
chr1	ENSG00000076864	protein_coding	RAP1GAP	0	0	5.62395	16.2047	23.0196	13.9551	6.27123	24.7976	33.0759	2.53281	0.000104	3.20751	2.36e-05	2302	-9543	21596221	21622568	-	upstream	9343	NearestLocation
chr2	ENSG00000187514	protein_coding	PTMA	6.6893	4.10804	5.62395	35.821	27.8153	35.4244	20.9041	49.5953	37.6697	2.53017	1.45e-07	2.6636	2.96e-08	154637	-349	231706895	231713013	+	upstream	149	NearestLocation
chr2	ENSG00000187514	protein_coding	PTMA	3.34465	0	6.74874	21.322	17.2647	27.9102	14.6329	36.2427	34.9134	2.52921	1.45e-05	3.00213	6.54e-07	154632	-25665	231706895	231713013	+	upstream	25465	NearestLocation
chr8	ENSG00000277494	protein_coding	GPIHBP1	0	1.02701	0	7.67593	4.79575	18.249	15.6781	38.1502	29.4008	2.52845	0.000306	5.37023	1.64e-06	275691	5330	143213218	143217170	+	downstream	1178	NearestLocation
chr2	ENSG00000035141	protein_coding	FAM136A	0	4.10804	11.2479	29.8508	23.0196	39.7183	54.3507	63.9016	59.7203	2.52831	9.67e-08	3.47878	9.36e-14	139141	0	70295976	70302056	-	overlapStart	200	NearestLocation
chr14	ENSG00000080823	protein_coding	MOK	0	0	0	6.82304	4.79575	7.51427	19.8589	19.0751	11.0253	2.52772	0.000327	5.45404	3.05e-06	92553	9989	102250895	102305134	-	inside	9789	NearestLocation
chr19	ENSG00000105409	protein_coding	ATP1A3	0	0	0	7.67593	8.63235	3.2204	10.4521	19.0751	19.2942	2.52497	0.00033	5.4001	4.27e-06	130111	-1216	41985067	41997497	-	upstream	1016	NearestLocation
chr21	ENSG00000160193	protein_coding	WDR4	2.22977	5.13506	6.74874	24.7335	24.9379	36.4979	30.311	42.919	38.5885	2.52182	3.63e-07	2.91871	3.53e-09	165733	14	42849226	42879275	-	overlapStart	186	NearestLocation
chr10	ENSG00000236426	lncRNA	NA	4.45953	2.05402	2.24958	17.9105	12.4689	27.9102	38.6726	40.0577	33.0759	2.52119	1.33e-05	3.56552	2.03e-09	43814	36229	119330233	119335957	-	downstream	30305	NearestLocation
chr6	ENSG00000231023	lncRNA	LINC00326	0	0	3.37437	14.499	14.3872	13.9551	11.4973	16.2138	18.3755	2.51494	0.000185	3.08786	0.000116	242341	19241	132954447	133106445	+	inside	19041	NearestLocation
chr1	ENSG00000154380	protein_coding	ENAH	1.11488	0	0	4.2644	9.5915	20.3959	7.31644	26.7052	22.9693	2.51295	0.000324	4.64478	2.86e-05	26551	-8768	225486765	225524689	-	upstream	8568	NearestLocation
chr10	ENSG00000165733	protein_coding	BMS1	0	5.13506	5.62395	18.7634	26.8562	22.5428	26.1301	36.2427	41.3448	2.51047	4.78e-06	3.169	1.07e-08	34292	-71	42782795	42834937	+	overlapStart	129	NearestLocation
chr2	ENSG00000225057	lncRNA	NA	1.11488	0	2.24958	21.322	7.6732	38.6448	9.40685	55.3178	35.8322	2.50669	0.000281	4.16907	3.66e-05	155285	188	238234456	238237206	+	overlapStart	12	NearestLocation
chr17	ENSG00000186665	protein_coding	C17orf58	0	0	0	11.0874	0	10.7347	14.6329	21.9364	14.7004	2.50631	0.000344	5.3698	7.24e-06	117488	599	67991099	67996469	-	inside	399	NearestLocation
chr1	ENSG00000223306	snRNA	RNU6-1304P	5.57441	0	0	9.38169	14.3872	24.6898	22.9945	36.2427	22.9693	2.50558	8.39e-05	3.70393	6.35e-07	26583	14271	225741275	225741380	+	downstream	13966	NearestLocation
chr19	ENSG00000141994	protein_coding	DUS3L	0	4.10804	2.24958	20.4691	19.183	11.8081	14.6329	23.8439	23.8881	2.50555	5.9e-05	3.02994	1.05e-05	126109	26	5789251	5790954	-	overlapStart	174	NearestLocation
chr9	ENSG00000160563	protein_coding	MED27	0	0	0	4.2644	6.71405	9.66121	7.31644	14.3063	24.8069	2.50426	0.000341	5.28296	7.58e-06	285516	21067	132031886	132079645	-	inside	20867	NearestLocation
chr1	ENSG00000266144	miRNA	MIR4654	2.22977	0	0	5.97016	11.5098	26.8367	7.31644	40.0577	20.213	2.50327	0.000279	4.23982	2.83e-05	18064	-11469	162157107	162157182	+	upstream	11269	NearestLocation
chr5	ENSG00000113448	protein_coding	PDE4D	4.45953	5.13506	5.62395	30.7037	27.8153	32.204	27.1753	34.3352	47.7762	2.50292	2.12e-07	2.78424	7.23e-09	210550	-107	58974655	59039515	-	overlapStart	93	NearestLocation
chr12	ENSG00000257114	lncRNA	LINC02450	0	0	0	0	9.5915	17.1755	7.31644	22.8901	10.1065	2.50244	0.000353	4.60358	6.55e-05	62363	35107	42693824	42717117	+	downstream	11614	NearestLocation
chr17	ENSG00000108932	protein_coding	SLC16A6	0	0	0	4.2644	12.4689	4.29387	13.5877	13.3526	14.7004	2.50084	0.000344	5.06269	1.58e-05	117517	559	68267026	68291116	-	inside	359	NearestLocation
chrX	ENSG00000123575	protein_coding	FAM199X	3.34465	5.13506	7.87354	37.5267	26.8562	32.204	32.4014	81.0692	63.3954	2.49974	1.54e-07	3.37625	7.32e-13	296259	-137	104166453	104195902	+	overlapStart	63	NearestLocation
chr1	ENSG00000284882	lncRNA	NA	0	6.16207	0	19.6163	11.5098	23.6163	13.5877	18.1214	17.4567	2.49384	7.81e-05	2.25742	0.000181	10917	-993	84574114	84583620	+	upstream	793	NearestLocation
chr10	ENSG00000225533	processed_pseudogene	PAWRP1	0	2.05402	6.74874	18.7634	19.183	21.4694	18.8137	24.7976	36.7509	2.49314	2.3e-05	3.0768	6.95e-07	40609	-17	95183653	95184217	+	overlapStart	183	NearestLocation
chr20	ENSG00000092758	protein_coding	COL9A3	0	5.13506	0	21.322	14.3872	9.66121	28.2205	39.104	25.7257	2.49295	7.9e-05	3.90884	8.9e-08	162647	368	62822609	62828976	+	inside	168	NearestLocation
chr15	ENSG00000138600	protein_coding	SPPL2A	3.34465	9.2431	7.87354	28.9979	36.4477	55.8203	41.8082	85.838	67.9893	2.49138	1.28e-08	3.19746	1.58e-13	95375	418	50702266	50765706	-	inside	218	NearestLocation
chr1	ENSG00000121851	protein_coding	POLR3GL	0	2.05402	0	13.6461	11.5098	13.9551	20.9041	40.0577	12.8628	2.48931	0.000265	4.52204	7.16e-06	15788	14620	145964716	145978519	+	downstream	617	NearestLocation
chr16	ENSG00000289222	lncRNA	NA	2.22977	7.18908	7.87354	28.9979	23.0196	50.453	48.0794	46.734	56.964	2.4859	7.03e-08	3.07044	1.91e-11	102012	78	2903540	2905402	-	overlapStart	122	NearestLocation
chr17	ENSG00000008294	protein_coding	SPAG9	7.80418	5.13506	4.49916	38.3796	17.2647	46.1591	65.8479	78.2079	78.0958	2.48481	3.7e-08	3.61275	3.4e-16	115411	-213	50962174	51120868	-	upstream	13	NearestLocation
chr1	ENSG00000171357	protein_coding	LURAP1	0	4.10804	0	11.0874	15.3464	19.3224	10.4521	24.7976	22.9693	2.48295	0.00014	3.38498	2.27e-05	5744	2622	46203334	46221256	+	inside	2422	NearestLocation
chr6	ENSG00000049618	protein_coding	ARID1B	0	6.16207	7.87354	22.1749	19.183	44.0122	30.311	59.1328	45.0199	2.48209	1.86e-06	3.17646	1.09e-09	245404	-598	157022286	157208694	+	upstream	398	NearestLocation
chr1	ENSG00000231551	transcribed_unprocessed_pseudogene	PDE4DIPP6	0	2.05402	1.12479	17.0576	4.79575	19.3224	16.7233	30.5202	25.7257	2.48097	0.000188	4.1211	3.59e-06	16054	-135	148402516	148425219	+	overlapStart	65	NearestLocation
chr10	ENSG00000205740	lncRNA	NA	6.6893	12.3241	5.62395	59.7016	24.9379	59.0407	49.1247	100.144	75.3394	2.47993	4.16e-09	3.12813	7.33e-14	29640	4	985226	988329	-	overlapStart	196	NearestLocation
chr13	ENSG00000068650	protein_coding	ATP11A	0	0	0	5.11728	5.7549	5.36734	17.7685	31.4739	29.4008	2.47989	0.000329	6.16113	4.6e-08	84126	-1382	112851180	112851854	+	upstream	1182	NearestLocation
chr5	ENSG00000289274	lncRNA	NA	1.11488	10.2701	1.12479	29.8508	14.3872	36.4979	18.8137	33.3814	26.6444	2.47948	8.21e-06	2.41086	1.04e-05	214725	-65	93598593	93600214	+	overlapStart	135	NearestLocation
chr15	ENSG00000188779	protein_coding	SKOR1	3.34465	5.13506	2.24958	23.8807	14.3872	27.9102	38.6726	61.0404	50.5326	2.4786	3.93e-06	3.69887	4.95e-12	97165	-27087	67819704	67833836	+	upstream	26887	NearestLocation
chr19	ENSG00000187266	protein_coding	EPOR	0	0	0	10.2346	0	17.1755	7.31644	11.4451	15.6192	2.47555	0.000364	4.07799	0.000149	126736	370	11380884	11383454	-	inside	170	NearestLocation
chr8	ENSG00000168522	protein_coding	FNTA	0	3.08103	8.99833	17.9105	17.2647	38.6448	34.4918	51.5028	53.2889	2.47446	4.62e-06	3.44932	2.14e-10	267305	20	43056415	43077385	+	overlapStart	180	NearestLocation
chr20	ENSG00000101452	protein_coding	DHX35	12.2637	7.18908	13.4975	61.4074	50.8349	74.0693	73.1644	134.48	133.222	2.47329	3.06e-12	3.34976	7.96e-22	159600	-79	38962299	39039721	+	overlapStart	121	NearestLocation
chr2	ENSG00000124374	protein_coding	PAIP2B	0	2.05402	0	10.2346	11.5098	19.3224	11.4973	27.6589	14.7004	2.47321	0.000279	3.83794	6.4e-05	139257	3006	71182738	71227103	-	inside	2806	NearestLocation
chr16	ENSG00000118898	protein_coding	PPL	0	0	1.12479	8.52881	5.7549	17.1755	16.7233	26.7052	15.6192	2.4731	0.00033	4.80278	1.51e-05	102244	-7769	4882507	4937148	-	upstream	7569	NearestLocation
chr12	ENSG00000111652	protein_coding	COPS7A	4.45953	7.18908	3.37437	27.2922	23.0196	38.6448	35.537	46.734	45.0199	2.47164	2.5e-07	3.00757	2.69e-10	58159	0	6724071	6731807	+	overlapStart	200	NearestLocation
chr3	ENSG00000144712	protein_coding	CAND2	2.22977	0	8.99833	19.6163	23.9787	25.7632	19.8589	25.7514	38.5885	2.47158	1.1e-05	2.82635	9.12e-07	171847	20	12796721	12810038	+	overlapStart	180	NearestLocation
chr6	ENSG00000220181	processed_pseudogene	MTRES1P1	0	0	0	6.82304	0	16.102	14.6329	16.2138	17.4567	2.46957	0.00036	5.21731	1.32e-05	245085	-1242	154549517	154550242	+	upstream	1042	NearestLocation
chr15	ENSG00000176463	protein_coding	SLCO3A1	1.11488	0	0	15.3519	2.87745	11.8081	24.0397	22.8901	24.8069	2.46937	0.000328	5.14656	4.22e-06	100526	2631	92153563	92163208	+	inside	2431	NearestLocation
chr22	ENSG00000100417	protein_coding	PMM1	0	0	0	6.82304	5.7549	15.0285	2.09041	12.3988	10.1065	2.4693	0.000366	2.94057	0.000547	169195	-386	41576931	41589871	-	upstream	186	NearestLocation
chr19	ENSG00000125652	protein_coding	ALKBH7	0	5.13506	6.74874	24.7335	14.3872	35.4244	18.8137	42.919	37.6697	2.46671	8.87e-06	2.96004	1.87e-07	126181	161	6372794	6375250	+	overlapStart	39	NearestLocation
chr4	ENSG00000151729	protein_coding	SLC25A4	3.34465	9.2431	7.87354	38.3796	24.9379	55.8203	39.7178	94.4218	72.5831	2.46671	4.15e-08	3.27316	1.87e-13	203603	-142	185143266	185150382	+	overlapStart	58	NearestLocation
chr8	ENSG00000253669	lncRNA	GASAL1	2.22977	0	6.74874	20.4691	17.2647	20.3959	26.1301	29.5664	22.9693	2.46657	2.24e-05	3.03832	6.78e-07	272110	-227	102806822	102809971	+	upstream	27	NearestLocation
chr1	ENSG00000285325	lncRNA	NA	3.34465	0	0	14.499	12.4689	10.7347	31.3562	58.1791	25.7257	2.46551	0.00017	4.79136	2.42e-08	10944	-2869	84785427	84786714	+	upstream	2669	NearestLocation
chr22	ENSG00000279085	lncRNA	NA	0	0	4.49916	11.9403	13.4281	17.1755	18.8137	36.2427	26.6444	2.46286	0.000122	3.97828	4.76e-07	167002	1203	25009685	25015072	-	inside	1003	NearestLocation
chr6	ENSG00000286616	lncRNA	NA	0	0	0	4.2644	0.95915	15.0285	14.6329	22.8901	20.213	2.46072	0.000355	5.6173	2.18e-06	239670	7150	111505307	111511071	-	downstream	1186	NearestLocation
chr20	ENSG00000252654	snRNA	RNU7-6P	0	3.08103	0	23.8807	4.79575	15.0285	9.40685	46.734	28.482	2.46068	0.000213	4.30947	2.78e-06	161440	29399	51904969	51905030	+	downstream	29138	NearestLocation
chr10	ENSG00000289874	lncRNA	NA	10.0339	4.10804	13.4975	42.644	31.6519	81.5835	62.7123	103.006	95.5525	2.45653	1.44e-09	3.21406	1.17e-15	33232	-58	30433299	30433872	-	overlapStart	142	NearestLocation
chr1	ENSG00000130940	protein_coding	CASZ1	0	1.02701	0	9.38169	10.5506	11.8081	9.40685	16.2138	26.6444	2.45568	0.000339	4.54806	3.16e-05	1020	77	10636604	10796646	-	overlapStart	123	NearestLocation
chr13	ENSG00000139800	protein_coding	ZIC5	0	0	0	5.97016	0.95915	11.8081	24.0397	21.9364	16.5379	2.45232	0.000353	5.77314	7.88e-07	82714	-3725	99962964	99971767	-	upstream	3525	NearestLocation
chr17	ENSG00000206805	misc_RNA	Y_RNA	2.22977	3.08103	6.74874	40.9383	18.2238	12.8816	36.5822	46.734	30.3195	2.44842	7.86e-06	3.15091	1.69e-08	115014	13585	48479097	48479198	+	downstream	13284	NearestLocation
chr22	ENSG00000100422	protein_coding	CERK	6.6893	6.16207	6.74874	40.9383	24.9379	45.0856	42.8534	67.7166	67.0705	2.44796	1.61e-08	3.13471	2.43e-13	169751	-270	46684410	46738252	-	upstream	70	NearestLocation
chr11	ENSG00000165323	protein_coding	FAT3	3.34465	1.02701	0	11.9403	11.5098	19.3224	19.8589	21.9364	26.6444	2.44722	0.000129	3.71472	2.75e-06	53175	-5144	92844340	92896305	+	upstream	4944	NearestLocation
chr11	ENSG00000288852	lncRNA	NA	6.6893	0	0	13.6461	11.5098	26.8367	19.8589	31.4739	30.3195	2.44602	6.91e-05	3.46233	8.03e-07	50583	2910	64183353	64184738	-	downstream	1325	NearestLocation
chr7	ENSG00000106477	protein_coding	CEP41	0	3.08103	7.87354	17.9105	14.3872	35.4244	32.4014	73.4392	63.3954	2.445	1.02e-05	3.85126	7.72e-12	258744	-45	130398844	130441078	-	overlapStart	155	NearestLocation
chr11	ENSG00000054965	protein_coding	FAM168A	0	0	0	7.67593	5.7549	9.66121	13.5877	3.81502	17.4567	2.4434	0.000371	4.50567	6.6e-05	51406	-10575	73430163	73468492	-	upstream	10375	NearestLocation
chr14	ENSG00000278990	TEC	NA	0	0	2.24958	12.7932	10.5506	17.1755	10.4521	19.0751	19.2942	2.443	0.000287	3.57792	0.000105	92147	14076	98916902	98917801	-	downstream	12977	NearestLocation
chr7	ENSG00000289886	lncRNA	NA	2.22977	0	0	13.6461	7.6732	19.3224	12.5425	18.1214	20.213	2.44135	0.000288	3.68592	8.58e-05	255054	-1088	100569732	100570045	+	upstream	888	NearestLocation
chr18	ENSG00000273348	lncRNA	NA	3.34465	2.05402	8.99833	25.5864	23.9787	32.204	36.5822	60.0866	43.1824	2.43994	7.66e-07	3.23391	3.97e-11	120632	5530	22347846	22348252	-	downstream	4924	NearestLocation
chr12	ENSG00000256268	lncRNA	LINC02454	0	12.3241	5.62395	40.9383	31.6519	63.3346	49.1247	86.7917	51.4513	2.43934	5.73e-05	3.18496	2.77e-06	65640	3221	65602869	65606503	+	inside	213	NearestLocation
chr4	ENSG00000250317	protein_coding	SMIM20	0	0	1.12479	11.9403	9.5915	8.58774	10.4521	33.3814	22.9693	2.43929	0.00034	5.03449	6.61e-06	190656	166	25914309	25929813	+	overlapStart	34	NearestLocation
chr12	ENSG00000151572	protein_coding	ANO4	1.11488	0	0	7.67593	11.5098	10.7347	16.7233	23.8439	19.2942	2.43772	0.000339	4.86768	1.08e-05	69965	4	100794807	101128641	+	overlapStart	196	NearestLocation
chr19	ENSG00000289378	lncRNA	NA	0	0	0	0.852881	5.7549	10.7347	17.7685	36.2427	30.3195	2.43643	0.00035	6.22112	5.11e-08	128767	14796	33175824	33176926	-	downstream	13494	NearestLocation
chr16	ENSG00000103342	protein_coding	GSPT1	2.22977	0	0	11.9403	9.5915	17.1755	14.6329	43.8728	21.1318	2.43493	0.000281	4.64017	4.2e-06	103064	2242	11896616	11915203	-	inside	2042	NearestLocation
chr19	ENSG00000267375	lncRNA	NA	8.91906	11.2971	13.4975	63.1132	35.4885	89.0978	65.8479	118.266	75.3394	2.43412	1.05e-10	2.90982	7.51e-15	129586	9555	38683873	38693606	-	overlapEnd	22	NearestLocation
[truncated: 300,819+ more rows]

## Sheet: 2. PGC1α-bound promoters
Chromatin immunoprecipitation-next generation sequencing (ChIP-seq): Sham, PGC-1α WT-res and ΔRS-res cell lines induced with doxycycline for 6 days									WT-res vs Sham:	log2 FC > 0.5	p < 0.05	-5000 bp < TSS < 5000 bp
The differential expression is statistically estimated with the DiffBind package which uses DESeq2 for the statistical analysis (Supplementary Method 4)
Annotated PGC1α-bound promoters (3,071):
											Annotated PGC1α-bound		Annotated PGC1α-bound protein-coding
Chromosome	Ensembl gene ID	Gene biotype	Gene symbol	log2 FC_WT-res vs Sham	p-value WT-res vs Sham	log2 FC ΔRS-res vs Sham	p-value ΔRS-res vs Sham	Peak	Distance from TSS (bp)		promoters at gene level (2,774)		promoters at gene level (2,232)
chr22	ENSG00000276027	snRNA	RNU12	7.5647	5.57e-13	8.48208	2.39e-15	169331	88		RNU12		SLC6A6
chr3	ENSG00000131389	protein_coding	SLC6A6	7.52973	1.25e-11	8.51913	7.39e-14	172032	-19381		SLC6A6		MSI2
chr1	ENSG00000232453	lncRNA	LINC02777	7.43558	1.32e-12	8.58125	1.07e-15	7628	135		LINC02777		NODAL
chr17	ENSG00000153944	protein_coding	MSI2	7.33576	2.2e-12	8.31485	6.35e-15	116270	640		MSI2		SGK1
chr10	ENSG00000156574	protein_coding	NODAL	7.04339	2.01e-11	7.82759	2.96e-13	37352	-11312		NODAL		CDK18
chr5	ENSG00000260192	lncRNA	LINC02240	7.02457	1.96e-10	8.14572	5.74e-13	218531	-2269		LINC02240		C19orf25
chr6	ENSG00000118515	protein_coding	SGK1	7.02123	2.5e-11	7.9503	1.36e-13	242518	-6017		SGK1		ESRRA
chr19	ENSG00000256612	transcribed_unprocessed_pseudogene	CYP2B7P	7.0105	2.84e-10	8.03436	1.73e-12	129961	-3054		CYP2B7P		SMIM12
chr1	ENSG00000117266	protein_coding	CDK18	6.95372	4.14e-11	7.97372	1.26e-13	23833	-9104		CDK18		PTP4A2
chr19	ENSG00000119559	protein_coding	C19orf25	6.9437	2.96e-10	7.70977	8.5e-12	125630	-341		C19orf25		STN1
chr11	ENSG00000173153	protein_coding	ESRRA	6.91518	2.18e-22	7.55241	5.75e-26	50599	-631		ESRRA		CEND1
chr1	ENSG00000163866	protein_coding	SMIM12	6.82722	8.82e-11	7.83809	3.02e-13	4109	-6726		SMIM12		ECM1
chr1	ENSG00000184007	protein_coding	PTP4A2	6.7523	1.21e-10	7.7263	5.28e-13	3669	-19486		PTP4A2		RAB20
chr4	ENSG00000207075	misc_RNA	Y_RNA	6.75097	1.47e-10	8.09255	5.15e-14	191562	2842		Y_RNA		ETV4
chr10	ENSG00000107960	protein_coding	STN1	6.73991	1.8e-10	7.60639	1.83e-12	41851	-220		STN1		SLC4A8
chr9	ENSG00000252725	snRNA	RNU6-765P	6.69784	2.51e-10	7.5815	2.37e-12	279169	-7539		RNU6-765P		PADI2
chr1	ENSG00000231768	lncRNA	LINC01354	6.67889	1.79e-10	7.98506	7.62e-14	27935	-2820		LINC01354		SLX9
chr6	ENSG00000230533	lncRNA	LINC03004	6.61105	3.58e-10	7.67162	1.01e-12	242985	-7653		LINC03004		SREBF2
chr11	ENSG00000184524	protein_coding	CEND1	6.59363	4.13e-10	7.54119	2.56e-12	45411	283		CEND1		MKNK1
chr1	ENSG00000143369	protein_coding	ECM1	6.52808	7.93e-10	6.89352	2.22e-10	16267	-70		ECM1		MATR3
chr22	ENSG00000231933	lncRNA	MYO18B-AS1	6.5246	8.04e-10	7.2274	2.74e-11	167120	42		MYO18B-AS1		MCC
chr13	ENSG00000139832	protein_coding	RAB20	6.49802	6.1e-10	7.62172	1.13e-12	83915	-389		RAB20		AHCYL2
chr17	ENSG00000175832	protein_coding	ETV4	6.47673	6.06e-16	7.32283	1.52e-19	114317	-548		ETV4		ASCC1
chr12	ENSG00000050438	protein_coding	SLC4A8	6.4367	9.73e-10	7.40985	5.36e-12	63641	82		SLC4A8		TANC2
chr1	ENSG00000117115	protein_coding	PADI2	6.38995	1.42e-09	7.31615	1.13e-11	1738	-5173		PADI2		SEPTIN9
chr21	ENSG00000160256	protein_coding	SLX9	6.34683	2.1e-09	7.25711	1.98e-11	165870	-8348		SLX9		GMDS
chr22	ENSG00000198911	protein_coding	SREBF2	6.33092	1.45e-08	7.28072	2.03e-10	169226	-15949		SREBF2		PREB
chr1	ENSG00000079277	protein_coding	MKNK1	6.32747	2.97e-09	7.2341	3.13e-11	5813	-7305		MKNK1		CKMT2
chr5	ENSG00000280987	protein_coding	MATR3	6.32425	2.21e-09	7.32594	1.14e-11	220346	-10845		MATR3		MSANTD4
chr15	ENSG00000264480	miRNA	MIR4714	6.32084	1.89e-09	7.4837	3.11e-12	101389	-7348		MIR4714		NRIP1
chr5	ENSG00000171444	protein_coding	MCC	6.30001	2.78e-09	7.04717	7.56e-11	217092	-22241		MCC		ARHGEF10L
chr14	ENSG00000258913	lncRNA	LINC02691	6.29622	2.57e-09	6.85442	2.21e-10	92754	1360		LINC02691		TAMM41
chr7	ENSG00000158467	protein_coding	AHCYL2	6.29484	2.25e-09	7.45396	3.92e-12	258595	3017		AHCYL2		RASAL2
chr10	ENSG00000138303	protein_coding	ASCC1	6.27669	1.99e-09	7.33114	6.86e-12	37575	2945		ASCC1		FBXL14
chr17	ENSG00000170921	protein_coding	TANC2	6.26413	3.24e-09	7.37064	8.8e-12	116943	1426		TANC2		HCN2
chr17	ENSG00000184640	protein_coding	SEPTIN9	6.26075	3.99e-09	6.93882	1.75e-10	118617	1032		SEPTIN9		NUDT3
chr6	ENSG00000112699	protein_coding	GMDS	6.24314	2.93e-09	7.6757	8.14e-13	225882	-40862		GMDS		ZNF527
chr2	ENSG00000138073	protein_coding	PREB	6.24088	4.01e-09	7.1531	3.98e-11	134482	-168		PREB		CACNB2
chr5	ENSG00000131730	protein_coding	CKMT2	6.22555	3.71e-09	7.43122	5.17e-12	213270	7		CKMT2		RPL36A
chr11	ENSG00000170903	protein_coding	MSANTD4	6.21053	4.11e-09	7.34516	9.35e-12	54291	-205		MSANTD4		MATK
chr2	ENSG00000234572	lncRNA	LINC01800	6.20318	4.11e-09	7.18917	2.42e-11	138498	4191		LINC01800		IGDCC4
chr21	ENSG00000180530	protein_coding	NRIP1	6.19856	5.26e-09	7.05792	7.5e-11	162929	-3154		NRIP1		NYX
chr19	ENSG00000230681	unprocessed_pseudogene	CEACAMP4	6.19204	4.84e-09	6.81646	2.86e-10	130312	-1350		CEACAMP4		MFRP
chr1	ENSG00000074964	protein_coding	ARHGEF10L	6.19148	5.63e-09	7.27246	2e-11	1781	-7919		ARHGEF10L		TPD52L1
chr3	ENSG00000144559	protein_coding	TAMM41	6.16244	5.81e-09	7.37174	8.64e-12	171711	-3534		TAMM41		ST6GALNAC1
chr21	ENSG00000180530	protein_coding	NRIP1	6.16122	7.83e-09	7.02449	1.18e-10	162928	-1243		RASAL2		ATG5
chr1	ENSG00000075391	protein_coding	RASAL2	6.15666	7.05e-09	6.45779	2.94e-09	20445	3112		FBXL14		FUCA1
chr12	ENSG00000171823	protein_coding	FBXL14	6.15339	7.27e-09	7.00049	1.17e-10	57430	-10865		LINC01996		GYPC
chr17	ENSG00000261863	lncRNA	LINC01996	6.14985	4.66e-09	7.16981	2.28e-11	109851	-2389		HCN2		MGST2
chr19	ENSG00000099822	protein_coding	HCN2	6.14754	5.69e-09	7.47815	3.63e-12	125543	-249		NUDT3		MRPL2
chr6	ENSG00000272325	protein_coding	NUDT3	6.14551	4.39e-18	6.90605	4.3e-22	230324	-249		ZNF527		SHBG
chr19	ENSG00000189164	protein_coding	ZNF527	6.12839	4.24e-21	6.75565	5.51e-25	129391	-154		CACNB2		ENO1
chr10	ENSG00000165995	protein_coding	CACNB2	6.12701	8.34e-09	6.96284	1.45e-10	31721	-27848		RPL36A		NDRG3
chrX	ENSG00000241343	protein_coding	RPL36A	6.12632	8.77e-09	6.69082	7.95e-10	295958	4		MIR22		ATP5PO
[truncated: 3,017 more rows]

## Sheet: 3. PGC1α-ΔRS-bound promoters
Chromatin immunoprecipitation-next generation sequencing (ChIP-seq): Sham, PGC-1α WT-res and ΔRS-res cell lines induced with doxycycline for 6 days									ΔRS-res vs Sham:	log2 FC > 0.5	p < 0.05	-5000 bp < TSS < 5000 bp
[truncated: 6,955 more rows]

[truncated: 2 more sheets: 4. ChIP Pérez-Schindler prom., 5. ChIP-seq Charos prom.]
