# Supplementary material for: The master energy homeostasis regulator PGC-1α exhibits an mRNA nuclear export function
Source: Nat Commun. 2023 Sep 7;14:5496. doi: 10.1038/s41467-023-41304-8 (PMC10485026; doi:10.1038/s41467-023-41304-8)
Supplement: Supplementary file 5 — Supplementary Data 2 [file 41467_2023_41304_MOESM5_ESM.xlsx]

## Sheet: Sheet1
Illumina RNA-sequencing statistics for cell lines induced with doxycycline for 6 days
WT-res: Induced RNAi-resistant FLAG-PGC-1α + PGC-1α-RNAi cell line
ΔRS-res: Induced RNAi-resistant FLAG-PGC-1α ΔRS + PGC-1α-RNAi cell line
WCT: Whole Cell Transcriptomes / CyT: Cytoplasmic Transcriptomes
RNA sample codes	Millions Reads Mapped to GRCh38	% rRNA	% Duplications	5'-3' bias	Millions Reads Aligned to GRCh38	% Alignable	% Proper Pairs	Error rate
WT-res_WCT1	351.7	0.0001	0.262	1.02	135.3	0.964	0.527	0.0019
WT-res_WCT2	459.3	0.0001	0.295	1.04	178.4	0.966	0.51	0.0019
WT-res_WCT3	418	0.0001	0.285	1.06	159.5	0.964	0.507	0.0019
WT-res_CyT1	261	0	0.276	1.05	110.2	0.962	0.561	0.0017
WT-res_CyT2	345.6	0	0.299	1.02	150.4	0.967	0.565	0.0017
WT-res_CyT3	389.5	0	0.324	1.05	170.1	0.968	0.546	0.0016
ΔRS-res_WCT1	383.1	0.0001	0.282	1.04	149	0.963	0.517	0.0019
ΔRS-res_WCT2	400.8	0.0001	0.268	1.05	150	0.956	0.505	0.0019
ΔRS-res_WCT3	453.7	0.0001	0.298	1.06	169.9	0.956	0.485	0.002
ΔRS-res_CyT1	294.8	0	0.279	1.04	127.3	0.969	0.575	0.0017
ΔRS-res_CyT2	358.4	0	0.305	1.04	157	0.969	0.564	0.0017
ΔRS-res_CyT3	371	0	0.309	1.04	163.5	0.969	0.564	0.0017
					Average: 151.7
