# Supplementary material for: The master energy homeostasis regulator PGC-1α exhibits an mRNA nuclear export function
Source: Nat Commun. 2023 Sep 7;14:5496. doi: 10.1038/s41467-023-41304-8 (PMC10485026; doi:10.1038/s41467-023-41304-8)
Supplement: Supplementary file 6 — Supplementary Data 3 [file 41467_2023_41304_MOESM6_ESM.xlsx]

## Sheet: 1. WCT RNA-seq
Whole Cell transcriptomes (WCT): PGC-1α WT-res and ΔRS-res cell lines induced with doxycycline for 6 days							ΔRS-res vs WT-res			Sequenced transcripts for average RSEM > 2
The DESeq2 package was used to statistically estimate the differential expression (Supplementary Method 6)
															Annotated transcripts		Protein-coding transcripts
Ensembl transcript ID	Ensembl gene ID	Transcript biotype	Gene symbol	WT-res_WCT1_RSEM	WT-res_WCT2_RSEM	WT-res_WCT3_RSEM	ΔRS-res_WCT1_RSEM	ΔRS-res_WCT2_RSEM	ΔRS-res_WCT3_RSEM	Average RSEM	baseMean	log2 FC	p-value		sequenced at gene level (20,267):		sequenced at gene level (15,388):
ENST00000636484	ENSG00000283293	snRNA	RN7SK	1.89106e+06	2.40746e+06	2.54711e+06	2.31976e+06	1.90969e+06	2.55637e+06	2.27191e+06	2.23513e+06	-0.0087443	0.900608		RN7SK		MT-CO1
ENST00000618786	ENSG00000276168	misc_RNA	RN7SL1	2.03546e+06	2.44922e+06	2.40198e+06	2.24891e+06	1.83812e+06	2.35015e+06	2.22064e+06	2.18914e+06	-0.0622799	0.364108		RN7SL1		EEF1A1
ENST00000490232	ENSG00000274012	misc_RNA	RN7SL2	1.9016e+06	2.25401e+06	2.0731e+06	2.0151e+06	1.64375e+06	2.07282e+06	1.9934e+06	1.9664e+06	-0.0768968	0.262265		RN7SL2		EEF2
ENST00000584923	ENSG00000263934	snoRNA	SNORD3A	771619	870890	1.04103e+06	894638	741158	980668	883334	871247	-0.0216585	0.75824		SNORD3A		MT-CO3
ENST00000361624	ENSG00000198804	protein_coding	MT-CO1	529083	891845	1.0199e+06	749557	694326	833387	786351	769597	-0.0300818	0.658114		MT-CO1		ENO1
ENST00000516869	ENSG00000277209	ribozyme	RPPH1	492204	610338	527695	533688	453865	527622	524236	516965	-0.0706572	0.287069		RPPH1		MT-ND4
ENST00000678508	ENSG00000156508	protein_coding	EEF1A1	378013	538189	466161	417403	404130	543739	457939	448874	-0.0118719	0.860315		EEF1A1		GAPDH
ENST00000309311	ENSG00000167658	protein_coding	EEF2	339501	430686	375513	375345	360030	490907	395331	388423	0.0567557	0.400406		EEF2		RPS2
ENST00000429829	ENSG00000229807	lncRNA	XIST	235023	348904	631854	260702	350407	541745	394773	385061	-0.0130693	0.805473		XIST		MT-CO2
ENST00000362079	ENSG00000198938	protein_coding	MT-CO3	257104	387275	383522	317786	291585	338408	329280	323098	-0.0612354	0.379464		MT-CO3		IRS4
ENST00000678515	ENSG00000156508	protein_coding	EEF1A1	264813	349191	298094	281525	254095	341493	298202	292972	-0.0403387	0.540701		ENO1		RPS4X
ENST00000234590	ENSG00000074800	protein_coding	ENO1	237574	308930	242185	299019	279827	301493	278171	274102	0.109616	0.0944296		MT-ND4		HSP90AA1
ENST00000361381	ENSG00000198886	protein_coding	MT-ND4	187189	293754	315973	222264	213045	255651	247979	242927	-0.0890419	0.209838		GAPDH		PRKDC
ENST00000229239	ENSG00000111640	protein_coding	GAPDH	198835	258109	219416	257498	241217	271599	241112	237440	0.152536	0.00575678		RPS2		TUBA1B
ENST00000343262	ENSG00000140988	protein_coding	RPS2	193203	249094	249427	220953	202293	296187	235193	230845	0.0249146	0.722846		MT-CO2		ACTG1
ENST00000361739	ENSG00000198712	protein_coding	MT-CO2	171226	263868	306235	209637	203794	250090	234141	229391	-0.0603891	0.386283		RMRP		RACK1
ENST00000363046	ENSG00000277027	ribozyme	RMRP	199723	249384	261360	227455	202630	234362	229152	225823	-0.0622837	0.355583		IRS4		HSPA1B
ENST00000564206	ENSG00000133124	protein_coding	IRS4	191840	312746	338601	132506	167415	220088	227199	221706	-0.332043	0.000968238		RPS4X		TUBB
ENST00000316084	ENSG00000198034	protein_coding	RPS4X	188910	256520	232887	211905	197937	262804	225161	221030	-0.00985418	0.880226		HSP90AA1		EEF1G
ENST00000216281	ENSG00000080824	protein_coding	HSP90AA1	179438	323541	198702	167407	189721	132427	198540	194484	-0.154667	0.0326132		PRKDC		PKM
ENST00000314191	ENSG00000253729	protein_coding	PRKDC	155019	203951	185915	197908	195714	238832	196223	192873	0.171619	0.00209722		TUBA1B		RPL6
ENST00000372129	ENSG00000133124	protein_coding	IRS4	146993	199989	212080	176104	177056	258893	195186	191204	0.054198	0.441335		ACTG1		HSP90AB1
ENST00000336023	ENSG00000123416	protein_coding	TUBA1B	162970	210611	165448	199706	188579	205635	188825	186044	0.098098	0.128812		RACK1		RPL7A
ENST00000573283	ENSG00000184009	protein_coding	ACTG1	160248	208008	154167	202314	189817	198326	185480	182852	0.106371	0.125925		HSPA1B		RPS8
ENST00000512805	ENSG00000204628	protein_coding	RACK1	143584	187728	180369	162705	153144	215255	173798	170597	0.0270944	0.695281		TUBB		NPM1
ENST00000375650	ENSG00000204388	protein_coding	HSPA1B	175492	221888	116106	186484	182075	159884	173655	171653	0.0124262	0.845121		EEF1G		RPLP0
ENST00000327892	ENSG00000196230	protein_coding	TUBB	143158	183315	155927	183604	172816	200252	173178	170518	0.167153	0.00233142		PKM		PTMA
ENST00000329251	ENSG00000254772	protein_coding	EEF1G	140183	183054	172976	163004	153020	208134	170062	167012	0.0464967	0.490091		RPL6		PRPF8
ENST00000335181	ENSG00000067225	protein_coding	PKM	145121	184014	133288	190409	180127	175304	168044	165898	0.124943	0.0810161		HSP90AB1		RPL4
ENST00000202773	ENSG00000089009	protein_coding	RPL6	140547	205179	171164	149337	147030	171116	164062	160995	-0.108006	0.064188		RPL7A		ACTB
ENST00000371646	ENSG00000096384	protein_coding	HSP90AB1	156265	200942	117891	180913	172515	151367	163315	161386	0.0301237	0.651349		RPS8		RPL3
ENST00000323345	ENSG00000148303	protein_coding	RPL7A	134060	176193	166256	157880	143562	194180	162022	159149	0.0336585	0.61494		MALAT1		MT-ATP6
ENST00000396651	ENSG00000142937	protein_coding	RPS8	130512	176488	168832	149652	138346	192138	159328	156333	0.00521122	0.939689		NPM1		ATP5F1B
ENST00000534336	ENSG00000251562	lncRNA	MALAT1	115298	156909	258337	106673	125993	186376	158264	154880	-0.0718446	0.234427		RPLP0		HSPD1
ENST00000296930	ENSG00000181163	protein_coding	NPM1	135281	197225	161052	138847	137896	149544	153307	150555	-0.157484	0.00765083		PTMA		MT-CYB
ENST00000392514	ENSG00000089157	protein_coding	RPLP0	122925	160957	150722	132383	121418	178105	144418	141713	-0.00932521	0.893913		PRPF8		NUCKS1
ENST00000409115	ENSG00000187514	protein_coding	PTMA	153820	202917	111671	135385	124865	131509	143361	141279	-0.0843732	0.21674		RPL4		RPS18
ENST00000304992	ENSG00000174231	protein_coding	PRPF8	122922	158891	117468	152428	146547	159275	142922	140810	0.124339	0.0701672		ACTB		MT-ND5
ENST00000561775	ENSG00000174444	protein_coding	RPL4	112739	153039	152869	128454	123839	183519	142410	139544	0.0241864	0.731282		RPL3		SRRM2
ENST00000646664	ENSG00000075624	protein_coding	ACTB	124508	163869	101907	167967	159447	131851	141591	139965	0.081956	0.229966		MT-ATP6		EIF4A1
ENST00000216146	ENSG00000100316	protein_coding	RPL3	114706	148799	149689	133151	123909	178846	141517	138888	0.0364475	0.603684		ATP5F1B		YWHAE
ENST00000361899	ENSG00000198899	protein_coding	MT-ATP6	121014	191939	162855	128976	123902	120350	141506	138864	-0.19246	0.00810366		HSPD1		H1-2
ENST00000488500	ENSG00000156508	protein_coding	EEF1A1	133571	164099	140997	128697	116885	164366	141436	139103	-0.0636467	0.357657		MT-CYB		RPL5
ENST00000262030	ENSG00000110955	protein_coding	ATP5F1B	95491.6	125489	144541	141725	133393	174873	135919	133495	0.14648	0.0435647		NUCKS1		MT-ND1
ENST00000388968	ENSG00000144381	protein_coding	HSPD1	145841	208994	107955	113743	113189	112307	133671	131424	-0.147228	0.0407493		RPS18		RPS3A
ENST00000361789	ENSG00000198727	protein_coding	MT-CYB	107132	178767	149417	126520	118781	111336	131992	129464	-0.128053	0.0753039		MT-ND5		MT-ND2
ENST00000367142	ENSG00000069275	protein_coding	NUCKS1	106238	144144	123225	129362	129477	145961	129734	127567	0.103643	0.0218509		SRRM2		FASN
ENST00000439602	ENSG00000231500	protein_coding	RPS18	105682	139441	137901	119384	106802	156378	127598	125209	-0.00454881	0.948314		EIF4A1		RPS17
ENST00000361567	ENSG00000198786	protein_coding	MT-ND5	96390.1	160489	159744	112022	106765	115420	125138	122560	-0.142487	0.0496904		YWHAE		HSPA8
ENST00000301740	ENSG00000167978	protein_coding	SRRM2	108431	136019	113599	122450	120405	146186	124515	122542	0.0859234	0.154533		H1-2		RPL17
ENST00000293831	ENSG00000161960	protein_coding	EIF4A1	110962	147834	106127	126344	118055	128721	123007	121125	0.0205714	0.765961		RPL5		RPS16
ENST00000264335	ENSG00000108953	protein_coding	YWHAE	106412	140193	109849	128016	121719	130524	122786	120944	0.0671348	0.295624		MT-ND1		PARP1
ENST00000343677	ENSG00000187837	protein_coding	H1-2	95933	128058	124664	118478	104662	144461	119376	117213	0.0431033	0.531596		RPS3A		RPL39
ENST00000370321	ENSG00000122406	protein_coding	RPL5	100263	139808	126476	108507	103259	135967	119047	116792	-0.0514393	0.434671		MT-ND2		H2AC18
ENST00000650366	ENSG00000229807	lncRNA	XIST	59005.8	100643	216638	64173.1	88465.6	152800	113621	110464	-0.0339	0.479946		FASN		H1-4
ENST00000361390	ENSG00000198888	protein_coding	MT-ND1	90505	143693	126118	105441	100199	99605.7	110927	108862	-0.124668	0.077868		RPS17		RPL26
ENST00000274065	ENSG00000145425	protein_coding	RPS3A	89690.4	123873	117042	100797	93167.1	127174	108624	106561	-0.0268112	0.694982		HSPA8		RPL13A
ENST00000361453	ENSG00000198763	protein_coding	MT-ND2	92379.7	145039	121438	96877.1	93122.7	92846.7	106950	104950	-0.201245	0.00491376		RPL17		CKB
ENST00000306749	ENSG00000169710	protein_coding	FASN	82837.4	100395	87871.1	117737	115726	129897	105744	104235	0.359522	1.13e-09		RPS16		RPS15
ENST00000647841	ENSG00000182774	protein_coding	RPS17	91264.9	122355	110163	100688	89105.1	120220	105633	103749	-0.042919	0.518198		PARP1		GPI
ENST00000534624	ENSG00000109971	protein_coding	HSPA8	95147.3	131051	75346.4	118232	118090	92022	104982	103686	0.0403205	0.538039		RPL39		RPS10
ENST00000580261	ENSG00000265681	protein_coding	RPL17	84372.8	120824	121835	88111.7	85766	117552	103077	100996	-0.0870135	0.218978		H2AC18		SET
ENST00000251453	ENSG00000105193	protein_coding	RPS16	83451.9	107953	101035	96336.1	87596.2	115179	98592	96915.8	0.0192959	0.765242		H1-4		RPL9
ENST00000366794	ENSG00000143799	protein_coding	PARP1	80885.4	102808	79599.1	108743	104835	110769	97939.9	96559.9	0.202922	0.00298332		RPL26		VIM
ENST00000361575	ENSG00000198918	protein_coding	RPL39	81353.3	111445	108920	89885.2	78473.4	112354	97071.7	95229.1	-0.0580825	0.407848		RPL13A		UBC
ENST00000369159	ENSG00000288825	protein_coding	H2AC18	86520.6	110557	87695.4	95884.3	82611.8	100229	93916.3	92496.2	-0.0205928	0.759814		CKB		RPSA
ENST00000304218	ENSG00000168298	protein_coding	H1-4	79054	98813	98057	90444	81985	115117	93911.7	92297.7	0.0293093	0.671952		RPS15		SPEN
ENST00000648839	ENSG00000161970	protein_coding	RPL26	75985.8	106072	106937	85072.7	78007.4	111119	93865.6	92015.3	-0.0403068	0.566976		GPI		RPL41
ENST00000391857	ENSG00000142541	protein_coding	RPL13A	78251.2	102061	101013	84787.4	76988.1	117178	93379.8	91596.3	-0.010516	0.881255		RPS10		DDX21
ENST00000348956	ENSG00000166165	protein_coding	CKB	74228.1	96672.4	89739	93965	90424.7	113193	93037	91455.1	0.143946	0.0157536		SET		TPI1
ENST00000592588	ENSG00000115268	protein_coding	RPS15	79373.7	102482	94200.1	90725.4	81938.8	105878	92433	90893.5	0.00648181	0.917918		RPL9		RPL15
ENST00000356487	ENSG00000105220	protein_coding	GPI	71075.7	88517.7	76786.1	103197	96635.7	103527	89956.4	88722.4	0.28051	9.33e-06		VIM		FLNA
ENST00000648437	ENSG00000124614	protein_coding	RPS10	74270.2	97191.9	93239.3	86889	78613.6	106217	89403.5	87831.3	0.021078	0.75396		UBC		ATP1A1
ENST00000322030	ENSG00000119335	protein_coding	SET	73157	99988.4	82248.4	90967.2	90981.3	96671.5	89002.3	87572.2	0.105293	0.0554488		RPSA		SCD
ENST00000295955	ENSG00000163682	protein_coding	RPL9	73318	96221.2	96370.2	83569.4	74797.3	107114	88565	86941.4	-0.00472371	0.94616		SPEN		SMC1A
ENST00000224237	ENSG00000026025	protein_coding	VIM	70917.1	96274.6	79542.3	88681.3	84733.7	98540.8	86448.3	85000.6	0.115943	0.0329125		RPL41		EIF5A
ENST00000339647	ENSG00000150991	protein_coding	UBC	73505.6	98423.3	80491.1	83001.9	79099.8	97393.3	85319.1	83853.8	0.0292777	0.624843		DDX21		NONO
ENST00000301821	ENSG00000168028	protein_coding	RPSA	72816.4	96814.9	84622.3	82394.9	75135.9	98803.2	85097.9	83603.2	0.00615175	0.92332		TPI1		H3C15
ENST00000375759	ENSG00000065526	protein_coding	SPEN	69926.9	93054.5	76987.8	84196.6	86104.5	96271.6	84423.7	83045.2	0.128375	0.0116724		RPL15		XRCC6
ENST00000501597	ENSG00000229117	protein_coding	RPL41	67684.5	92717	87496.3	79816.9	72689.9	95375.3	82630	81125.9	-0.000628057	0.992436		FLNA		RPL19
ENST00000354185	ENSG00000165732	protein_coding	DDX21	73984.4	105654	76685	75149.6	78069.7	80997.7	81756.7	80352.1	-0.0783816	0.245074		ATP1A1		EIF4B
ENST00000396705	ENSG00000111669	protein_coding	TPI1	67594.5	87516.8	68356.9	91581.4	84284.4	83239.6	80428.9	79362.6	0.127143	0.0702157		SCD		RPLP1
ENST00000307839	ENSG00000174748	protein_coding	RPL15	66062.7	89770.9	82258.1	75092.3	70082.4	93397.7	79444	77981.5	0.000234843	0.997159		SMC1A		CSDE1
ENST00000369856	ENSG00000196924	protein_coding	FLNA	71197.6	83673.6	58646.8	87386.5	80680.2	92765.5	79058.4	78022.7	0.135566	0.0606745		EIF5A		RPL13
ENST00000295598	ENSG00000163399	protein_coding	ATP1A1	64044.3	86324.5	67032.4	83277.2	81072.1	87089.8	78140	76917.6	0.154554	0.0148022		NONO		YBX1
ENST00000370355	ENSG00000099194	protein_coding	SCD	60600	78953	68944	86295	82999	89846	77939.5	76771.5	0.267541	4.91e-07		H3C15		HUWE1
ENST00000322213	ENSG00000072501	protein_coding	SMC1A	64834.6	78352.2	65040	80488.3	77296.7	94519.9	76755.3	75598.7	0.190345	0.00365971		XRCC6		RPL8
ENST00000336458	ENSG00000132507	protein_coding	EIF5A	69343.9	86653.7	59989.4	87993	81709.5	73730.9	76570.1	75701.1	0.0726838	0.300301		RPL19		MKI67
ENST00000276079	ENSG00000147140	protein_coding	NONO	65581.6	85358.7	65074.8	77430	77127.4	83570.3	75690.5	74540.9	0.0966365	0.138681		EIF4B		KPNB1
ENST00000403683	ENSG00000203852	protein_coding	H3C15	65074.3	81552.8	79053.2	76202.6	65106.7	86770.4	75626.6	74415.1	0.00614063	0.927492		RPLP1		CANX
ENST00000360079	ENSG00000196419	protein_coding	XRCC6	64403.7	84400.8	63342.8	82820.9	79193.1	79068.2	75538.3	74484.9	0.111781	0.108513		CSDE1		PTGES3
ENST00000225430	ENSG00000108298	protein_coding	RPL19	58614.4	78605.2	78535.3	72939.7	71397.9	93079.6	75528.7	74146.1	0.0835381	0.220841		RPL13		RPL18A
ENST00000262056	ENSG00000063046	protein_coding	EIF4B	64379.4	84087	74292.5	69824.8	66770.5	92682.2	75339.4	73962.1	0.0210864	0.757052		YBX1		RPS6
ENST00000260379	ENSG00000137818	protein_coding	RPLP1	64644.9	84417.3	79381.9	71325.3	63477.4	87506.9	75125.6	73802.3	-0.0277135	0.68289		HUWE1		RPL12
ENST00000339438	ENSG00000009307	protein_coding	CSDE1	63934.9	92454.2	65759.2	73587.1	75763.5	76592.2	74681.8	73416.6	0.0202119	0.768617		RPL8		RPL27
ENST00000567815	ENSG00000167526	protein_coding	RPL13	60940.1	77574.4	81872.9	68524.4	62678.4	95076.7	74444.5	73051.2	0.0124779	0.859152		MKI67		EIF2S3
ENST00000436427	ENSG00000065978	protein_coding	YBX1	66842.4	86531.6	60507.6	78546.2	73541.6	76067.9	73672.9	72644.8	0.0494641	0.482567		KPNB1		LDHA
ENST00000342160	ENSG00000086758	protein_coding	HUWE1	56293.9	74736.6	65985.6	70473.3	70262.9	96960.9	72452.2	71071.1	0.161005	0.0216032		CANX		HNRNPA2B1
ENST00000262584	ENSG00000161016	protein_coding	RPL8	60438.6	76555.1	72907.7	70673.4	65045.9	88379.1	72333.3	71093.5	0.0558047	0.40629		PTGES3		MAP1B
ENST00000368653	ENSG00000148773	protein_coding	MKI67	57909	82255	64813.3	72891.9	77935.2	74317.5	71687	70541.5	0.09583	0.149767		RPL18A		PABPC1
ENST00000290158	ENSG00000108424	protein_coding	KPNB1	63160.3	83694.2	63293.5	69915.2	68914.5	76432.4	70901.7	69780.1	0.0245877	0.704505		RPS6		SLC25A5
ENST00000247461	ENSG00000127022	protein_coding	CANX	75144	93948.9	55580.3	69224.5	63477	66978.5	70725.5	69799.5	-0.060321	0.378903		RPL12		TOP2A
ENST00000262033	ENSG00000110958	protein_coding	PTGES3	61225	85971.8	65886.6	70155	67865.5	71356.2	70410	69257.5	-0.0122993	0.849476		RPL27		H4C14
ENST00000222247	ENSG00000105640	protein_coding	RPL18A	57468.5	75104.4	72405.6	66027.6	61274.4	85012.1	69548.8	68288.4	0.0266089	0.698313		EIF2S3		UBR4
ENST00000315377	ENSG00000137154	protein_coding	RPS6	57588.1	83475.4	73185.2	61924	61827.2	77176.6	69196.1	67849	-0.0631871	0.323642		LDHA		PA2G4
ENST00000361436	ENSG00000197958	protein_coding	RPL12	60065.3	80243.8	72512.1	63686.3	57812.1	80098.5	69069.7	67806.6	-0.0517275	0.445612		HNRNPA2B1		TMBIM6
ENST00000253788	ENSG00000131469	protein_coding	RPL27	57019.3	76554	72205.4	67593.2	58805.6	79187	68560.7	67343.6	-0.00214323	0.974675		MAP1B		RPS23
ENST00000253039	ENSG00000130741	protein_coding	EIF2S3	50240.4	66441.5	74417.5	64106.4	62510.6	87017.9	67455.7	66175	0.0713475	0.313339		PABPC1		MCM7
ENST00000422447	ENSG00000134333	protein_coding	LDHA	57403.4	77222.8	58251	73467	68258.1	66411.4	66835.6	65897.3	0.065421	0.349981		SLC25A5		H3C2
ENST00000618183	ENSG00000122566	protein_coding	HNRNPA2B1	57833	71061.3	57163.7	72054.9	69243.5	67867.9	65870.7	65053.5	0.102409	0.138484		TOP2A		CCT3
ENST00000296755	ENSG00000131711	protein_coding	MAP1B	50916.1	68852.4	69153.6	56914.3	62137.1	86251.9	65704.2	64379.3	0.0534091	0.449383		H4C14		PGAM1
ENST00000318607	ENSG00000070756	protein_coding	PABPC1	49946.2	68649.3	68217.4	59492.9	61814.6	84053.4	65362.3	64065.8	0.0698667	0.321241		UBR4		NUP155
ENST00000317881	ENSG00000005022	protein_coding	SLC25A5	47886	62936.7	71639.1	64407	60503.7	84364.1	65289.4	64073.6	0.0881778	0.214399		PA2G4		RPS11
ENST00000423485	ENSG00000131747	protein_coding	TOP2A	49815.7	86226.1	82817.9	51882.5	57620	60877.7	64873.3	63428.9	-0.161164	0.0285125		TMBIM6		CBX5
ENST00000578186	ENSG00000270882	protein_coding	H4C14	62490.4	76280.8	62301.6	61631.1	57195.2	67748.4	64607.9	63684.1	-0.0783567	0.225628		RPS23		XRCC5
ENST00000375254	ENSG00000127481	protein_coding	UBR4	54444.2	69320.9	59215.3	64600.2	61170.8	78737.2	64581.4	63502.7	0.110842	0.079868		MCM7		DHFR
ENST00000303305	ENSG00000170515	protein_coding	PA2G4	54537.7	71112.5	57862.9	68484.3	63642.2	70605.4	64374.2	63405.7	0.107648	0.0796135		H3C2		RPL11
ENST00000267115	ENSG00000139644	protein_coding	TMBIM6	52952.5	69934.2	55149.5	68937.1	65166.8	69923.7	63677.3	62723.6	0.141193	0.0282865		CCT3		RPS19
ENST00000504293	ENSG00000186468	protein_coding	RPS23	53259.3	74519.7	68088.7	58489.7	53984.2	70998.9	63223.4	62036.5	-0.0626631	0.343162		PGAM1		TOMM20
ENST00000303887	ENSG00000166508	protein_coding	MCM7	55100.2	68312.5	55585.1	65427.1	62952.9	71769.9	63191.3	62270	0.115373	0.0635803		NUP155		RPS14
ENST00000621411	ENSG00000286522	protein_coding	H3C2	53851	69368	64772	64990	55644	70293	63153	62148.2	0.0139631	0.829767		RPS11		DHX9
ENST00000295688	ENSG00000163468	protein_coding	CCT3	58063.3	77659.4	50772.3	66899.3	63545.8	61694.9	63105.8	62219.9	0.0220116	0.753698		CBX5		CS
ENST00000334828	ENSG00000171314	protein_coding	PGAM1	53687.3	70232.8	51511.8	71742.4	67480.3	62912.1	62927.8	62116.7	0.105622	0.138516		XRCC5		ATF4
ENST00000231498	ENSG00000113569	protein_coding	NUP155	44893.8	61452.7	60942.7	67907.6	67710.8	74011.4	62819.8	61788.7	0.241128	0.000241824		DHFR		RPL36A
ENST00000270625	ENSG00000142534	protein_coding	RPS11	53923.2	71784.4	64654.5	59255.8	52860.9	73749.1	62704.7	61564.4	-0.024116	0.723001		RPL11		MCM4
ENST00000209875	ENSG00000094916	protein_coding	CBX5	46001.5	59909.3	65399.6	60166.2	59076.7	83093.7	62274.5	61094.7	0.112369	0.116259		RPS19		RPS15A
ENST00000392132	ENSG00000079246	protein_coding	XRCC5	69305.2	94524.8	43973	57091.4	55923.7	50773.6	61931.9	61049.3	-0.0829357	0.195787		TOMM20		CCT5
ENST00000439211	ENSG00000228716	protein_coding	DHFR	55020.2	74838.2	51761.3	63669.6	61401.6	60151.1	61140.3	60242.5	0.0183092	0.794644		RPS14		ALDOA
ENST00000374550	ENSG00000142676	protein_coding	RPL11	50969.5	72385.8	61804.8	57813.4	53834.4	68242.4	60841.7	59704.7	-0.0284448	0.649892		DHX9		USP9X
ENST00000221975	ENSG00000105372	protein_coding	RPS19	49490.6	63578.5	63766.4	59480.8	53127	72788.8	60372	59325.6	0.0369573	0.591474		CS		ATP5F1A
ENST00000366607	ENSG00000173726	protein_coding	TOMM20	43423.8	59718.8	66102.9	57336	57649.4	75987.7	60036.4	58883.1	0.0825433	0.244698		ATF4		HMGN2
ENST00000521466	ENSG00000164587	protein_coding	RPS14	48285.8	63558.5	65641.4	56556.8	52802.9	73272.2	60019.6	58917.5	0.0192345	0.783302		RPL36A		RPS7
ENST00000367549	ENSG00000135829	protein_coding	DHX9	56144	76377.4	41588.2	66966.8	65625.9	50401	59517.2	58813.3	0.0226826	0.720468		MCM4		HSP90B1
ENST00000351328	ENSG00000062485	protein_coding	CS	44314.7	57473	57804.9	62122.7	59150.6	72172.4	58839.7	57865.1	0.196803	0.00249956		SNORD3D		GLO1
ENST00000674920	ENSG00000128272	protein_coding	ATF4	48566.2	62698.6	60625.9	56019.8	51060.6	72271.9	58540.5	57487	0.0311638	0.652716		RPS15A		CSE1L
ENST00000471855	ENSG00000241343	protein_coding	RPL36A	49252.6	67306.4	63954	53042	48151.2	64793.2	57749.9	56685.6	-0.0772503	0.255079		CCT5		H2BC18
ENST00000649973	ENSG00000104738	protein_coding	MCM4	47607.4	64065.8	52410.4	59193.1	55929.1	66609.1	57635.8	56668.3	0.116039	0.044231		ALDOA		UBB
ENST00000630092	ENSG00000281000	snoRNA	SNORD3D	45098	50433.1	63152.8	62216.6	49568.7	73795.5	57377.5	56504.8	0.0823576	0.239132		USP9X		DDX17
ENST00000563390	ENSG00000134419	protein_coding	RPS15A	47821.8	64501.5	62286.3	53430.1	47835.6	68229.4	57350.8	56271.8	-0.0265084	0.703732		ATP5F1A		SFPQ
ENST00000503026	ENSG00000150753	protein_coding	CCT5	41166.7	57948.7	55626.1	62545.6	61734.4	64409.3	57238.5	56309	0.207064	0.00177611		HMGN2		CALR
ENST00000643777	ENSG00000149925	protein_coding	ALDOA	43680.2	55935.5	52407.5	63862.3	60966.7	65529	57063.5	56233.9	0.264912	4.94e-06		RPS7		PPIA
ENST00000378308	ENSG00000124486	protein_coding	USP9X	47666	70138	58324.9	49919.9	55175.1	60488.6	56952.1	55875.4	-0.0602901	0.332754		HSP90B1		RPL29
ENST00000282050	ENSG00000152234	protein_coding	ATP5F1A	41981	56724.2	59004	58073.4	55077.8	70428.4	56881.5	55858.9	0.130232	0.0618098		GLO1		IGF2BP1
ENST00000619352	ENSG00000198830	protein_coding	HMGN2	50108.2	66120	46218.2	64492.8	59386.7	54100.9	56737.8	56018.6	0.061081	0.385545		CSE1L		LDHB
ENST00000645674	ENSG00000171863	protein_coding	RPS7	46915	64439.5	59182	55576.9	51402.1	62872.1	56731.3	55740.2	-0.00318743	0.957833		H2BC18		RPL10A
ENST00000299767	ENSG00000166598	protein_coding	HSP90B1	48041.5	69536.6	55026.7	54033.7	57209.3	53647.2	56249.2	55328.7	-0.0344474	0.609608		UBB		BTF3
ENST00000373365	ENSG00000124767	protein_coding	GLO1	45405	63945.9	54950.8	56919.2	55484.6	60059.1	56127.4	55185	0.0614425	0.265779		DDX17		ARF1
ENST00000262982	ENSG00000124207	protein_coding	CSE1L	44070.3	71304.2	61609.6	50789.1	54021.5	51678.7	55578.9	54510.8	-0.089694	0.200916		SFPQ		RPL18
ENST00000369167	ENSG00000203814	protein_coding	H2BC18	51870.3	69229.4	44453.1	61358.7	55111.6	50259.7	55380.5	54668	0.0076004	0.911841		CALR		RPS27A
ENST00000302182	ENSG00000170315	protein_coding	UBB	48720.3	65696.6	49541.6	56652.5	52330.9	57657.6	55099.9	54238	0.0177571	0.790264		PPIA		HNRNPA1
ENST00000403230	ENSG00000100201	protein_coding	DDX17	47591.1	61397.8	49012.6	58774.6	56438.1	57250.2	55077.4	54311.5	0.0860476	0.194337		RPL29		DYNC1H1
ENST00000357214	ENSG00000116560	protein_coding	SFPQ	50618	65773.7	44166.2	57668.5	56594.1	53629.8	54741.7	54013.6	0.0313684	0.655496		IGF2BP1		TARS1
ENST00000316448	ENSG00000179218	protein_coding	CALR	51838.4	66539.6	33692.1	68457.2	63954.5	43043.4	54587.5	54130.9	0.0441976	0.453204		LDHB		CCT4
ENST00000355968	ENSG00000196262	protein_coding	PPIA	45990.8	62524.6	50300.4	56648.6	54412.3	56267.1	54357.3	53524.1	0.0580704	0.357772		NORAD		PRRC2C
ENST00000294189	ENSG00000162244	protein_coding	RPL29	44037	58764.1	57457.2	53013.5	46990.6	64802.7	54177.5	53196	0.021629	0.753653		RPL10A		KHSRP
ENST00000290341	ENSG00000159217	protein_coding	IGF2BP1	49365.5	63278.9	43504.9	56003.6	53012.8	58586.3	53958.7	53169	0.0525711	0.455507		RPS2P5		TSC22D3
ENST00000350669	ENSG00000111716	protein_coding	LDHB	42526.8	60281.8	57710	51774.8	50776.1	59563.2	53772.1	52802	0.0127529	0.840919		BTF3		NCL
ENST00000673047	ENSG00000111716	protein_coding	LDHB	42526.8	60281.8	57710	51774.8	50776.1	59563.2	53772.1	52802	0.0127529	0.840919		ARF1		TPT1
ENST00000565493	ENSG00000260032	lncRNA	NORAD	44069.2	59779.6	50372.7	55202.4	55730.6	56736.7	53648.5	52820.2	0.0983931	0.0892213		RPL18		H4C3
ENST00000322203	ENSG00000198755	protein_coding	RPL10A	44641.6	61165.7	55157.6	51072.7	46755.9	61812	53434.2	52455.3	-0.00895982	0.890824		RPS27A		H4C15
ENST00000488803	ENSG00000240342	processed_pseudogene	RPS2P5	43143.6	56933.6	56424.7	49035.7	45147.3	65746.1	52738.5	51741.3	0.0125071	0.858584		HNRNPA1		SERBP1
ENST00000335895	ENSG00000145741	protein_coding	BTF3	42799.9	62346.5	58320.7	47821.6	46751.1	55296.8	52222.8	51242.7	-0.0833576	0.196668		DYNC1H1		H2BC12
ENST00000272102	ENSG00000143761	protein_coding	ARF1	39665.7	51255.2	49229	56945.8	53244.8	61902.2	52040.5	51226.5	0.235231	6.38e-05		TARS1		PAICS
ENST00000579374	ENSG00000108298	protein_coding	RPL19	45833	60300.3	53082.8	50862.3	42813.4	57185.2	51679.5	50806.9	-0.0515087	0.442743		CCT4		CCT7
ENST00000549920	ENSG00000063177	protein_coding	RPL18	43071.4	55773.7	53416.1	50075.3	46087.3	61407	51638.5	50744	0.0291421	0.660166		PRRC2C		PFN1
ENST00000272317	ENSG00000143947	protein_coding	RPS27A	43640.2	61662.6	59041	45270.4	42499.9	55834.1	51324.7	50343.7	-0.12148	0.0763318		KHSRP		POLR2A
ENST00000547276	ENSG00000135486	protein_coding	HNRNPA1	41395.2	57901.6	48112.5	52060.9	50686.4	56168.2	51054.1	50190.8	0.0927751	0.0856521		TSC22D3		PRRC2A
ENST00000681574	ENSG00000197102	protein_coding	DYNC1H1	53665.8	51734.5	47482.9	46926	46782.3	57639.8	50705.2	50200	-0.0182015	0.795972		NCL		EPRS1
ENST00000265112	ENSG00000113407	protein_coding	TARS1	33849.9	48435.8	59195.4	49304.5	50014.5	62201.9	50500.3	49529.5	0.0753523	0.280835		TPT1		CLTC
ENST00000394440	ENSG00000115484	protein_coding	CCT4	42968.9	58899.4	46377.8	49809.8	49304.1	54252.7	50268.8	49438.4	0.040286	0.495409		H4C3		RPL21
ENST00000367742	ENSG00000117523	protein_coding	PRRC2C	43482.5	55569.5	44608.3	48474.6	51877.2	54262.3	49712.4	48971.6	0.0772828	0.210937		H4C15		CNOT1
ENST00000600480	ENSG00000088247	protein_coding	KHSRP	45534.7	57601.3	37228	54893.8	52899.5	49808.2	49660.9	49046.1	0.0686704	0.32641		SERBP1		FKBP4
ENST00000372397	ENSG00000157514	protein_coding	TSC22D3	31229.5	41424.3	66098.3	38657.5	36372.6	84167.5	49658.3	48351.3	0.0266248	0.621036		H2BC12		RPL7
ENST00000417652	ENSG00000115053	protein_coding	NCL	55968.5	66693.4	32096.1	49148.4	46889	45233.9	49338.2	48803.6	-0.0310095	0.613799		PAICS		RPL24
ENST00000379060	ENSG00000133112	protein_coding	TPT1	41274.3	60819.6	50394.4	45696.2	43245	54292.6	49287	48325.2	-0.0598611	0.351425		CCT7		XPOT
ENST00000377803	ENSG00000197061	protein_coding	H4C3	43290	56805.5	48375	51219.9	43457	50839.7	48997.8	48252.5	-0.0180599	0.78302		PFN1		PRDX1
ENST00000579512	ENSG00000270276	protein_coding	H4C15	40927.2	52290.6	49248.8	52250.6	42611.6	55734.2	48843.8	48071.5	0.0476434	0.484836		POLR2A		KLHL15
ENST00000370995	ENSG00000142864	protein_coding	SERBP1	42691.7	62732.3	46046.8	46570.5	46344	47696.2	48680.2	47831.4	-0.0611953	0.365406		PRRC2A		SLC38A1
ENST00000356950	ENSG00000197903	protein_coding	H2BC12	40139.7	51642.2	51374.7	46096.7	43071.6	57891.4	48369.4	47526	0.0202123	0.766107		EPRS1		H2BC21
ENST00000264221	ENSG00000128050	protein_coding	PAICS	39479.3	56553.4	46483.9	48150.7	47883.3	50888.6	48239.9	47415.6	0.0400174	0.491526		CLTC		CCT8
ENST00000547566	ENSG00000135486	protein_coding	HNRNPA1	39787.5	52315.5	45929.6	48205.1	47942	54536.3	48119.3	47343.6	0.113486	0.00708045		RPL21		SF3B1
ENST00000648970	ENSG00000229807	lncRNA	XIST	23554.2	43195.5	97280.9	27412.8	34212.2	62839.5	48082.5	46700.7	-0.0231758	0.536426		CNOT1		RPL22
ENST00000258091	ENSG00000135624	protein_coding	CCT7	40500.2	54485.9	41648.3	51257.8	49450.9	50405.6	47958.1	47244.5	0.0975642	0.147136		FKBP4		SNRNP200
ENST00000225655	ENSG00000108518	protein_coding	PFN1	39485.7	51590.6	40281.2	54537.6	51090.3	49407.9	47732.2	47097.3	0.142614	0.0433711		RPL7		HEATR1
ENST00000617998	ENSG00000181222	protein_coding	POLR2A	43811.7	55154.6	35345.2	52501.7	49586.3	49124.7	47587.4	46981	0.070459	0.314888		RPL24		H2BC5
ENST00000376007	ENSG00000204469	protein_coding	PRRC2A	38934.3	47655.2	44422.3	47322.4	44681.3	62376.9	47565.4	46749.6	0.136549	0.0498253		XPOT		CCT2
ENST00000366923	ENSG00000136628	protein_coding	EPRS1	36637.5	55054.2	53377.8	41603.4	44112.3	53791.6	47429.4	46465	-0.0295949	0.670401		PRDX1		RPL23
ENST00000619601	ENSG00000111640	protein_coding	GAPDH	36046.1	47085.7	47401.3	50412.9	48165.9	53330.1	47073.7	46348.6	0.158524	0.0129452		KLHL15		C1QBP
ENST00000472651	ENSG00000141367	protein_coding	CLTC	39738.8	55722.7	43606.8	47744.5	47974.8	46794.1	46930.3	46196.2	0.0291203	0.661197		SLC38A1		MYH10
ENST00000311549	ENSG00000122026	protein_coding	RPL21	40825.1	57846.8	50901.9	41791.2	38998.5	50807.3	46861.8	45970.5	-0.126291	0.0536539		H2BC21		ZNF711
ENST00000317147	ENSG00000125107	protein_coding	CNOT1	38752.5	51664.6	43113.2	45379.8	45288.3	54243.8	46407	45613.7	0.0936503	0.0919945		CCT8		RPL37A
ENST00000001008	ENSG00000004478	protein_coding	FKBP4	40783.7	52600.2	39888.2	49130.8	45927.5	49821.3	46358.6	45685.9	0.0770079	0.25541		SF3B1		NME2
ENST00000352983	ENSG00000147604	protein_coding	RPL7	38905.8	59525.9	56989.9	39478.5	38407.5	44802.3	46351.7	45432.6	-0.207664	0.00365335		RPL22		RPL23A
ENST00000394077	ENSG00000114391	protein_coding	RPL24	40203.2	54736.6	47459.9	44362.4	40269.4	50372.4	46234	45429.2	-0.0572223	0.344429		SNRNP200		EIF4G1
ENST00000332707	ENSG00000184575	protein_coding	XPOT	33545	47573.2	56487.7	38132.3	39060.1	62154.9	46158.9	45123.7	0.00286574	0.965389		HEATR1		NUP205
ENST00000319248	ENSG00000117450	protein_coding	PRDX1	41816.1	56576.8	34736.6	53382.4	49067	40975.7	46092.4	45531	0.0388433	0.561613		H2BC5		HDLBP
ENST00000328046	ENSG00000174010	protein_coding	KLHL15	36903.8	56705.4	47817.9	39101.2	43286.3	52670.2	46080.8	45106.9	-0.0368363	0.592037		CCT2		HACD3
ENST00000436146	ENSG00000174748	protein_coding	RPL15	37361.2	51994.8	47176.6	43468.4	40895.2	53605.8	45750.3	44891.9	0.00976501	0.881349		RPL23		LBR
ENST00000398637	ENSG00000111371	protein_coding	SLC38A1	36086	50637.3	48773.2	42552.1	43123.2	53118	45715	44859.8	0.0234938	0.721642		C1QBP		MDM2
ENST00000369155	ENSG00000184678	protein_coding	H2BC21	39546.6	52603.8	44689.3	46010.9	40170.6	50465.9	45581.2	44823.4	-0.00163664	0.979397		MYH10		LARS1
ENST00000286788	ENSG00000156261	protein_coding	CCT8	37699.5	56253.7	46187.6	43060.9	43448.5	45522.1	45362	44543.6	-0.0548148	0.378674		ZNF711		RPL35A
ENST00000335508	ENSG00000115524	protein_coding	SF3B1	47929.5	68986.6	37484	37967.1	39464.8	39263.5	45182.6	44406.3	-0.144179	0.0458171		RPL37A		PPARGC1A
ENST00000234875	ENSG00000116251	protein_coding	RPL22	39888	53115.6	51530.1	37931.9	35830.9	52660.6	45159.5	44292.3	-0.10435	0.142053		NME2		MDN1
ENST00000323853	ENSG00000144028	protein_coding	SNRNP200	37735.2	48430.7	36998.3	49674.1	48178	49839.3	45142.6	44508.1	0.170024	0.0134343		RPL23A		RCC2
ENST00000366582	ENSG00000119285	protein_coding	HEATR1	41812.3	58157.2	39038.2	42820.9	44197.7	44349.3	45062.6	44338.7	-0.0386748	0.58241		EIF4G1		RPL35
ENST00000377777	ENSG00000158373	protein_coding	H2BC5	37816.6	50431.1	43169.1	47001.2	40453.9	47968.2	44473.4	43769	0.0320327	0.616005		NUP205		GCN1
ENST00000299300	ENSG00000166226	protein_coding	CCT2	39888.4	55323.2	36245.8	46923.8	45112.9	43241.7	44456	43797.1	0.0230187	0.743238		HDLBP		H3-3A
ENST00000452673	ENSG00000127022	protein_coding	CANX	43934.6	61643	35685	40789	40516.3	44055.3	44437.2	43682	-0.06567	0.346456		HACD3		TCP1
ENST00000245857	ENSG00000125691	protein_coding	RPL23	37526	52307.2	47052	41474.1	38756.7	49138.4	44375.7	43562.7	-0.0580633	0.354218		LBR		PRRC2B
ENST00000574444	ENSG00000108561	protein_coding	C1QBP	40779.6	55402.3	37154.2	46404	42232.7	43857.7	44305.1	43642.5	-0.0011169	0.987339		MDM2		RPL10
ENST00000554988	ENSG00000259001	lncRNA	NA	38688.7	47065.5	45917	44308.2	41469.7	46477.7	43987.8	43377.6	0.00254321	0.965978		LARS1		RPS12
ENST00000451562	ENSG00000196262	protein_coding	PPIA	37966.6	51550.3	39805.8	46257.8	42326.6	44949.7	43809.5	43140.6	0.0336044	0.616012		RPL35A		NACA
ENST00000269243	ENSG00000133026	protein_coding	MYH10	34182.9	42711.6	35837.4	47298	48194.4	52046.3	43378.5	42746.4	0.322624	4.87e-08		PPARGC1A		SRPK1
ENST00000373165	ENSG00000147180	protein_coding	ZNF711	23064.3	55345	102479	19363.4	24155.3	35308.1	43285.9	41939.1	-0.21791	0.0062109		MDN1		SSRP1
ENST00000456586	ENSG00000197756	protein_coding	RPL37A	46526.2	60890.6	38595.5	37379.6	32379.3	43588.5	43226.6	42504.1	-0.158395	0.0314324		RCC2		RPS24
ENST00000512737	ENSG00000243678	protein_coding	NME2	37584.9	48958.3	41304.3	43680.1	39224.9	47201	42992.2	42311.6	0.0184035	0.76056		RPL35		NUFIP2
ENST00000355731	ENSG00000198242	protein_coding	RPL23A	35514.3	51074.8	48534.3	38551.8	35582.2	48339.2	42932.8	42083.3	-0.082036	0.238174		GCN1		MT-ND3
ENST00000346169	ENSG00000114867	protein_coding	EIF4G1	41505.1	54161.7	25770.5	48872.5	46980.7	38740.1	42671.8	42189	0.0356793	0.558384		H3-3A		HSPA9
ENST00000285968	ENSG00000155561	protein_coding	NUP205	35859.1	47897.9	39361.6	41544.8	41442.2	49245.7	42558.6	41834.4	0.0811577	0.149675		TCP1		HMGA1
ENST00000422514	ENSG00000198242	protein_coding	RPL23A	37063.7	48755.4	45529.1	39560.3	39208.6	44612.5	42454.9	41769.2	-0.0768468	0.120675		PRRC2B		PLS3
ENST00000307961	ENSG00000174444	protein_coding	RPL4	36431.2	48249.7	44058	40394	35073.1	47698.5	41984.1	41248.3	-0.0428722	0.523766		RPL10		NCAPD2
ENST00000391976	ENSG00000115677	protein_coding	HDLBP	42874.5	57958	31124.5	38745.9	38794.9	41921.2	41903.2	41233.6	-0.0462821	0.492021		RPS12		DDX3X
ENST00000602361	ENSG00000269900	lncRNA	RMRP	35248.4	39065.7	48681.1	43387.5	35637	48308.8	41721.4	41148.1	0.0161483	0.817297		NACA		MYH9
ENST00000261875	ENSG00000074696	protein_coding	HACD3	35702.9	49319.1	38814.4	41237.7	40691.8	44370.7	41689.4	40999	0.0250433	0.674397		SRPK1		HNRNPAB
ENST00000272163	ENSG00000143815	protein_coding	LBR	35911.5	50391	34373.9	45924.3	44109.2	39167.9	41646.3	41059.3	0.0485566	0.489558		SSRP1		KPNA2
ENST00000258149	ENSG00000135679	protein_coding	MDM2	35168.9	48883.9	36462.3	44374.4	45455.2	39046	41565.1	40984.3	0.0536675	0.447159		RPS24		MYBL2
ENST00000394434	ENSG00000133706	protein_coding	LARS1	31304	41547.9	48210.9	36962.6	33897.7	56947.7	41478.5	40603.6	0.0217759	0.745834		NUFIP2		H2AC11
ENST00000448864	ENSG00000182899	protein_coding	RPL35A	34139.8	47065.4	43387.9	40275.5	35917.9	46630.1	41236.1	40492.5	-0.0136389	0.835042		MT-ND3		EIF4G2
ENST00000506055	ENSG00000109819	protein_coding	PPARGC1A	48694.1	66609.6	36725.1	26325.6	26650.8	40568	40928.9	40111.8	-0.299959	0.00185755		HSPA9		SF3B3
ENST00000369393	ENSG00000112159	protein_coding	MDN1	37787	47054.3	31404	43671.8	42664.8	41860.8	40740.5	40224.4	0.0626266	0.374257		HMGA1		RPL14
ENST00000375436	ENSG00000179051	protein_coding	RCC2	38268.5	47597.7	31600.7	43827.9	41217.8	41912.4	40737.5	40216.2	0.0490697	0.485084		PLS3		TMPO
ENST00000348462	ENSG00000136942	protein_coding	RPL35	35135.8	46297	40425.2	40645.5	36174.2	44143.7	40470.2	39814.1	-0.00814989	0.892112		NCAPD2		IPO7
ENST00000300648	ENSG00000089154	protein_coding	GCN1	34306.4	42199.5	34860.7	42852.8	40970	47593.6	40463.8	39870.6	0.174077	0.00513893		DDX3X		KIAA0100
ENST00000366815	ENSG00000163041	protein_coding	H3-3A	32746.2	46396.4	36386.7	44486.4	41263.1	41251.9	40421.8	39796.7	0.09052	0.186552		MYH9		H2BC11
ENST00000321394	ENSG00000120438	protein_coding	TCP1	34136.1	48056.3	36835.4	42241.7	41623.7	39457.4	40391.8	39776.8	0.036607	0.595422		HNRNPAB		HNRNPUL1
ENST00000684596	ENSG00000288701	protein_coding	PRRC2B	34646.7	38400.1	33332.2	43298.6	43401	48415.4	40249	39747.5	0.224759	0.00121448		KPNA2		CKAP5
ENST00000406022	ENSG00000147403	protein_coding	RPL10	33537.8	45174.1	40123.1	38398	35931.6	46202.5	39894.5	39185.9	0.0135722	0.826608		MYBL2		SUPT16H
ENST00000230050	ENSG00000112306	protein_coding	RPS12	35802.3	47272.8	40728.8	37694.5	33791.1	44004	39882.2	39199.9	-0.0724828	0.256515		H2AC11		AHCY
ENST00000678376	ENSG00000196531	protein_coding	NACA	31432.8	52102	55413.9	30835.6	31735.5	37768	39881.3	38995.7	-0.210505	0.00702787		EIF4G2		TRAP1
ENST00000373825	ENSG00000096063	protein_coding	SRPK1	32659.2	43479.5	40920.2	38000.6	38006.3	45925.4	39831.9	39144.6	0.0442359	0.448395		SF3B3		BSG
ENST00000278412	ENSG00000149136	protein_coding	SSRP1	35658.6	45161.3	32317.7	42770.2	40616.7	41682.2	39701.1	39166.5	0.0773724	0.272683		RPL14		TUBB4B
ENST00000372360	ENSG00000138326	protein_coding	RPS24	28933.2	43456.8	58841.5	29686.5	28728.1	48197.2	39640.6	38709.4	-0.0742993	0.240761		TMPO		RPS3
ENST00000225388	ENSG00000108256	protein_coding	NUFIP2	32928	51131.2	47151	31074.2	35982.8	38846.1	39518.9	38713.6	-0.177322	0.0131052		IPO7		UBA2
ENST00000361227	ENSG00000198840	protein_coding	MT-ND3	34084	45686	42786	35261	34949	43546	39385.3	38688.8	-0.0807268	0.190235		KIAA0100		RPS5
ENST00000678551	ENSG00000113013	protein_coding	HSPA9	29653.3	39415.3	40104.9	39051.7	37841.4	49459.9	39254.4	38542.8	0.126418	0.0677397		H2BC11		RPL32
ENST00000311487	ENSG00000137309	protein_coding	HMGA1	30932.7	39683.2	38799.6	38925.7	37364.5	49168.3	39145.7	38464.4	0.126179	0.0595965		HNRNPUL1		RPS27
ENST00000355899	ENSG00000102024	protein_coding	PLS3	31197.4	47653.2	41673.8	35655.9	39194.7	39154.9	39088.3	38363.8	-0.0443815	0.506287		CKAP5		GNB1
ENST00000315579	ENSG00000010292	protein_coding	NCAPD2	34192.6	43971.6	33480.8	40034.9	38678.1	43411.1	38961.5	38371.6	0.0858693	0.193897		SUPT16H		HSPA4
ENST00000644876	ENSG00000215301	protein_coding	DDX3X	34357.6	49586.7	33902.9	38104.8	39745.5	37356.9	38842.4	38214.1	-0.0107638	0.878331		AHCY		BRD2
ENST00000216181	ENSG00000100345	protein_coding	MYH9	29434.1	28436.1	20988	54265.7	51072.1	47985.7	38696.9	38413.7	0.75188	4.67e-06		TRAP1		PPA1
ENST00000262854	ENSG00000086758	protein_coding	HUWE1	28846.2	32008.7	40833.5	40450.9	38355.7	51226.8	38620.3	38030.5	0.151239	0.0386808		BSG		NUP153
ENST00000358344	ENSG00000197451	protein_coding	HNRNPAB	33877.8	43677	32308	42151.3	39214.2	40240.9	38578.2	38048.3	0.0844684	0.227505		TUBB4B		MCM3
ENST00000330459	ENSG00000182481	protein_coding	KPNA2	33499.8	46240.3	30721.2	42089.9	40735.5	36217.2	38250.7	37723.8	0.0501807	0.473768		RPS3		EIF3A
ENST00000361427	ENSG00000198830	protein_coding	HMGN2	34216.6	44738.8	30707.1	42430.6	40969.1	36428.6	38248.5	37769.8	0.0579015	0.409746		UBA2		SMG1
ENST00000217026	ENSG00000101057	protein_coding	MYBL2	34374.9	43872	32409	39294.7	37594.5	41430.4	38162.6	37603.9	0.0583563	0.394406		RPS5		EIF3C
ENST00000678246	ENSG00000115053	protein_coding	NCL	40056.9	48945.7	23893.7	37372.1	39847	38839.1	38159.1	37683.5	0.00921303	0.882662		RPL32		PGK1
ENST00000359193	ENSG00000196787	protein_coding	H2AC11	32294.3	42558.7	37261.3	40580.8	34971.7	41265	38155.3	37562.5	0.0431846	0.496668		RPS27		SRP9
ENST00000339995	ENSG00000110321	protein_coding	EIF4G2	36906.5	46900.7	28518.1	41675	39474.4	35345.1	38136.6	37687.7	0.0197456	0.769651		GNB1		RPL36
ENST00000302516	ENSG00000189091	protein_coding	SF3B3	30726.2	40182.9	32697.2	41766.5	40200.1	41790.4	37893.9	37344.6	0.189976	0.00281055		HSPA4		IARS1
ENST00000479563	ENSG00000188846	protein_coding	RPL14	31347.4	42216.3	39568.4	37044.9	33212.4	43897.7	37881.2	37206.3	0.00736705	0.911284		BRD2		PPP1CC
ENST00000556029	ENSG00000120802	protein_coding	TMPO	33104.5	46459.7	34471.8	38206.7	36569.3	38230.6	37840.4	37227.7	-0.00336917	0.96013		PPA1		EIF3D
ENST00000379719	ENSG00000205339	protein_coding	IPO7	32562.5	50169.2	40413.6	32081.6	35397.2	36328.2	37825.4	37094.2	-0.158474	0.017677		NUP153		PAPOLA
ENST00000528896	ENSG00000007202	protein_coding	KIAA0100	34330.2	44199.5	29357.3	40944.8	39149.7	37558.5	37590	37101.3	0.0563631	0.422997		MCM3		HNRNPM
ENST00000339812	ENSG00000124635	protein_coding	H2BC11	33890.6	44457.8	34773.8	39428.4	33841.4	38781.8	37529	36966.8	-0.00698756	0.918185		EIF3A		VCP
ENST00000392006	ENSG00000105323	protein_coding	HNRNPUL1	32257.9	40350.8	31113.1	39846.2	39899.4	41512.7	37496.7	36977.7	0.146092	0.0312945		SMG1		UBA1
ENST00000529230	ENSG00000175216	protein_coding	CKAP5	28994.5	39550.5	37591.7	36057.6	37363.7	44928.3	37414.4	36741.8	0.113334	0.0710433		EIF3C		TPX2
ENST00000216297	ENSG00000092201	protein_coding	SUPT16H	30886.6	41707.6	33722.4	37907.4	38913	40310.2	37241.2	36657.8	0.111207	0.0581808		PGK1		ILF2
ENST00000217426	ENSG00000101444	protein_coding	AHCY	30040.8	39144.2	36916.3	36833.1	34793.2	45638.8	37227.7	36576.5	0.0958699	0.140804		SRP9		H2AZ1
ENST00000246957	ENSG00000126602	protein_coding	TRAP1	28613.9	37773.5	37768.1	36042.9	34123.6	48511.7	37139	36435.3	0.0981393	0.164721		RPL36		DDB1
ENST00000353555	ENSG00000172270	protein_coding	BSG	30191.4	38588.1	33398.8	39885.8	37917.5	42416.1	37066.3	36512.2	0.194895	0.000247293		IARS1		RPS25
ENST00000340384	ENSG00000188229	protein_coding	TUBB4B	31746	40103.9	29646.1	42509.3	40098.7	37769	36978.8	36525.6	0.125907	0.0794091		PPP1CC		SEPTIN2
ENST00000524851	ENSG00000149273	protein_coding	RPS3	31572	40506.6	38453.4	34037.2	32508.5	44718.1	36966	36308.4	0.00102816	0.987968		EIF3D		RPS13
ENST00000458500	ENSG00000147403	protein_coding	RPL10	32035.5	40574.3	36548.5	35122.9	33654.4	43514	36908.3	36291.8	0.0246771	0.693798		PAPOLA		FBN2
ENST00000439527	ENSG00000126261	protein_coding	UBA2	29917.9	46112.3	38916.8	33864.2	34034.7	38598.3	36907.4	36180.6	-0.0702703	0.273349		HNRNPM		RAN
ENST00000196551	ENSG00000083845	protein_coding	RPS5	29645.6	38824.9	38618.6	36411.2	33631.4	44074	36867.6	36225.7	0.0562898	0.402271		VCP		GNAS
ENST00000360787	ENSG00000122566	protein_coding	HNRNPA2B1	31133.7	40566.1	29218.9	41481	41398.9	37278.7	36846.2	36376.1	0.126386	0.0788266		UBA1		GDI2
ENST00000273223	ENSG00000144713	protein_coding	RPL32	29923.8	41207.1	38529.7	34888.4	32293	42747.5	36598.3	35919.4	0.00147644	0.98231		TPX2		PTPN11
ENST00000394332	ENSG00000125691	protein_coding	RPL23	30668.5	41284.3	39557.3	34370.2	31997.6	41710.7	36598.1	35942.4	-0.0314581	0.633211		ILF2		GLUL
ENST00000651669	ENSG00000177954	protein_coding	RPS27	32194	42192.9	37433	34760.2	31090.5	41282.4	36492.2	35864.5	-0.0447728	0.49115		H2AZ1		RHOA
ENST00000378609	ENSG00000078369	protein_coding	GNB1	29274.6	36692.4	34554.7	38173	36322.3	43736.6	36458.9	35889	0.185416	0.000964795		DDB1		YWHAQ
ENST00000304858	ENSG00000170606	protein_coding	HSPA4	31535.5	44923.1	32027.9	37248.7	37209.3	35244.9	36364.9	35797.3	0.0147242	0.833464		RPS25		ETF1
ENST00000463639	ENSG00000204256	protein_coding	BRD2	29319.5	38652.8	36375.1	34897.4	32957.8	45531.2	36289	35620.4	0.069479	0.310398		SEPTIN2		YWHAB
ENST00000373232	ENSG00000180817	protein_coding	PPA1	30758.1	43872.2	36276.9	34359.8	33578	38478.9	36220.6	35573	-0.0436695	0.432608		RPS13		LARP1
ENST00000216019	ENSG00000100201	protein_coding	DDX17	27628.3	37092.7	41938.5	32179.2	33584.2	44775	36199.7	35506.7	0.0207471	0.767807		FBN2		IARS2
ENST00000262077	ENSG00000124789	protein_coding	NUP153	32101	43422.1	31163.2	35769.7	35760.8	38592.7	36134.9	35556.2	0.0300264	0.659683		RAN		GANAB
ENST00000596288	ENSG00000112118	protein_coding	MCM3	30615.5	39426.8	33914.5	36291.7	34655.5	41771.5	36112.6	35531.1	0.0923503	0.0913665		GNAS		UQCRFS1
ENST00000369144	ENSG00000107581	protein_coding	EIF3A	33542.7	41712.4	30257.8	35995.8	35111.3	40051.1	36111.8	35584.3	0.0404451	0.560797		GDI2		FAT1
ENST00000446231	ENSG00000157106	protein_coding	SMG1	29870.1	41540.3	39670.7	30277.4	32659.4	42566.8	36097.4	35387.1	-0.0441772	0.52536		PTPN11		SF3A1
ENST00000331666	ENSG00000184110	protein_coding	EIF3C	30091.4	38902.1	31630.6	37068	36297.6	41484.2	35912.3	35349.9	0.149039	0.00988674		GLUL		DDX39B
ENST00000644362	ENSG00000102144	protein_coding	PGK1	27958.9	37303.5	34286.7	38638	35907.8	41169.4	35877.4	35302.9	0.176171	0.00175016		RHOA		NOTCH2
ENST00000304786	ENSG00000143742	protein_coding	SRP9	31738.1	50375.9	37299.9	32753.2	33011.6	29766.4	35824.2	35170.5	-0.155842	0.031972		YWHAQ		CCND2
ENST00000347512	ENSG00000130255	protein_coding	RPL36	31495.1	38360.9	37733	34255.7	30207.4	42877.8	35821.7	35231.7	-0.00784804	0.909979		ETF1		ACLY
ENST00000564439	ENSG00000174444	protein_coding	RPL4	27928.7	38439.8	38954.9	31025.8	31727	45772.2	35641.4	34911.3	0.0168703	0.810482		YWHAB		LAMC1
ENST00000613865	ENSG00000138326	protein_coding	RPS24	33816.2	50775.4	30600.2	33514.5	34651.2	30338.1	35615.9	35023.5	-0.0797575	0.252778		LARP1		CCT6A
ENST00000443024	ENSG00000196305	protein_coding	IARS1	26812.9	37394.2	39410.9	31728.8	31047.3	46927.5	35553.6	34804	0.0313096	0.653849		IARS2		TMED2
ENST00000335007	ENSG00000186298	protein_coding	PPP1CC	30057.6	42459.3	34766.5	34313.3	33555.9	38014.1	35527.8	34906	-0.0113505	0.83725		GANAB		EIF4H
ENST00000216190	ENSG00000100353	protein_coding	EIF3D	28792.8	37247.4	35516.8	35444.9	32824.1	43293.3	35519.9	34906.8	0.0882109	0.179314		UQCRFS1		AP2B1
ENST00000216277	ENSG00000090060	protein_coding	PAPOLA	32269.6	50866.5	33712.9	31802.5	35372.2	28957.9	35496.9	34870.2	-0.108004	0.128822		FAT1		YWHAZ
ENST00000325495	ENSG00000099783	protein_coding	HNRNPM	34532.7	43394.4	20404.3	44064	41935.3	28278.2	35434.8	35153.5	0.0424929	0.460005		SF3A1		NOLC1
ENST00000358901	ENSG00000165280	protein_coding	VCP	30156.1	39935.3	28439.6	39472.7	36823.3	37674.6	35416.9	34912.2	0.116433	0.10091		DDX39B		IPO5
ENST00000377351	ENSG00000130985	protein_coding	UBA1	30115.2	38884.8	29395.3	38379.6	35597.9	39719.8	35348.7	34824.5	0.133731	0.0496184		NOTCH2		RLIM
ENST00000677375	ENSG00000135486	protein_coding	HNRNPA1	34218.2	42750.9	24849.3	39296.9	37454.4	33351.6	35320.2	34922.3	0.0362855	0.584112		CCND2		PCNA
ENST00000300403	ENSG00000088325	protein_coding	TPX2	30070.2	40921.8	31158.7	36296.1	34849	38313.5	35268.2	34701	0.0718744	0.265035		ACLY		H3-3B
ENST00000361891	ENSG00000143621	protein_coding	ILF2	30975.3	41178.2	29046.3	39018.5	36034.2	34443.5	35116	34642.7	0.0579154	0.412344		LAMC1		RPS20
ENST00000296417	ENSG00000164032	protein_coding	H2AZ1	28790.3	39481.3	35081.8	35652.8	32396.1	38870.8	35045.5	34448.8	0.0394595	0.503119		RPL23AP42		H2BC4
ENST00000301764	ENSG00000167986	protein_coding	DDB1	28661.1	36915.1	29748.2	38569.6	36093.2	39965.1	34992	34474.5	0.196036	0.002008		CCT6A		MARCHF6
ENST00000527673	ENSG00000118181	protein_coding	RPS25	28627.4	39559.7	38981.4	31622	29146.6	41120.3	34842.9	34166.5	-0.0412073	0.556498		TMED2		RPS26
ENST00000368654	ENSG00000148773	protein_coding	MKI67	25860.3	38507.1	40225.9	28196.3	31645.4	44471.7	34817.8	34038.9	-0.00268831	0.968961		EIF4H		SLC16A1
ENST00000391971	ENSG00000168385	protein_coding	SEPTIN2	36506.6	49491.8	28996.8	30660.8	29752.7	32976.7	34730.9	34167.9	-0.119212	0.0946715		AP2B1		MDC1
ENST00000525634	ENSG00000110700	protein_coding	RPS13	30088.8	40316.4	34454.3	33864.3	30870.8	38608.6	34700.5	34108.2	-0.0162334	0.787472		YWHAZ		RPL37
ENST00000262464	ENSG00000138829	protein_coding	FBN2	27534.8	35288.2	33493.9	34990.6	33419.2	43460.6	34697.9	34102.1	0.147319	0.0232085		NOLC1		JUN
ENST00000543796	ENSG00000132341	protein_coding	RAN	30843.6	42018.4	29676.7	36655	35163.9	33279.2	34606.2	34112.4	0.0223004	0.751415		IPO5		SRSF1
ENST00000488546	ENSG00000087460	protein_coding	GNAS	27661.3	37819	33161	35180.2	32331.8	41280.7	34572.3	33955	0.103228	0.0966395		RLIM		CCNI
ENST00000380191	ENSG00000057608	protein_coding	GDI2	27246	38437.4	33478.4	35512.5	34284.2	38258.7	34536.2	33945.1	0.10493	0.0556612		PCNA		RBMX
ENST00000351677	ENSG00000179295	protein_coding	PTPN11	28759.4	40911.8	34339.8	31502.1	33498.5	37498.4	34418.3	33794.6	-0.0136205	0.808999		H3-3B		EEF1B2
ENST00000417584	ENSG00000135821	protein_coding	GLUL	26604.3	34048.6	34030.4	35553.8	32979.7	42829.4	34341	33759.3	0.151969	0.0238974		RPS20		RNPS1
ENST00000418115	ENSG00000067560	protein_coding	RHOA	27777.9	36469.1	32401	36165.9	33682.1	39372.5	34311.4	33764.2	0.146414	0.0056596		H2BC4		KHDRBS1
ENST00000238081	ENSG00000134308	protein_coding	YWHAQ	27894.4	39148.7	32058.9	35357.3	34679.2	35596.7	34122.5	33574.2	0.0734747	0.233692		MARCHF6		SMARCC1
ENST00000360541	ENSG00000120705	protein_coding	ETF1	30154.7	42735.8	29396.9	35134.9	34771.9	32018.5	34035.5	33521	0.00336198	0.961905		RPS26		RPLP2
ENST00000435983	ENSG00000144713	protein_coding	RPL32	27239.2	38968.9	35031.7	33097.3	29390.8	38870.1	33766.3	33124.3	0.00239323	0.971568		SLC16A1		MT-ATP8
ENST00000353703	ENSG00000166913	protein_coding	YWHAB	29339.9	39967.6	27919.7	36768.7	35632.2	32874.5	33750.5	33280.1	0.0594549	0.400141		MDC1		DDX6
ENST00000518297	ENSG00000155506	protein_coding	LARP1	27284	33930.6	26440.8	36681.2	36402.2	41725.3	33744	33236.6	0.27585	7.8e-05		RPL37		PRDX3
ENST00000366922	ENSG00000067704	protein_coding	IARS2	25307.8	35304.2	34820.8	34154.2	34172.2	38398.3	33692.9	33111.6	0.115347	0.0743191		JUN		CTNNA1
ENST00000356638	ENSG00000089597	protein_coding	GANAB	29412.6	37209.7	27811.7	36074.8	34813.5	36633.7	33659.3	33190.9	0.113423	0.101221		SRSF1		GOT2
ENST00000304863	ENSG00000169021	protein_coding	UQCRFS1	25726	34708.6	34834.3	34572.1	31924.9	40111.2	33646.2	33058.5	0.105053	0.11817		CCNI		WNK1
ENST00000441802	ENSG00000083857	protein_coding	FAT1	27477.6	35945	31223.6	34377.5	34052.8	38756.7	33638.9	33101.4	0.159195	0.000308695		RBMX		YBX3
ENST00000215793	ENSG00000099995	protein_coding	SF3A1	30017.5	38710.7	25293.6	37787.4	35420.4	33608.9	33473.1	33047.9	0.0780666	0.266985		EEF1B2		H4C5
ENST00000396172	ENSG00000198563	protein_coding	DDX39B	28152.9	36643.3	31285.3	33749.2	32143.3	38293.1	33377.9	32838.2	0.0944012	0.078613		RNPS1		MDH2
ENST00000380394	ENSG00000137154	protein_coding	RPS6	28631	36723.2	35788.5	30916.9	28251.8	39595.8	33317.9	32729.1	-0.0245106	0.722564		KHDRBS1		ST13
ENST00000376033	ENSG00000204469	protein_coding	PRRC2A	28143.7	34997.8	27774.9	35959.5	34985.5	37818.5	33280	32813.3	0.178819	0.00667266		SMARCC1		SND1
ENST00000533186	ENSG00000140988	protein_coding	RPS2	27670.5	38406.7	36565.3	31550.8	25836.9	38179	33034.9	32402.1	-0.0535049	0.447979		RPLP2		SLC25A3
ENST00000396466	ENSG00000147604	protein_coding	RPL7	27718.2	43198.4	39685.6	26642.6	27873.9	32717.5	32972.7	32286.8	-0.209343	0.00339475		MT-ATP8		SRSF3
ENST00000256646	ENSG00000134250	protein_coding	NOTCH2	28949.9	36309.3	28143.2	34287.4	33134.1	36894.1	32953	32474.7	0.105326	0.111445		DDX6		TFDP1
ENST00000261254	ENSG00000118971	protein_coding	CCND2	24901.1	33302.9	33567.9	30497.3	31478.4	43254.8	32833.7	32195.4	0.100627	0.155764		PRDX3		STMN1
ENST00000352035	ENSG00000131473	protein_coding	ACLY	22991.2	30199.4	29843.5	37842.8	36173.3	39369.2	32736.6	32238.5	0.366808	1.32e-07		CTNNA1		PHB2
ENST00000258341	ENSG00000135862	protein_coding	LAMC1	26172	33842.8	31357.1	32991.5	32068.1	39683	32685.7	32137.3	0.151226	0.00937883		GOT2		FBL
ENST00000471152	ENSG00000234851	processed_pseudogene	RPL23AP42	26482.9	40595.4	38257.5	27556	27695.9	35514.8	32683.7	31994.6	-0.118126	0.0941019		WNK1		PANK3
ENST00000275603	ENSG00000146731	protein_coding	CCT6A	30370.3	42907.9	27820.1	32749.5	32569.1	29645	32677	32184.6	-0.0335061	0.63255		YBX3		RPS21
ENST00000262225	ENSG00000086598	protein_coding	TMED2	26722	36665.1	30141.9	34572.8	33333.5	34424.8	32643.4	32137.4	0.100171	0.105581		H4C5		CEBPG
ENST00000353999	ENSG00000106682	protein_coding	EIF4H	26212.6	33887	30328.8	33927.3	31488.7	38367.7	32368.7	31845.5	0.157674	0.00500789		MDH2		HNRNPA0
ENST00000621914	ENSG00000006125	protein_coding	AP2B1	25694.7	36350	30642.2	31849.9	30935.7	38353	32304.2	31703.6	0.0955877	0.115433		ST13		SLC25A6
ENST00000532872	ENSG00000149273	protein_coding	RPS3	27944.1	35736.7	33038.6	30884.6	27614.1	38514.8	32288.8	31728.4	-0.00169805	0.980109		SND1		RPL38
ENST00000353245	ENSG00000164924	protein_coding	YWHAZ	26663	37634.9	27270.2	35005.9	35313.9	31719	32267.8	31795.4	0.0860841	0.224409		SLC25A3		ILF3
ENST00000605788	ENSG00000166197	protein_coding	NOLC1	27923.8	37587.3	27752.3	33449.7	32061.1	33581	32059.2	31571.6	0.0570331	0.402652		SRSF3		RPL30
ENST00000678703	ENSG00000156508	protein_coding	EEF1A1	28179.9	23258.2	28591.9	34473.8	34574.8	43244.5	32053.8	31751.6	0.186633	0.0143407		TFDP1		XPO7
ENST00000651721	ENSG00000065150	protein_coding	IPO5	25216.2	36914	31141.2	26228.9	32355.8	40063.1	31986.5	31312.9	0.0399195	0.571078		STMN1		TAGLN2
ENST00000332687	ENSG00000131263	protein_coding	RLIM	25374.7	34838.5	37592.8	27165	29212.7	37402.5	31931	31317.9	-0.0315869	0.653895		PHB2		DSP
ENST00000379143	ENSG00000132646	protein_coding	PCNA	25600.9	35251.6	31951.1	32052.4	30646.3	35618.9	31853.5	31309.1	0.0696453	0.203667		FBL		EIF3K
ENST00000254810	ENSG00000132475	protein_coding	H3-3B	27529.5	37072.4	28225.6	32732.9	31680.3	32033.2	31545.6	31076.1	0.0386816	0.566448		PANK3		ACTR2
ENST00000009589	ENSG00000008988	protein_coding	RPS20	27155.6	36675.2	32168.2	30069.8	27807.7	35218.9	31515.9	30963.7	-0.0337151	0.57799		RPS21		PEG10
ENST00000396984	ENSG00000180596	protein_coding	H2BC4	28403.4	38341.3	27744	33847.5	29687.9	30316.6	31390.1	30939.1	-0.000973143	0.988958		CEBPG		PGD
ENST00000274140	ENSG00000145495	protein_coding	MARCHF6	20758.9	27786	35225.1	33150.2	31675.8	39524.3	31353.4	30800.4	0.128514	0.0735271		HNRNPA0		STIP1
ENST00000552361	ENSG00000197728	protein_coding	RPS26	27467.6	37658.8	28295.1	31384.9	30134.8	32622.9	31260.7	30757.6	0.0106815	0.87093		SLC25A6		SPTBN1
ENST00000297185	ENSG00000113013	protein_coding	HSPA9	24033.2	33202.7	34657.6	29961.3	28503.7	37141	31249.9	30666.7	0.031149	0.655365		RPL38		HNRNPK
ENST00000369626	ENSG00000155380	protein_coding	SLC16A1	27309.3	36198.4	27573.1	32040.6	32339	31844.2	31217.5	30764.8	0.0529092	0.434662		ILF3		YME1L1
ENST00000376406	ENSG00000137337	protein_coding	MDC1	26733.2	32953.6	27327.6	32245.5	30798.3	37180.9	31206.5	30731.9	0.144454	0.0213974		RPL30		UHRF1
ENST00000504562	ENSG00000145592	protein_coding	RPL37	21881.6	28282.4	35341.5	33257.4	28018.6	39390.6	31028.7	30482.7	0.0892952	0.202637		XPO7		XPO5
ENST00000371222	ENSG00000177606	protein_coding	JUN	30165.8	39573.3	24252.4	30049.4	29569.8	31713.9	30887.4	30422.9	-0.0164999	0.81291		TAGLN2		MTHFD1
ENST00000258962	ENSG00000136450	protein_coding	SRSF1	27996	38146.3	31667.5	27627.4	28860.7	30768.9	30844.5	30335.7	-0.134139	0.0106487		DSP		NUP188
ENST00000237654	ENSG00000118816	protein_coding	CCNI	24569.7	33452.2	30341.1	30132.4	29377.3	36783	30776	30222.3	0.0919807	0.129908		EIF3K		H2AC13
ENST00000320676	ENSG00000147274	protein_coding	RBMX	24879.8	34969.1	28664.1	31063	30055.6	34685.5	30719.5	30182.6	0.0946842	0.0898667		ACTR2		ARHGDIA
ENST00000392222	ENSG00000114942	protein_coding	EEF1B2	32297.8	43767.5	27613.1	26054.3	24256.1	29949.6	30656.4	30129.7	-0.173717	0.0195025		PEG10		MAPRE1
ENST00000320225	ENSG00000205937	protein_coding	RNPS1	21596.2	30263.8	31773.6	31101.1	29888.5	38502	30520.9	29944.8	0.138681	0.0516536		PGD		SLC7A1
ENST00000676655	ENSG00000070756	protein_coding	PABPC1	24544.5	35683.1	31921.6	29956.9	26075.2	34643.4	30470.8	29883.7	-0.0122597	0.857086		STIP1		PEBP1
ENST00000512493	ENSG00000186468	protein_coding	RPS23	26560	35238.8	32898	28184.1	25644	34152.7	30446.3	29908.7	-0.0729156	0.270097		SPTBN1		JPT2
ENST00000321358	ENSG00000065978	protein_coding	YBX1	25128.4	36281.3	28732.6	32172.4	30070.1	29900.1	30380.8	29894.7	0.026741	0.694796		HNRNPK		STARD7
ENST00000327300	ENSG00000121774	protein_coding	KHDRBS1	25171.5	34107.2	27064.5	31737.2	31045.5	33132.2	30376.4	29898.1	0.116684	0.0555398		YME1L1		KPNA6
ENST00000254480	ENSG00000173473	protein_coding	SMARCC1	27026.3	33697.8	25332	31730.6	30781.5	33602.6	30361.8	29933.2	0.0969385	0.15745		UHRF1		TAOK1
ENST00000321153	ENSG00000177600	protein_coding	RPLP2	24912.2	32683.6	31224.5	28628.9	27199.7	37313	30327	29773.9	0.038034	0.577791		XPO5		NCR3LG1
ENST00000361851	ENSG00000228253	protein_coding	MT-ATP8	26257	41979.5	32984	28422.5	27172	25116.8	30322	29766.7	-0.159289	0.0285264		MTHFD1		FEM1B
ENST00000534980	ENSG00000110367	protein_coding	DDX6	26135.7	35205.2	25636.7	31617.5	31031.8	31941.2	30261.3	29802.7	0.076064	0.268851		NUP188		TLN1
ENST00000298510	ENSG00000165672	protein_coding	PRDX3	25742	36734.8	28136.3	30355.6	30115.8	30440.2	30254.1	29757.9	0.00930962	0.887879		H2AC13		SHMT2
ENST00000302763	ENSG00000044115	protein_coding	CTNNA1	23511.2	31619.8	29411	29875.1	29062.6	37507.6	30164.6	29616.9	0.130814	0.0433848		ARHGDIA		YARS1
ENST00000245206	ENSG00000125166	protein_coding	GOT2	23200.7	30897.2	26943.5	32371.9	31262	34642.3	29886.3	29414.5	0.243115	8.01e-07		MAPRE1		H4C8
ENST00000535572	ENSG00000060237	protein_coding	WNK1	23578.8	29948	28691.7	29692.3	30426.2	36291	29771.3	29283.8	0.176407	0.0025637		SLC7A1		PRDX2
ENST00000228251	ENSG00000060138	protein_coding	YBX3	22066.7	30632.2	30243.2	29660.9	29879.3	36079.3	29760.3	29219.5	0.138345	0.0376684		OIP5-AS1		NUP133
ENST00000615164	ENSG00000276966	protein_coding	H4C5	27414.8	36393.8	26928	31599	27343	28760.3	29739.8	29315.5	-0.0228125	0.74505		PEBP1		GART
ENST00000315758	ENSG00000146701	protein_coding	MDH2	20882	27853.8	32280.3	29386.1	27679.6	40169.4	29708.5	29127.8	0.107034	0.132335		JPT2		MAT2A
ENST00000216218	ENSG00000100380	protein_coding	ST13	24941.3	34138	27861.9	29876.1	29430.3	31869.1	29686.1	29203.5	0.0583664	0.294173		STARD7		NEFL
ENST00000354725	ENSG00000197157	protein_coding	SND1	23510.4	30242.4	28072.2	30057	29033.6	36823.7	29623.2	29120.1	0.167874	0.00647824		KPNA6		SLC38A2
ENST00000549338	ENSG00000075415	protein_coding	SLC25A3	20971.4	27715.8	32794.5	28501.1	27127.6	40352.1	29577.1	28991.2	0.0883259	0.207562		TAOK1		CLIC4
ENST00000373715	ENSG00000112081	protein_coding	SRSF3	26584.8	37075.8	26261.8	30609	29857.6	26895.9	29547.5	29120.7	-0.014052	0.841775		NCR3LG1		CENPF
ENST00000375370	ENSG00000198176	protein_coding	TFDP1	25373.6	34490.5	25667.7	30765.5	29607.9	31071.9	29496.2	29039.7	0.0647406	0.337258		FEM1B		EIF3I
ENST00000455785	ENSG00000117632	protein_coding	STMN1	23364.2	31253.3	30755	29858.2	27676.3	34007.3	29485.7	28983.8	0.0697454	0.279263		TLN1		LMNB1
ENST00000535923	ENSG00000215021	protein_coding	PHB2	22827.2	29339.4	30014.2	29646	28162.7	36586.5	29429.3	28922.3	0.123069	0.0714349		SHMT2		CFL1
ENST00000221801	ENSG00000105202	protein_coding	FBL	25822.2	30758.8	26292.7	30384	28071.7	35212.2	29423.6	28990.2	0.114364	0.081428		YARS1		MTPN
ENST00000239231	ENSG00000120137	protein_coding	PANK3	22835.2	39052.5	38820	22346.9	26369.9	26977.7	29400.4	28751.7	-0.177174	0.0180289		H4C8		H4C2
ENST00000529163	ENSG00000161016	protein_coding	RPL8	24353	30657.5	29228	29217	27116.3	35132.7	29284.1	28802.2	0.0790216	0.217454		PRDX2		MACF1
ENST00000343986	ENSG00000171858	protein_coding	RPS21	23547.3	30933.9	30754.5	30025.3	26187.5	34175.5	29270.7	28774.4	0.051563	0.447222		NUP133		AFF4
ENST00000284000	ENSG00000153879	protein_coding	CEBPG	20372.8	28856.7	37694.2	23512.9	23154.1	40802.9	29065.6	28383	-0.000725604	0.990657		GART		SNRPB
ENST00000314940	ENSG00000177733	protein_coding	HNRNPA0	25327	32507	23579	32180	30447	30205	29040.8	28654.5	0.102351	0.148808		MAT2A		EIF1AX
ENST00000381401	ENSG00000169100	protein_coding	SLC25A6	22110.5	27969.3	31326	27610.8	25973.3	39246.5	29039.4	28487.1	0.075601	0.2835		NEFL		CCNG1
ENST00000439590	ENSG00000172809	protein_coding	RPL38	24680.7	33620.9	28961.4	28539.6	26416.3	31698.5	28986.2	28492.6	-0.00670663	0.905255		SLC38A2		KIF5B
ENST00000588657	ENSG00000129351	protein_coding	ILF3	26792.1	32218	22150.9	31655.8	29676.4	31171.7	28944.1	28583.8	0.0852143	0.229804		CLIC4		MLEC
ENST00000287038	ENSG00000156482	protein_coding	RPL30	23460.2	31962.1	31520.1	27480.9	24852.2	34189.2	28910.8	28371.1	-0.00561694	0.93541		CENPF		LRRC59
ENST00000252512	ENSG00000130227	protein_coding	XPO7	23589.2	31038.2	26616.8	29439.8	28313.3	34083.3	28846.8	28367.2	0.14404	0.00740535		SNORD3B-1		TRRAP
ENST00000368097	ENSG00000158710	protein_coding	TAGLN2	24110.5	30927.3	25239.4	30898.2	29092.4	30885.9	28525.6	28119.8	0.128701	0.0437108		EIF3I		CPD
ENST00000379802	ENSG00000096696	protein_coding	DSP	22987.7	29449.9	24582.9	28723.2	30110.3	34406.1	28376.7	27921.3	0.219519	0.000120562		LMNB1		SF3A3
ENST00000248342	ENSG00000178982	protein_coding	EIF3K	21949.2	28676.2	28440	29926.4	27526.3	33661.8	28363.3	27897.1	0.143495	0.0260961		CFL1		PSAT1
ENST00000260641	ENSG00000138071	protein_coding	ACTR2	22861.4	32271.5	29680.6	27126.5	27461.4	30733	28355.7	27856.8	0.0102371	0.859141		MTPN		CORO1C
ENST00000615790	ENSG00000242265	protein_coding	PEG10	25411.8	33350.9	23377.7	31635.1	30267.8	25943.9	28331.2	27987.1	0.0437357	0.531034		H4C2		THRAP3
ENST00000270776	ENSG00000142657	protein_coding	PGD	22908.3	29739.6	24726.6	31235.2	29195.2	31439	28207.3	27795.6	0.187507	0.00245965		MACF1		H2AC20
ENST00000305218	ENSG00000168439	protein_coding	STIP1	25695.4	33265	22513.6	30823.6	29320.5	27537.9	28192.7	27830.2	0.0489182	0.48654		AFF4		COX7C
ENST00000356805	ENSG00000115306	protein_coding	SPTBN1	23393.6	30165.3	23213.6	30270.2	28828.2	33219.4	28181.7	27745.8	0.182891	0.00588809		SNRPB		POLE
ENST00000376281	ENSG00000165119	protein_coding	HNRNPK	24124.9	32599.4	23470.9	30827.9	29708.6	28355.5	28181.2	27783.6	0.0822989	0.244095		EIF1AX		GHITM
ENST00000370994	ENSG00000142864	protein_coding	SERBP1	25263.2	36484.7	27131	26684.2	26737.3	26610.9	28151.9	27680.4	-0.088008	0.19636		CCNG1		SOD1
ENST00000376016	ENSG00000136758	protein_coding	YME1L1	23132	33128.9	28002.2	27210.9	27336.9	30096.5	28151.2	27654.9	0.0102692	0.850672		KIF5B		SRRM1
ENST00000650932	ENSG00000276043	protein_coding	UHRF1	26934.4	33031	17645.7	32049	30188.8	28782.3	28105.2	27783.1	0.0646455	0.322159		MLEC		EIF2S2
ENST00000265351	ENSG00000124571	protein_coding	XPO5	23785.9	30734.8	26291.9	27722.3	26892.7	33112.5	28090	27624.2	0.0896535	0.120416		LRRC59		PFKP
ENST00000652337	ENSG00000100714	protein_coding	MTHFD1	22752	30429.8	25664.3	29077.4	28265.4	32345.1	28089	27629.4	0.159309	0.00143725		TRRAP		IQGAP1
ENST00000372577	ENSG00000095319	protein_coding	NUP188	25290.3	32575.2	21807.9	30647.7	29354.8	28744.8	28070.1	27697.7	0.072233	0.307073		CPD		IPO9
ENST00000358739	ENSG00000196747	protein_coding	H2AC13	24864.4	32571.7	26550.7	29099.9	25924.4	29320.8	28055.3	27631.9	0.0056927	0.929283		SF3A3		PPIF
ENST00000269321	ENSG00000141522	protein_coding	ARHGDIA	24133.7	30077.8	23932.3	29799.1	28446	31296.7	27947.6	27552.2	0.134659	0.0390598		PSAT1		RRP1B
ENST00000375571	ENSG00000101367	protein_coding	MAPRE1	24621	32416	23575	29860	28327	28595	27899	27504.1	0.0619175	0.375933		RN7SL3		RPN2
ENST00000687700	ENSG00000155506	protein_coding	LARP1	26035.9	29480.1	22080	29210.8	28651.6	31768	27871.1	27529.2	0.102664	0.148553		CORO1C		GSR
ENST00000380752	ENSG00000139514	protein_coding	SLC7A1	24011.2	31417.9	24692.2	27515	26238.2	33278.3	27858.8	27383.3	0.0770463	0.243565		THRAP3		C16orf72
ENST00000482108	ENSG00000242265	protein_coding	PEG10	20513.4	29532.8	22909.7	30307.2	31710.9	31680.9	27775.8	27318.9	0.2676	9.25e-05		H2AC20		HINT1
ENST00000500949	ENSG00000247556	lncRNA	OIP5-AS1	17763.8	24301.5	35099.1	24204.1	24683.7	39474.8	27587.8	26979	0.0444552	0.475528		COX7C		ZFR
ENST00000261313	ENSG00000089220	protein_coding	PEBP1	22755	29319.5	24531	30218.7	28278	30386	27581.4	27183.3	0.161727	0.00862423		POLE		TCOF1
ENST00000248098	ENSG00000206053	protein_coding	JPT2	24260.5	32428	22180.8	29602.2	28309.2	28106.6	27481.2	27088.3	0.0649679	0.358113		GHITM		PRDX6
ENST00000337288	ENSG00000084090	protein_coding	STARD7	22571.8	29966.6	24486.2	30071.8	28132.5	29519.5	27458.1	27053.2	0.136635	0.032833		SOD1		CAND1
ENST00000373625	ENSG00000025800	protein_coding	KPNA6	22550.5	28813.3	23737.2	29379.6	27597.3	31821.5	27316.6	26900.6	0.185127	0.00202644		SRRM1		AGO2
ENST00000261716	ENSG00000160551	protein_coding	TAOK1	22711.2	32679.2	28841.5	23657.4	26723.9	28108.3	27120.2	26630.1	-0.0694307	0.267372		EIF2S2		VARS1
ENST00000338965	ENSG00000188211	protein_coding	NCR3LG1	20066.7	26126.4	27306	27682.8	27244.7	33895.8	27053.7	26588.2	0.172348	0.0126514		PFKP		SF3B2
ENST00000306917	ENSG00000169018	protein_coding	FEM1B	20710.5	29488.6	30270.9	24325.5	24944.1	31675.4	26902.5	26378.1	0.0047134	0.946233		IQGAP1		SFXN1
ENST00000314888	ENSG00000137076	protein_coding	TLN1	20866.1	26123	23218.5	29767.7	28301.1	32649.6	26821	26418.6	0.316225	4.77e-09		IPO9		OAT
ENST00000328923	ENSG00000182199	protein_coding	SHMT2	20793.3	25839.8	29721.5	24066.8	23110.1	37184.7	26786	26258.7	0.0465706	0.49746		PPIF		TM9SF3
ENST00000373477	ENSG00000134684	protein_coding	YARS1	18208.7	23386.3	31559.5	24793.4	23969.8	38793.7	26785.2	26228.6	0.070159	0.286081		RRP1B		COX6B1
ENST00000377727	ENSG00000158406	protein_coding	H4C8	24283	31148.6	24211.3	29230.1	25325.3	26242.5	26740.1	26384.6	0.0136292	0.84544		RPN2		MTR
ENST00000600794	ENSG00000167658	protein_coding	EEF2	23465.3	30188.7	24752	26318	24114.2	31394.5	26705.4	26258.8	0.0379461	0.563622		GSR		SAT1
ENST00000301522	ENSG00000167815	protein_coding	PRDX2	18887.9	24360.2	26155.2	29974.3	28613.8	31554	26590.9	26188.7	0.249205	0.000568531		C16orf72		PTPN14
ENST00000261396	ENSG00000069248	protein_coding	NUP133	21656.2	30439.9	25565.4	26321.2	26108.2	29410.3	26583.6	26121.2	0.0664706	0.203003		HINT1		RRM1
ENST00000381815	ENSG00000159131	protein_coding	GART	20318.4	26763.4	26969.7	26450.6	25591.3	33097.7	26531.8	26060.1	0.125578	0.0652634		ZFR		NUDT19
ENST00000306434	ENSG00000168906	protein_coding	MAT2A	23240.6	30608	22577.7	28473.8	27269.8	26443.8	26435.6	26072.5	0.0604797	0.388476		TCOF1		PMAIP1
ENST00000610854	ENSG00000277586	protein_coding	NEFL	17108.2	23285.8	30383.1	25593.8	25670.4	36470.1	26418.5	25884.6	0.101013	0.142764		PRDX6		POMK
ENST00000256689	ENSG00000134294	protein_coding	SLC38A2	20514.7	29873.1	30475.6	23214.1	23868.6	30403	26391.5	25863.5	-0.0319141	0.649317		CAND1		NDC1
ENST00000374379	ENSG00000169504	protein_coding	CLIC4	19738.5	28527	30356	22940.5	23247.1	32788.3	26266.2	25712.3	0.00160238	0.981736		AGO2		SON
ENST00000366955	ENSG00000117724	protein_coding	CENPF	14289.3	36341.4	60168.9	13738.2	15732.9	17255.7	26254.4	25463.7	-0.31108	0.00216713		VARS1		USP22
ENST00000577988	ENSG00000265185	snoRNA	SNORD3B-1	22375	24338.4	30141.8	28649.6	23989.3	27855.5	26224.9	25922.8	0.0260777	0.710289		SF3B2		VCL
ENST00000677711	ENSG00000084623	protein_coding	EIF3I	22880.5	29860.2	23186.7	28254.9	25528.7	27553.5	26210.7	25831.4	0.0646273	0.339497		SFXN1		MIF
ENST00000261366	ENSG00000113368	protein_coding	LMNB1	23271	30119.3	21858.9	27045.9	27450.3	27369.9	26185.9	25816.4	0.0707223	0.310487		OAT		HNRNPH1
ENST00000308162	ENSG00000172757	protein_coding	CFL1	23172.3	29694.7	20207	30221.8	28680.1	25047.2	26170.5	25865.7	0.0825686	0.239154		TM9SF3		TSR1
ENST00000393085	ENSG00000105887	protein_coding	MTPN	21672	29675.5	23405	27685.5	26719.5	27432	26098.3	25697.1	0.0947569	0.144221		COX6B1		HNRNPU
ENST00000377745	ENSG00000278705	protein_coding	H4C2	26502.6	34300.6	19679	30032	24801	21126	26073.5	25791.9	-0.018687	0.76812		MTR		MCM6
ENST00000671089	ENSG00000127603	protein_coding	MACF1	21916.8	28589.4	22334.8	27226.5	25421.1	30721.2	26035	25613.3	0.133892	0.0398124		SAT1		PTBP1
ENST00000265343	ENSG00000072364	protein_coding	AFF4	21297.9	30001.3	25405.9	25074.3	25906.8	28519.6	26034.3	25580	0.0466978	0.370148		PTPN14		EIF4EBP2
ENST00000381342	ENSG00000125835	protein_coding	SNRPB	22058.5	28026.9	23644.7	27445.5	25652.5	29326	26025.7	25636.4	0.124826	0.0310211		RRM1		DHX15
ENST00000379607	ENSG00000173674	protein_coding	EIF1AX	22273.9	35092.5	28197.1	23292.8	25171.3	22090.3	26019.6	25549.6	-0.137955	0.0543932		NUDT19		MRFAP1
ENST00000340828	ENSG00000113328	protein_coding	CCNG1	18502.3	28175.6	34893.5	20991.9	22983.2	30338.9	25980.9	25416	-0.042512	0.524837		PMAIP1		GSPT1
ENST00000302418	ENSG00000170759	protein_coding	KIF5B	20188.5	42395.5	34832.4	17957	21576	18897	25974.4	25286.9	-0.352746	0.000691262		POMK		PSME3
ENST00000228506	ENSG00000110917	protein_coding	MLEC	22341.2	28485.5	21102	28939.7	27534	27312.2	25952.4	25609.9	0.123451	0.0816279		NDC1		TUFM
ENST00000225972	ENSG00000108829	protein_coding	LRRC59	21498.5	28173.5	20948.7	29602.8	28184.7	26980.5	25898.1	25553.5	0.147195	0.0401193		SON		PRR14L
ENST00000355540	ENSG00000196367	protein_coding	TRRAP	21003.5	30110.6	21836.8	27775.7	25715	28621.8	25843.9	25403.8	0.110633	0.106625		USP22		RANBP2
ENST00000225719	ENSG00000108582	protein_coding	CPD	19499.1	29162.4	29151.1	23185.6	25036	28999	25838.9	25330.3	-0.00312258	0.964251		VCL		RPS9
ENST00000373019	ENSG00000183431	protein_coding	SF3A3	22722.3	29927.4	21893.5	27933.9	26032.5	26396.4	25817.7	25453.7	0.0628761	0.369033		MIF		NARS1
ENST00000376588	ENSG00000135069	protein_coding	PSAT1	18423	25102.4	30608.2	22482	21850.5	36173.8	25773.3	25207.7	0.0322617	0.624053		HNRNPH1		PDIA6
ENST00000610674	ENSG00000278771	misc_RNA	RN7SL3	31733.5	38089.8	21164.5	23661	19085.2	20901.6	25772.6	25479.7	-0.164097	0.0254667		TSR1		DEK
ENST00000462256	ENSG00000198563	protein_coding	DDX39B	21779.4	27777.3	25631.2	25115.4	24783.2	29443.6	25755	25342.4	0.0619615	0.229947		HNRNPU		RPL31
ENST00000261401	ENSG00000110880	protein_coding	CORO1C	23003.9	30346	21291	27111.3	25953	26758.5	25743.9	25370.2	0.053961	0.44231		MCM6		ATP5F1C
ENST00000354618	ENSG00000054118	protein_coding	THRAP3	22112.3	27510.3	22087	27605.8	25942.6	28791.2	25674.9	25312.5	0.137116	0.0353505		PTBP1		VMA21
ENST00000331380	ENSG00000184260	protein_coding	H2AC20	22920.4	30646.1	23742.8	27106.3	22916.8	26115.2	25574.6	25184.9	-0.0105716	0.877878		EIF4EBP2		TSPYL1
ENST00000247655	ENSG00000127184	protein_coding	COX7C	19353.9	25401.3	27045.5	27203.4	24231.4	30172.7	25568	25144.8	0.107794	0.122077		DHX15		RBBP7
ENST00000320574	ENSG00000177084	protein_coding	POLE	21317.2	26866.2	23364.6	25108.9	24385	31968.8	25501.8	25068.9	0.122875	0.0608512		MRFAP1		ATP2A2
ENST00000372134	ENSG00000165678	protein_coding	GHITM	19410.2	25995.3	25386.2	26933	25765	29454	25490.6	25074.7	0.162378	0.00819589		GSPT1		PSAP
ENST00000270142	ENSG00000142168	protein_coding	SOD1	20760.7	27906	24334.3	27429.5	26039.2	26316.1	25464.3	25089.7	0.0954093	0.134303		PSME3		HNRNPR
ENST00000697602	ENSG00000253729	protein_coding	PRKDC	19869.6	26157.5	24212.6	26177.4	24893.2	31369.2	25446.6	25008.3	0.172402	0.00478541		TUFM		LMNB2
ENST00000323848	ENSG00000133226	protein_coding	SRRM1	21989.3	28646.1	22756.1	26237.8	25043	27857	25421.5	25033.8	0.0801803	0.195341		PRR14L		WASF2
ENST00000374980	ENSG00000125977	protein_coding	EIF2S2	20228	32021.3	32339.2	20565.7	21645.7	25368.9	25361.5	24826.9	-0.160869	0.02752		RANBP2		PSMD8
ENST00000381125	ENSG00000067057	protein_coding	PFKP	18145.9	24030	25284.2	26111	25069.1	33231.5	25311.9	24850	0.184797	0.0105551		RPS9		ITGB1
ENST00000268182	ENSG00000140575	protein_coding	IQGAP1	21211.2	28893.4	22713	25642.2	25850	27086.8	25232.8	24832.3	0.0844896	0.169627		NARS1		AHNAK
ENST00000361565	ENSG00000198700	protein_coding	IPO9	20859.7	27084.8	23745.6	24803.6	24497.9	30057.7	25174.9	24751.9	0.113906	0.0433102		PDIA6		GTPBP4
ENST00000225174	ENSG00000108179	protein_coding	PPIF	20384.5	25987.8	21981.4	28064.5	26593.9	27697.8	25118.3	24769.3	0.199566	0.00165474		DEK		HNRNPC
ENST00000340648	ENSG00000160208	protein_coding	RRP1B	21402.8	28553.7	20790.9	27177.3	26262.5	26340.7	25088	24725.3	0.102644	0.142537		RPL31		SOX4
ENST00000237530	ENSG00000118705	protein_coding	RPN2	20303.7	27391.3	22709.2	27115.5	25635.8	27195.9	25058.6	24675	0.141679	0.0199999		ATP5F1C		XRN2
ENST00000221130	ENSG00000104687	protein_coding	GSR	20039.1	26782.9	23471.8	26264.7	24623.8	28898.8	25013.5	24603.1	0.1526	0.00385948		VMA21		NUP210
ENST00000574285	ENSG00000182831	protein_coding	C16orf72	20938.6	27289.5	18653.1	28657.1	27457.7	26874.7	24978.4	24642.4	0.155237	0.0334966		TSPYL1		ENAH
ENST00000304043	ENSG00000169567	protein_coding	HINT1	19265.1	26788.4	25725.6	25785.2	23163.8	28395.5	24853.9	24418.8	0.0741762	0.260177		RBBP7		PDS5A
ENST00000265069	ENSG00000056097	protein_coding	ZFR	19666.7	28357.1	23219.9	26138.2	26230.5	25240.8	24808.9	24412.9	0.0882324	0.186676		ATP2A2		ZNF146
ENST00000643257	ENSG00000070814	protein_coding	TCOF1	20721.3	24460.1	19450.8	26788.5	26793.7	30122.9	24722.9	24382.5	0.246111	0.000525669		PSAP		MED13
ENST00000340385	ENSG00000117592	protein_coding	PRDX6	20168.9	26791.4	23218.4	25935.4	24444.7	27333.5	24648.7	24262	0.12343	0.0199968		HNRNPR		HK1
ENST00000545606	ENSG00000111530	protein_coding	CAND1	20966	31730.8	25319.5	22493.7	23814.7	23501.2	24637.6	24192.1	-0.0980512	0.140035		LMNB2		MARS1
ENST00000220592	ENSG00000123908	protein_coding	AGO2	19438.8	24196	23601.5	25590.2	24346	30562	24622.4	24225.4	0.18584	0.00336418		WASF2		SPAG9
ENST00000375663	ENSG00000204394	protein_coding	VARS1	22043.4	28589.4	20398.3	24841.4	24027.6	27388.5	24548.1	24167.4	0.0586893	0.397739		PSMD8		HSPA5
ENST00000322535	ENSG00000087365	protein_coding	SF3B2	21422.9	27306	20242.2	26308.3	25128.8	26593.6	24500.3	24155.5	0.106589	0.124585		ITGB1		RBBP4
ENST00000321442	ENSG00000164466	protein_coding	SFXN1	20423.7	27386	22040.4	26146.1	24356.7	26625.8	24496.5	24117.7	0.107245	0.0849667		AHNAK		RAD21
ENST00000368845	ENSG00000065154	protein_coding	OAT	18906.2	26062.2	23443.7	26373.3	25120.4	26916.5	24470.4	24079.6	0.156799	0.0080378		GTPBP4		DARS2
ENST00000371142	ENSG00000077147	protein_coding	TM9SF3	21302.4	33293.1	25162.2	22061.8	23314.2	21670.4	24467.3	24018.6	-0.132652	0.0607628		HNRNPC		MAVS
ENST00000649813	ENSG00000126267	protein_coding	COX6B1	18747.6	24699	24792	26642.6	24043.7	27871	24466	24081.4	0.138692	0.0362412		SOX4		STRAP
ENST00000366577	ENSG00000116984	protein_coding	MTR	19516.6	26344.2	25582.4	22730.3	23104.9	29502.8	24463.5	24013.1	0.0474072	0.478908		XRN2		NSD1
ENST00000379270	ENSG00000130066	protein_coding	SAT1	16470.9	22340.8	31346.7	21796.3	20540.5	33994.8	24415	23885.9	0.0278294	0.657609		NUP210		HERC2
ENST00000366956	ENSG00000152104	protein_coding	PTPN14	20466.4	26486.2	21402.2	24823.7	24641.7	28598.6	24403.1	24012.9	0.14638	0.0133331		ENAH		UQCRH
ENST00000300738	ENSG00000167325	protein_coding	RRM1	19769.3	27191.7	22876.3	24941.7	24770.1	26305.9	24309.2	23916.6	0.103909	0.0555189		PDS5A		RANBP1
ENST00000397061	ENSG00000213965	protein_coding	NUDT19	18968	25136	23014	24856	23684	30044	24283.7	23859.7	0.168419	0.0062503		ZNF146		BCAT1
ENST00000316660	ENSG00000141682	protein_coding	PMAIP1	19475.8	28922.2	33261.9	17457.2	17395	28836.8	24224.8	23659.9	-0.11295	0.0999896		MED13		DHCR24
ENST00000490680	ENSG00000065150	protein_coding	IPO5	20826.3	27617.8	22403.5	23355.8	23944.8	27128.5	24212.8	23814.9	0.0565761	0.311534		HK1		SRSF9
ENST00000676193	ENSG00000185900	protein_coding	POMK	22626.8	28285.4	18368.2	26020.5	24735.5	25147.4	24197.3	23883.4	0.0558692	0.425888		MARS1		MARCKS
ENST00000371429	ENSG00000058804	protein_coding	NDC1	21339.6	29929.1	21342.2	24359.1	24063.1	23987.2	24170	23787.8	0.00266635	0.969365		SPAG9		CAD
ENST00000381679	ENSG00000159140	protein_coding	SON	20871.3	28401.2	21670.7	24167.2	23354.6	26526.6	24165.2	23765	0.04544	0.474921		HSPA5		YY1
ENST00000525681	ENSG00000110321	protein_coding	EIF4G2	22954.4	33070.1	18275.7	24897.8	25928.2	19841	24161.2	23825.6	-0.0151159	0.814918		RBBP4		ANP32A
ENST00000261497	ENSG00000124422	protein_coding	USP22	20077.7	27042.6	19591.6	24831.6	26393.4	26376.2	24052.2	23684	0.134465	0.0533975		SCARNA2		SMS
ENST00000372755	ENSG00000035403	protein_coding	VCL	18942.8	25827.9	21461.8	26516.4	23871.5	27592.1	24035.4	23644.8	0.179936	0.00346735		RAD21		ARPP19
ENST00000215754	ENSG00000240972	protein_coding	MIF	19623.1	24896.9	23998.1	24346.2	22786.1	28445	24015.9	23626.4	0.101142	0.100921		DARS2		CBX6
ENST00000643754	ENSG00000142676	protein_coding	RPL11	19816.4	25122.4	26666.3	21919.1	21250.2	29116.3	23981.8	23556.9	0.00277447	0.968405		MAVS		DCAF7
ENST00000393432	ENSG00000169045	protein_coding	HNRNPH1	22190.7	27435.3	20048.7	23947.7	24943	25194.3	23960	23638.4	0.0482412	0.49003		STRAP		VDAC1
ENST00000301364	ENSG00000167721	protein_coding	TSR1	22147.9	28170.2	19843.9	24699.2	23904.6	24655.3	23903.5	23574.3	0.0331704	0.636923		NSD1		SFT2D2
ENST00000360384	ENSG00000165119	protein_coding	HNRNPK	19759.8	25147.3	20932.1	24302.1	25213.7	27611.8	23827.8	23464.9	0.18389	0.000918467		HERC2		USP24
ENST00000649899	ENSG00000153187	protein_coding	HNRNPU	18550.7	36625.9	41289.2	12275.4	17405.7	16799.2	23824.4	23192.1	-0.673391	5.47e-05		UQCRH		GNL3L
ENST00000590151	ENSG00000131473	protein_coding	ACLY	20309	26779.9	17044.6	28729.5	27992.9	22049.6	23817.6	23554.4	0.102574	0.136932		RANBP1		SDHA
ENST00000264156	ENSG00000076003	protein_coding	MCM6	19606.7	26540.9	22814.7	24051.4	23401.1	26231.7	23774.4	23385.2	0.0843603	0.0813936		BCAT1		TXNDC5
ENST00000356948	ENSG00000011304	protein_coding	PTBP1	21831.6	27714.7	18263.2	24739.6	25019	24949.4	23752.9	23430.8	0.063708	0.366889		DHCR24		PRELID1
ENST00000373218	ENSG00000148730	protein_coding	EIF4EBP2	19623	25773	19972	26160	24889	25821	23706.3	23363.9	0.15671	0.0204434		SRSF9		BAZ1B
ENST00000336812	ENSG00000109606	protein_coding	DHX15	20154	28229.6	22563.2	23407.2	23165.3	24688.8	23701.3	23307.3	0.00958174	0.871932		MARCKS		SRSF6
ENST00000382581	ENSG00000179010	protein_coding	MRFAP1	20706.4	27068.9	20330.3	25604.3	23865.3	24139.3	23619.1	23290.5	0.0671736	0.334163		CAD		PHGDH
ENST00000563468	ENSG00000103342	protein_coding	GSPT1	20052.3	26482.6	21873.9	24219.3	23874.2	25185.5	23614.6	23256.9	0.0799304	0.164879		YY1		NME1
ENST00000590720	ENSG00000131467	protein_coding	PSME3	21447.9	27801.5	17922.8	27010.9	25082.6	22315.6	23596.9	23314.3	0.0573416	0.405512		ANP32A		CPSF2
ENST00000313511	ENSG00000178952	protein_coding	TUFM	18684.7	24301.7	22354.9	24767.6	23177.5	28262.2	23591.4	23204.8	0.175472	0.00206446		SMS		IREB2
ENST00000327423	ENSG00000183530	protein_coding	PRR14L	17789.5	24648.5	24089.1	23488	24551.5	26972.7	23589.9	23185.3	0.126537	0.0463258		ARPP19		HCFC1
ENST00000283195	ENSG00000153201	protein_coding	RANBP2	17429.2	36821.4	33014.3	16533.4	20397.2	17329.3	23587.5	22974.5	-0.257194	0.00354696		CBX6		MATR3
ENST00000302907	ENSG00000170889	protein_coding	RPS9	21065.8	26398.2	22341	23920.8	21910.4	25711.2	23557.9	23209.2	0.0244962	0.685155		DCAF7		COX6A1
ENST00000256854	ENSG00000134440	protein_coding	NARS1	18439.6	25749.4	26187	21563.9	21447.1	27848	23539.2	23088.2	0.00489458	0.943877		VDAC1		MCM2
ENST00000272227	ENSG00000143870	protein_coding	PDIA6	20892.6	26859.1	19294.4	25904.1	24471.4	23803.8	23537.6	23229.3	0.0757756	0.284314		SFT2D2		RPN1
ENST00000652689	ENSG00000124795	protein_coding	DEK	18011.3	39239.3	37888.7	14799.9	15547.9	15732.3	23536.6	22869.5	-0.772511	9.2e-06		USP24		BAZ2A
ENST00000370990	ENSG00000142864	protein_coding	SERBP1	20614.5	27440.5	21792.6	22858.2	22988.6	25254.9	23491.6	23116.4	0.0208775	0.721962		GNL3L		PDK3
ENST00000264258	ENSG00000071082	protein_coding	RPL31	19455.4	27337.8	26380	21428	19178	26856.8	23439.3	22983.8	-0.0657932	0.347243		SDHA		ALDH18A1
ENST00000356708	ENSG00000165629	protein_coding	ATP5F1C	17295.8	23880.3	25411.5	23630	22849.6	27496.5	23427.3	23012.1	0.0885334	0.204138		TXNDC5		OAZ1
ENST00000640218	ENSG00000153187	protein_coding	HNRNPU	19840.3	26709.2	18761.7	24655.7	25814.2	24614	23399.2	23058	0.110954	0.117998		PRELID1		SINHCAF
ENST00000330374	ENSG00000160131	protein_coding	VMA21	20526.1	28527.4	20570.6	23730	22841.7	24150.2	23391	23014.1	0.0176309	0.796705		BAZ1B		CRKL
ENST00000368608	ENSG00000189241	protein_coding	TSPYL1	18038	23418.4	19999.7	26577.8	25502.7	26805.2	23390.3	23051.9	0.291337	1.92e-06		SRSF6		SUPT6H
ENST00000380087	ENSG00000102054	protein_coding	RBBP7	14048.3	18697.9	29540.4	22302	22107.5	33593.4	23381.6	22893.9	0.0733165	0.241605		PHGDH		PCBP1
ENST00000539276	ENSG00000174437	protein_coding	ATP2A2	21260.7	26763.6	20275.3	23637.3	22247	25819.6	23333.9	22986.8	0.0421818	0.533222		NME1		SMARCA5
ENST00000394936	ENSG00000197746	protein_coding	PSAP	19417.3	24259.4	21408.7	24371.9	23390.1	27100.1	23324.6	22973.8	0.165939	0.00150632		CPSF2		MAGT1
ENST00000374612	ENSG00000125944	protein_coding	HNRNPR	20749.1	28734.6	19368.9	24747.7	24037.5	21877.8	23252.6	22921.4	0.0216074	0.758233		IREB2		ANP32B
ENST00000325327	ENSG00000176619	protein_coding	LMNB2	20797.4	22438.3	13830.7	29102.9	27440.2	25745	23225.8	23025	0.175902	0.0192116		HCFC1		FOXC1
ENST00000618852	ENSG00000158195	protein_coding	WASF2	18849.4	23810.5	21236.6	24259.4	22799.6	28317.2	23212.1	22839	0.182587	0.00191349		MATR3		RRM2
ENST00000602911	ENSG00000099341	protein_coding	PSMD8	20354.2	26160.3	20044.3	25014.2	23117.6	24550.7	23206.9	22880	0.0797774	0.242838		COX6A1		COX4I1
ENST00000302278	ENSG00000150093	protein_coding	ITGB1	18719.6	27005.9	24622.5	21778.3	22310.6	24772.6	23201.6	22782.6	-0.0187302	0.755363		MCM2		DIAPH1
ENST00000378024	ENSG00000124942	protein_coding	AHNAK	16782.1	21262.4	23704.6	22909.9	22440.7	32098	23199.6	22764.3	0.149318	0.0405899		RPN1		PCBP2
ENST00000360803	ENSG00000107937	protein_coding	GTPBP4	19808.7	26789.8	21745	22902.3	22518	24968.6	23122	22745.6	0.0363326	0.511069		BAZ2A		LSM14A
ENST00000554455	ENSG00000092199	protein_coding	HNRNPC	21202.2	27554.9	18272.4	25155.2	23679.7	22746.5	23101.8	22798.2	0.043137	0.538618		PDK3		DCP2
ENST00000274242	ENSG00000145592	protein_coding	RPL37	16138.2	21165.1	26598.3	22037.3	21614.2	30946.7	23083.3	22635.3	0.0781756	0.258546		ALDH18A1		COPA
ENST00000244745	ENSG00000124766	protein_coding	SOX4	19338	25699	20356	23896	23451	25729	23078.2	22715.6	0.122708	0.0418231		OAZ1		GTF3C4
ENST00000377191	ENSG00000088930	protein_coding	XRN2	20255	27513	20591	23341	22632	24069	23066.8	22704.1	0.0260422	0.695153		SINHCAF		DDOST
ENST00000254508	ENSG00000132182	protein_coding	NUP210	15485.6	19573	24879.2	22361.2	21848.3	34188.7	23056	22589.2	0.127116	0.0714221		NEAT1		NSUN2
ENST00000440865	ENSG00000153187	protein_coding	HNRNPU	21042.1	28084.6	14572.2	28273.8	25405.5	20900.3	23046.4	22786.8	0.0595359	0.34573		CRKL		NOC2L
ENST00000605862	ENSG00000242588	lncRNA	NA	18585.3	22544.2	24195.1	22015.3	22548.2	28383.6	23045.3	22670.7	0.0898618	0.193381		SUPT6H		NOL9
ENST00000366843	ENSG00000154380	protein_coding	ENAH	20242.8	28991	22804	20437.6	21764.5	23788	23004.7	22589.7	-0.0904157	0.137976		PCBP1		TXLNA
ENST00000303538	ENSG00000121892	protein_coding	PDS5A	18103.9	29187.7	26607.1	19498.5	22206	22422.3	23004.3	22539.7	-0.104821	0.137566		SMARCA5		LAPTM4B
ENST00000407004	ENSG00000129351	protein_coding	ILF3	20211.9	25991.6	18238	25902.7	24327.2	23200.3	22978.6	22685.3	0.0908501	0.201295		MAGT1		YWHAG
ENST00000246548	ENSG00000126261	protein_coding	UBA2	19950.8	25755.3	22030.2	23142.7	21671.9	24675.2	22871	22522	0.0296405	0.589201		ANP32B		DDI2
ENST00000443387	ENSG00000167635	protein_coding	ZNF146	16906.6	34254.7	34881.4	15310	17644.5	17936.7	22822.3	22224.3	-0.347097	0.000894556		FOXC1		RPL7L1
ENST00000397786	ENSG00000108510	protein_coding	MED13	19404.9	29606	23997.5	20099.3	22094.8	21702.2	22817.5	22395.1	-0.117933	0.0787495		RRM2		UBXN7
ENST00000359426	ENSG00000156515	protein_coding	HK1	16414.4	20564.6	22217.9	24146.7	23184	30306.6	22805.7	22415.8	0.233394	0.00167813		COX4I1		FAU
ENST00000262027	ENSG00000166986	protein_coding	MARS1	18470.9	23450.5	22454	22035	21074.8	29218.4	22783.9	22377.2	0.0955306	0.16691		DIAPH1		LPGAT1
ENST00000262013	ENSG00000008294	protein_coding	SPAG9	17877.9	24254.8	24520	20803.2	21281.3	27861.8	22766.5	22335.9	0.0374758	0.589629		PCBP2		ODC1
ENST00000324460	ENSG00000044574	protein_coding	HSPA5	23271.5	30670.4	14777.2	25627.7	24110.4	17732.5	22698.3	22461.8	-0.00236547	0.967985		LSM14A		NUDC
ENST00000373493	ENSG00000162521	protein_coding	RBBP4	19874.1	26110.2	21889.1	21855	21538.5	24909.7	22696.1	22328	0.00700761	0.891735		DCP2		ZNF703
ENST00000458748	ENSG00000278249	scaRNA	SCARNA2	19527.3	24025.9	26111.3	21672.1	18335.2	26444.7	22686.1	22309	-0.0378263	0.591536		COPA		NUDT3
ENST00000297338	ENSG00000164754	protein_coding	RAD21	16236.1	25652	28199	20029	20730.2	25200.4	22674.4	22196.5	-0.0331103	0.635309		GTF3C4		ATIC
ENST00000649689	ENSG00000117593	protein_coding	DARS2	18464.2	25367.1	20478.3	23426	23467.2	24726.5	22654.9	22291.1	0.124503	0.0334691		DDOST		H4C4
ENST00000428216	ENSG00000088888	protein_coding	MAVS	17640.2	21588.5	23190.9	22418.4	22560.9	28450.3	22641.5	22270.3	0.137332	0.0483448		NSUN2		CHCHD2
ENST00000419869	ENSG00000023734	protein_coding	STRAP	19381.7	26580.6	20591.2	23103.9	22493.9	23648.9	22633.4	22275.3	0.0439468	0.49283		NOC2L		ACTN4
ENST00000686993	ENSG00000165671	protein_coding	NSD1	16286.7	24569.6	20773.1	23243.8	24271.3	26574.1	22619.8	22197.5	0.203138	0.00132185		NOL9		ZNF121
ENST00000261609	ENSG00000128731	protein_coding	HERC2	18507.2	22395.7	20252.6	24028.8	22563	27738.2	22580.9	22240.3	0.210431	0.000562931		TXLNA		PTP4A1
ENST00000311672	ENSG00000173660	protein_coding	UQCRH	17117.5	23097	24170.3	23104.9	21814.4	26149.2	22575.6	22190.9	0.0886854	0.194608		LAPTM4B		MARCKSL1
ENST00000331821	ENSG00000099901	protein_coding	RANBP1	19117.4	25645.2	20488.2	24108.8	22060.9	23519.3	22489.9	22151.7	0.0676368	0.301941		YWHAG		PHB1
ENST00000535090	ENSG00000132341	protein_coding	RAN	19711.1	27477.7	18993.1	23887.1	22883.5	21879.3	22472	22137.6	0.0310692	0.65922		DDI2		TARDBP
ENST00000261192	ENSG00000060982	protein_coding	BCAT1	19257.3	31858.7	27858.3	15479.5	17814.3	22502.2	22461.7	21928.5	-0.267756	0.00119439		RPL7L1		MED1
ENST00000371269	ENSG00000116133	protein_coding	DHCR24	19273.6	24831.5	16000.9	27499.5	26442.9	20653.2	22450.3	22218.2	0.105091	0.126948		UBXN7		ANAPC1
ENST00000229390	ENSG00000111786	protein_coding	SRSF9	19419	25442.4	18385	25700.4	23469.7	22166.3	22430.4	22141.6	0.086012	0.225819		FAU		YTHDF2
ENST00000612661	ENSG00000277443	protein_coding	MARCKS	17414	23975	20373	24582	23682	24364	22398.3	22052.4	0.180268	0.00358389		LPGAT1		PSMA7
ENST00000582730	ENSG00000136450	protein_coding	SRSF1	20916.6	28327	16041.1	25552.5	24398.4	19089.9	22387.6	22124.5	0.026136	0.68418		ODC1		TUBA1C
ENST00000264705	ENSG00000084774	protein_coding	CAD	20679.8	25716.8	19204.4	22014	21138.2	25512	22377.5	22036.4	0.0355986	0.605378		NUDC		NID1
ENST00000262238	ENSG00000100811	protein_coding	YY1	19924.2	25919.3	19125.3	23033.9	21638.9	24597.3	22373.2	22030.1	0.0570364	0.402969		ZNF703		ATP5PO
ENST00000465139	ENSG00000140350	protein_coding	ANP32A	20966.8	27038.5	17767	23721.6	23262.5	21281.7	22339.7	22056.6	0.0243707	0.726499		NUDT3		MAPK1
ENST00000404933	ENSG00000102172	protein_coding	SMS	18267.6	24409.6	21017.2	23513.5	22884.7	23796.2	22314.8	21977.6	0.113407	0.0492648		ATIC		HNRNPL
ENST00000249822	ENSG00000128989	protein_coding	ARPP19	18749.9	24696	21627.7	21755	22890.9	24130.5	22308.3	21960.4	0.0699457	0.147256		H4C4		FOXK1
ENST00000407418	ENSG00000183741	protein_coding	CBX6	21808.7	26610.1	15980.3	24474.2	23000	21603.6	22246.2	21995.6	0.0338267	0.614788		CHCHD2		PGRMC1
ENST00000614556	ENSG00000136485	protein_coding	DCAF7	17441.6	22313.9	20248.6	23950	22551.6	26716.2	22203.6	21854.8	0.238933	7.89e-06		ACTN4		NCKAP1
ENST00000395044	ENSG00000213585	protein_coding	VDAC1	16221.4	22574.7	22889.3	19893	23201.4	27999	22129.8	21701.8	0.107996	0.128008		ZNF121		KAT6A
ENST00000271375	ENSG00000213064	protein_coding	SFT2D2	20539.4	25112.4	16831.1	24011	23341.3	22906.7	22123.7	21853.3	0.073001	0.300665		PTP4A1		PDCD11
ENST00000294383	ENSG00000162402	protein_coding	USP24	19029.1	26828.4	20566.6	20854.5	22097.4	22954.5	22055.1	21681.4	-0.00361639	0.954635		MARCKSL1		WAPL
ENST00000360845	ENSG00000130119	protein_coding	GNL3L	20353	25493.6	17210.4	24335.3	22975.4	21889	22042.8	21773.9	0.0584021	0.405725		PHB1		NF1
ENST00000264932	ENSG00000073578	protein_coding	SDHA	5291.08	6720.07	27798	28484.8	27697.8	36157.6	22024.9	21610.4	0.0773078	0.070898		TARDBP		LMAN1
ENST00000379757	ENSG00000239264	protein_coding	TXNDC5	18226.4	24148.7	20693.3	21990.1	20924.5	26154.6	22022.9	21644.5	0.0990287	0.0934406		MED1		IRAK1
ENST00000303204	ENSG00000169230	protein_coding	PRELID1	19677.5	25243.6	19205	23487.7	21663	22811.2	22014.7	21708.1	0.0515966	0.453007		ANAPC1		HDGF
ENST00000339594	ENSG00000009954	protein_coding	BAZ1B	18156.7	23807.4	19639.4	22898.7	21922.2	25496.9	21986.9	21634.5	0.152586	0.0066757		YTHDF2		UBA52
ENST00000244020	ENSG00000124193	protein_coding	SRSF6	21801.9	30220.3	15368.6	24081.5	23346.1	16804.6	21937.2	21678.6	-0.0112639	0.852408		PSMA7		PAFAH1B2
ENST00000641023	ENSG00000092621	protein_coding	PHGDH	15512.9	19671.8	25609.9	19455.6	18795.7	32463.2	21918.2	21449.3	0.0552637	0.393604		TUBA1C		UBQLN1
ENST00000393196	ENSG00000239672	protein_coding	NME1	19950	25815.7	17983.6	24529.3	22312.9	20776.6	21894.7	21622.3	0.0395778	0.572459		NID1		SMG5
ENST00000298875	ENSG00000165934	protein_coding	CPSF2	17908.3	25497	22075.7	20624.5	20572.8	24470.6	21858.2	21455.3	0.00564692	0.921938		ATP5PO		PRC1
ENST00000379056	ENSG00000133112	protein_coding	TPT1	18871.9	27488.6	22270.6	19638.4	18774.8	24060.6	21850.8	21422.6	-0.0897878	0.171794		MAPK1		CALM2
ENST00000258886	ENSG00000136381	protein_coding	IREB2	18742.3	28418.1	22552.2	19847.1	21142.7	20206.9	21818.2	21428.6	-0.109922	0.106665		HNRNPL		LARP4
ENST00000310441	ENSG00000172534	protein_coding	HCFC1	17435.1	21768.1	18101.4	23936	23121.8	26120.4	21747.1	21426.7	0.279124	4.71e-06		FOXK1		HMGCS1
ENST00000502499	ENSG00000015479	protein_coding	MATR3	17078.7	33781.1	25085	17674.5	20109.6	16736.3	21744.2	21228.9	-0.171739	0.0215883		PGRMC1		TOP1
ENST00000229379	ENSG00000111775	protein_coding	COX6A1	16743.2	21670.7	23375	22147.7	20074.3	26427.5	21739.7	21366.3	0.0819173	0.24303		NCKAP1		SEPTIN11
ENST00000265056	ENSG00000073111	protein_coding	MCM2	19554.2	24179.7	17293.7	23505.7	22386.5	23476.9	21732.8	21445.4	0.0962494	0.174474		KAT6A		NCOA4
ENST00000330752	ENSG00000135486	protein_coding	HNRNPA1	19817.4	25034.7	18656.2	22321.6	21555.7	22891	21712.8	21408.6	0.0431808	0.52987		PDCD11		SRSF2
ENST00000644881	ENSG00000197102	protein_coding	DYNC1H1	10559	23136.8	19967.5	27444.2	22149	27006.1	21710.4	21199.4	0.188141	0.014327		WAPL		EP300
ENST00000360700	ENSG00000147180	protein_coding	ZNF711	8553.87	18225	64043	7548.67	9971.17	21889	21705.1	21047.3	-0.0411512	0.187195		NF1		ICMT
ENST00000541549	ENSG00000107581	protein_coding	EIF3A	20287.3	24909.4	16430.4	21488.5	23109.4	23777.7	21667.1	21371.1	0.0649746	0.357084		LMAN1		TFRC
ENST00000586425	ENSG00000105220	protein_coding	GPI	16676.1	22404.1	20833.5	22507.1	22269.5	25259.8	21658.4	21300.6	0.189836	0.00029357		IRAK1		AP2M1
ENST00000296255	ENSG00000163902	protein_coding	RPN1	18933.6	24319.5	18690.7	23130.3	21601.3	23103.9	21629.9	21322	0.084225	0.213163		HDGF		ANP32E
ENST00000549884	ENSG00000076108	protein_coding	BAZ2A	17366.9	22024.9	19106.7	23898.1	22079.3	25199.6	21612.6	21292	0.225689	9.73e-05		UBA52		TPR
ENST00000568479	ENSG00000067992	protein_coding	PDK3	14397.9	19309	22646.5	22832.9	23285.6	27045.5	21586.2	21216.2	0.192453	0.0102309		PAFAH1B2		MIEF1
ENST00000371224	ENSG00000059573	protein_coding	ALDH18A1	17454.7	23863.7	20412.2	21349.8	20893.6	25307	21546.9	21167	0.104596	0.0601206		UBQLN1		SF1
ENST00000602676	ENSG00000104904	protein_coding	OAZ1	18203.6	23038.7	19633	22904.6	20793.5	24662.6	21539.3	21213.5	0.124745	0.0387983		SMG5		UCHL1
ENST00000337682	ENSG00000139146	protein_coding	SINHCAF	17014.9	22473.2	22893.9	19879.1	19396.2	27411.4	21511.5	21101.4	0.0460719	0.512711		PRC1		VDAC3
ENST00000501122	ENSG00000245532	lncRNA	NEAT1	17559.6	20023	30941.1	15648.8	13705.8	30534.2	21402.1	20949.1	-0.0406545	0.476752		CALM2		PTP4A2
ENST00000354336	ENSG00000099942	protein_coding	CRKL	16456.5	21183	20102.1	22559.7	21729	25824	21309.1	20965.8	0.226594	5.38e-05		LARP4		FANCI
ENST00000314616	ENSG00000109111	protein_coding	SUPT6H	19985.5	23889.9	14828.6	24480.1	23133.7	21470.2	21298	21070.6	0.0805919	0.239879		HMGCS1		LARP4B
ENST00000377685	ENSG00000174437	protein_coding	ATP2A2	19174.8	25777	15140.3	24718.2	23852.2	18950.4	21268.8	21020.1	0.0537262	0.414922		TOP1		HELZ
ENST00000303577	ENSG00000169564	protein_coding	PCBP1	18655	24721	16861	23445	22175	21564	21236.8	20945.1	0.0773395	0.275181		SEPTIN11		ATAD2
ENST00000640306	ENSG00000153187	protein_coding	HNRNPU	19556.3	22364.4	10422.4	26647.1	26862.9	21300.5	21192.3	21025.9	0.110446	0.0836948		NCOA4		LCOR
ENST00000283131	ENSG00000153147	protein_coding	SMARCA5	17233.8	27313.7	22905.2	19391.4	20913.7	19196.3	21159	20769.1	-0.0910734	0.194675		SRSF2		RMND5A
ENST00000457309	ENSG00000164924	protein_coding	YWHAZ	18049.4	25581.4	18519.6	21638.3	21555.9	21608	21158.8	20817.7	0.0413177	0.548159		EP300		FKBP1A
ENST00000618282	ENSG00000102158	protein_coding	MAGT1	17449.9	23484.1	20819.9	22917.1	20829	21430.7	21155.1	20844.7	0.0565508	0.390851		ICMT		ARCN1
ENST00000339399	ENSG00000136938	protein_coding	ANP32B	19236.1	22997.2	18286.8	21778.9	21018.9	23446.2	21127.3	20842.8	0.0807594	0.228931		TFRC		TFAM
ENST00000645831	ENSG00000054598	protein_coding	FOXC1	17411	23469	17705	22731	21492	23905	21118.8	20783.9	0.14903	0.0251559		AP2M1		EIF3B
ENST00000592727	ENSG00000104904	protein_coding	OAZ1	19541.5	24951.5	17815.9	22237.2	20237.6	21794.6	21096.4	20802.2	0.0242362	0.729876		ANP32E		HNRNPDL
ENST00000304567	ENSG00000171848	protein_coding	RRM2	17808.1	26250.7	17113.4	21838.2	22026.5	21458.5	21082.6	20730.6	0.0514322	0.466259		TPR		TNFRSF10B
ENST00000253452	ENSG00000131143	protein_coding	COX4I1	16115.1	20662.7	22098	21700.8	20088.9	25699.1	21060.8	20707.3	0.11428	0.100734		MIEF1		BMS1
ENST00000389054	ENSG00000131504	protein_coding	DIAPH1	19639.1	26045.5	16384.4	22054.5	21401.7	20665.9	21031.8	20739.5	0.0216548	0.755795		SF1		PSMB2
ENST00000359462	ENSG00000197111	protein_coding	PCBP2	17458	23962.2	18733.7	22089.5	20753.8	23106.9	21017.4	20675.7	0.0987713	0.116679		UCHL1		ABCE1
ENST00000544216	ENSG00000257103	protein_coding	LSM14A	18172.4	24513.1	18228.1	21404.1	21374	22033.6	20954.2	20632.2	0.0601449	0.371752		VDAC3		CAPN2
ENST00000389063	ENSG00000172795	protein_coding	DCP2	17961.5	28795.6	23491.3	17053.1	18833.8	19404.5	20923.3	20495.9	-0.212921	0.00262943		PTP4A2		CYCS
ENST00000553300	ENSG00000092199	protein_coding	HNRNPC	19002.8	25447.4	17684.8	22336.3	20649.2	20303.5	20904	20609.9	0.0163868	0.815967		FANCI		MRPL37
ENST00000241704	ENSG00000122218	protein_coding	COPA	16848.5	21931.9	19753.7	22526	19576.6	24224.1	20810.1	20477.8	0.129114	0.0413802		LARP4B		RPL34
ENST00000372146	ENSG00000125484	protein_coding	GTF3C4	17411.3	23261	18181.6	21758.8	21136.3	22636.8	20731	20411.2	0.113623	0.0726224		HELZ		PSMD2
ENST00000602624	ENSG00000244038	protein_coding	DDOST	17864.3	22107.6	17773.4	22934.6	21679	22002.7	20726.9	20460.1	0.129903	0.0582222		ATAD2		PSMC4
ENST00000264670	ENSG00000037474	protein_coding	NSUN2	13092.2	17803.7	18488.4	26726.8	25185.7	23014.8	20718.6	20447	0.42457	2.99e-05		LCOR		FTL
ENST00000327044	ENSG00000188976	protein_coding	NOC2L	18541.7	22645.2	16064.5	23118.4	21749.5	21439.6	20593.1	20345.1	0.100262	0.159586		RMND5A		NUP50
ENST00000377705	ENSG00000162408	protein_coding	NOL9	20013.2	25887.3	14155.7	22905	22185.4	18023.8	20528.4	20299.5	0.0217137	0.733354		FKBP1A		SKI
ENST00000373610	ENSG00000084652	protein_coding	TXLNA	18516.6	22805.5	16877.4	21244	20678	23046.5	20528	20238.1	0.0907726	0.191509		ARCN1		RPL27A
ENST00000521545	ENSG00000104341	protein_coding	LAPTM4B	16989	23154.1	18678.9	21475.7	20605.6	22236.9	20523.4	20197.6	0.101293	0.0910539		TFAM		NAA25
ENST00000307630	ENSG00000170027	protein_coding	YWHAG	17701	23431	16789	22481	21044	21683	20521.5	20226.3	0.0965949	0.170375		EIF3B		ELOVL5
ENST00000480945	ENSG00000197312	protein_coding	DDI2	17509.9	23966.4	17355.4	21321	22173.1	20789.8	20519.3	20216.4	0.0751851	0.283669		HNRNPDL		NUDT21
ENST00000304734	ENSG00000146223	protein_coding	RPL7L1	18125.1	24081.1	17125.3	22131.1	21002.1	20627.8	20515.4	20227.9	0.0570246	0.418418		TNFRSF10B		SLC1A5
ENST00000296328	ENSG00000163960	protein_coding	UBXN7	16299.9	22001.8	21355.8	18909.7	19510.8	24781.1	20476.5	20098.8	0.0513091	0.444842		BMS1		CASC3
ENST00000529639	ENSG00000149806	protein_coding	FAU	17045.6	21925.4	19879.7	21613.8	19388.3	22997.6	20475.1	20159.3	0.092219	0.118648		PSMB2		VHL
ENST00000366997	ENSG00000123684	protein_coding	LPGAT1	16582	23733.9	20711.6	19340.1	20595.5	21860.9	20470.6	20111	0.0189832	0.74113		ABCE1		SP1
ENST00000234111	ENSG00000115758	protein_coding	ODC1	17059.9	22222	18585.4	22467.2	21128.5	21319.8	20463.8	20179.3	0.1154	0.0798642		CAPN2		ZKSCAN1
ENST00000321265	ENSG00000090273	protein_coding	NUDC	18264.2	22478.1	16731	21990.8	21163.1	22048.9	20446	20177	0.10254	0.14392		CYCS		MTOR
ENST00000331569	ENSG00000183779	protein_coding	ZNF703	17712	22431	16486	22306	21463	22256	20442.3	20162	0.127959	0.0692004		MRPL37		UQCRC2
ENST00000607016	ENSG00000272325	protein_coding	NUDT3	17790.8	22332.7	19636.2	19156.7	18351.5	25248.1	20419.3	20065.6	0.0375423	0.581839		RPL34		CDC5L
ENST00000236959	ENSG00000138363	protein_coding	ATIC	22327.7	29627.1	16347.3	17392.7	16693.5	19996.9	20397.5	20063	-0.118209	0.0924028		PSMD2		DFFA
ENST00000407193	ENSG00000164587	protein_coding	RPS14	16595	20629.9	22203.1	20159.4	17337	25436.4	20393.5	20039.6	0.0353684	0.615811		PSMC4		AP3D1
ENST00000361219	ENSG00000142864	protein_coding	SERBP1	19361.4	25804.9	20190.2	17822.3	18355.2	20672.5	20367.7	20031.7	-0.150099	0.0146491		FTL		RPA1
ENST00000614247	ENSG00000277157	protein_coding	H4C4	18997	25412	16876	23040	19771	17346.2	20240.4	19992.9	-0.0048953	0.942437		NUP50		DEGS1
ENST00000395422	ENSG00000106153	protein_coding	CHCHD2	17082.8	22284.6	18785	21523.2	19462.5	21994.3	20188.8	19883.9	0.0868628	0.154134		SKI		CNBP
ENST00000537526	ENSG00000124422	protein_coding	USP22	17398.2	20931	17872	22830.4	18717.2	22845.3	20099	19825.4	0.114603	0.099057		RPL27A		NAP1L1
ENST00000252699	ENSG00000130402	protein_coding	ACTN4	18304.3	24606.8	13079.2	21084	23068.7	20263.5	20067.7	19792.4	0.0623978	0.345666		NAA25		EIF2AK2
ENST00000320451	ENSG00000197961	protein_coding	ZNF121	16428.4	24757	23540.1	16621.8	18382.6	20304	20005.6	19613.6	-0.134621	0.0520233		ELOVL5		CSNK2A1
ENST00000626021	ENSG00000112245	protein_coding	PTP4A1	15486.8	22292.4	21944.6	19570	18240.8	22226.6	19960.2	19591.8	0.00743421	0.912794		NUDT21		MORF4L1
ENST00000434724	ENSG00000103342	protein_coding	GSPT1	16730.7	23731.2	19364.7	18940.6	19122.3	21852.5	19957	19599.3	0.00493618	0.929785		SLC1A5		MLF2
ENST00000552296	ENSG00000197111	protein_coding	PCBP2	16045.6	21165.1	19638	19533.3	19271.8	23952.3	19934.4	19588.6	0.105759	0.0783429		CASC3		SUMO2
ENST00000329421	ENSG00000175130	protein_coding	MARCKSL1	15750	20431	16358	23815	22692	20511	19926.2	19680.3	0.197882	0.00755624		VHL		NEMP1
ENST00000300408	ENSG00000167085	protein_coding	PHB1	18422.8	23976	16219.7	20974.7	19701	20179.6	19912.3	19634.2	0.0274489	0.696766		SP1		HNRNPA3
ENST00000240185	ENSG00000120948	protein_coding	TARDBP	18229.1	23776.7	18036.2	20011.9	19987.2	19257.1	19883	19607.7	-0.00829136	0.904383		ZKSCAN1		H2AC12
ENST00000619449	ENSG00000251562	lncRNA	MALAT1	15778.7	18068.1	25228	15696.7	19429.2	25033.2	19872.3	19534.5	0.00304806	0.963125		MTOR		UBR5
ENST00000300651	ENSG00000125686	protein_coding	MED1	17375.2	22358.2	17854.2	19975.4	19756.2	21876.3	19865.9	19563.8	0.0723077	0.233102		UQCRC2		SYNCRIP
ENST00000341068	ENSG00000153107	protein_coding	ANAPC1	16601	22089	18726.9	19501	18976.7	23274.5	19861.5	19520.3	0.0811955	0.155722		CDC5L		ITPR3
ENST00000373812	ENSG00000198492	protein_coding	YTHDF2	16886.7	22999.5	17733.2	20971.7	19708.8	20837.3	19856.2	19549.4	0.0665979	0.313948		DFFA		EIF3L
ENST00000370873	ENSG00000101182	protein_coding	PSMA7	15665.5	21687.3	17638.6	22545.4	20929.2	20635.2	19850.2	19558.1	0.144435	0.0362732		AP3D1		NAA50
ENST00000541364	ENSG00000167553	protein_coding	TUBA1C	18639.2	23172.4	15830.5	21603.8	20208.5	19517	19828.6	19587.9	0.0397482	0.571035		RPA1		PURB
ENST00000264187	ENSG00000116962	protein_coding	NID1	13310.2	17869.5	20885.8	19866.2	19010.6	27961.2	19817.3	19419.4	0.144003	0.0474437		DEGS1		DESI2
ENST00000290299	ENSG00000241837	protein_coding	ATP5PO	15201.5	21179.8	21936.3	18921.8	18477.6	23062.6	19796.6	19431.3	0.0306214	0.658055		CNBP		DTL
ENST00000215832	ENSG00000100030	protein_coding	MAPK1	15846.5	21720.9	18034.7	20829.9	20104.3	22013.3	19758.3	19437.9	0.1482	0.00750596		NAP1L1		CPNE3
ENST00000507115	ENSG00000113013	protein_coding	HSPA9	13880.2	19741.5	18437.5	19612	21076.9	25695	19740.5	19360.5	0.237764	0.000688062		EIF2AK2		GATAD2B
ENST00000600873	ENSG00000104824	protein_coding	HNRNPL	17534.3	21468.7	16264.4	20402.6	20345.5	22402.6	19736.3	19458.8	0.116176	0.0911814		CSNK2A1		UBE2K
ENST00000328914	ENSG00000164916	protein_coding	FOXK1	16044.5	19238.5	17509.8	20863.7	20268	24491.8	19736.1	19440.6	0.240745	6.22e-05		MORF4L1		CAPZA1
ENST00000217971	ENSG00000101856	protein_coding	PGRMC1	15134.6	21576.7	19432.1	20828.7	20185.2	21240.3	19732.9	19405.9	0.115065	0.0646054		MLF2		EWSR1
ENST00000360982	ENSG00000061676	protein_coding	NCKAP1	19754.7	31973.7	19780.5	14509.1	15860.1	16490.9	19728.2	19306.4	-0.370173	0.000135024		SUMO2		SSR3
ENST00000265713	ENSG00000083168	protein_coding	KAT6A	16711.3	21759.4	17626.5	20054.2	19242.5	22872.3	19711	19392.1	0.111128	0.0639185		RNU2-2P		IMPDH2
ENST00000369797	ENSG00000148843	protein_coding	PDCD11	17788.4	21353.6	15884.8	21649.3	19679	21888.5	19707.3	19450.8	0.105997	0.134287		NEMP1		TNPO1
ENST00000298767	ENSG00000062650	protein_coding	WAPL	17261.5	24591.8	18728.6	18419.7	19348	19807.5	19692.8	19358.3	-0.0453201	0.484165		HNRNPA3		ACACA
ENST00000563060	ENSG00000149925	protein_coding	ALDOA	17523	22662.2	14785.7	22657.7	21199.2	19165.7	19665.6	19426.9	0.0791168	0.257277		H2AC12		VDAC2
ENST00000358273	ENSG00000196712	protein_coding	NF1	16039.8	21594	19210.5	19371.2	20388.8	21389.3	19665.6	19350.8	0.0914371	0.0709996		UBR5		ELAVL1
ENST00000251047	ENSG00000074695	protein_coding	LMAN1	16167.1	26446	22752.8	15902.6	17796.2	18844.9	19651.6	19235.6	-0.178093	0.0127534		SYNCRIP		CDC27
ENST00000369980	ENSG00000184216	protein_coding	IRAK1	17825.7	21293.4	14813.4	22634.2	21289.4	19964.7	19636.8	19422.9	0.102653	0.148287		ITPR3		PSMD3
ENST00000537739	ENSG00000143321	protein_coding	HDGF	17607.9	21242	15898.9	23607.8	19894.4	19477.2	19621.4	19407.9	0.0881754	0.213006		EIF3L		MT-ND4L
ENST00000597451	ENSG00000221983	protein_coding	UBA52	16815.2	22666.7	19492.4	19522.8	17365.4	21804.8	19611.2	19276.4	-0.00486866	0.937547		NAA50		ARL6IP1
ENST00000527958	ENSG00000168092	protein_coding	PAFAH1B2	16556.7	21809.4	17282.5	20592.8	20115.9	21281.9	19606.5	19312.3	0.114597	0.0683611		PURB		ADAMTS1
ENST00000376395	ENSG00000135018	protein_coding	UBQLN1	16199.5	22560.6	18658	19588.2	18882.5	21452.1	19556.8	19222.7	0.053177	0.331107		DESI2		WBP11
ENST00000361813	ENSG00000198952	protein_coding	SMG5	17991.8	23078.4	16395.9	19977.5	19044.9	20683.1	19528.6	19245.3	0.0305635	0.661739		DTL		KIF11
ENST00000531975	ENSG00000161016	protein_coding	RPL8	16231.2	22474	20176.1	18762.8	16237.7	23286.2	19528	19153.7	-0.00968894	0.889103		CPNE3		RAC1
ENST00000394249	ENSG00000198901	protein_coding	PRC1	14770.7	19617.1	20216.6	18767.8	18443.3	25307.8	19520.5	19151.7	0.102039	0.149147		GATAD2B		PDCD5
ENST00000272298	ENSG00000143933	protein_coding	CALM2	15540.8	24632.6	22987.8	17766.1	17772.5	18285.5	19497.5	19122.6	-0.12242	0.0826204		UBE2K		PSMB4
ENST00000398473	ENSG00000161813	protein_coding	LARP4	16683	28148.8	21849.4	15383	17383	17068	19419.2	19002.9	-0.233645	0.00204793		CAPZA1		EIF5
ENST00000677249	ENSG00000135486	protein_coding	HNRNPA1	16934.4	20383.1	20363.4	19024.6	17094.6	22684.5	19414.1	19112.6	0.0119364	0.859571		EWSR1		ASNS
ENST00000433297	ENSG00000112972	protein_coding	HMGCS1	9058.52	12339.1	26289.4	20114.8	19541.5	28903.3	19374.4	18969.6	0.0824288	0.148578		SSR3		NRAS
ENST00000361337	ENSG00000198900	protein_coding	TOP1	18320.2	25637	15008.1	20150.9	20614.4	16410.8	19356.9	19096.8	-0.00902226	0.891593		IMPDH2		RAI14
ENST00000264893	ENSG00000138758	protein_coding	SEPTIN11	16068.4	22260.5	17832.9	19549.9	20380.3	19896.5	19331.4	19029.5	0.0685838	0.287292		TNPO1		FDFT1
ENST00000581486	ENSG00000266412	protein_coding	NCOA4	14474.8	19862.1	19537.1	20263.3	18936.8	22904.9	19329.8	18994.2	0.141833	0.0310598		ACACA		WDR43
ENST00000359995	ENSG00000161547	protein_coding	SRSF2	18805.1	25414.5	13183.3	22279.9	20274.2	15904.8	19310.3	19088.9	0.00985758	0.872709		VDAC2		DNAJA1
ENST00000263253	ENSG00000100393	protein_coding	EP300	16807.2	22121.2	14659.8	20498.4	21149.2	20574.8	19301.8	19027.6	0.104001	0.145055		ELAVL1		TNKS
ENST00000343813	ENSG00000116237	protein_coding	ICMT	17163	22390.2	15219.2	21301.9	20419.2	19267.4	19293.5	19040.4	0.0726081	0.304493		CDC27		FTH1
ENST00000360110	ENSG00000072274	protein_coding	TFRC	19259.6	26409.8	11407.6	22392.9	21895.3	13988.6	19225.6	19032	0.00862885	0.876007		PSMD3		PPP1R15B
ENST00000292807	ENSG00000161203	protein_coding	AP2M1	16359.8	21435.2	15277	21672.7	21111.4	19474.9	19221.8	18971.7	0.11576	0.105989		MT-ND4L		OGT
ENST00000583931	ENSG00000143401	protein_coding	ANP32E	17536	24937.8	16583.9	19284.8	19814.4	16865.6	19170.4	18889.3	-0.0262661	0.706674		ARL6IP1		TNPO3
ENST00000367478	ENSG00000047410	protein_coding	TPR	11057.1	26218.5	40661.2	11270.2	12493.9	13144	19140.8	18596.5	-0.264969	0.00391954		ADAMTS1		CTPS1
ENST00000325301	ENSG00000100335	protein_coding	MIEF1	14727	19063	18057.4	20318.2	18919.9	22988	19012.2	18703.4	0.203493	0.000639132		WBP11		MOB1A
ENST00000377390	ENSG00000168066	protein_coding	SF1	16214.8	20397.4	16815.8	19781.5	18146.9	22685.3	19006.9	18707.2	0.124085	0.054598		KIF11		ASCC3
ENST00000284440	ENSG00000154277	protein_coding	UCHL1	16894.3	22983.9	15039.9	21037.5	19676.5	18294.2	18987.7	18726.9	0.0471281	0.500449		RAC1		KDM5A
ENST00000022615	ENSG00000078668	protein_coding	VDAC3	15409.9	21561.2	18173.2	20193.6	19169.8	19270.2	18963	18668.9	0.0663812	0.309482		PDCD5		MRPL3
ENST00000602725	ENSG00000184007	protein_coding	PTP4A2	15677.7	22145.4	17653.2	19042.2	18791.9	20451.4	18960.3	18637.8	0.0592649	0.315151		PSMB4		EIF3G
ENST00000310775	ENSG00000140525	protein_coding	FANCI	14230.1	19493.5	19723.8	18325.7	17941.6	24022.5	18956.2	18594.2	0.0961299	0.170604		EIF5		UBE2V1
ENST00000316157	ENSG00000107929	protein_coding	LARP4B	15044.8	19872.9	17180.7	20326.7	19851.5	21454.7	18955.2	18663.9	0.207567	5.18e-05		ASNS		H2AC6
ENST00000493763	ENSG00000146223	protein_coding	RPL7L1	15840.6	22264.2	15336.2	20666.4	20331.6	19233.1	18945.4	18661.6	0.0915064	0.197658		NRAS		TMED10
ENST00000358691	ENSG00000198265	protein_coding	HELZ	15890.3	24126.3	20630.6	15700.5	17485.7	19659.7	18915.5	18536.6	-0.127599	0.0557723		RAI14		CALM1
ENST00000287394	ENSG00000156802	protein_coding	ATAD2	15194.8	24579.9	23516.9	14605.9	16598.5	18953.6	18908.3	18496.5	-0.167347	0.022361		FDFT1		KIF1A
ENST00000421806	ENSG00000196233	protein_coding	LCOR	16445.7	21574.5	15837.9	20068	20357.1	19146.9	18905	18646.7	0.0822033	0.242738		WDR43		SUPT5H
ENST00000283632	ENSG00000153561	protein_coding	RMND5A	15445.9	21197.1	17403.9	19277.4	18915	20959.4	18866.4	18554.1	0.109339	0.0432981		DNAJA1		NRDC
ENST00000400137	ENSG00000088832	protein_coding	FKBP1A	15951.8	20365.1	16018.8	19791.2	19941.8	20850.4	18819.8	18548.7	0.148118	0.0225854		TNKS		USP11
ENST00000264028	ENSG00000095139	protein_coding	ARCN1	16073	21223.6	16394.5	19498.8	19247.3	20284.4	18786.9	18503.6	0.0964481	0.136943		FTH1		RNF187
ENST00000487519	ENSG00000108064	protein_coding	TFAM	16884.1	25096.5	18221.6	17462.9	18313.9	16642.5	18770.2	18455.2	-0.0991566	0.161072		PPP1R15B		UTP20
ENST00000397011	ENSG00000106263	protein_coding	EIF3B	21373.9	28023.4	12809	17261.9	16291.4	16829.5	18764.9	18498.3	-0.0729739	0.248793		OGT		VCAN
ENST00000602300	ENSG00000152795	protein_coding	HNRNPDL	16935.9	25060.7	17028.1	18201.3	18757.1	16586.3	18761.6	18458.2	-0.0574426	0.415752		TNPO3		RBM28
ENST00000276431	ENSG00000120889	protein_coding	TNFRSF10B	13915.7	18708.5	18443.6	18630.3	18416.9	24222.8	18723	18374.7	0.161202	0.0204592		CTPS1		PPM1G
ENST00000374518	ENSG00000165733	protein_coding	BMS1	16954.7	22304.8	15246	19030.4	19035.9	19762.6	18722.4	18444.4	0.0457658	0.5154		MOB1A		MAP4
ENST00000540627	ENSG00000108424	protein_coding	KPNB1	15672.5	21002.5	14920.1	20473.1	20314.9	19809.5	18698.8	18430.5	0.129852	0.0682641		ASCC3		LSM12
ENST00000373237	ENSG00000126067	protein_coding	PSMB2	15996.2	21516.2	15906.6	20334.8	18991.5	19437.3	18697.1	18422.8	0.0836992	0.228593		KDM5A		POLR2B
ENST00000296577	ENSG00000164163	protein_coding	ABCE1	15387.3	27997.3	23306.1	14172.1	16088.3	14829.9	18630.2	18204.9	-0.291112	0.000830312		MRPL3		USP14
ENST00000295006	ENSG00000162909	protein_coding	CAPN2	14951.3	20452.3	16454.1	19992.5	19340	20500.6	18615.1	18322.1	0.158969	0.00950172		EIF3G		OGA
ENST00000305786	ENSG00000172115	protein_coding	CYCS	15194.9	24744.4	22651.6	16055.9	15789.6	17205.5	18607	18224.3	-0.195616	0.00721947		UBE2V1		MYBBP1A
ENST00000360840	ENSG00000116221	protein_coding	MRPL37	16255.7	20510	16866.3	19468.2	18100.5	20346.6	18591.2	18321.4	0.0800439	0.197567		H2AC6		CALU
ENST00000394667	ENSG00000109475	protein_coding	RPL34	15791.2	21346.7	20683.7	16539.7	15960.1	21209.7	18588.5	18244.8	-0.0682869	0.315817		TMED10		TM9SF2
ENST00000310118	ENSG00000175166	protein_coding	PSMD2	17214	21883.6	12728.9	21788.3	20618.5	17146.2	18563.2	18363.8	0.0610316	0.354202		CALM1		CCDC6
ENST00000157812	ENSG00000013275	protein_coding	PSMC4	18179.5	23637.1	13850.1	20182.1	18746.1	16778.2	18562.2	18335.5	0.00289761	0.965238		KIF1A		ZMYM4
ENST00000331825	ENSG00000087086	protein_coding	FTL	18993	24637	14059	19266.9	17773.9	16510	18540	18306.3	-0.0314244	0.636273		SUPT5H		ECPAS
ENST00000347635	ENSG00000093000	protein_coding	NUP50	17063.3	23319.4	15813.8	18615.2	18914	17439.7	18527.6	18258.9	-0.0106979	0.879163		NRDC		LRRC58
ENST00000378536	ENSG00000157933	protein_coding	SKI	15364.5	18779	14393.1	20773.2	19956.1	21809.4	18512.5	18258.5	0.234296	0.00112772		USP11		CDK1
ENST00000524496	ENSG00000166441	protein_coding	RPL27A	16001.3	21553.4	19058.8	17252.5	16292.7	20686.5	18474.2	18148	-0.0473406	0.436187		RNF187		SETD7
ENST00000261745	ENSG00000111300	protein_coding	NAA25	16095.2	23103.7	18585.1	16624.1	17031.6	19324	18460.6	18123.3	-0.0932429	0.110664		UTP20		MORF4L2
ENST00000304434	ENSG00000012660	protein_coding	ELOVL5	16626.9	22719.6	16888.3	17557.4	17305.5	19609.9	18451.3	18141.2	-0.0292183	0.656151		VCAN		CALM3
ENST00000300291	ENSG00000167005	protein_coding	NUDT21	15424.4	23042.4	19258.2	16785.1	17633.9	18280.3	18404.1	18067.6	-0.08776	0.161251		RBM28		SRP72
ENST00000542575	ENSG00000105281	protein_coding	SLC1A5	15864.8	20031.9	16029.7	18538.3	18000.4	21526.4	18331.9	18044.5	0.111547	0.079838		PPM1G		APP
ENST00000264645	ENSG00000108349	protein_coding	CASC3	15770.2	19800.6	16205.5	18938.2	17828.4	21339.4	18313.7	18032.8	0.118269	0.0584995		MAP4		PGAM5
ENST00000256474	ENSG00000134086	protein_coding	VHL	14060.4	18032.6	19361.1	18219.7	17053.5	23028.8	18292.7	17970.3	0.0947629	0.17901		LSM12		SF3A2
ENST00000327443	ENSG00000185591	protein_coding	SP1	14651.4	20373.1	15764.4	18699.9	17684.5	22336.1	18251.6	17918.2	0.141732	0.0327794		POLR2B		SREBF2
ENST00000324306	ENSG00000106261	protein_coding	ZKSCAN1	13912.8	18293.4	19272.4	17137.8	17424.7	23350.9	18232	17892.1	0.0869156	0.21845		USP14		RANGAP1
ENST00000361445	ENSG00000198793	protein_coding	MTOR	15683.6	19753.6	14644.8	19158.8	19386	20741.7	18228.1	17965.7	0.148825	0.0322892		OGA		HNRNPF
ENST00000268379	ENSG00000140740	protein_coding	UQCRC2	12087.4	16347.1	22141.5	16751.9	16614.9	25394.9	18223	17840.3	0.0591817	0.36602		MYBBP1A		SURF4
ENST00000371477	ENSG00000096401	protein_coding	CDC5L	16058	24432	17850	16386	17517	16930	18195.5	17865.6	-0.10919	0.116895		CALU		ATXN7L3B
ENST00000377038	ENSG00000160049	protein_coding	DFFA	14567.9	18730.4	17651.8	18265	17857.4	21988.4	18176.8	17874	0.143519	0.015073		TM9SF2		ICE1
ENST00000700387	ENSG00000065000	protein_coding	AP3D1	14869.1	19082	14622.8	20565.1	19537.4	20239.7	18152.7	17900.4	0.201609	0.00413311		CCDC6		NHLRC2
ENST00000254719	ENSG00000132383	protein_coding	RPA1	15930.8	20901.6	14693.4	19866.1	19331	18066.6	18131.6	17891.3	0.0764295	0.280811		ZMYM4		UHRF1BP1
ENST00000310931	ENSG00000115677	protein_coding	HDLBP	21869.5	26605	12669.2	16413.4	14710.5	16305.4	18095.5	17870	-0.0913863	0.156053		ECPAS		SYAP1
ENST00000323699	ENSG00000143753	protein_coding	DEGS1	16016.2	21743.8	15210.3	19117.8	17916.1	18560.4	18094.1	17821.1	0.0405841	0.563002		LRRC58		MTDH
ENST00000502976	ENSG00000169714	protein_coding	CNBP	15682.7	21200.2	17392.2	17888.2	16166.1	19903.5	18038.8	17732.5	-0.00565524	0.927398		CDK1		RFWD3
ENST00000393263	ENSG00000187109	protein_coding	NAP1L1	14250.1	21830.4	21327.7	15366	14558.5	20894.1	18037.8	17640.8	-0.0801854	0.257956		SETD7		RPS29
ENST00000233057	ENSG00000055332	protein_coding	EIF2AK2	14443.3	21692	18317.6	16509.9	17489.4	19611.7	18010.6	17663.4	-0.0109054	0.861603		MORF4L2		SLIT2
ENST00000349736	ENSG00000101266	protein_coding	CSNK2A1	15280.3	19678.9	16895.3	18469.4	17282.5	20336.8	17990.5	17709	0.0902066	0.101475		CALM3		KDM1A
ENST00000426013	ENSG00000185787	protein_coding	MORF4L1	16617.4	22077.6	15187.1	18386.5	17743.2	17817.4	17971.5	17711.5	0.00349125	0.960414		SRP72		FOXK2
ENST00000203630	ENSG00000089693	protein_coding	MLF2	13935.4	17929.5	16372.8	20002.7	18297.2	21230.9	17961.4	17686.3	0.244576	2.37e-05		APP		BTAF1
ENST00000420826	ENSG00000188612	protein_coding	SUMO2	15354.9	21261.7	16626.4	19287.7	16783.9	18243	17926.2	17646.1	0.022213	0.744766		PGAM5		ATP5MC2
ENST00000410396	ENSG00000222328	snRNA	RNU2-2P	16173.7	18892.7	22267.1	16928.7	14931.3	18315	17918.1	17670.9	-0.102	0.15147		SF3A2		EIF2AK1
ENST00000647913	ENSG00000229807	lncRNA	XIST	9947.3	15889.3	31331.7	10679.7	15140.4	24492.1	17913.4	17439.7	-0.024029	0.629668		SREBF2		RAD23B
ENST00000300128	ENSG00000166881	protein_coding	NEMP1	15912.8	21648.4	14884.6	18451.3	18520.5	18020.9	17906.4	17640.5	0.0386106	0.583374		RANGAP1		XPO4
ENST00000679328	ENSG00000170144	protein_coding	HNRNPA3	20197.8	22579.5	10241.3	19240.8	19253.9	15854.3	17894.6	17758.8	0.0061929	0.913991		HNRNPF		EZR
ENST00000347617	ENSG00000137309	protein_coding	HMGA1	16377.1	19234	14659	19315	18219	19498.1	17883.7	17663.2	0.0976725	0.165589		SURF4		CPSF6
ENST00000377459	ENSG00000274997	protein_coding	H2AC12	18625.5	23174.5	12664.4	21269.8	17629.8	13880.7	17874.1	17715.2	-0.00754536	0.90054		ATXN7L3B		LTA4H
ENST00000520539	ENSG00000104517	protein_coding	UBR5	14867.2	20672.8	17555	17108.3	17722.9	19238.7	17860.8	17556.7	0.0255333	0.616054		ICE1		EIF1
ENST00000616122	ENSG00000135316	protein_coding	SYNCRIP	17156	24128.2	18530.5	15745.2	15389	16115.5	17844.1	17546.1	-0.237415	0.000404077		NHLRC2		CCNB1
ENST00000605930	ENSG00000096433	protein_coding	ITPR3	13058.7	16100.6	18856.8	16884.5	16193.4	25537.1	17771.9	17425.2	0.102338	0.144973		UHRF1BP1		TYMS
ENST00000624234	ENSG00000100129	protein_coding	EIF3L	15233.7	19947.3	18431.1	17377.7	13688.7	21714.6	17732.2	17403.9	-0.013897	0.843369		SYAP1		DKC1
ENST00000240922	ENSG00000121579	protein_coding	NAA50	15448	23085.9	17349.2	16909.3	17077.8	16347.9	17703	17399.4	-0.0807707	0.243681		MTDH		PRELID3B
ENST00000395699	ENSG00000146676	protein_coding	PURB	13860	17419.8	16106	18461.5	18883.4	21386.5	17686.2	17412.9	0.268362	3.37e-08		RFWD3		CCDC47
ENST00000302550	ENSG00000121644	protein_coding	DESI2	14239.1	19418.8	17680.1	17221.8	16941	20449.2	17658.3	17347.5	0.0704465	0.216666		RPS29		STUB1
ENST00000366991	ENSG00000143476	protein_coding	DTL	14944.1	20285.6	17557.3	16476	16119.2	20493.9	17646	17326.4	0.00460052	0.940659		SLIT2		HMGN1
ENST00000517490	ENSG00000085719	protein_coding	CPNE3	13985.9	19010.1	16993.8	18306.9	18161	19271.7	17621.6	17341.7	0.132906	0.0131134		KDM1A		EP400
ENST00000368655	ENSG00000143614	protein_coding	GATAD2B	14832	19398	14978.9	18761.7	17584	20129	17614	17340.1	0.137044	0.0364153		FOXK2		DCTN4
ENST00000261427	ENSG00000078140	protein_coding	UBE2K	15541.4	21558.9	16505.2	16936.8	17042.3	18082.7	17611.2	17320.6	-0.0260386	0.681289		BTAF1		MFN2
ENST00000263168	ENSG00000116489	protein_coding	CAPZA1	15550.3	23162.7	16538.3	17071.8	17481	15783.4	17597.9	17307.6	-0.0602554	0.39332		ATP5MC2		SLC25A1
ENST00000397938	ENSG00000182944	protein_coding	EWSR1	15926.4	19234.4	14538.7	18560.7	17848.3	19443.8	17592	17357.7	0.0961379	0.167182		EIF2AK1		ARF3
ENST00000265044	ENSG00000114850	protein_coding	SSR3	15994.7	21819.4	15428.6	17611.2	17128.4	17530.8	17585.5	17314.8	-0.0114292	0.869619		RAD23B		BCLAF1
ENST00000326739	ENSG00000178035	protein_coding	IMPDH2	15600.6	20057	17542.2	16225.6	15184.8	20753.3	17560.6	17253.5	-0.022636	0.736461		XPO4		TAF15
ENST00000444376	ENSG00000153187	protein_coding	HNRNPU	22619.4	26951.9	6738.09	20498	18813.9	9716.48	17556.3	17486	-0.0102554	0.781067		EZR		ARHGEF12
ENST00000337273	ENSG00000083312	protein_coding	TNPO1	14827.2	22990	19213.4	15050.5	16133.8	17079.8	17549.1	17204.8	-0.156679	0.0180638		CPSF6		UBAP2L
ENST00000614428	ENSG00000278540	protein_coding	ACACA	14128.5	17900.4	15636.7	18482.7	17590.2	21216.3	17492.5	17215.7	0.212533	0.000150329		LTA4H		H2AC7
ENST00000332211	ENSG00000165637	protein_coding	VDAC2	12336.6	16387.9	19261.9	17212.2	17006.7	22719.4	17487.4	17160.8	0.107081	0.133477		EIF1		HTT
ENST00000407627	ENSG00000066044	protein_coding	ELAVL1	14597.7	19035.1	16192.8	17989	16602.2	20469.6	17481.1	17194.3	0.108657	0.0673975		CCNB1		ANKLE2
ENST00000066544	ENSG00000004897	protein_coding	CDC27	15558	22835.6	16563.2	16517.5	17253.9	15893.8	17437	17149	-0.0722944	0.303412		TYMS		GPX4
ENST00000264639	ENSG00000108344	protein_coding	PSMD3	15618.3	20015.8	13987	18973.9	18214.8	17766.6	17429.4	17200.2	0.0734261	0.29983		DKC1		ESPL1
ENST00000361335	ENSG00000212907	protein_coding	MT-ND4L	13887	21125	22302	14978	15272	17005	17428.2	17090.6	-0.137671	0.056		PRELID3B		NDUFS1
ENST00000640056	ENSG00000153187	protein_coding	HNRNPU	16937	20930	10768.9	20667.9	20803.9	14325.3	17405.5	17262.2	0.0437361	0.464659		CCDC47		IGF2R
ENST00000304414	ENSG00000170540	protein_coding	ARL6IP1	13533.2	18535.8	17213.1	17911.2	17975.2	19177.8	17391.1	17109	0.130452	0.0219856		STUB1		CBX3
ENST00000284984	ENSG00000154734	protein_coding	ADAMTS1	14457.3	19013.7	19816.2	13159.9	13909.3	23927.7	17380.7	16998.2	-0.025051	0.705636		HMGN1		NOMO1
ENST00000261167	ENSG00000084463	protein_coding	WBP11	15226.6	20030.8	14970.5	17995.1	17053	18956.9	17372.2	17105.2	0.0680087	0.311897		EP400		PRPF19
ENST00000260731	ENSG00000138160	protein_coding	KIF11	14606.8	23213.8	19942.3	14574.6	16458.2	15268.9	17344.1	17012.1	-0.172686	0.0164716		DCTN4		CDC20
ENST00000348035	ENSG00000136238	protein_coding	RAC1	14086.3	19436.2	16063.3	18250.6	17208.5	18882.4	17321.2	17040.1	0.106128	0.0707228		MFN2		UBE3C
ENST00000590247	ENSG00000105185	protein_coding	PDCD5	15173.5	21359.3	17115	17226.7	16588.1	16422	17314.1	17041.2	-0.0553556	0.406787		SLC25A1		DDX42
ENST00000290541	ENSG00000159377	protein_coding	PSMB4	15553.2	20103.5	14791.3	18488.1	17254.7	17630.1	17303.5	17064.8	0.0470035	0.501193		ARF3		GNL3
ENST00000216554	ENSG00000100664	protein_coding	EIF5	16919.9	26431.8	15887.6	15008.1	15969.7	13576.4	17298.9	16989.1	-0.152918	0.0365044		BCLAF1		ZNF664
ENST00000394308	ENSG00000070669	protein_coding	ASNS	8433.69	11150.1	28128.8	11864.2	11234.4	32943.5	17292.4	16770.9	0.0110094	0.765259		TAF15		PDIA4
ENST00000369535	ENSG00000213281	protein_coding	NRAS	15519	21797	15582	16835	16936	16898	17261.2	16984.2	-0.031153	0.652691		ARHGEF12		RPS28
ENST00000265109	ENSG00000039560	protein_coding	RAI14	11734.8	17705.1	19345.2	17610.2	18770.5	18291.8	17242.9	16943.9	0.0798588	0.259572		UBAP2L		GOLM1
ENST00000220584	ENSG00000079459	protein_coding	FDFT1	11588.5	15474.3	18243.5	18980.1	17074.4	22011.8	17228.8	16926.9	0.168353	0.0228781		H2AC7		POLR1A
ENST00000407426	ENSG00000163811	protein_coding	WDR43	15498.1	22138.5	15989.8	16412.6	16766.3	16464.7	17211.7	16929.3	-0.0597331	0.387662		HTT		WDR3
ENST00000330899	ENSG00000086061	protein_coding	DNAJA1	17573.1	25252.4	12192.2	17808.7	18002.1	12417.7	17207.7	16986.4	-0.0353834	0.553724		ANKLE2		RBM12
ENST00000310430	ENSG00000173273	protein_coding	TNKS	13132.6	17927.4	17641.8	16273.6	15927.8	22019.8	17153.8	16820.1	0.0829065	0.237806		GPX4		PDZD8
ENST00000620041	ENSG00000167996	protein_coding	FTH1	15536.8	20532.5	14782	18025.9	16194.6	17791.4	17143.9	16888.4	0.0198424	0.776089		ESPL1		OXCT1
ENST00000367188	ENSG00000158615	protein_coding	PPP1R15B	13666.2	19076.7	16918.7	16582.2	17085.3	19517.2	17141.1	16837.5	0.082942	0.124123		NDUFS1		MRPL12
ENST00000506654	ENSG00000127022	protein_coding	CANX	16977.8	23010.6	13147.1	18144.1	15765.8	15787.2	17138.8	16896.3	-0.0287796	0.668115		IGF2R		SDE2
ENST00000373719	ENSG00000147162	protein_coding	OGT	14482.5	19897.7	16814.2	16724.2	16199.1	18651	17128.1	16836.4	0.0111215	0.829762		CBX3		CHD4
ENST00000265388	ENSG00000064419	protein_coding	TNPO3	15046	19520	15051.1	17362.9	16702.6	19065.4	17124.7	16858.7	0.0676016	0.296275		NOMO1		HPRT1
ENST00000650070	ENSG00000171793	protein_coding	CTPS1	13903.7	19148.7	16005.8	17654.5	16474.1	19511.1	17116.3	16823.6	0.103488	0.0705123		PRPF19		CDK12
ENST00000396049	ENSG00000114978	protein_coding	MOB1A	13616.2	19642.8	18899.4	15532.8	15991.8	19000.7	17113.9	16789.7	-0.0277684	0.676519		CDC20		FSCN1
ENST00000261574	ENSG00000065150	protein_coding	IPO5	17562.6	23405.6	15403.6	21103.2	14668	10491.3	17105.7	16947.7	-0.0527707	0.374096		UBE3C		USP1
ENST00000369162	ENSG00000112249	protein_coding	ASCC3	13511.6	21107.2	17865.9	16093.3	17532.9	16457.8	17094.8	16783.5	-0.0304214	0.659629		DDX42		ARGLU1
ENST00000399788	ENSG00000073614	protein_coding	KDM5A	14670	19131.7	15797	17112.7	17010.8	18757.4	17079.9	16815.3	0.0755201	0.163666		GNL3		NOP56
ENST00000418664	ENSG00000096696	protein_coding	DSP	14420.1	18980.6	16066.4	16936.7	15811.7	20178.8	17065.7	16773.2	0.0688379	0.268072		ZNF664		MACROH2A1
ENST00000264995	ENSG00000114686	protein_coding	MRPL3	14365.5	20476.7	16177.8	17023.3	16558.2	17788.3	17065	16775.1	0.0126441	0.837552		PDIA4		URB2
ENST00000253108	ENSG00000130811	protein_coding	EIF3G	15165.8	19727.2	14996.4	17873.3	16581.6	17868.7	17035.5	16787.2	0.044475	0.511605		RPS28		FARSB
ENST00000371674	ENSG00000244687	protein_coding	UBE2V1	14823.2	20337.3	14510	17976.6	17083	17429.6	17026.6	16767.2	0.0485067	0.487097		GOLM1		ABL2
ENST00000377791	ENSG00000180573	protein_coding	H2AC6	15357.2	19519.4	15603.2	18151.8	16087.9	17438.3	17026.3	16790.8	0.0221035	0.744491		POLR1A		SARS1
ENST00000303575	ENSG00000170348	protein_coding	TMED10	14063.4	19081.1	15845.4	17503.1	16943	18607.1	17007.2	16733.2	0.0962916	0.0774914		WDR3		NOP14
ENST00000356978	ENSG00000198668	protein_coding	CALM1	14298.7	18265.2	13441.7	19923.3	19182.3	16592.3	16950.6	16754.7	0.126884	0.0781114		RBM12		BPNT2
ENST00000649096	ENSG00000130294	protein_coding	KIF1A	16562.3	20300.5	14171.9	15218.9	14305.4	21019.5	16929.8	16639.4	-0.0112713	0.871208		PDZD8		TLE3
ENST00000432763	ENSG00000196235	protein_coding	SUPT5H	15669.5	18642.4	11513.9	20291.8	18524	16930.2	16928.6	16757.5	0.0927298	0.175022		OXCT1		CCNT1
ENST00000352171	ENSG00000078618	protein_coding	NRDC	13766.2	18622.4	15649.8	17611.7	17823.2	17973.3	16907.8	16649.7	0.12073	0.0434039		MRPL12		PAWR
ENST00000377107	ENSG00000102226	protein_coding	USP11	12354.5	16086.5	16707.1	17423.5	16760	21960.8	16882.1	16581.9	0.188644	0.00804992		SDE2		PRPS1
ENST00000305943	ENSG00000168159	protein_coding	RNF187	11972.9	14909.2	17573.4	17713.7	16628.8	22476.7	16879.1	16586.5	0.167263	0.0233623		CHD4		HNRNPD
ENST00000261637	ENSG00000120800	protein_coding	UTP20	17534.5	23792.3	11501.5	17273.4	17887.6	13207.9	16866.2	16663.7	-0.0246764	0.68284		HPRT1		C1orf43
ENST00000343200	ENSG00000038427	protein_coding	VCAN	13078.4	18856.8	18550.6	15146.4	15160.9	20365.5	16859.8	16517.6	0.00245352	0.972066		CDK12		POM121
ENST00000223073	ENSG00000106344	protein_coding	RBM28	14870.1	18573.4	14851.4	17239.8	17033.4	18582.9	16858.5	16616.5	0.0912093	0.150662		FSCN1		PFAS
ENST00000344034	ENSG00000115241	protein_coding	PPM1G	14758.6	18266.9	13954	18614.6	17549	18001.4	16857.4	16639.3	0.119189	0.0891329		USP1		DDX18
ENST00000395734	ENSG00000047849	protein_coding	MAP4	13252.3	16566.1	17175	16323.5	15430.4	22337.4	16847.4	16541.3	0.0981129	0.167311		ARGLU1		POLDIP2
ENST00000293406	ENSG00000161654	protein_coding	LSM12	15536	19984.7	14334.1	17003.6	16436.8	17555.5	16808.4	16565.1	0.0188791	0.786102		NOP56		AHCYL1
ENST00000314595	ENSG00000047315	protein_coding	POLR2B	14144.3	19944.5	14820.3	17386.3	17330.3	17207.8	16805.6	16538.9	0.0586889	0.389715		MACROH2A1		PSMD1
ENST00000261601	ENSG00000101557	protein_coding	USP14	13399.6	19859.3	16578.7	16310.6	16685.7	17986.2	16803.4	16497.6	0.0311954	0.603753		URB2		ZYG11B
ENST00000361464	ENSG00000198408	protein_coding	OGA	13952	18566.9	17277	15187.1	15155.7	20680.9	16803.3	16487.2	0.0172947	0.801158		SNHG16		TRIM28
ENST00000254718	ENSG00000132382	protein_coding	MYBBP1A	15634.4	18698.1	12653	18401.9	18397.5	16974.5	16793.2	16605.8	0.0793978	0.258645		FARSB		RABL6
ENST00000249364	ENSG00000128595	protein_coding	CALU	13420.4	17997.9	17023.7	16702.5	16087.9	19490	16787.1	16498.9	0.0834266	0.161288		ABL2		FARSA
ENST00000376387	ENSG00000125304	protein_coding	TM9SF2	14583.6	19657.1	14305.5	18286	17455.6	16420.7	16784.7	16552.4	0.0574702	0.41515		SARS1		PSMD11
ENST00000263102	ENSG00000108091	protein_coding	CCDC6	13627.8	18699.8	15613.1	17048.2	16972.2	18596.6	16759.6	16482.9	0.115607	0.0250416		NOP14		AKAP12
ENST00000314607	ENSG00000146463	protein_coding	ZMYM4	13834.3	19960.3	16808.7	15812.7	16725.7	17309	16741.8	16450.3	-0.0106207	0.85764		BPNT2		HSPE1
ENST00000686840	ENSG00000119335	protein_coding	SET	15905.2	19950.1	12276.3	20323.1	17078.3	14825.4	16726.4	16556	0.0367068	0.574278		TLE3		PDIA3
ENST00000283179	ENSG00000153187	protein_coding	HNRNPU	17411.5	17879.2	8276.85	21510.4	20163.8	15108.8	16725.1	16657.6	0.0647447	0.257084		CCNT1		HADHA
ENST00000678828	ENSG00000115053	protein_coding	NCL	19002.5	22574.6	11477	16769.7	15870	14575.2	16711.5	16541	-0.0409562	0.511775		PAWR		WDR82
ENST00000338205	ENSG00000136813	protein_coding	ECPAS	14293.4	19133.5	15765.2	16303.5	15939.9	18830.7	16711	16429.7	0.0432761	0.43602		PRPS1		CAPRIN1
ENST00000295628	ENSG00000163428	protein_coding	LRRC58	13752	23476	20082	12943.9	15663	14341	16709.6	16354.9	-0.198422	0.00877481		HNRNPD		DENR
ENST00000395284	ENSG00000170312	protein_coding	CDK1	12468	21898.8	24712.6	12586.5	13160.2	15399.7	16704.3	16315	-0.192755	0.0125961		C1orf43		TPM4
ENST00000274031	ENSG00000145391	protein_coding	SETD7	14844.6	19478.7	14699	16726.9	16528.5	17911.8	16698.3	16442.8	0.0419193	0.525441		POM121		CSNK1A1
ENST00000441076	ENSG00000123562	protein_coding	MORF4L2	12399.1	16502.4	18977.6	15659.9	14854.9	21725.8	16686.6	16360.4	0.0483894	0.488479		PFAS		P4HB
ENST00000291295	ENSG00000160014	protein_coding	CALM3	16170.8	19572.6	12140.5	18783.8	17957.5	15473.6	16683.1	16513.4	0.0410306	0.539407		DDX18		RCN1
ENST00000642900	ENSG00000174780	protein_coding	SRP72	13350.8	20140.5	17582.3	15379.7	16166.8	17457.9	16679.7	16364.9	-0.0357561	0.573303		POLDIP2		IRF2BP2
ENST00000357903	ENSG00000142192	protein_coding	APP	12250.6	16709.7	15102	18810.6	17679.5	19480.7	16672.2	16406.8	0.28322	2.03e-06		AHCYL1		FSTL1
ENST00000498926	ENSG00000247077	protein_coding	PGAM5	15005.5	19687.2	13491.3	18072.1	17075.2	16666.1	16666.2	16439.7	0.0519632	0.461587		PSMD1		ZNF106
ENST00000221494	ENSG00000104897	protein_coding	SF3A2	14123.8	17927.2	15690.4	16316.9	15683.7	19998.3	16623.4	16347	0.0858886	0.165754		ZYG11B		RSL1D1
ENST00000361204	ENSG00000198911	protein_coding	SREBF2	11352.7	14284.8	17589.8	16568	16257.9	23267	16553.4	16242	0.148021	0.0422376		TRIM28		TXN
ENST00000356244	ENSG00000100401	protein_coding	RANGAP1	15206.3	18260.3	11969.6	19291.6	18398	16160.3	16547.7	16378.4	0.0884802	0.201526		RABL6		UTRN
ENST00000682386	ENSG00000169813	protein_coding	HNRNPF	14314.4	19575.5	15614	16842.1	15768.9	17141	16542.6	16279	0.00892234	0.88657		FARSA		STAG2
ENST00000371989	ENSG00000148248	protein_coding	SURF4	14624.6	18585.8	13227.5	18628.7	17739.6	16291.9	16516.4	16316	0.0850223	0.230719		PSMD11		PRMT5
ENST00000456292	ENSG00000071082	protein_coding	RPL31	13993.5	19455.7	17923.6	15311.6	14048	18298.8	16505.2	16200.6	-0.0724711	0.271296		AKAP12		LSM4
ENST00000519948	ENSG00000253719	protein_coding	ATXN7L3B	13728	18187	14620.7	17428	16722	18214	16483.3	16229.8	0.130092	0.0319787		HSPE1		CDK4
ENST00000296564	ENSG00000164151	protein_coding	ICE1	9509.45	14758.8	20175.5	16968.4	18434.2	18894.8	16456.9	16154.9	0.0863368	0.193735		PDIA3		MTREX
ENST00000369301	ENSG00000196865	protein_coding	NHLRC2	12948.4	19692.2	19262.5	13863.1	15054.1	17837.3	16442.9	16106.7	-0.0797335	0.25639		HADHA		G3BP1
ENST00000192788	ENSG00000065060	protein_coding	UHRF1BP1	12035	15689.9	17331.9	16132.7	15618.2	21849.2	16442.8	16133.9	0.116754	0.103318		WDR82		HDAC1
ENST00000380155	ENSG00000169895	protein_coding	SYAP1	12701.7	17870.4	15827.3	17307.2	16907	17932.3	16424.3	16154	0.135884	0.0208117		CAPRIN1		SEC61A1
ENST00000441154	ENSG00000114867	protein_coding	EIF4G1	16160.2	20663	9724.83	18831.6	18869.8	14170	16403.2	16239.2	0.0344774	0.561518		DENR		AKIRIN1
ENST00000336273	ENSG00000147649	protein_coding	MTDH	13990.4	20298.5	15029.6	16392.6	16727.1	15883.5	16387	16121	0.00157777	0.981806		TPM4		SEC63
ENST00000361070	ENSG00000168411	protein_coding	RFWD3	14288	18951.5	13974	16975.3	16509	17613.9	16385.3	16135.9	0.0731232	0.282031		CSNK1A1		TTF2
ENST00000245458	ENSG00000213741	protein_coding	RPS29	14219.7	17362.1	17905.6	15949.7	13416.4	19400.3	16375.6	16106.7	-0.0160501	0.819267		P4HB		AKT3
ENST00000504154	ENSG00000145147	protein_coding	SLIT2	16031.1	21096.4	14418.4	14479.5	15467.9	16731.6	16370.8	16111	-0.0759283	0.281566		RCN1		MDM4
ENST00000356634	ENSG00000004487	protein_coding	KDM1A	12750	17129.8	14921.2	17236	17000.3	19098.2	16355.9	16088.9	0.22366	1.21e-06		IRF2BP2		RFC3
ENST00000335255	ENSG00000141568	protein_coding	FOXK2	13473.1	17803.3	14555	16862.4	16276.5	19032.4	16333.8	16067.1	0.147959	0.00953878		FSTL1		DSG2
ENST00000265990	ENSG00000095564	protein_coding	BTAF1	13174.9	19547.1	19276.7	13903.5	15183.2	16872.6	16326.3	16012.8	-0.101942	0.141989		ZNF106		TOMM70
ENST00000394349	ENSG00000135390	protein_coding	ATP5MC2	13852.7	17862.9	15901	16349.8	14607.9	19305.1	16313.2	16038.6	0.0501861	0.440115		RSL1D1		LONRF2
ENST00000199389	ENSG00000086232	protein_coding	EIF2AK1	12518.1	16338.7	15968.4	17131.4	16245.8	19546.9	16291.5	16023.8	0.178495	0.00385909		TXN		GRPEL2
ENST00000358015	ENSG00000119318	protein_coding	RAD23B	11588	17907.6	16184.1	15598.5	18171.2	18261	16285.1	15977.7	0.117702	0.0913201		UTRN		SRP68
ENST00000255305	ENSG00000132953	protein_coding	XPO4	14275.1	20862.7	15707.4	14459.6	15815.8	16532.2	16275.5	15980.2	-0.0746693	0.257836		STAG2		QSER1
ENST00000367075	ENSG00000092820	protein_coding	EZR	13603.8	16470.5	13770	17602	17319.1	18868.3	16272.3	16048.9	0.217209	0.000589808		PRMT5		SLC39A14
ENST00000435070	ENSG00000111605	protein_coding	CPSF6	14000.9	22163.5	18893.6	13033	14072.8	15386.4	16258.4	15922.6	-0.242911	0.000619199		LSM4		NUS1
ENST00000228740	ENSG00000111144	protein_coding	LTA4H	12549.4	17445.5	17131.2	15651	15164.6	19492.3	16239	15934.6	0.0583944	0.39023		CDK4		BCOR
ENST00000310837	ENSG00000173812	protein_coding	EIF1	12156.1	16997.9	17263.6	15219.8	14571.9	21075.7	16214.2	15883.9	0.0609863	0.388222		MTREX		CDC37
ENST00000256442	ENSG00000134057	protein_coding	CCNB1	14163.8	18777.9	13879.4	18011	16296.1	16100.2	16204.7	15982.8	0.0590643	0.401886		G3BP1		LNPEP
ENST00000323274	ENSG00000176890	protein_coding	TYMS	13753.3	19373.1	13728.2	17218.6	16222.2	16819.6	16185.8	15927.9	0.0618241	0.375751		HDAC1		RUVBL1
ENST00000369550	ENSG00000130826	protein_coding	DKC1	13719.1	17897.5	13420.4	17588.4	16779.1	17599.9	16167.4	15933.6	0.129912	0.0592768		SEC61A1		ATP5PB
ENST00000335972	ENSG00000130985	protein_coding	UBA1	13896.3	17643.4	12108.4	18723.8	18484.7	16046.8	16150.6	15963.2	0.122195	0.088073		AKIRIN1		PROSER1
ENST00000355937	ENSG00000101166	protein_coding	PRELID3B	12261.7	21984.6	21980.7	12542.8	13432.8	14652.6	16142.5	15767.1	-0.195411	0.0110283		SEC63		NUP43
ENST00000225726	ENSG00000108588	protein_coding	CCDC47	14742.7	20850.3	13558.2	16460.9	16407.4	14770.8	16131.7	15891.1	-0.0137429	0.84412		TTF2		PITPNB
ENST00000508493	ENSG00000145592	protein_coding	RPL37	10723.7	14127.3	20279.8	15752.9	15273.8	20585.2	16123.8	15823.9	0.0559538	0.396559		AKT3		PM20D2
ENST00000219548	ENSG00000103266	protein_coding	STUB1	12613	15827.8	17576.6	15037.3	14274	21412.8	16123.6	15821.2	0.0554016	0.430628		MDM4		CHAF1A
ENST00000380749	ENSG00000205581	protein_coding	HMGN1	13325.6	19027	15245.2	17083.1	16373.8	15681.1	16122.6	15873.3	0.0347286	0.612908		RFC3		LGALS3BP
ENST00000389561	ENSG00000183495	protein_coding	EP400	12741.8	16090.4	14244.1	16905.7	16415.8	20215.8	16102.3	15840.6	0.246853	2.69e-05		DSG2		TBCA
ENST00000447998	ENSG00000132912	protein_coding	DCTN4	13654.7	18727	14571	16294.3	16063.5	17204.6	16085.9	15826.2	0.0600632	0.334992		TOMM70		COPS3
ENST00000235329	ENSG00000116688	protein_coding	MFN2	13083.7	16593	14517.5	17023.4	16835.1	18442.7	16082.6	15844	0.20807	2.68e-05		LONRF2		CCNA2
ENST00000556897	ENSG00000092199	protein_coding	HNRNPC	12396.4	16736.6	16700.1	15469	15790.9	19385.8	16079.8	15791.1	0.0935243	0.161039		GRPEL2		LRPPRC
ENST00000215882	ENSG00000100075	protein_coding	SLC25A1	9320.42	12280.4	18399.6	17556.7	16352.9	22518.9	16071.5	15769.8	0.147552	0.0382796		SRP68		MAZ
ENST00000256682	ENSG00000134287	protein_coding	ARF3	13388.7	16396.5	13407.1	18336.7	17413.1	17432.3	16062.4	15861.2	0.191023	0.00637708		QSER1		PSMD12
ENST00000527536	ENSG00000029363	protein_coding	BCLAF1	14463.4	30196.9	13147	13663.9	15417	9325.18	16035.6	15650.1	-0.104313	0.091775		SLC39A14		TPM3
ENST00000605844	ENSG00000270647	protein_coding	TAF15	13432.8	15608	11774.6	19387.1	17851.7	18108.2	16027.1	15846.2	0.235628	0.00255118		NUS1		TRIP12
ENST00000397843	ENSG00000196914	protein_coding	ARHGEF12	13405.1	18509.1	16206.1	15366.2	15112.6	17533	16022	15743.9	-0.000704033	0.989053		BCOR		H1-3
ENST00000343815	ENSG00000143569	protein_coding	UBAP2L	13699.6	17716.4	12231.6	18632.6	17328.5	16458.3	16011.2	15808	0.123048	0.0870051		CDC37		PNN
ENST00000341023	ENSG00000196866	protein_coding	H2AC7	14302.8	19205.5	14696.2	16946.2	14862.8	16022.1	16005.9	15767.2	-0.00331453	0.961615		LNPEP		BUB1B
ENST00000355072	ENSG00000197386	protein_coding	HTT	13607.2	17155.4	13710.5	16679.9	16111.8	18769.6	16005.7	15761.3	0.151521	0.0170456		RUVBL1		RABEP1
ENST00000667293	ENSG00000087460	protein_coding	GNAS	11879.5	16610.6	15308.2	16737.2	16962.7	18451.4	15991.6	15721.2	0.204047	0.000427505		ATP5PB		SAMD4B
ENST00000357997	ENSG00000176915	protein_coding	ANKLE2	13876	18199.4	14610.4	15949	15375.8	17933	15990.6	15733.1	0.0581055	0.330665		PROSER1		COX5A
ENST00000611653	ENSG00000167468	protein_coding	GPX4	11403.4	15953.6	17421.8	16364.4	15271.9	19516.6	15988.6	15692.8	0.0982004	0.167065		NUP43		GDI1
ENST00000257934	ENSG00000135476	protein_coding	ESPL1	13966.6	17008.5	13235.4	17256.7	16667.9	17777.5	15985.4	15772.8	0.140172	0.0415444		SCARNA10		UCK2
ENST00000233190	ENSG00000023228	protein_coding	NDUFS1	16675.9	22138.4	13304.4	14384.4	14221.8	15134.1	15976.5	15731.6	-0.101782	0.150587		PITPNB		CDC123
ENST00000356956	ENSG00000197081	protein_coding	IGF2R	14478.3	18530.5	11846.6	17909.7	17327.1	15748.6	15973.5	15778.3	0.0728983	0.294987		PM20D2		HNRNPUL2
ENST00000396386	ENSG00000122565	protein_coding	CBX3	11924.8	21864.2	22691.2	12107.5	13103.9	13988.6	15946.7	15570	-0.207295	0.00856516		CHAF1A		EXOSC10
ENST00000287667	ENSG00000103512	protein_coding	NOMO1	13635	18040.1	13080.3	17617.6	16281.2	17012.2	15944.4	15713.9	0.107036	0.128176		LGALS3BP		BUB3
ENST00000227524	ENSG00000110107	protein_coding	PRPF19	14585.2	19116.2	11721.6	17845.8	17243.2	15099.1	15935.2	15739	0.0529048	0.437634		TBCA		PSMB1
ENST00000310955	ENSG00000117399	protein_coding	CDC20	13785.5	17832.3	13635.3	17430.2	16399.4	16507.8	15931.8	15713.9	0.0931382	0.179415		COPS3		DDX1
ENST00000348165	ENSG00000009335	protein_coding	UBE3C	18445	24026.9	11484.6	13861.8	13374.2	14385.7	15929.7	15696.7	-0.100101	0.129981		CCNA2		MRPS16
ENST00000389924	ENSG00000198231	protein_coding	DDX42	13974.1	17658.7	13897.3	16542.9	16144.5	17267.5	15914.2	15687.6	0.0912847	0.161644		LRPPRC		KCTD12
ENST00000418458	ENSG00000163938	protein_coding	GNL3	13318.1	19742.4	17401.8	14038.2	14114.1	16467.8	15847.1	15542.3	-0.124518	0.0471494		MAZ		SLK
ENST00000504734	ENSG00000127022	protein_coding	CANX	15464.9	21611.9	9471.48	16581.8	17943.2	13881.8	15825.9	15616.7	0.0147915	0.802595		PSMD12		ESD
ENST00000337815	ENSG00000179195	protein_coding	ZNF664	13298	16538.3	14724.1	16879.1	16154.7	17302.2	15816.1	15596.5	0.137797	0.0167266		TPM3		MSN
ENST00000652332	ENSG00000155660	protein_coding	PDIA4	17416.9	23362.3	10499.2	15443.6	14743.6	13275.8	15790.2	15578.8	-0.0513772	0.401431		TRIP12		YTHDC2
ENST00000600659	ENSG00000233927	protein_coding	RPS28	13716.6	17206.5	16234.2	15324.1	13755.2	18447.5	15780.7	15520.4	0.002847	0.965848		H1-3		AKR1B1
ENST00000388712	ENSG00000135052	protein_coding	GOLM1	13371.1	17745.2	13381.9	16545.6	16031.5	17348.5	15737.3	15495.4	0.112019	0.0922972		PNN		PPIB
ENST00000263857	ENSG00000068654	protein_coding	POLR1A	13464.2	17114.2	12712.3	17355	16540.6	17224.2	15735.1	15518.2	0.141871	0.0437324		BUB1B		NME4
ENST00000349139	ENSG00000065183	protein_coding	WDR3	13746.2	18968.3	14690	15062.2	15065.3	16805	15722.8	15456.4	-0.0081939	0.89338		RABEP1		ARPC1A
ENST00000374114	ENSG00000244462	protein_coding	RBM12	13852.8	18976.1	16898.1	13735.6	13689.2	17138.3	15715	15428.4	-0.117851	0.0559296		SAMD4B		RTN3
ENST00000334464	ENSG00000165650	protein_coding	PDZD8	12620.6	21141.6	19001.1	12762.2	14173.6	14590.3	15714.9	15379.6	-0.178132	0.0149437		COX5A		GOT1
ENST00000196371	ENSG00000083720	protein_coding	OXCT1	8049.7	10941.2	18292.5	18322.1	18236.1	20438.2	15713.3	15450.4	0.16764	0.022071		GDI1		UNG
ENST00000333676	ENSG00000262814	protein_coding	MRPL12	13221.1	16802.2	14841.7	16471.1	15312.3	17513.3	15693.6	15458.8	0.108896	0.0481567		UCK2		PRKAR2A
ENST00000272091	ENSG00000143751	protein_coding	SDE2	13389	17598	13968	15809	15417	17859	15673.3	15420.4	0.0944941	0.119505		CDC123		STK4
ENST00000544040	ENSG00000111642	protein_coding	CHD4	13605.1	18653	11984.2	18332.1	16602.8	14842.1	15669.9	15464.6	0.0679059	0.326657		HNRNPUL2		UBE2S
ENST00000298556	ENSG00000165704	protein_coding	HPRT1	13169.3	18393.6	16294.5	14990.4	14129.6	16937.3	15652.4	15375	-0.0408055	0.480748		EXOSC10		U2SURP
ENST00000447079	ENSG00000167258	protein_coding	CDK12	15746	20247.3	11225.1	16837	15729.1	14096	15646.8	15459.4	-0.00288707	0.964583		BUB3		HIPK2
ENST00000382361	ENSG00000075618	protein_coding	FSCN1	12769.8	16837.4	12604.1	17947	16977.3	16736	15645.3	15429.9	0.171896	0.0165144		PSMB1		KARS1
ENST00000339950	ENSG00000162607	protein_coding	USP1	12703.1	23607.9	20923.6	11097.4	12684	12842.7	15643.1	15262.7	-0.367992	0.000223741		DDX1		STK24
ENST00000266732	ENSG00000120802	protein_coding	TMPO	13458.4	18886.3	14112.1	16032.2	15435.7	15932.8	15642.9	15391.9	0.0234321	0.728393		MRPS16		PYGL
ENST00000472226	ENSG00000134884	protein_coding	ARGLU1	12163.1	17079.8	20702	12368.8	13137.3	18359.1	15635	15312.1	-0.067565	0.324553		KCTD12		SSB
ENST00000329276	ENSG00000101361	protein_coding	NOP56	14421.9	18139.8	12946.1	16478.7	16214.3	15542.3	15623.8	15424.8	0.0426681	0.54512		SLK		SRM
ENST00000511689	ENSG00000113648	protein_coding	MACROH2A1	14259.4	18364.1	11245.7	17932.2	17277.5	14612.8	15615.3	15436.9	0.0630462	0.351033		ESD		DLD
ENST00000258243	ENSG00000135763	protein_coding	URB2	14306.2	17996.5	12607	16497	16104.8	16178.9	15615.1	15408.4	0.0601026	0.394794		MSN		SEPHS1
ENST00000677863	ENSG00000170144	protein_coding	HNRNPA3	14339.2	25038.3	15104.1	11660.1	11563.9	15823.8	15588.2	15190.9	-0.197398	0.0106787		YTHDC2		BZW1
ENST00000670737	ENSG00000163597	lncRNA	SNHG16	13054.5	18024	13863.6	15147.8	15703.8	17635.6	15571.5	15303	0.0812449	0.193089		AKR1B1		PELP1
ENST00000281828	ENSG00000116120	protein_coding	FARSB	16439.7	22917.5	13310	12982.8	12845	14853	15558	15284.3	-0.151822	0.0379475		PPIB		SETD5
ENST00000502732	ENSG00000143322	protein_coding	ABL2	12645.1	16552.3	15052.7	15047.5	14493.7	19386.5	15529.6	15250.2	0.0920908	0.165975		NME4		IGF1R
ENST00000234677	ENSG00000031698	protein_coding	SARS1	11694.4	15372.4	16881.5	14250.9	13461	21410.7	15511.8	15194.2	0.0572573	0.409276		ARPC1A		ARIH1
ENST00000416614	ENSG00000087269	protein_coding	NOP14	13609.2	17516.6	12981.2	16429.7	16086.5	16320.5	15490.6	15274.8	0.0875878	0.207303		RTN3		ADAR
ENST00000262644	ENSG00000104331	protein_coding	BPNT2	12419.6	16883.8	14703.7	16078.6	15683	17144.9	15485.6	15235.9	0.131532	0.00984584		GOT1		RARS1
ENST00000351839	ENSG00000165119	protein_coding	HNRNPK	14719.6	19004.9	13101.8	18518.9	14416.8	13139.7	15483.6	15311.8	-0.00395079	0.952834		UNG		ANXA5
ENST00000451782	ENSG00000140332	protein_coding	TLE3	12633.2	15958.9	13589.5	16219.8	16184.1	18313.2	15483.1	15247.1	0.220656	3.07e-05		PRKAR2A		MAPK1IP1L
ENST00000430157	ENSG00000221983	protein_coding	UBA52	12852.1	17256	14360.8	15856.8	15423.2	17055.4	15467.4	15219.9	0.101127	0.0576312		STK4		CKAP2
ENST00000261900	ENSG00000129315	protein_coding	CCNT1	12454.3	17022.5	14971.9	15218.6	15356.9	17767	15465.2	15198.1	0.103822	0.0386174		UBE2S		PI4KA
ENST00000328827	ENSG00000177425	protein_coding	PAWR	13724.3	21319.4	17735.4	12132.5	13150.7	14701	15460.5	15143.2	-0.276981	9.19e-05		U2SURP		SLC7A2
ENST00000372435	ENSG00000147224	protein_coding	PRPS1	13105.4	16606.5	14692.5	15785.9	14664.9	17825.9	15446.8	15204.4	0.0923512	0.105895		HIPK2		MED14
ENST00000353341	ENSG00000138668	protein_coding	HNRNPD	13960.1	17618.8	11246.3	17825.9	16810.3	15215	15446.1	15266.3	0.0826926	0.233741		KARS1		CHCHD3
ENST00000368521	ENSG00000143612	protein_coding	C1orf43	12871.6	17102.3	15258.9	15216	14197.8	17957.5	15434	15167.8	0.048497	0.421528		STK24		TMEM123
ENST00000627934	ENSG00000196313	protein_coding	POM121	13159.6	17028	12623.5	16561.8	15965.5	17207.6	15424.3	15197.4	0.135058	0.0501328		PYGL		SNRPD2
ENST00000314666	ENSG00000178921	protein_coding	PFAS	14574.3	18185.7	10612.4	17151.7	16420.2	15512.9	15409.5	15225.1	0.0592621	0.379933		SSB		ALYREF
ENST00000263239	ENSG00000088205	protein_coding	DDX18	14093	20104.7	14370.5	14534.4	15104.5	14160.3	15394.6	15148	-0.0754645	0.282769		SRM		BIRC5
ENST00000540200	ENSG00000004142	protein_coding	POLDIP2	13134.2	16895.9	12711.1	17324	16198	16052.7	15386	15181.9	0.121555	0.0858074		DLD		IPO8
ENST00000369799	ENSG00000168710	protein_coding	AHCYL1	11112.2	14859.6	16871.4	14370.2	13952.6	21137.1	15383.9	15070	0.0772087	0.269162		SEPHS1		FAM120A
ENST00000308696	ENSG00000173692	protein_coding	PSMD1	16796.7	22931.5	9518.73	15942.8	15524.2	11475	15364.8	15182.2	-0.0327572	0.565031		BZW1		CNN3
ENST00000294353	ENSG00000162378	protein_coding	ZYG11B	11708.8	16007.2	15288.8	15521.8	15525.4	18133.2	15364.2	15097.6	0.147795	0.0144467		PELP1		RDX
ENST00000597136	ENSG00000130726	protein_coding	TRIM28	14087.5	17175.1	12603.6	16103	15094.9	17080.2	15357.4	15145.8	0.0740246	0.291111		SETD5		SMARCD1
ENST00000311502	ENSG00000196642	protein_coding	RABL6	12659.7	15593.5	13161.6	16234.9	15019.5	19359.5	15338.1	15094.1	0.193785	0.00382249		IGF1R		GEMIN5
ENST00000314606	ENSG00000179115	protein_coding	FARSA	13921.9	17694	12368.8	16399.6	15560.9	16068.7	15335.6	15127.2	0.0648598	0.358543		ARIH1		RAB7A
ENST00000261712	ENSG00000108671	protein_coding	PSMD11	14483.1	18775	11582.7	16699.2	15989.3	14408.1	15322.9	15132.8	0.0276028	0.68551		ADAR		KMT2D
ENST00000402676	ENSG00000131016	protein_coding	AKAP12	14123.9	19121.2	11949.7	16424.4	16252.8	14032.6	15317.4	15115.3	0.0213242	0.755439		RARS1		PSMC1
ENST00000233893	ENSG00000115541	protein_coding	HSPE1	18063.9	27195	11894.1	12348.7	12165	10237	15317.3	15054.4	-0.200751	0.0110607		ANXA5		C11orf58
ENST00000687211	ENSG00000167004	protein_coding	PDIA3	13748.6	18690.8	12175.9	16676.7	16242.7	14336.2	15311.8	15106.6	0.0372851	0.591636		MAPK1IP1L		POLR3A
ENST00000380649	ENSG00000084754	protein_coding	HADHA	12623	16526.6	14119.1	15832.4	15097.8	17584	15297.1	15052.4	0.137157	0.00873467		CKAP2		LONP1
ENST00000296490	ENSG00000164091	protein_coding	WDR82	12575	16257.1	13583.5	16186.7	15518.5	17626.8	15291.3	15055.3	0.176262	0.00150727		PI4KA		SMU1
ENST00000532820	ENSG00000135387	protein_coding	CAPRIN1	12510.9	17933.2	12860.8	16258.9	15842.1	16339	15290.8	15039.4	0.102037	0.140867		SLC7A2		UBE2L3
ENST00000280557	ENSG00000139726	protein_coding	DENR	13629.4	19376.6	14728.9	14645.5	14933	14416.5	15288.3	15042.1	-0.0669201	0.32551		MED14		DDAH1
ENST00000643579	ENSG00000167460	protein_coding	TPM4	12549.6	16917.7	13728.5	15876.6	16102.4	16482.2	15276.2	15041.5	0.128528	0.0339726		CHCHD3		NSD2
ENST00000377843	ENSG00000113712	protein_coding	CSNK1A1	13504.3	18108.6	13588.6	15512	15238	15616.9	15261.4	15031.5	0.0262691	0.697041		TMEM123		SMARCC2
ENST00000331483	ENSG00000185624	protein_coding	P4HB	13827.4	18077	11022.9	17472.6	16961.3	14164.5	15254.3	15076	0.0616497	0.361091		SNRPD2		NOL11
ENST00000054950	ENSG00000049449	protein_coding	RCN1	12575.8	17424.5	15571.4	14381.6	13935	17445.2	15222.3	14943.9	0.00455861	0.94068		ALYREF		AARS1
ENST00000366610	ENSG00000168264	protein_coding	IRF2BP2	11388.5	15320.6	15906.2	14795.6	14223.8	19502.1	15189.5	14901.7	0.0973218	0.168989		BIRC5		FAM20B
ENST00000295633	ENSG00000163430	protein_coding	FSTL1	11602.9	15511.9	15735.3	15003.4	14326.3	18917.7	15182.9	14905.9	0.100013	0.148813		IPO8		SSR1
ENST00000564754	ENSG00000103994	protein_coding	ZNF106	12370.8	16598.7	13842.9	15906	15824.4	16371.5	15152.4	14921	0.134434	0.0211133		FAM120A		MSH6
ENST00000571133	ENSG00000171490	protein_coding	RSL1D1	13700.1	18113.2	14113.9	15089.5	14277.1	15584.3	15146.4	14914.6	-0.0197195	0.759403		CNN3		KDELR2
ENST00000374517	ENSG00000136810	protein_coding	TXN	12970.8	18013	14673.4	15619.9	14415.8	15118	15135.1	14896.8	-0.00562809	0.930963		RDX		GNG12
ENST00000367545	ENSG00000152818	protein_coding	UTRN	10290.4	16580	19947.5	12351.6	13977	17609.2	15126	14786.4	-0.0270624	0.683723		SMARCD1		PHIP
ENST00000371157	ENSG00000101972	protein_coding	STAG2	9274.55	23088.7	29168.9	8230.42	10595.6	10385.7	15124	14664.1	-0.34693	0.00160869		GEMIN5		KDM3B
ENST00000324366	ENSG00000100462	protein_coding	PRMT5	14068.8	17991	11995.5	16440.6	15957.1	14247.3	15116.7	14933.7	0.0353736	0.610863		RAB7A		APLP2
ENST00000252816	ENSG00000130520	protein_coding	LSM4	12179.4	16577.9	14170.5	15871.8	14861.8	17020.8	15113.7	14865	0.127194	0.0204302		KMT2D		SELENON
ENST00000257904	ENSG00000135446	protein_coding	CDK4	14001.2	17784.5	12881.8	15986.4	14775.3	15175.6	15100.8	14898.7	0.0223466	0.750343		PSMC1		ABI2
ENST00000373316	ENSG00000102144	protein_coding	PGK1	12164.4	16189.5	14601.3	15491	14490.2	17645	15096.9	14842.8	0.117768	0.0378902		C11orf58		ATP5MC3
ENST00000230640	ENSG00000039123	protein_coding	MTREX	12466.9	22007.5	17890.6	12216.6	13020	12916.6	15086.4	14750.6	-0.239665	0.0021402		POLR3A		GALNT2
ENST00000678070	ENSG00000145907	protein_coding	G3BP1	13254.5	18014	11841.6	16852.2	16271.4	14244.1	15079.6	14880.9	0.0583461	0.402581		LONP1		UQCRC1
ENST00000373548	ENSG00000116478	protein_coding	HDAC1	13315.1	17483.7	11863.9	16870.9	15849.2	15032.2	15069.2	14870.8	0.0753257	0.286714		SMU1		PPP1R10
ENST00000243253	ENSG00000058262	protein_coding	SEC61A1	13826.8	18528.4	10692.7	16964.8	16317.6	14051.5	15063.6	14874.2	0.0458696	0.49044		UBE2L3		WDR36
ENST00000432648	ENSG00000174574	protein_coding	AKIRIN1	13082.2	17548.6	13362.2	15823.9	14996.6	15535.5	15058.2	14833.3	0.0511176	0.449007		DDAH1		POLA1
ENST00000697712	ENSG00000130402	protein_coding	ACTN4	14251.1	16289.1	12219.3	18602.1	14551.9	14423.1	15056.1	14917.1	0.0558162	0.416879		NSD2		ADSS2
ENST00000369002	ENSG00000025796	protein_coding	SEC63	11336.5	17300	17322.6	13673.2	13951.1	16744	15054.6	14751.3	-0.0238578	0.733452		SMARCC2		EPS15
ENST00000369466	ENSG00000116830	protein_coding	TTF2	11582.4	15241.7	16292.6	13795.7	13704.6	19682	15049.8	14757.9	0.0562497	0.425549		NOL11		SMCHD1
ENST00000673466	ENSG00000117020	protein_coding	AKT3	10748.9	14926.2	19329	12242.4	13161.4	19874.5	15047	14720.5	-4.24e-05	0.999478		AARS1		H2AZ2
ENST00000391947	ENSG00000198625	protein_coding	MDM4	11758.2	15700.6	18376.3	12702	12885.3	18830.7	15042.2	14741.7	-0.0203807	0.76734		FAM20B		SUB1
ENST00000380071	ENSG00000133119	protein_coding	RFC3	13389.6	19328.8	14683.7	14122.5	14204.2	14502.2	15038.5	14782.1	-0.0915402	0.16638		SSR1		HNRNPH3
ENST00000396821	ENSG00000100201	protein_coding	DDX17	13105	18038.4	12845.3	13332	14161.5	18609.4	15015.3	14723.6	0.0318204	0.651381		MSH6		COPS6
ENST00000336314	ENSG00000155506	protein_coding	LARP1	11760.2	16504.2	14978.5	16124.2	12450.9	18157.7	14995.9	14714.8	0.0565213	0.423229		KDELR2		IDH3A
ENST00000261590	ENSG00000046604	protein_coding	DSG2	12311.9	17060.5	14958	14170.3	14558.5	16860.5	14986.6	14721.1	0.0345818	0.518035		GNG12		PKN2
ENST00000284320	ENSG00000154174	protein_coding	TOMM70	11699.1	16323.7	15201.1	14579.6	14421	17619.5	14974	14700.4	0.0798263	0.201717		PHIP		ANKRD17
ENST00000393437	ENSG00000170500	protein_coding	LONRF2	11514.5	14211.4	15314	14371	14481.9	19890	14963.8	14697.5	0.122899	0.0856562		KDM3B		AZIN1
ENST00000329271	ENSG00000164284	protein_coding	GRPEL2	11860.8	16354.5	16777.8	13363.9	13296.8	18086.7	14956.8	14665	-0.00603835	0.931479		APLP2		PTPRG
ENST00000307877	ENSG00000167881	protein_coding	SRP68	13234.4	17372	12946.2	15277.3	14989.1	15904.7	14953.9	14729.7	0.0547708	0.417224		SELENON		ERC1
ENST00000399302	ENSG00000060749	protein_coding	QSER1	11770.3	22501	18284.2	11191.9	13295.8	12610.3	14942.2	14578.5	-0.217438	0.00596357		ABI2		GTF3C1
ENST00000381237	ENSG00000104635	protein_coding	SLC39A14	13353.5	17526.1	12351.3	15585.8	15090.9	15644.8	14925.4	14708.1	0.0558821	0.425528		ATP5MC3		ZFP91
ENST00000368494	ENSG00000153989	protein_coding	NUS1	13758.4	19839.2	12957.9	14788.9	14762	13389.5	14916	14683.4	-0.0447475	0.524049		GALNT2		ARL5B
ENST00000397354	ENSG00000183337	protein_coding	BCOR	12151.2	16033	12943.5	15331.8	14558.6	18387.2	14900.9	14644.5	0.161868	0.0122365		UQCRC1		TP53BP2
ENST00000222005	ENSG00000105401	protein_coding	CDC37	14381.6	17786.5	10620.6	16368.6	16281.5	13906.4	14890.9	14729.5	0.0394619	0.552973		PPP1R10		H1-10
ENST00000231368	ENSG00000113441	protein_coding	LNPEP	10954.1	15318	16587.5	13768.7	14590.1	18109.1	14887.9	14603.5	0.0584151	0.407916		WDR36		GLA
ENST00000683519	ENSG00000288701	protein_coding	PRRC2B	10626	15069.8	11670.2	15936.3	13682.8	22213	14866.3	14545.9	0.223751	0.00469224		POLA1		ACVR2B
ENST00000322623	ENSG00000175792	protein_coding	RUVBL1	12624.3	16917.1	13128.9	15673.5	14756.6	16008.1	14851.4	14622.4	0.0865227	0.183099		ADSS2		GLRX3
ENST00000341369	ENSG00000187514	protein_coding	PTMA	16095.1	20621.9	11044.3	14243.3	13776	13246.7	14837.9	14645	-0.0612038	0.354122		EPS15		PNMA2
ENST00000369721	ENSG00000116459	protein_coding	ATP5PB	11822.3	17391.9	15859.3	14301.1	14313	15272	14826.6	14562.2	-0.0207417	0.744856		SMCHD1		BTBD1
ENST00000352251	ENSG00000120685	protein_coding	PROSER1	12830.5	17306.9	13099.9	14426.5	14687.9	16588.3	14823.4	14576	0.0562783	0.382122		H2AZ2		TMED4
ENST00000340413	ENSG00000120253	protein_coding	NUP43	12560.2	17573.3	13522.7	14860.5	14624.7	15740.9	14813.7	14567.1	0.040569	0.520264		SUB1		RHOBTB3
ENST00000459255	ENSG00000239002	snoRNA	SCARNA10	13178.5	15384.8	17136.7	14573.3	11561.8	17041.9	14812.8	14587	-0.0420336	0.550331		HNRNPH3		TTLL12
ENST00000335272	ENSG00000180957	protein_coding	PITPNB	12645.3	17694.6	14148.6	13999.3	14174.7	16171.6	14805.7	14544.8	-0.00112833	0.984397		COPS6		STT3B
ENST00000433627	ENSG00000257103	protein_coding	LSM14A	12224.9	16619.6	15065	14792.7	13461	16569.1	14788.7	14534.6	0.0229042	0.705687		IDH3A		CTNNB1
ENST00000275072	ENSG00000146281	protein_coding	PM20D2	13374	17995	13761	14435	13922.9	15211.7	14783.3	14549	-0.0328145	0.611267		PKN2		ARPC2
ENST00000301280	ENSG00000167670	protein_coding	CHAF1A	12428.4	14743.2	11583.9	16597.8	15896.2	17401.7	14775.2	14581.4	0.230502	0.00136399		ANKRD17		DNAJC7
ENST00000262776	ENSG00000108679	protein_coding	LGALS3BP	11887.4	14904.6	12954.5	16188.8	15928.1	16763.2	14771.1	14564	0.239653	3.66e-05		AZIN1		TXLNG
ENST00000380377	ENSG00000171530	protein_coding	TBCA	11523.6	15515.7	16125.7	14716.3	13618.7	17069.2	14761.5	14504.5	0.0435955	0.525373		PTPRG		SPTAN1
ENST00000268717	ENSG00000141030	protein_coding	COPS3	12772.6	17589	13463.7	15041	14541.2	15134.7	14757.1	14524.6	0.0236536	0.719389		ERC1		KIF1B
ENST00000274026	ENSG00000145386	protein_coding	CCNA2	11851	16510	14776	15198	14531	15647	14752.2	14510.8	0.0608401	0.301796		GTF3C1		SPAG5
ENST00000260665	ENSG00000138095	protein_coding	LRPPRC	11429.8	15512.5	16453	14800.8	14233.7	16073.1	14750.5	14506.5	0.0353905	0.606122		ZFP91		DR1
ENST00000496459	ENSG00000147274	protein_coding	RBMX	12593	17316.4	15161.9	13602.9	13800.2	15987.5	14743.6	14485.9	-0.0445559	0.386317		ARL5B		PRKCA
ENST00000219782	ENSG00000103495	protein_coding	MAZ	11812.6	14340.3	14663.6	14113	13746.9	19680.5	14726.1	14465.9	0.108025	0.128729		TP53BP2		WDR26
ENST00000356126	ENSG00000197170	protein_coding	PSMD12	13722.6	20104.4	11942.3	15604.4	15105.6	11821.8	14716.8	14508.7	-0.0258921	0.694356		H1-10		UGGT1
ENST00000368533	ENSG00000143549	protein_coding	TPM3	13123.7	15919.5	12813.2	16713.8	15332.2	14388	14715.1	14549.7	0.0772302	0.275166		GLA		GPATCH8
ENST00000675631	ENSG00000060237	protein_coding	WNK1	12611.2	16003.9	12788.6	16083.8	14315.8	16439.4	14707.1	14493.2	0.117339	0.0787843		ACVR2B		EPB41
ENST00000675903	ENSG00000153827	protein_coding	TRIP12	15207.1	22281.6	11794.6	13777.4	11646.8	13525.5	14705.5	14441.9	-0.108118	0.117568		GLRX3		MPRIP
ENST00000244534	ENSG00000124575	protein_coding	H1-3	17858	24142	7220	16054	14245	8515	14672.3	14534.6	-0.0366258	0.454647		PNMA2		KDM5C
ENST00000216832	ENSG00000100941	protein_coding	PNN	12779.6	18694.1	17053.5	12296	13393	13806.4	14670.4	14404.6	-0.204621	0.00191263		BTBD1		GARS1
ENST00000287598	ENSG00000156970	protein_coding	BUB1B	11730.2	15626.1	14876.9	14407.8	14354.6	16892.7	14648.1	14400.6	0.0876525	0.127892		TMED4		AMD1
ENST00000537505	ENSG00000029725	protein_coding	RABEP1	11798.6	18361.6	16421.6	12476.7	14316.8	14463.8	14639.9	14355.2	-0.097661	0.158323		RHOBTB3		WDR1
ENST00000526562	ENSG00000166441	protein_coding	RPL27A	12965.8	17038.3	14738.8	14292.9	12167.2	16496.5	14616.6	14366.3	-0.039102	0.56293		TTLL12		IBTK
ENST00000610417	ENSG00000179134	protein_coding	SAMD4B	12948.7	16193.9	11478.1	16602.4	15625.7	14800.8	14608.3	14432	0.0988322	0.165332		STT3B		QARS1
ENST00000568517	ENSG00000178741	protein_coding	COX5A	10569.6	14484.1	15935.3	14898.5	13902.3	17816.6	14601.1	14335.9	0.0951665	0.179958		CTNNB1		COPZ1
ENST00000447750	ENSG00000203879	protein_coding	GDI1	11342.1	14544.4	14434.6	15089	14241.8	17948.1	14600	14356.3	0.157257	0.0160735		ARPC2		DAZAP2
ENST00000367879	ENSG00000143179	protein_coding	UCK2	12283.3	15444.3	13889	14582.8	14034.4	17338.7	14595.4	14361.2	0.107624	0.063117		DNAJC7		PSME4
ENST00000281141	ENSG00000151465	protein_coding	CDC123	12620.1	17301.8	13451.4	15056.4	14265.6	14861.1	14592.7	14366.1	0.0221541	0.736585		TXLNG		NAA15
ENST00000680316	ENSG00000166598	protein_coding	HSP90B1	11322.5	19523.3	17146.4	14665.9	12436	12405.6	14583.3	14294.8	-0.106755	0.133258		SPTAN1		CREBBP
ENST00000301785	ENSG00000214753	protein_coding	HNRNPUL2	11438.8	12967	10842	17411.9	16112.5	18671.7	14574	14384.8	0.44786	5.11e-07		KIF1B		EML4
ENST00000376936	ENSG00000171824	protein_coding	EXOSC10	12678	17405.7	12855	14542	14324	15553.4	14559.7	14321.9	0.0348375	0.600165		SPAG5		CUX1
ENST00000565723	ENSG00000174444	protein_coding	RPL4	11941.4	15542	15610.4	13551	12920.8	17722.5	14548	14284.3	0.0170734	0.805501		DR1		SNRPD3
ENST00000368858	ENSG00000154473	protein_coding	BUB3	12194.1	16266.7	13841.5	14855.1	14122.9	15925.1	14534.2	14302.2	0.0727842	0.167483		PRKCA		NDUFS2
ENST00000262193	ENSG00000008018	protein_coding	PSMB1	11789.2	16368.2	13668.7	15155.6	14022.1	16021.3	14504.2	14261.2	0.0899889	0.124592		WDR26		MCM10
ENST00000233084	ENSG00000079785	protein_coding	DDX1	12737	18667.2	12888	14813.8	14624.3	13278.9	14501.5	14272.5	-0.0175854	0.802714		UGGT1		EIF2S1
ENST00000372945	ENSG00000182180	protein_coding	MRPS16	11994.1	15534	13620.3	15201.5	14302.8	16282.3	14489.2	14266.1	0.127898	0.0151078		GPATCH8		TNKS2
ENST00000377474	ENSG00000178695	protein_coding	KCTD12	10223	15057	16635	13825	14280	16831	14475.2	14197.3	0.0494786	0.483159		EPB41		NUP160
ENST00000335753	ENSG00000065613	protein_coding	SLK	9971.76	21751.8	23317.7	8972.04	11244.8	11554.5	14468.8	14061.9	-0.278449	0.00303209		MPRIP		MCMBP
ENST00000378720	ENSG00000139684	protein_coding	ESD	11411.1	16811.3	16033.4	13170.1	13444.9	15881.2	14458.7	14180	-0.034366	0.608392		KDM5C		KMT2A
ENST00000360270	ENSG00000147065	protein_coding	MSN	11758	15075.5	12334.6	15486.7	15141.1	16934.2	14455	14235.5	0.220605	0.000179991		GARS1		DLST
ENST00000161863	ENSG00000047188	protein_coding	YTHDC2	11670	17844.8	16365.5	12575.5	13711.7	14548.8	14452.7	14173.6	-0.100336	0.139287		AMD1		PAK2
ENST00000695856	ENSG00000289694	protein_coding	NA	12122.5	17922.5	11677.7	15453.3	15918.3	13583.6	14446.3	14225.9	0.0507172	0.46785		WDR1		TASOR2
ENST00000285930	ENSG00000085662	protein_coding	AKR1B1	10820	13885.5	14313.5	15611.4	14513.4	17471.3	14435.9	14204.7	0.194108	0.00397408		IBTK		KNTC1
ENST00000300026	ENSG00000166794	protein_coding	PPIB	13461.4	17288.5	11149.2	15968.8	14939.9	13758.1	14427.7	14250.4	0.0375278	0.586951		QARS1		PPRC1
ENST00000219479	ENSG00000103202	protein_coding	NME4	11032	14329.1	15240.6	14263.6	13397.5	18190.2	14408.9	14150.2	0.0918473	0.192846		COPZ1		TSNAX
ENST00000262942	ENSG00000241685	protein_coding	ARPC1A	12047.9	15927.4	13369.5	15145.3	14011.1	15945.2	14407.7	14182.1	0.09928	0.0859369		DAZAP2		EFTUD2
ENST00000537981	ENSG00000133318	protein_coding	RTN3	11582.7	16068	13220.9	14923.7	14082.5	16217.4	14349.2	14105.8	0.117984	0.0395812		PSME4		NSD3
ENST00000370508	ENSG00000120053	protein_coding	GOT1	8354.84	10791.5	18528.3	13491.4	12448.6	22419.2	14339	14017.1	0.0648563	0.269173		NAA15		CAPZB
ENST00000452606	ENSG00000144713	protein_coding	RPL32	12174.9	16086.2	14971.7	13942	12241.7	16584.3	14333.4	14082	-0.0121348	0.856949		CREBBP		DSTN
ENST00000242576	ENSG00000076248	protein_coding	UNG	12649.5	16041.2	13169.8	14470.8	13401.3	16264.2	14332.8	14109.6	0.0525666	0.400831		EML4		ACO2
ENST00000265563	ENSG00000114302	protein_coding	PRKAR2A	11161.9	15063.9	13125.8	15201.4	14917.7	16516.5	14331.2	14099.4	0.215114	8.51e-06		CUX1		ATXN10
ENST00000372806	ENSG00000101109	protein_coding	STK4	12895	17127.5	11425.3	15397.1	14982.1	14050.9	14313	14118.3	0.0474666	0.499774		SNRPD3		HELLS
ENST00000264552	ENSG00000108106	protein_coding	UBE2S	11273.2	14914.3	14232.8	14785	13958.8	16678	14307	14070.2	0.128888	0.0300342		NDUFS2		UBE4A
ENST00000473835	ENSG00000163714	protein_coding	U2SURP	11676.7	20288.5	19149.5	10203.6	11374.9	13104.5	14299.6	13961.5	-0.300746	0.000643188		MCM10		ARFGEF3
ENST00000406875	ENSG00000064393	protein_coding	HIPK2	11604.2	14929.4	12242.6	15293.7	14679.8	16947.5	14282.9	14060.8	0.215069	0.000279321		EIF2S1		HLA-C
ENST00000302445	ENSG00000065427	protein_coding	KARS1	12302.2	16291.5	13097.1	14076.9	13707.6	16194	14278.2	14042	0.05808	0.328555		TNKS2		ARID1A
ENST00000376547	ENSG00000102572	protein_coding	STK24	11401.6	15772.6	13609.4	14544.1	13589.4	16680.2	14266.2	14013.7	0.105837	0.0725978		NUP160		EIF4G3
ENST00000216392	ENSG00000100504	protein_coding	PYGL	11570.3	16050.6	14229.4	12834.4	12991.6	17888.9	14260.9	13976.8	0.0336298	0.627846		MCMBP		DNAJC8
ENST00000260956	ENSG00000138385	protein_coding	SSB	11574.9	22350.7	18872.7	10678.8	11816.3	10217.9	14251.9	13912.7	-0.354377	0.000480002		KMT2A		FBXO28
ENST00000376957	ENSG00000116649	protein_coding	SRM	13369	17672.6	11004.9	15009.3	14773.4	13624.6	14242.3	14051.9	0.020327	0.768373		DLST		RBM3
ENST00000205402	ENSG00000091140	protein_coding	DLD	10487.1	17012.6	16414.5	13827.5	13988.3	13681.4	14235.2	13966.2	-0.0310522	0.659433		PAK2		HSD17B12
ENST00000337970	ENSG00000169813	protein_coding	HNRNPF	12347.4	16579.1	10667	14842.4	15325	15628.8	14231.6	14014.5	0.0999571	0.160807		TASOR2		ADIPOR1
ENST00000341394	ENSG00000135387	protein_coding	CAPRIN1	13029	17013.8	12132.8	15525.3	14690.9	12984.1	14229.3	14053	0.0187091	0.789343		KNTC1		NUP58
ENST00000327347	ENSG00000086475	protein_coding	SEPHS1	11754.4	15505.3	13197	14663.7	13949.5	16270.6	14223.4	13993.7	0.12416	0.0187292		PPRC1		DDX5
ENST00000409600	ENSG00000082153	protein_coding	BZW1	16003.4	25018.6	10932.3	11594	12425.8	9334.3	14218.1	13967.8	-0.153228	0.0298472		TSNAX		USP34
ENST00000574876	ENSG00000141456	protein_coding	PELP1	12585.6	15878.3	11678.2	14746.1	14463.6	15946	14216.3	14009.1	0.100552	0.146293		EFTUD2		PRPF6
ENST00000580081	ENSG00000141367	protein_coding	CLTC	11450	16511	11042.4	15191.1	14917.1	16170.2	14213.6	13969	0.138705	0.0522474		NSD3		NOMO2
ENST00000407969	ENSG00000168137	protein_coding	SETD5	12331.7	15129.3	12250.3	14340.3	15515.7	15710	14212.9	14018.3	0.133128	0.0437024		CAPZB		BCAP31
ENST00000650285	ENSG00000140443	protein_coding	IGF1R	12155.6	15954.9	13423.6	14447.7	12027.1	17257.1	14211	13959.5	0.0387811	0.578056		DSTN		BRD4
ENST00000379887	ENSG00000166233	protein_coding	ARIH1	12652.5	16116.3	13080.2	13860.7	13641.7	15864.2	14202.6	13981.4	0.0365208	0.54301		ACO2		CHD7
ENST00000368471	ENSG00000160710	protein_coding	ADAR	10551.1	15263.5	12738.8	15034.1	14514.6	17010.5	14185.4	13927.8	0.217047	0.000275505		ATXN10		PDCD6IP
ENST00000231572	ENSG00000113643	protein_coding	RARS1	13358.4	18550.9	11503.1	14886.1	14711.8	12101.8	14185.4	13995.1	-0.0148702	0.825908		HELLS		LETM1
ENST00000584577	ENSG00000172809	protein_coding	RPL38	11381.1	15700.7	15003.4	13292.6	13409	16258.1	14174.2	13917.5	0.0211548	0.739292		UBE4A		LIG3
ENST00000296511	ENSG00000164111	protein_coding	ANXA5	12192.7	16655.5	12407.3	14709.9	14017.2	15009.2	14165.3	13941.7	0.057312	0.393799		ARFGEF3		EID1
ENST00000395468	ENSG00000168175	protein_coding	MAPK1IP1L	12751.5	17155.6	11885.1	14630.3	14597.3	13959	14163.1	13959.7	0.0271805	0.699479		HLA-C		BRD3
ENST00000258607	ENSG00000136108	protein_coding	CKAP2	10657.5	20538	19301.7	10678.7	11815.1	11987.4	14163.1	13815	-0.227149	0.00518524		ARID1A		RBM8A
ENST00000255882	ENSG00000241973	protein_coding	PI4KA	10871.5	13463.6	13492.6	14869.4	14631.2	17644.3	14162.1	13938.2	0.23364	0.00024586		EIF4G3		KPNA3
ENST00000494857	ENSG00000003989	protein_coding	SLC7A2	11995.5	17167.3	11947.6	12965.2	14288.5	16372.9	14122.8	13858.1	0.0493294	0.479862		DNAJC8		ARPC3
ENST00000426496	ENSG00000117523	protein_coding	PRRC2C	12543.1	16697	10967	15327.5	13910.9	15261.2	14117.8	13905.4	0.0699902	0.322632		FBXO28		MCL1
ENST00000394805	ENSG00000015479	protein_coding	MATR3	12492.2	18833.8	16665.5	12370.6	12525.9	11755.7	14107.3	13860.5	-0.23087	0.0016827		RBM3		TRIP13
ENST00000436227	ENSG00000159140	protein_coding	SON	11934	15895.1	12323.3	14989.2	14668.5	14826.4	14106.1	13898.9	0.100182	0.134039		HSD17B12		ALKBH5
ENST00000324817	ENSG00000180182	protein_coding	MED14	11351.5	15128.1	13473.8	14231.4	13835.5	16562.4	14097.1	13858.6	0.131941	0.0121973		ADIPOR1		KIF4A
ENST00000262570	ENSG00000106554	protein_coding	CHCHD3	10948.4	14906.6	14370.9	14263.7	13582	16367.2	14073.1	13829.5	0.0992999	0.11345		NUP58		SRSF4
ENST00000398136	ENSG00000152558	protein_coding	TMEM123	10966.7	19230.3	17610.8	11207.8	12295	13095.9	14067.7	13748.8	-0.18015	0.0156151		DDX5		RNF40
ENST00000342669	ENSG00000125743	protein_coding	SNRPD2	11837.5	15802.9	13550.6	14671.8	13348.9	15137.9	14058.3	13837.5	0.0537581	0.36147		USP34		ZKSCAN8
ENST00000680715	ENSG00000197102	protein_coding	DYNC1H1	9404.49	7926.76	11125.5	15962	17708	22210.3	14056.2	13874.7	0.750302	4.61e-06		PRPF6		ZNF207
ENST00000393820	ENSG00000181163	protein_coding	NPM1	12812.1	19572.1	13610.8	12792.6	12526.9	12843.2	14026.3	13767.6	-0.144112	0.0428643		NOMO2		UBE2G1
ENST00000505490	ENSG00000183684	protein_coding	ALYREF	12268.7	15706	11519.9	15511.4	15175.2	13961.8	14023.8	13847.6	0.0904054	0.203126		BCAP31		MRPL42
ENST00000350051	ENSG00000089685	protein_coding	BIRC5	12326.3	16045.4	12020.2	15043.3	13894.7	14791.8	14020.3	13818.6	0.0701537	0.308844		BRD4		MRPS18B
ENST00000256079	ENSG00000133704	protein_coding	IPO8	10976.7	14937.6	13343.5	14616.4	14469.2	15654.2	13999.6	13773.8	0.16166	0.00174147		CHD7		AATF
ENST00000679152	ENSG00000154734	protein_coding	ADAMTS1	11907.4	15725.4	15307.6	11359.9	10565.8	19077.7	13990.6	13686.7	-0.0272433	0.685165		PDCD6IP		SETX
ENST00000698944	ENSG00000048828	protein_coding	FAM120A	11742.1	16597.5	12699.3	14166.3	13877.3	14851	13988.9	13754.4	0.0493977	0.44075		LETM1		ZC3H7B
ENST00000370206	ENSG00000117519	protein_coding	CNN3	11650.6	16419.9	12841.2	14431.7	13701	14883.5	13988	13755.5	0.0562939	0.374013		LIG3		SACS
ENST00000543351	ENSG00000165637	protein_coding	VDAC2	10850.2	15040.9	15395.3	13740	12147.6	16745.2	13986.5	13722.3	0.0236926	0.735734		EID1		PHF10
ENST00000645495	ENSG00000137710	protein_coding	RDX	11330.7	18789.2	16309.6	11809.9	12851.1	12777.3	13978	13690.2	-0.164189	0.0225511		BRD3		DHX40
ENST00000394963	ENSG00000066117	protein_coding	SMARCD1	11896.1	15613	12348.8	14454.3	13484.3	15884.5	13946.9	13723.9	0.0977591	0.121887		RBM8A		CRTAP
ENST00000368865	ENSG00000154473	protein_coding	BUB3	11081.9	15589.5	15332.3	12306	12576.2	16783.5	13944.9	13667.7	-0.00769897	0.912262		KPNA3		ABCB10
ENST00000285873	ENSG00000082516	protein_coding	GEMIN5	12375.5	16210.4	11573.8	14802	13989.4	14638.4	13931.6	13730.2	0.0639052	0.361766		ARPC3		NCOR1
ENST00000492135	ENSG00000101361	protein_coding	NOP56	12730.4	17109	11383.5	14974.1	13724.1	13664.6	13931	13733.1	0.0208991	0.766065		MCL1		TAF7
ENST00000265062	ENSG00000075785	protein_coding	RAB7A	11412	14987.2	12423.6	15069.3	14204.4	15487.3	13930.6	13720.5	0.159329	0.00769171		TRIP13		UNC119B
ENST00000530705	ENSG00000133112	protein_coding	TPT1	13511.1	16956	12486.2	13964.3	13496	13124.1	13923	13744.5	-0.0413607	0.556434		ALKBH5		ERLIN2
ENST00000610664	ENSG00000275895	artifact	NA	12770.3	16495.6	11149.6	14290.6	14479.3	14210.4	13899.3	13707.3	0.0437165	0.535367		KIF4A		ZNF507
ENST00000301067	ENSG00000167548	protein_coding	KMT2D	7771.14	14670.4	13828.4	14017.9	13438.9	19600.7	13887.9	13530.7	0.136195	0.0563412		SRSF4		PLAGL2
ENST00000543772	ENSG00000100764	protein_coding	PSMC1	12810	17553	11000.4	14869.5	14475.6	12588.5	13882.8	13695.5	0.0116335	0.865148		RNF40		ATPAF1
ENST00000678528	ENSG00000135316	protein_coding	SYNCRIP	10049.6	18680.3	14415.8	12539.1	13033.5	14567.3	13880.9	13551	-0.0390929	0.579125		ZKSCAN8		DYRK2
ENST00000228136	ENSG00000110696	protein_coding	C11orf58	12380.5	18170.1	13622.3	13505.4	13000	12576.6	13875.8	13645.8	-0.0935936	0.180503		ZNF207		PRDX4
ENST00000411529	ENSG00000170144	protein_coding	HNRNPA3	14981.3	22806.7	11533	11609.6	10878	11259.2	13844.6	13585	-0.187697	0.0144478		UBE2G1		TICRR
ENST00000372371	ENSG00000148606	protein_coding	POLR3A	12534.7	16502	11199.9	14406.9	13812	14573.4	13838.1	13634	0.0462738	0.511527		MRPL42		RBM27
ENST00000585374	ENSG00000196365	protein_coding	LONP1	9939.61	12942.8	14282	12936.5	11622.8	21258.8	13830.4	13524.6	0.0892121	0.187495		MRPS18B		TRIM44
ENST00000397149	ENSG00000122692	protein_coding	SMU1	11635.7	15217.9	12496.9	14521.9	14021.9	15086	13830.1	13622.6	0.11585	0.0504657		AATF		PLK1
ENST00000342192	ENSG00000185651	protein_coding	UBE2L3	12260.1	16399	11716.9	14783.2	13765.3	13770.2	13782.4	13585.6	0.0388539	0.580472		SETX		ACTR1A
ENST00000284031	ENSG00000153904	protein_coding	DDAH1	11354.6	15905.1	13098.2	13724.7	13455.4	15040.7	13763.1	13527.5	0.0563775	0.304014		ZC3H7B		NDRG1
ENST00000508803	ENSG00000109685	protein_coding	NSD2	10540	14233.8	12774.9	14321.1	13811.4	16855.2	13756.1	13516.8	0.208565	0.000274476		SACS		RNF10
ENST00000550164	ENSG00000139613	protein_coding	SMARCC2	12161.9	13993.6	11507.4	14759.4	14716.5	15377.4	13752.7	13585.5	0.15496	0.0247627		PHF10		COPB2
ENST00000253247	ENSG00000130935	protein_coding	NOL11	12447.2	19005.2	12872.8	12743	13388	12052.4	13751.4	13512.3	-0.094158	0.185779		DHX40		KRT8
ENST00000261772	ENSG00000090861	protein_coding	AARS1	9521.56	13099.1	15253	12396.9	12230.3	19977.7	13746.4	13441.6	0.0724636	0.283458		CRTAP		ENSA
ENST00000263733	ENSG00000116199	protein_coding	FAM20B	11061.5	14841.2	13094.2	13728.5	13863	15850.8	13739.9	13509.9	0.136602	0.00334147		ABCB10		MET
ENST00000244763	ENSG00000124783	protein_coding	SSR1	11347	15170.9	13204.2	13410.8	13674.5	15630.4	13739.7	13509.9	0.0912597	0.0521179		SNORD3B-2		U2AF2
ENST00000352456	ENSG00000105323	protein_coding	HNRNPUL1	11346.6	15151.9	12084	14973.6	13082.5	15759.6	13733	13511.9	0.124695	0.059516		NCOR1		HSBP1
ENST00000673637	ENSG00000116062	protein_coding	MSH6	11902.5	17151.8	12852.4	13938.6	12598.2	13907	13725.1	13490.7	-0.0265054	0.695799		TAF7		SOD2
ENST00000258739	ENSG00000136240	protein_coding	KDELR2	11867.1	15603	11350.6	15470.8	14079	13977.9	13724.7	13538.7	0.0879651	0.214465		UNC119B		ZNF770
ENST00000370982	ENSG00000172380	protein_coding	GNG12	11934.7	17210.4	12365.8	13457.7	13457.6	13917.8	13724	13490.8	-0.00897234	0.895543		ERLIN2		TNRC6B
ENST00000275034	ENSG00000146247	protein_coding	PHIP	8335.86	23765.9	28698	6341.64	7585.2	7455.57	13697	13226.7	-0.878869	2.79e-05		ZNF507		MRPS27
ENST00000314358	ENSG00000120733	protein_coding	KDM3B	10556	13906.6	11366.6	15714.3	14900.5	15703.6	13691.3	13490.7	0.284383	1.62e-05		PLAGL2		EI24
ENST00000338167	ENSG00000084234	protein_coding	APLP2	12102.5	15417.9	11890.5	14458.9	13104.5	15129.8	13684	13481.5	0.0728327	0.28049		ATPAF1		ELOA
ENST00000692637	ENSG00000167548	protein_coding	KMT2D	12215.8	14039.8	10797.8	14536.2	14109.7	16371.8	13678.5	13497.3	0.153345	0.0317226		DYRK2		SCAF11
ENST00000374315	ENSG00000162430	protein_coding	SELENON	10223.4	12966.1	14095.4	13268.4	12836.4	18672.2	13677	13419.2	0.118849	0.097699		PRDX4		BUB1
ENST00000234420	ENSG00000116062	protein_coding	MSH6	10756.8	13556.4	13258.1	13097.8	14013.9	17375.6	13676.4	13442.3	0.157969	0.0186469		TICRR		NPLOC4
ENST00000261017	ENSG00000138443	protein_coding	ABI2	13641.1	18217.3	12304.4	11475	11274.7	15084.8	13666.2	13417.8	-0.107434	0.132692		RNVU1-7		NASP
ENST00000409194	ENSG00000154518	protein_coding	ATP5MC3	12935.8	17062.9	11952.9	13449.8	12139.5	14327	13644.7	13429.2	-0.0383912	0.583941		RBM27		XIAP
ENST00000366672	ENSG00000143641	protein_coding	GALNT2	11303.2	14322.7	12199.8	14056.5	13553.7	16421.1	13642.8	13425.2	0.168463	0.00386786		SNORA73A		POFUT1
ENST00000203407	ENSG00000010256	protein_coding	UQCRC1	10006.1	12881.4	14581.2	13231.5	12762	18384.7	13641.1	13382.4	0.104068	0.144304		TRIM44		PSMD4
ENST00000376511	ENSG00000204569	protein_coding	PPP1R10	12704.6	15571.2	10316.4	15176.8	14537.6	13503.6	13635	13479	0.0651557	0.350158		PLK1		POLR2D
ENST00000513710	ENSG00000134987	protein_coding	WDR36	11723.9	17088	13983.5	12221.4	13230.4	13445	13615.4	13374.4	-0.0938696	0.132959		ACTR1A		AEN
ENST00000379068	ENSG00000101868	protein_coding	POLA1	10623.3	17319.5	12829.8	12673.9	14474.8	13740.7	13610.3	13344.8	0.0114016	0.870721		NDRG1		GLUD1
ENST00000366535	ENSG00000035687	protein_coding	ADSS2	11694.8	16466.7	13385.8	12821.6	12999	14280.6	13608.1	13372.5	-0.0369327	0.507322		RNF10		SLFN11
ENST00000371733	ENSG00000085832	protein_coding	EPS15	10598.6	15452.9	15687.1	11853	12503.7	15549.9	13607.5	13336.6	-0.0337579	0.630186		COPB2		USP10
ENST00000320876	ENSG00000101596	protein_coding	SMCHD1	10793.6	19887.8	17505.1	10017.8	11701.6	11717.3	13603.9	13279.4	-0.249023	0.00248936		KRT8		ACBD3
ENST00000308153	ENSG00000105968	protein_coding	H2AZ2	12851.5	17420.6	10724.7	14051.7	13500.9	13011.4	13593.5	13398.1	-0.00287247	0.96691		ENSA		SNRPC
ENST00000402752	ENSG00000099901	protein_coding	RANBP1	10829.3	14987.5	12754.6	14612.8	13337.5	14995	13586.1	13364	0.120967	0.0452355		MET		MSH2
ENST00000265073	ENSG00000113387	protein_coding	SUB1	9437.83	17788.5	20520.2	10887.5	11706.5	11174	13585.8	13277.2	-0.145294	0.0410525		U2AF2		CACUL1
ENST00000265866	ENSG00000096746	protein_coding	HNRNPH3	10364.7	14475.6	13655.8	14140	14093.1	14659.5	13564.8	13344.8	0.117164	0.0636284		HSBP1		CYP51A1
ENST00000646806	ENSG00000111642	protein_coding	CHD4	11406.1	15026.3	11016.1	12515.5	14514.4	16862.4	13556.8	13319	0.123824	0.0808966		SOD2		RUVBL2
ENST00000303904	ENSG00000168090	protein_coding	COPS6	12552.8	15721.1	11318.4	14276.1	13539.4	13871.3	13546.5	13367.6	0.039129	0.577925		ZNF770		RNF213
ENST00000558535	ENSG00000166411	protein_coding	IDH3A	9610.24	13913.7	13622.4	14233.7	13823.8	16066.5	13545.1	13299.4	0.165935	0.0149327		TNRC6B		SLC6A8
ENST00000370521	ENSG00000065243	protein_coding	PKN2	10441.9	18971.2	17287.5	10630.8	12178.7	11677.2	13531.2	13223.9	-0.185189	0.0143418		MRPS27		STK35
ENST00000558247	ENSG00000132466	protein_coding	ANKRD17	10747.1	13113.5	13255.3	13815.7	13445.3	16803.7	13530.1	13315.2	0.166723	0.0111979		EI24		MLLT6
ENST00000337198	ENSG00000155096	protein_coding	AZIN1	11015	15475.7	12649.7	13838.9	13474.1	14673.8	13521.2	13294.5	0.08385	0.145813		ELOA		FAF2
ENST00000474889	ENSG00000144724	protein_coding	PTPRG	11415.5	16794	13564.6	12360.4	13086.7	13882.6	13517.3	13271.3	-0.0584619	0.339206		SCAF11		PMPCA
ENST00000360905	ENSG00000082805	protein_coding	ERC1	9511.27	11948.1	15112.3	12746.4	14164.5	17617.1	13516.6	13277.3	0.111248	0.117432		BUB1		WDFY3
ENST00000561623	ENSG00000077235	protein_coding	GTF3C1	11309.3	15835.5	10516	14323.7	14769.4	14307.9	13510.3	13300.8	0.105387	0.139546		NPLOC4		NPEPPS
ENST00000316059	ENSG00000186660	protein_coding	ZFP91	11509	15156.3	11637.7	14136.5	13463.2	15118.6	13503.6	13293.3	0.109034	0.0942909		NASP		DDX23
ENST00000300278	ENSG00000159140	protein_coding	SON	11589.8	15579.6	13039.4	13354	13033.1	14341.4	13489.6	13273.4	0.0175557	0.738502		XIAP		MAML1
ENST00000377275	ENSG00000165997	protein_coding	ARL5B	10538	21026	19861	8377	10502	10571	13479.2	13121.2	-0.459269	0.000187641		POFUT1		GNL2
ENST00000343537	ENSG00000143514	protein_coding	TP53BP2	11149.2	15094.5	12445.4	13268	13481.5	15310.9	13458.3	13231.3	0.100548	0.0575089		PSMD4		NDUFS6
ENST00000333762	ENSG00000184897	protein_coding	H1-10	10058	12977	12909	14387	13606	16629	13427.7	13207	0.22588	0.000515047		POLR2D		CLIC1
ENST00000218516	ENSG00000102393	protein_coding	GLA	9674.31	12589.2	12895.3	15391.5	14665.1	15349.6	13427.5	13232.6	0.254601	0.000326094		AEN		COL4A1
ENST00000352511	ENSG00000114739	protein_coding	ACVR2B	11437.8	14806.2	12910.8	12564.5	12433.4	16404.1	13426.1	13188.6	0.0491866	0.45601		GLUD1		H2BU1
ENST00000331244	ENSG00000108010	protein_coding	GLRX3	11572.4	16297.4	11985.2	13939.3	12935.9	13756.7	13414.5	13196.8	0.0217485	0.750592		SLFN11		AP1G1
ENST00000396503	ENSG00000171490	protein_coding	RSL1D1	11636.9	17013.7	12353.6	12791.7	13043.5	13555.1	13399.1	13164	-0.0305793	0.651185		USP10		POLD2
ENST00000522362	ENSG00000240694	protein_coding	PNMA2	10819.9	13937.2	13929.5	12086.9	11757.8	17854.1	13397.6	13136.1	0.0441632	0.530774		ACBD3		HTATSF1
ENST00000380361	ENSG00000282034	protein_coding	NA	12495	14856.5	10576.7	14780	13052	14604.9	13394.2	13225.8	0.0741479	0.295156		SNRPC		PSMA1
ENST00000261721	ENSG00000064726	protein_coding	BTBD1	10111.4	14646.1	14700.4	13111.6	13609.2	14175	13392.3	13159.6	0.036117	0.598309		MSH2		LAMB1
ENST00000457408	ENSG00000158604	protein_coding	TMED4	9348.63	12004.9	15690	12352.6	11648.6	19302.2	13391.2	13112.4	0.0613596	0.351053		CACUL1		EPB41L2
ENST00000379982	ENSG00000164292	protein_coding	RHOBTB3	10353.7	14252.8	14438.4	12250.1	12136.9	16787.1	13369.8	13106.4	0.0372758	0.596202		CYP51A1		PTGFRN
ENST00000216129	ENSG00000100304	protein_coding	TTLL12	11936.1	15238.8	10666.1	14417.6	13821.5	14113.8	13365.7	13183.6	0.0837689	0.237005		RUVBL2		SDHB
ENST00000295770	ENSG00000163527	protein_coding	STT3B	11054.7	16847	13548.9	12595.5	12854.1	13215.4	13352.6	13107	-0.0599763	0.358149		RNF213		LUZP1
ENST00000396183	ENSG00000168036	protein_coding	CTNNB1	12061.2	14973.4	10355.6	14935.1	14316.4	13443.1	13347.5	13188.2	0.085163	0.229147		SLC6A8		GATC
ENST00000638716	ENSG00000153187	protein_coding	HNRNPU	12305.4	15049.1	6941.98	16574.2	16213.4	12833.8	13319.6	13197.8	0.0881265	0.154211		STK35		SELENOI
ENST00000315717	ENSG00000163466	protein_coding	ARPC2	13960.1	19380.3	10475.1	12270.4	11360.5	12454	13316.7	13098.4	-0.092413	0.178898		MLLT6		TMSB10
ENST00000273550	ENSG00000167996	protein_coding	FTH1	11934.1	14845.5	13575.7	12656.8	11263.8	15615.5	13315.2	13094.5	-0.0234472	0.73067		FAF2		WDR5
ENST00000457167	ENSG00000168259	protein_coding	DNAJC7	11181.2	15157.3	12009.1	13651.5	13502.5	14228.7	13288.4	13079.6	0.0842466	0.171574		PMPCA		GTF2I
ENST00000545521	ENSG00000103495	protein_coding	MAZ	10077.3	13808.3	12508.6	13981.7	13312	16021.8	13284.9	13054	0.200407	0.000543661		WDFY3		RB1
ENST00000380122	ENSG00000086712	protein_coding	TXLNG	10945.5	16115.1	13888.3	12067.8	12584.9	14033	13272.4	13023.9	-0.056772	0.345233		NPEPPS		BRIX1
ENST00000531978	ENSG00000166441	protein_coding	RPL27A	11591.8	15261.7	13702.3	12870	11078.7	15092.7	13266.2	13036.3	-0.0369263	0.584359		DDX23		CTTN
ENST00000358161	ENSG00000197694	protein_coding	SPTAN1	12238	15304.2	10127	12164.3	12594.5	17084.6	13252.1	13020.1	0.0558746	0.423067		MAML1		NDUFB10
ENST00000377086	ENSG00000054523	protein_coding	KIF1B	10425	12911.2	12762.4	13586.5	13538.5	16190.4	13235.7	13027.4	0.195844	0.00137054		GNL2		KIF20A
ENST00000321765	ENSG00000076382	protein_coding	SPAG5	11607.6	14855	11613.7	13726.4	13318.4	14255.3	13229.4	13037.8	0.0802066	0.219365		NDUFS6		ANKFY1
ENST00000370272	ENSG00000117505	protein_coding	DR1	11944	16862	11996.7	12735.1	12704.9	13060.3	13217.2	12999.3	-0.0448276	0.515925		CLIC1		TDG
ENST00000413366	ENSG00000154229	protein_coding	PRKCA	10022.4	13267.2	12664.4	13748.7	13083.7	16484	13211.7	12982.2	0.193629	0.00251447		COL4A1		PITRM1
ENST00000651911	ENSG00000162923	protein_coding	WDR26	11020.9	15631.9	13393.2	12275.3	12604.9	14298.5	13204.1	12966.6	-0.0224128	0.680856		H2BU1		PABPN1
ENST00000259253	ENSG00000136731	protein_coding	UGGT1	11338.8	14360.5	11754.4	13799.1	13618.1	14340.6	13201.9	13014.3	0.115764	0.0613052		AP1G1		NCAPG
ENST00000591680	ENSG00000186566	protein_coding	GPATCH8	10510	13545.5	12419.9	13409.6	13067.4	16237.2	13198.2	12976.5	0.173756	0.00329004		POLD2		DLAT
ENST00000356577	ENSG00000159140	protein_coding	SON	10740.9	13748.2	11309.5	13332.9	15109	14909.7	13191.7	12999.1	0.195693	0.00287167		HTATSF1		CHERP
ENST00000647103	ENSG00000159023	protein_coding	EPB41	10893.5	13943.2	13068.4	11920	13210.6	16042.6	13179.7	12951.8	0.0757497	0.250122		PSMA1		DDX46
ENST00000644549	ENSG00000122406	protein_coding	RPL5	11293.1	15556.3	13570.4	12512	11699.7	14360.9	13165.4	12933	-0.0509611	0.384653		LAMB1		CCND1
ENST00000680083	ENSG00000185624	protein_coding	P4HB	11840	15671.1	10031.3	15121.2	13700.2	12574.5	13156.4	12989.6	0.0559161	0.418076		EPB41L2		GNPAT
ENST00000395811	ENSG00000133030	protein_coding	MPRIP	10311.3	13064.5	12920	12625.1	12461.6	17473.5	13142.7	12901.7	0.122	0.0848806		PTGFRN		ADIPOR2
ENST00000375401	ENSG00000126012	protein_coding	KDM5C	11622.3	14313.9	10472	13830.5	12908.6	15701.8	13141.5	12944.5	0.119371	0.0915771		SDHB		ZNF318
ENST00000468812	ENSG00000196262	protein_coding	PPIA	10359.2	13246.6	13285.6	13543	12150	16210	13132.4	12909.3	0.110605	0.106845		LUZP1		PSMC5
ENST00000674851	ENSG00000106105	protein_coding	GARS1	9922.05	13454.1	14633	12010.4	11445.8	17298.5	13127.3	12860	0.0382392	0.583939		GATC		DCAF16
ENST00000368885	ENSG00000123505	protein_coding	AMD1	10647.5	16248.4	15248.3	10856.6	12700.8	13046.5	13124.7	12870.5	-0.1118	0.110563		SELENOI		RPS6KA3
ENST00000499869	ENSG00000071127	protein_coding	WDR1	11020.8	14235.7	11114	14562.4	13937.1	13865.2	13122.5	12944	0.138344	0.0455414		TMSB10		TMEM97
ENST00000306270	ENSG00000005700	protein_coding	IBTK	9268.6	17259	19699	9119.95	10559.3	12819	13120.8	12787.2	-0.153395	0.0333109		WDR5		PAF1
ENST00000306125	ENSG00000172053	protein_coding	QARS1	9971.57	13374.2	13236.5	13046.6	12393.1	16648.6	13111.8	12869.2	0.119399	0.0853496		GTF2I		RRP7A
ENST00000262061	ENSG00000111481	protein_coding	COPZ1	11162.8	14771.3	11722.4	13921.5	12791.3	14178	13091.2	12891.5	0.0847138	0.188463		RB1		CDK16
ENST00000689345	ENSG00000165671	protein_coding	NSD1	10275	13064.7	14064.3	12734	12049.8	16354	13090.3	12860.2	0.0696424	0.322267		BRIX1		EXOSC6
ENST00000412716	ENSG00000183283	protein_coding	DAZAP2	11158.4	14923.4	11319.1	13885.9	13225.7	13979.1	13081.9	12884	0.0907306	0.176575		CTTN		PPP2R1A
ENST00000404125	ENSG00000068878	protein_coding	PSME4	11351.4	15457.4	11872.1	12978	13280.5	13521.5	13076.8	12872.1	0.0311694	0.631907		NDUFB10		SEPHS2
ENST00000525690	ENSG00000149273	protein_coding	RPS3	11132.5	13872.9	13829.5	12451.8	11307.8	15809.7	13067.4	12844.9	0.0103694	0.881029		KIF20A		ZNF609
ENST00000296543	ENSG00000164134	protein_coding	NAA15	10707.8	15607.1	17898.5	10014.8	11169.3	12996.3	13065.6	12809.9	-0.165067	0.025691		ANKFY1		AMOTL1
ENST00000262367	ENSG00000005339	protein_coding	CREBBP	11994.4	15561.1	9656.6	14268.4	13876.7	12911	13044.7	12876.8	0.0554914	0.422256		TDG		PDCD4
ENST00000318522	ENSG00000143924	protein_coding	EML4	10014.6	14211.8	12954.3	12653.2	13676.6	14666.5	13029.5	12800.8	0.109888	0.0692059		PITRM1		PES1
ENST00000360264	ENSG00000257923	protein_coding	CUX1	10768.9	13416.9	11585.8	13591.2	13130.5	15683	13029.4	12828.3	0.191552	0.000857563		PABPN1		SERINC1
ENST00000215829	ENSG00000100028	protein_coding	SNRPD3	11489.9	15486	11160.2	13864.6	13564.2	12604.1	13028.2	12846.8	0.0397345	0.57272		NCAPG		DPYSL3
ENST00000676972	ENSG00000158864	protein_coding	NDUFS2	10301.4	12748	12521	13838.1	13008.4	15735.3	13025.4	12824.6	0.191976	0.00187785		DLAT		NACC1
ENST00000375643	ENSG00000196305	protein_coding	IARS1	8802.82	12826.3	14246.7	12086.1	12162.4	17993.8	13019.7	12734.2	0.0869724	0.212444		CHERP		DHTKD1
ENST00000378714	ENSG00000065328	protein_coding	MCM10	11666.6	15662.6	11853.6	12792.7	12221.3	13887.8	13014.1	12803.5	-0.00581547	0.928995		DDX46		FAM199X
ENST00000256383	ENSG00000134001	protein_coding	EIF2S1	10955.8	15419.8	13180.4	12407.4	12383.9	13656.6	13000.7	12776.3	-0.0296645	0.573662		CCND1		KIF1C
ENST00000371627	ENSG00000107854	protein_coding	TNKS2	10739	15604	13384	11883	12771	13623	13000.7	12765.7	-0.0355951	0.550071		GNPAT		ATP5F1E
ENST00000378460	ENSG00000030066	protein_coding	NUP160	11750.9	16221.8	11201.6	12821.9	12453.5	13522.9	12995.4	12783	-0.00503087	0.942422		ADIPOR2		PKN1
ENST00000369077	ENSG00000197771	protein_coding	MCMBP	10378.8	16336.5	12341.3	12674	13586.2	12545.6	12977.1	12743.1	0.00431399	0.950749		ZNF318		PRMT1
ENST00000389506	ENSG00000118058	protein_coding	KMT2A	11808.6	14477.9	12952.5	12638.2	9524.55	16453.8	12975.9	12745.3	-0.0144967	0.834031		PSMC5		CKAP4
ENST00000334220	ENSG00000119689	protein_coding	DLST	9921.69	12976.7	13055.3	13241.4	12706.2	15952.9	12975.7	12752.8	0.146263	0.0282632		DCAF16		DIP2B
ENST00000327134	ENSG00000180370	protein_coding	PAK2	10980.8	14707.5	11151.3	13834.5	13303.9	13874	12975.3	12780.1	0.102977	0.126304		RPS6KA3		ECHS1
ENST00000618691	ENSG00000187109	protein_coding	NAP1L1	11770.6	18933.9	14542	10344.3	11120.8	11034.6	12957.7	12695.7	-0.312128	7.4e-05		TMEM97		ERH
ENST00000645567	ENSG00000108021	protein_coding	TASOR2	11384.3	18146.5	11090.6	13817.3	13021.5	10279.2	12956.6	12747.2	-0.0322306	0.627017		PAF1		LRBA
ENST00000333479	ENSG00000184445	protein_coding	KNTC1	9656.04	14868.2	17654.2	9737.34	10907.3	14809.5	12938.8	12647.6	-0.081467	0.230565		RRP7A		SMC4
ENST00000278070	ENSG00000148840	protein_coding	PPRC1	12328.6	15481	10299.4	12695.6	12691.6	14107.7	12934	12745.3	0.0227075	0.747033		CDK16		SORT1
ENST00000366639	ENSG00000116918	protein_coding	TSNAX	11399.5	16875.5	12187.5	12797.7	12787.3	11492.9	12923.4	12715.2	-0.0549331	0.436451		EXOSC6		NHP2
ENST00000426333	ENSG00000108883	protein_coding	EFTUD2	11833.5	14915.3	11069.4	14174.5	12382.7	13164.5	12923.3	12752.5	0.0377275	0.591639		PPP2R1A		BAZ1A
ENST00000317025	ENSG00000147548	protein_coding	NSD3	10510.2	14910.6	14186.7	11358.5	12057.6	14483.4	12917.8	12673	-0.0408366	0.539171		SEPHS2		DDX56
ENST00000264202	ENSG00000077549	protein_coding	CAPZB	10739.4	13921.1	11412.1	14093.5	13168.9	14092.3	12904.6	12717.6	0.143357	0.0241482		ZNF609		TCAF1
ENST00000474024	ENSG00000125868	protein_coding	DSTN	10278	14785.6	12881.1	13406.5	12808.9	13256.5	12902.8	12689.4	0.0466075	0.466615		AMOTL1		SMC3
ENST00000216254	ENSG00000100412	protein_coding	ACO2	8144.81	10644.5	14907.6	12385.7	12193.3	19114.5	12898.4	12628.4	0.101726	0.127851		PDCD4		KRAS
ENST00000252934	ENSG00000130638	protein_coding	ATXN10	9344.89	13582.9	13837.1	12543.6	11816.4	16247.5	12895.4	12633.7	0.0715857	0.31165		PES1		USP7
ENST00000371327	ENSG00000119969	protein_coding	HELLS	11892.6	15142.5	12019.6	12181.9	12342.6	13734.8	12885.7	12690.4	-0.0230956	0.709907		SERINC1		TRAM1
ENST00000252108	ENSG00000110344	protein_coding	UBE4A	11269.1	15269.9	11308.3	13213.2	13244.8	12889.7	12865.8	12675.4	0.0369391	0.592854		DPYSL3		NUDT4
ENST00000251691	ENSG00000112379	protein_coding	ARFGEF3	9477	12830	14234	11619	12120	16842.9	12853.8	12597.7	0.0625121	0.374491		NACC1		MRTO4
ENST00000376228	ENSG00000204525	protein_coding	HLA-C	10947.4	13625.6	12252.7	12681.7	12210	15401.4	12853.1	12646.2	0.0914588	0.134732		DHTKD1		KRR1
ENST00000313899	ENSG00000138668	protein_coding	HNRNPD	11245.6	14158.5	9786.31	15031.5	13980.6	12825.9	12838.1	12688	0.107366	0.131436		FAM199X		H2BC15
ENST00000636219	ENSG00000117713	protein_coding	ARID1A	11203.1	13581.4	10457.6	13906.1	13319.7	14544.4	12835.4	12662.6	0.148663	0.0324598		KIF1C		TKT
ENST00000264211	ENSG00000075151	protein_coding	EIF4G3	11504.2	15896.1	10479	13373.9	13366.4	12345.4	12827.5	12640.5	0.024468	0.727457		ATP5F1E		ABLIM1
ENST00000263697	ENSG00000126698	protein_coding	DNAJC8	11787.8	16032	10301.6	14129.4	12811.7	11818	12813.4	12640.5	0.0133173	0.846917		PKN1		MYO10
ENST00000677341	ENSG00000108424	protein_coding	KPNB1	11351.6	14355.3	10773.1	13796	13025.8	13431.5	12788.9	12616.5	0.0826549	0.23554		PRMT1		SNU13
ENST00000366862	ENSG00000143756	protein_coding	FBXO28	11261.9	16561.8	12063.2	12116.3	12806.7	11918.8	12788.1	12574.5	-0.0566835	0.417265		CKAP4		PLP2
ENST00000376759	ENSG00000102317	protein_coding	RBM3	12718.3	16202.2	11020.7	12658.5	11173.4	12952.3	12787.6	12601.7	-0.0569689	0.419961		DIP2B		B2M
ENST00000278353	ENSG00000149084	protein_coding	HSD17B12	10425.2	15386.4	12460.5	12820.7	12892	12655.9	12773.4	12557.9	0.0103442	0.876146		ECHS1		ATF7IP
ENST00000340990	ENSG00000159346	protein_coding	ADIPOR1	10545.8	13974.9	11548.8	13614.7	12683.1	14183.1	12758.4	12560.6	0.129502	0.0291281		ERH		TMEM183A
ENST00000381736	ENSG00000139496	protein_coding	NUP58	10786.4	15073.6	11665.6	12846.8	12746	13391.8	12751.7	12543	0.0435262	0.493155		LRBA		TRIM25
ENST00000581230	ENSG00000108654	protein_coding	DDX5	10671.9	14066.7	16072.3	10564.5	10706.5	14309.6	12731.9	12497.3	-0.0938633	0.18699		SMC4		PRR11
ENST00000610402	ENSG00000006125	protein_coding	AP2B1	11435.1	13346.3	10431.5	14083.1	12963.9	14131.4	12731.9	12575.1	0.124941	0.0767356		SORT1		PERP
ENST00000398571	ENSG00000115464	protein_coding	USP34	9987.29	18114.2	18074.8	8626.92	10710.3	10864.3	12729.6	12425.2	-0.274675	0.00195349		NHP2		AMOT
ENST00000266079	ENSG00000101161	protein_coding	PRPF6	11115	13694	9935	14130	13507	13989	12728.3	12562.5	0.139339	0.0518711		BAZ1A		SNRPA
ENST00000622306	ENSG00000185164	protein_coding	NOMO2	10783.2	14503.7	10711.7	13417	12336.7	14573.9	12721	12512.5	0.103521	0.129127		DDX56		PBRM1
ENST00000345046	ENSG00000185825	protein_coding	BCAP31	11413.2	13829.7	10062	14547	13609.8	12763.9	12704.3	12561.7	0.097251	0.171813		TCAF1		POM121C
ENST00000679869	ENSG00000141867	protein_coding	BRD4	10388.7	15403.1	10483.6	12342.4	12232.2	15331.8	12697	12444.4	0.0753174	0.285204		SMC3		URB1
ENST00000423902	ENSG00000171316	protein_coding	CHD7	10819	14683.2	11687.7	12391.8	11921.7	14652.4	12692.6	12470.4	0.0482969	0.439853		KRAS		NOP58
ENST00000307296	ENSG00000170248	protein_coding	PDCD6IP	10246.4	14781.6	13218.9	11760	12424.9	13693.8	12687.6	12457	-0.00639597	0.914789		USP7		PSMB7
ENST00000302787	ENSG00000168924	protein_coding	LETM1	10288.2	12887.7	11305.6	13430.7	13160.8	15003.1	12679.3	12488.6	0.227861	8.73e-06		TRAM1		ABCC4
ENST00000378526	ENSG00000005156	protein_coding	LIG3	9229.88	12136.7	13059.5	12397.8	12493.6	16731.2	12674.8	12438.4	0.140089	0.0514644		NUDT4		ZZEF1
ENST00000222690	ENSG00000105968	protein_coding	H2AZ2	13184.8	17242.9	9272.68	12644.1	12615.7	11053.9	12669	12508.5	-0.0343548	0.596953		MRTO4		SQLE
ENST00000530028	ENSG00000255302	protein_coding	EID1	10864.6	15226	11551	13508.7	12740.5	12086.4	12662.9	12474.8	0.0205106	0.769298		KRR1		ALDH1A2
ENST00000303407	ENSG00000169925	protein_coding	BRD3	9702.01	12122.8	11826.7	13297.5	13072.6	15948.1	12661.6	12457.7	0.250114	6.25e-05		H2BC15		TMEM33
ENST00000583313	ENSG00000265241	protein_coding	RBM8A	11338	14909.9	9636.42	13973.1	13798.9	12292.7	12658.2	12496.5	0.065685	0.346305		TKT		CACYBP
ENST00000261667	ENSG00000102753	protein_coding	KPNA3	10775.8	17140.4	13656.4	10917.7	12130.3	11277.1	12649.6	12408.3	-0.149039	0.0358236		ABLIM1		NDFIP1
ENST00000228825	ENSG00000111229	protein_coding	ARPC3	11049.7	15177.8	12288	12603.8	12521	12243.8	12647.3	12455	-0.0239457	0.715256		MYO10		SEC23IP
ENST00000369026	ENSG00000143384	protein_coding	MCL1	11646.6	15161.7	9187.4	13975	13597.1	12269.3	12639.5	12480.7	0.0537499	0.431318		SNU13		PPP2CA
ENST00000166345	ENSG00000071539	protein_coding	TRIP13	3550.03	4859.84	15161.4	17121.8	16917.5	18219.9	12638.4	12436	0.167273	0.0131292		PLP2		EIF3M
ENST00000399138	ENSG00000091542	protein_coding	ALKBH5	10269.1	13484.2	11076.9	13424.8	13272	14243.5	12628.4	12436.2	0.186699	0.00118198		B2M		DRG1
ENST00000374403	ENSG00000090889	protein_coding	KIF4A	10767.5	14273.7	11152.8	13396.1	12684.9	13479.9	12625.8	12437	0.0896914	0.170659		ATF7IP		PSD3
ENST00000373795	ENSG00000116350	protein_coding	SRSF4	9874.48	12455.7	11590.9	13211.2	12737.2	15861	12621.8	12415.1	0.230265	0.000148274		TMEM183A		GMPS
ENST00000324685	ENSG00000103549	protein_coding	RNF40	11082.2	14012.2	9538.65	14171.2	13402.6	13497.2	12617.3	12452.1	0.116254	0.104876		TRIM25		KIF2A
ENST00000330236	ENSG00000198315	protein_coding	ZKSCAN8	10531.7	13952.7	12711.2	11480.4	11947.3	14927	12591.7	12366.8	0.0284516	0.653647		PRR11		CYFIP2
ENST00000394670	ENSG00000010244	protein_coding	ZNF207	11927.9	16662.5	13700.6	10362.9	11142.8	11726.2	12587.1	12370.5	-0.277698	2.83e-06		PERP		NFIC
ENST00000396981	ENSG00000132388	protein_coding	UBE2G1	10558.4	14249.8	11172.5	13127.8	12635.8	13712.2	12576.1	12377.9	0.0993972	0.113245		AMOT		HP1BP3
ENST00000552217	ENSG00000198015	protein_coding	MRPL42	10846.9	20256.4	8712.77	12177	12546.2	10900.1	12573.2	12295.9	-0.0289916	0.634901		SNRPA		TOMM22
ENST00000259873	ENSG00000204568	protein_coding	MRPS18B	9881.18	13014.2	12578.4	12867.7	11687.2	15409.8	12573.1	12353.1	0.110135	0.10074		PBRM1		NCOA6
ENST00000619387	ENSG00000275700	protein_coding	AATF	10759.8	13082.8	9675.62	14423.4	13522.5	13967.4	12571.9	12413.8	0.174744	0.0165514		POM121C		HIPK1
ENST00000224140	ENSG00000107290	protein_coding	SETX	10019.9	18205.5	14793.9	9538.18	12312.5	10535.8	12567.7	12287	-0.159246	0.030675		URB1		SLC35B4
ENST00000352645	ENSG00000100403	protein_coding	ZC3H7B	9830.52	12274.2	11110.4	13636.8	13057.7	15475.7	12564.2	12370.8	0.287104	1.77e-07		NOP58		TSPAN3
ENST00000458695	ENSG00000162521	protein_coding	RBBP4	9932.98	13105.2	12523.7	13077.1	12735	13963.4	12556.2	12360.3	0.129005	0.0242976		PSMB7		EIF3E
ENST00000402364	ENSG00000151835	protein_coding	SACS	8216.37	23271.1	22614.3	6315.22	8154.92	6607.77	12529.9	12101.2	-0.806573	3.88e-05		ABCC4		BRCA1
ENST00000612128	ENSG00000130024	protein_coding	PHF10	10322.1	13967.3	12537.9	12090.6	12251.9	13932.3	12517	12305.7	0.0487126	0.317878		ZZEF1		MKLN1
ENST00000514764	ENSG00000154277	protein_coding	UCHL1	12045.4	15226.4	10126.3	13950.6	12610.3	11103.9	12510.5	12369.9	0.00634757	0.925812		SQLE		TACC3
ENST00000251241	ENSG00000108406	protein_coding	DHX40	10687.3	15005.5	12007.6	12255.3	12428.1	12604.8	12498.1	12294.8	-0.00596921	0.924003		ALDH1A2		OGDH
ENST00000320954	ENSG00000170275	protein_coding	CRTAP	9931.06	12202.6	12759.2	12271.5	11519.8	16275.3	12493.3	12275.7	0.100658	0.155132		TMEM33		NMT1
ENST00000344517	ENSG00000135776	protein_coding	ABCB10	9205.45	13389.6	13484.9	12180.7	12078.9	14590.4	12488.3	12251.3	0.06495	0.348089		CACYBP		ATP6V1A
ENST00000571722	ENSG00000262074	snoRNA	SNORD3B-2	11897.7	14592.3	10505.8	14552.8	12376	10971.6	12482.7	12355.6	0.0149171	0.827089		NDFIP1		NFE2L1
ENST00000349038	ENSG00000011304	protein_coding	PTBP1	9647.1	12659.7	11613.2	13578.5	12201.1	15099	12466.4	12261.5	0.202005	0.00113073		SEC23IP		TCEA1
ENST00000268712	ENSG00000141027	protein_coding	NCOR1	10203.3	14376.9	12517.1	11801	11435.1	14458.1	12465.3	12231.1	0.017114	0.785226		PPP2CA		RAB11A
ENST00000552056	ENSG00000187109	protein_coding	NAP1L1	11217.5	16457.8	13862.8	10025.5	11486.6	11721.4	12462	12232.4	-0.222851	0.000824706		EIF3M		PABPC4
ENST00000313368	ENSG00000178913	protein_coding	TAF7	10725	14770	11572	12679	12091	12788.6	12437.6	12240.3	0.0174986	0.785311		DRG1		PDAP1
ENST00000344651	ENSG00000175970	protein_coding	UNC119B	10934	13853.9	11134.6	12627.9	11941.9	14124.5	12436.1	12245	0.0743958	0.238804		PSD3		RNF169
ENST00000519638	ENSG00000147475	protein_coding	ERLIN2	10249.2	13172.2	11221.1	13186.5	12958.6	13807.5	12432.5	12250	0.166988	0.00271099		GMPS		UTP18
ENST00000355898	ENSG00000168813	protein_coding	ZNF507	11688.5	17152.4	10211.8	11133.4	12333.1	12001.6	12420.2	12202.2	-0.0521458	0.455205		KIF2A		MYO9A
ENST00000246229	ENSG00000126003	protein_coding	PLAGL2	11339	14704	10529	12463	12082	13360	12412.8	12225.1	0.029817	0.667031		CYFIP2		ZNF850
ENST00000574428	ENSG00000123472	protein_coding	ATPAF1	10050	13879.5	11110.7	13023.4	12825	13584	12412.1	12212.4	0.132685	0.0285726		NFIC		UBE2G2
ENST00000344096	ENSG00000127334	protein_coding	DYRK2	10114.1	13916.2	12645.4	12206.9	12070.5	13470.3	12403.9	12195	0.0370693	0.485093		HP1BP3		HIF1AN
ENST00000379341	ENSG00000123131	protein_coding	PRDX4	9891.99	13236.2	12066	13145.9	11792.5	14288.2	12403.5	12198.5	0.117811	0.0532274		TOMM22		INTS1
ENST00000268138	ENSG00000140534	protein_coding	TICRR	10068	13389.5	11560.4	12598.7	12406.3	14356.2	12396.5	12191.9	0.145673	0.00252484		NCOA6		STOML2
ENST00000383858	ENSG00000206585	snRNA	RNVU1-7	14106.4	11276	9309.41	9959.62	8995.69	20712.6	12393.3	12220.7	0.0217552	0.692398		HIPK1		DZIP1
ENST00000265271	ENSG00000091009	protein_coding	RBM27	10601	15723.3	12549	11444.8	12252.9	11743.6	12385.8	12171.1	-0.0783812	0.242839		SLC35B4		GNAI3
ENST00000364938	ENSG00000274266	snoRNA	SNORA73A	12768.1	15052.4	13792.5	11043	9892.55	11700.1	12374.8	12211.9	-0.263254	7.77e-05		TSPAN3		CDC23
ENST00000299413	ENSG00000166326	protein_coding	TRIM44	10207.2	13101.1	10267.4	13333.8	13053.9	14200.4	12360.6	12177.3	0.195193	0.00275238		EIF3E		CEP350
ENST00000300093	ENSG00000166851	protein_coding	PLK1	11235.5	14334.3	10089.2	13006.5	12528.7	12956.8	12358.5	12187.5	0.0581625	0.409055		BRCA1		TP53
ENST00000394673	ENSG00000010244	protein_coding	ZNF207	12193.5	16399.1	8087.83	13827.9	13787.7	9852.77	12358.1	12223.5	0.00997538	0.867204		MKLN1		CDT1
ENST00000346798	ENSG00000142192	protein_coding	APP	9261.26	11362.9	14906.1	11198.8	10600	16783.3	12352.1	12114.8	0.0324673	0.625043		TACC3		MLXIP
ENST00000369905	ENSG00000138107	protein_coding	ACTR1A	10599.1	13008.1	10491.2	13519.8	12908	13561.5	12348	12184.6	0.151381	0.0246101		OGDH		PTMS
ENST00000323851	ENSG00000104419	protein_coding	NDRG1	10189.2	12938.6	11932.2	11946.9	11506	15550.8	12343.9	12127.8	0.0935279	0.165594		NMT1		DENND11
ENST00000325954	ENSG00000022840	protein_coding	RNF10	9601.42	12926.5	11072.4	12982.8	12554.7	14872.4	12335	12126.3	0.223447	2.56e-05		ATP6V1A		TRIM33
ENST00000333188	ENSG00000184432	protein_coding	COPB2	10171.4	13551.4	10866.9	13474.1	12903.3	13024.4	12331.9	12153	0.129833	0.0506865		NFE2L1		CHD6
ENST00000692008	ENSG00000170421	protein_coding	KRT8	7379.22	9464.5	12685	14651.9	13902.4	15888.4	12328.6	12135.4	0.282728	0.0015591		TCEA1		TTC37
ENST00000369014	ENSG00000143420	protein_coding	ENSA	12054.2	15543.7	8917.54	13874.7	13077.5	10501.2	12328.2	12194.9	0.0129287	0.840237		RAB11A		KDELR1
ENST00000397752	ENSG00000105976	protein_coding	MET	9739.95	13738	11437.7	13035	13156.8	12837.8	12324.2	12131.1	0.117524	0.0709544		PABPC4		CSNK1E
ENST00000308924	ENSG00000063244	protein_coding	U2AF2	11851.6	14630.5	8916.95	13850.8	13004	11685.9	12323.3	12187.7	0.0412611	0.538911		PDAP1		SEC23A
ENST00000693758	ENSG00000230989	protein_coding	HSBP1	9960.58	13922.6	11806.7	12893.4	12325	12944.3	12308.8	12110.9	0.0774308	0.203535		RNF169		ATP6V1B2
ENST00000600880	ENSG00000197756	protein_coding	RPL37A	13420.8	16901.4	11544.6	10079.7	9029.6	12826.6	12300.4	12097.2	-0.182646	0.0152305		UTP18		RAB10
ENST00000546260	ENSG00000112096	protein_coding	SOD2	7706.93	10724.8	14232.8	12192.9	11876.3	17032.5	12294.3	12042.5	0.103232	0.131336		MYO9A		LRP6
ENST00000504788	ENSG00000113368	protein_coding	LMNB1	10988.6	15050.4	10178.6	13571.4	12311.8	11616.9	12286.3	12115.4	0.026139	0.708999		ZNF850		TRIR
ENST00000356321	ENSG00000198146	protein_coding	ZNF770	10636.9	18631.6	14754.2	9296.95	10447.1	9944.58	12285.2	12011.5	-0.34095	0.000152399		UBE2G2		HDAC2
ENST00000335727	ENSG00000100354	protein_coding	TNRC6B	9362.27	12317.1	11041.6	13957.5	13044.2	13952.2	12279.1	12097.5	0.256442	2.8e-05		HIF1AN		HSD17B4
ENST00000261413	ENSG00000113048	protein_coding	MRPS27	10386	13700.5	11838.3	11786.8	11161.9	14799.9	12278.9	12060.2	0.0452611	0.488528		INTS1		SCML1
ENST00000349496	ENSG00000168036	protein_coding	CTNNB1	10085.4	14126.1	10303.4	13627.6	12946	12570.1	12276.5	12092.6	0.10509	0.136816		STOML2		CSNK2B
ENST00000278903	ENSG00000149547	protein_coding	EI24	10973.9	14449.2	9672.22	13959.3	12942.8	11656.8	12275.7	12122.1	0.0576012	0.408734		DZIP1		SUGT1
ENST00000613537	ENSG00000011007	protein_coding	ELOA	11852.7	15222	8959.03	13357.9	12799.9	11406.5	12266.3	12118.8	0.0213741	0.748746		GNAI3		UBR7
ENST00000369367	ENSG00000139218	protein_coding	SCAF11	8522.6	17859.4	19427.8	8190.43	9606.86	9980.6	12264.6	11935.2	-0.246349	0.00474139		CDC23		TENT4A
ENST00000302759	ENSG00000169679	protein_coding	BUB1	10216.5	13998.7	11659.4	12100.6	12347.2	13244.8	12261.2	12059.8	0.0622255	0.23763		CEP350		SSR2
ENST00000331134	ENSG00000182446	protein_coding	NPLOC4	11211.2	13827.7	9798.31	13300.5	12890.9	12538.2	12261.1	12110	0.0734434	0.299761		TP53		LYPLA1
ENST00000350030	ENSG00000132780	protein_coding	NASP	10963.5	13026.2	11083.3	12405.9	12066.6	14002.1	12257.9	12086.5	0.0915706	0.143506		CDT1		OLA1
ENST00000371199	ENSG00000101966	protein_coding	XIAP	9527.64	13679.2	13713.9	11296.6	11297.6	14029.1	12257.3	12022.3	-0.00565309	0.934715		MLXIP		REEP5
ENST00000375749	ENSG00000101346	protein_coding	POFUT1	10926.5	13991.6	9903.85	13259.3	12602.3	12856	12256.6	12089.3	0.0804082	0.255521		PTMS		DOT1L
ENST00000368884	ENSG00000159352	protein_coding	PSMD4	11001	14041.8	10396.3	13017	12121.5	12933.4	12251.8	12079.9	0.0602703	0.385591		DENND11		KCTD20
ENST00000272645	ENSG00000144231	protein_coding	POLR2D	10428.7	13513.4	10573.5	13184.9	12624.5	13164.4	12248.2	12072.8	0.118044	0.0765673		TRIM33		RIMOC1
ENST00000332810	ENSG00000181026	protein_coding	AEN	10015.3	12843	10993.1	12775.2	12593.4	14241.7	12243.6	12054.4	0.191833	0.000144672		CHD6		SAFB
ENST00000277865	ENSG00000148672	protein_coding	GLUD1	7988.51	11378.6	13479.6	12215.9	12154.2	16194.7	12235.2	11991.4	0.122613	0.0864491		TTC37		FUS
ENST00000685675	ENSG00000172716	protein_coding	SLFN11	8245.48	12512.4	12023.9	12388.5	12718.9	15495.6	12230.8	11985.3	0.186672	0.0092902		KDELR1		FEM1A
ENST00000280326	ENSG00000150753	protein_coding	CCT5	9464	12195.4	11151.5	14744.9	13305.6	12515.8	12229.5	12077.6	0.176025	0.0151198		CSNK1E		TARBP1
ENST00000219473	ENSG00000103194	protein_coding	USP10	10351.6	13970.2	11074	12454.5	11960.9	13554.4	12227.6	12028.2	0.0779485	0.195664		SEC23A		INTS10
ENST00000366812	ENSG00000182827	protein_coding	ACBD3	10172.2	14490.4	11922.1	11885	11918	12947.2	12222.5	12010.5	0.0101426	0.857404		ATP6V1B2		KMT5A
ENST00000244520	ENSG00000124562	protein_coding	SNRPC	10550.6	14142	10610.8	12996.4	12326.9	12652.7	12213.2	12032.8	0.0673249	0.3262		RAB10		RPRD1A
ENST00000233146	ENSG00000095002	protein_coding	MSH2	10303.1	17021.1	13289.1	10791.1	11548.3	10308.9	12210.3	11973.5	-0.149817	0.0387967		LRP6		GINS1
ENST00000369151	ENSG00000151893	protein_coding	CACUL1	10748.1	14673.6	11097.5	12010.5	12211.4	12514.8	12209.3	12017.2	0.00921847	0.888877		TRIR		CNOT6
ENST00000003100	ENSG00000001630	protein_coding	CYP51A1	10258.8	13932.5	11283.8	12533	11980.4	13211.1	12199.9	12003.7	0.0710967	0.226443		HDAC2		C6orf62
ENST00000595090	ENSG00000183207	protein_coding	RUVBL2	10160.4	12889.3	11941.1	11995.6	11375.9	14777.7	12190	11985.1	0.0835408	0.190965		HSD17B4		SAE1
ENST00000508628	ENSG00000173821	protein_coding	RNF213	8858.95	10339.5	13849	11074.8	10532.1	18403.4	12176.3	11931.5	0.0697101	0.284524		SCML1		RTCB
ENST00000253122	ENSG00000130821	protein_coding	SLC6A8	10139.1	13812.9	10015.3	13540.2	12689.2	12857.5	12175.7	11995.4	0.117976	0.0944813		CSNK2B		DARS1
ENST00000381482	ENSG00000125834	protein_coding	STK35	9813.77	12733	10958.1	12718.5	12012.4	14809	12174.1	11972.8	0.185018	0.00160091		SUGT1		SERINC3
ENST00000682507	ENSG00000148672	protein_coding	GLUD1	8197.27	10984.5	13305.4	12742.8	11600.5	16204.8	12172.5	11943	0.128513	0.0735496		UBR7		FOXRED2
ENST00000621332	ENSG00000275023	protein_coding	MLLT6	10400.1	12185.5	10436.7	12864.1	12452.6	14681.6	12170.1	11999.8	0.191459	0.00321806		TENT4A		SART3
ENST00000261942	ENSG00000113194	protein_coding	FAF2	11092.9	14919.3	9339.42	13050.7	12683	11934.3	12169.9	12000.8	0.0394902	0.569916		SSR2		SCRN1
ENST00000371717	ENSG00000165688	protein_coding	PMPCA	9990.31	12943.3	10503.5	13320.7	12587.1	13668.8	12169	11989.7	0.180254	0.0041666		LYPLA1		COL4A2
ENST00000295888	ENSG00000163625	protein_coding	WDFY3	9992.93	13208.1	12238	11448.1	11573.8	14485.9	12157.8	11943.3	0.0566974	0.363289		OLA1		FXR2
ENST00000530173	ENSG00000141279	protein_coding	NPEPPS	10232.1	14291	9765.26	13980.4	13050.1	11605.3	12154.1	11987.5	0.0780269	0.268157		REEP5		VKORC1L1
ENST00000308025	ENSG00000174243	protein_coding	DDX23	11313.9	13811.5	8534.72	13924.4	13064.4	12274	12153.8	12016.7	0.0778123	0.257228		DOT1L		CLSPN
ENST00000292599	ENSG00000161021	protein_coding	MAML1	12465.5	16305.1	9454.38	11479.9	11146.2	12058.8	12151.7	11970	-0.0507763	0.460213		RNVU1-29		DAZAP1
ENST00000373062	ENSG00000134697	protein_coding	GNL2	10707.6	15392.7	12429.5	11250.2	11364.4	11739.1	12147.3	11939.2	-0.115764	0.061182		KCTD20		PRCC
ENST00000274137	ENSG00000145494	protein_coding	NDUFS6	6011.33	7788.02	14262.7	15179.8	13798.3	15832.3	12145.4	11955.1	0.16832	0.0208287		RIMOC1		GATD3
ENST00000375784	ENSG00000213719	protein_coding	CLIC1	10648.7	13809.5	11199.7	12800	11873.6	12530.6	12143.7	11970.4	0.0435837	0.504061		SAFB		ERGIC3
ENST00000375820	ENSG00000187498	protein_coding	COL4A1	10061.9	11467.2	8563.06	13648.8	13070.3	16040.4	12142	11971.5	0.291441	0.000465713		FUS		VBP1
ENST00000693095	ENSG00000196890	protein_coding	H2BU1	11397.2	15100.8	9220.36	14123.8	12596.6	10374.4	12135.5	11997.2	0.0200539	0.759561		FEM1A		FANCD2
ENST00000299980	ENSG00000166747	protein_coding	AP1G1	10886	14940.9	10038.5	12630.6	12454.8	11853.2	12134	11956	0.0241223	0.731884		TARBP1		COL2A1
ENST00000610533	ENSG00000106628	protein_coding	POLD2	9439.18	11844.3	12725.5	12068	11273.5	15402.9	12125.6	11915.3	0.0972457	0.168624		INTS10		KLHL11
ENST00000218364	ENSG00000102241	protein_coding	HTATSF1	10600.2	13881	10210.9	13103	12546	12390.2	12121.9	11954.3	0.0761021	0.278034		KMT5A		MIB1
ENST00000396394	ENSG00000129084	protein_coding	PSMA1	10537.2	14831.6	11481.8	11747.5	11536.8	12549.3	12114	11908.5	-0.0249464	0.689179		RPRD1A		PARP4
ENST00000222399	ENSG00000091136	protein_coding	LAMB1	9317.69	12624.1	12120.9	11382.7	11492.9	15711	12108.2	11873.3	0.0990294	0.157744		GINS1		ARF6
ENST00000337057	ENSG00000079819	protein_coding	EPB41L2	9083.09	11702	11445.4	13390.2	11754.7	15226.7	12100.3	11899.6	0.216646	0.00168384		CNOT6		DDX50
ENST00000393203	ENSG00000134247	protein_coding	PTGFRN	10591.3	13019.7	9802.8	12747	12519.1	13920.2	12100	11928.5	0.138083	0.0467272		C6orf62		LCP1
ENST00000375499	ENSG00000117118	protein_coding	SDHB	9399.4	12603.3	12637	12080.7	11263.2	14599.6	12097.2	11881.4	0.0807064	0.235809		SAE1		ZNF460
ENST00000302291	ENSG00000169641	protein_coding	LUZP1	10113.6	12760.9	11117.8	12717.7	12097.2	13766.6	12095.6	11915.4	0.148525	0.00584099		RTCB		CBL
ENST00000551765	ENSG00000257218	protein_coding	GATC	11233.6	15059.8	10274.5	12241.3	11572.3	12106.5	12081.3	11899.8	-0.0106633	0.87948		DARS1		TOPBP1
ENST00000260585	ENSG00000138018	protein_coding	SELENOI	10126.9	13980.3	11484.8	11911.8	12047	12918.5	12078.2	11878.8	0.0449945	0.412989		SERINC3		STK26
ENST00000233143	ENSG00000034510	protein_coding	TMSB10	9688	12866	12336	12305	11471	13766	12072	11871.8	0.0786953	0.196833		FOXRED2		LAMP2
ENST00000358625	ENSG00000196363	protein_coding	WDR5	9784.27	13044	11318.2	12584.3	11884.8	13812.8	12071.4	11874.7	0.138107	0.00844186		SART3		TIMM23
ENST00000620879	ENSG00000263001	protein_coding	GTF2I	10969.8	14809.2	9771.43	13399.1	12438	10993.9	12063.6	11907	0.0239578	0.728687		SCRN1		H3C4
ENST00000535788	ENSG00000170315	protein_coding	UBB	11183	14148.2	10045.5	13085.3	11697.2	12159	12053	11894.4	0.0313772	0.656102		COL4A2		TUBA1A
ENST00000267163	ENSG00000139687	protein_coding	RB1	9914.33	16178.6	12844.4	10707	12044.7	10478.6	12027.9	11800.6	-0.103423	0.146739		FXR2		IPO11
ENST00000336767	ENSG00000113460	protein_coding	BRIX1	8775.13	14334.9	14975	10732.2	11495.2	11854.9	12027.9	11785.9	-0.0633418	0.368546		VKORC1L1		GFPT1
ENST00000301843	ENSG00000085733	protein_coding	CTTN	10359	12799.9	10291.4	12815.4	12137.4	13632.2	12005.9	11835.3	0.14092	0.0307505		CLSPN		RBM33
ENST00000268668	ENSG00000140990	protein_coding	NDUFB10	9729.24	13204.5	11834.8	12360	11104.9	13788.7	12003.7	11797.7	0.0738251	0.231522		DAZAP1		ZIC2
ENST00000544619	ENSG00000111530	protein_coding	CAND1	9660.44	15522.1	13053.6	10647.5	11623.8	11504.6	12002	11766.3	-0.0972096	0.160777		PRCC		ATP5PD
ENST00000394894	ENSG00000112984	protein_coding	KIF20A	10018.8	13455.7	10050.5	13206.6	12987	12289.6	12001.4	11833.6	0.115604	0.101438		GATD3		EXO1
ENST00000341657	ENSG00000185722	protein_coding	ANKFY1	11085.6	14341.7	10152.3	12161.9	11875.5	12383.9	12000.2	11827.8	0.0193285	0.782314		ERGIC3		XPO1
ENST00000392872	ENSG00000139372	protein_coding	TDG	10625.4	14750.5	9911.66	13090.7	12898.7	10723.2	12000	11840.2	0.0275294	0.690593		VBP1		HMGB2
ENST00000224949	ENSG00000107959	protein_coding	PITRM1	9599.61	13011.1	10754.2	12471.4	12545	13595.2	11996.1	11802.2	0.17698	0.000934178		FANCD2		HERC1
ENST00000216727	ENSG00000100836	protein_coding	PABPN1	11339.5	13612.1	9688.11	12718.5	12166.7	12427.1	11992	11845.2	0.0504319	0.474924		COL2A1		PDHA1
ENST00000251496	ENSG00000109805	protein_coding	NCAPG	9820.03	17743.9	14310.9	9758.4	10741.4	9541.42	11986	11722.8	-0.216595	0.00565884		KLHL11		PPP6R3
ENST00000280346	ENSG00000150768	protein_coding	DLAT	8927.71	13722.1	12312.6	12605.1	11326.3	13021.7	11985.9	11761.8	0.0557651	0.414634		MIB1		SRPRA
ENST00000546361	ENSG00000085872	protein_coding	CHERP	11032.8	13952.8	9210.81	12756.7	12391.7	12511.4	11976	11816.5	0.0623321	0.376737		PARP4		PITPNA
ENST00000354283	ENSG00000145833	protein_coding	DDX46	10928.4	14168.9	9723.22	12659	12842.5	11427.3	11958.2	11806	0.0398423	0.570387		ARF6		ACAT1
ENST00000227507	ENSG00000110092	protein_coding	CCND1	10117	13197	9618.56	13229.8	12687.7	12890	11956.7	11788.8	0.136816	0.0533684		DDX50		DNAJA2
ENST00000366647	ENSG00000116906	protein_coding	GNPAT	8747.51	11845.2	13227.3	11638.9	11180.5	15042.7	11947	11721.9	0.0755347	0.286388		LCP1		ERBIN
ENST00000357103	ENSG00000006831	protein_coding	ADIPOR2	9876.09	13106.3	10113.9	12923	12797.1	12839.1	11942.6	11768.8	0.147076	0.0298756		ZNF460		SSU72
ENST00000361428	ENSG00000171467	protein_coding	ZNF318	9163.81	12264.8	11617.6	12371.4	12175.8	14031.6	11937.5	11739.3	0.179891	0.00145327		CBL		PPT1
ENST00000310144	ENSG00000087191	protein_coding	PSMC5	12140.9	15350	7903.35	13523.9	12848.7	9765.01	11922	11806.2	0.00905304	0.881013		TOPBP1		GOLPH3
ENST00000382247	ENSG00000163257	protein_coding	DCAF16	9667.61	13000.9	12191	11498.7	11177	13947.5	11913.8	11703.5	0.0507949	0.412633		STK26		PRKAA2
ENST00000379565	ENSG00000177189	protein_coding	RPS6KA3	9922.76	14883.4	13009.9	10235.4	10784.9	12612.4	11908.1	11671.8	-0.112285	0.0852841		LAMP2		SELENOF
ENST00000226230	ENSG00000109084	protein_coding	TMEM97	9476.79	12938	10973.6	12927.6	12026.9	13083.7	11904.4	11717	0.147357	0.0141545		TIMM23		TMEM167A
ENST00000221265	ENSG00000006712	protein_coding	PAF1	11330.8	13912.6	7737.21	14271.2	13406.6	10749.5	11901.3	11789.7	0.0580455	0.361542		H3C4		NCBP1
ENST00000579649	ENSG00000130255	protein_coding	RPL36	8791.77	12975	13081.7	11430.4	11032.9	14065.1	11896.2	11660.8	0.038647	0.581096		TUBA1A		NIPSNAP1
ENST00000323013	ENSG00000189306	protein_coding	RRP7A	11006.6	13213.7	9521.21	13178.1	12091.6	12267.9	11879.9	11739.3	0.071904	0.30981		IPO11		CDC25B
ENST00000357227	ENSG00000102225	protein_coding	CDK16	8295.92	11057.2	13350.2	11411.9	10950.7	16211.1	11879.5	11642.2	0.0851766	0.220764		GFPT1		FAM53C
ENST00000543086	ENSG00000082805	protein_coding	ERC1	10090.7	13382	8873.06	13782	11712.5	13412.2	11875.4	11697.8	0.123847	0.0851054		RBM33		ANKRD11
ENST00000435634	ENSG00000223496	protein_coding	EXOSC6	9755.41	12906.4	10305.4	12582.5	12075.1	13514.5	11856.6	11670.4	0.161094	0.00808018		ZIC2		HOXB9
ENST00000462990	ENSG00000105568	protein_coding	PPP2R1A	10328.7	12969.3	9689.26	12726.5	12482.9	12895.8	11848.7	11687	0.123169	0.0777278		ATP5PD		NPTX1
ENST00000478753	ENSG00000179918	protein_coding	SEPHS2	9661	12987	10330	13011	12501	12575	11844.2	11670.8	0.142589	0.0331181		EXO1		MAK16
ENST00000326648	ENSG00000180357	protein_coding	ZNF609	9371.55	11481.4	10046.7	13084	12406.5	14396.6	11797.8	11625.4	0.297449	6.25e-07		XPO1		ZBED4
ENST00000433060	ENSG00000166025	protein_coding	AMOTL1	10863	13095.9	10012.3	12290.8	12489.6	12029.3	11796.8	11653.9	0.0625724	0.372479		HMGB2		BMI1
ENST00000280154	ENSG00000150593	protein_coding	PDCD4	8651.18	12405.6	14664.6	10185.9	10702.1	14168.8	11796.4	11556.3	-0.0108772	0.874586		HERC1		SEC23B
ENST00000354694	ENSG00000100029	protein_coding	PES1	10814.3	13275.3	9201.52	12966.9	12289.3	12208	11792.5	11647.5	0.0780116	0.270746		PDHA1		ATP2B1
ENST00000269122	ENSG00000141367	protein_coding	CLTC	11083.8	16418.9	10673.9	11898.6	10849.7	9706.35	11771.9	11587	-0.0847629	0.226448		PPP6R3		GTPBP1
ENST00000339697	ENSG00000111897	protein_coding	SERINC1	9832	14397	12044	11182	11421	11697	11762.2	11557.1	-0.0515719	0.406898		SRPRA		PTPN9
ENST00000343218	ENSG00000113657	protein_coding	DPYSL3	9863.66	12524.4	10529.5	12247.9	11436.2	13932.6	11755.7	11570.3	0.142357	0.0191301		PITPNA		SARAF
ENST00000225698	ENSG00000108561	protein_coding	C1QBP	9685.14	14408.6	10457	11782.5	12138.3	12008.7	11746.7	11543.8	0.0406211	0.555248		ACAT1		NIPSNAP2
ENST00000292431	ENSG00000160877	protein_coding	NACC1	11053.1	13237.6	9039.73	13190.7	12196.1	11756.9	11745.7	11614.9	0.0635144	0.364096		DNAJA2		H4C11
ENST00000263035	ENSG00000181192	protein_coding	DHTKD1	8418.13	10809.1	12495.4	11558.4	11144.1	16028.6	11742.3	11519.7	0.120595	0.0926774		ERBIN		TIMELESS
ENST00000493442	ENSG00000123575	protein_coding	FAM199X	8631.7	12684.8	13887.5	10584	11595.3	13030.3	11735.6	11512.2	0.00254332	0.971173		SSU72		SUMO1
ENST00000320785	ENSG00000129250	protein_coding	KIF1C	10140.8	11479.9	9399.94	13236.4	12653.8	13448.2	11726.5	11588.7	0.204031	0.00464959		PPT1		AKAP1
ENST00000243997	ENSG00000124172	protein_coding	ATP5F1E	9848.04	13621.8	11513.4	12033.5	11180.5	12105.9	11717.2	11528.6	0.0148983	0.806391		GOLPH3		SLC25A11
ENST00000342216	ENSG00000123143	protein_coding	PKN1	8251.21	10716	11585.3	12339.1	11604	15728.1	11704	11492	0.205592	0.00581271		PRKAA2		RO60
ENST00000391851	ENSG00000126457	protein_coding	PRMT1	10465.8	13099.8	9960.03	12250.8	11432.4	13013	11703.6	11534.5	0.079223	0.245744		SELENOF		PSIP1
ENST00000378026	ENSG00000136026	protein_coding	CKAP4	9506	12524	10831.8	12020	11795	13519	11699.3	11510.4	0.159782	0.000780131		TMEM167A		SMARCA4
ENST00000661348	ENSG00000163597	lncRNA	SNHG16	10087.1	11853.1	11549.4	12340.5	10920.7	13440	11698.5	11534.9	0.0846539	0.196149		NCBP1		SPIN1
ENST00000301180	ENSG00000066084	protein_coding	DIP2B	9843.98	13006.9	10148.6	12250.2	11786.5	13108	11690.7	11508.3	0.12353	0.0512701		NIPSNAP1		SLC20A1
ENST00000519718	ENSG00000272772	protein_coding	NA	9109.85	13584	12306.3	11798.9	11252.9	12072.3	11687.4	11479.6	0.0104173	0.87474		CDC25B		COX7A2
ENST00000368547	ENSG00000127884	protein_coding	ECHS1	10112	13184	9319	13505	12812	11144	11679.3	11539.1	0.0876371	0.214753		FAM53C		HOOK3
ENST00000557016	ENSG00000100632	protein_coding	ERH	9677.95	12828.8	11164.6	12356.1	11571.6	12462.9	11677	11500.6	0.0892841	0.127543		ANKRD11		POGLUT3
ENST00000651943	ENSG00000198589	protein_coding	LRBA	8842.97	12615	13990.5	10082.7	10970.9	13517.2	11669.9	11441.4	-0.0164142	0.815391		HOXB9		AKAP13
ENST00000357388	ENSG00000113810	protein_coding	SMC4	7760.15	18744.5	21590.9	6824.16	7158.42	7916.96	11665.8	11308.6	-0.589785	0.000178781		NPTX1		PTPN1
ENST00000256637	ENSG00000134243	protein_coding	SORT1	9584.18	12525.3	10209.2	13059.8	12905.8	11676.3	11660.1	11509.4	0.129094	0.0677033		MAK16		DYNLL1
ENST00000274606	ENSG00000145912	protein_coding	NHP2	10496.2	14219.4	9626.48	12199.1	11594	11811.9	11657.8	11483.6	0.0289186	0.681395		ZBED4		PTBP3
ENST00000360310	ENSG00000198604	protein_coding	BAZ1A	9334.84	15271.3	13111	9878.73	11383.4	10944.5	11654	11419.5	-0.114881	0.105189		BMI1		CAST
ENST00000258772	ENSG00000136271	protein_coding	DDX56	11003.1	14042.8	8927.63	12611.5	11995.7	11317.3	11649.7	11503.5	0.0326679	0.636483		SEC23B		NPIPB5
ENST00000479870	ENSG00000198420	protein_coding	TCAF1	11251.1	15081.6	11181	9524.61	9473.24	13371.6	11647.2	11425.3	-0.10949	0.125141		ATP2B1		HMGB1
ENST00000361804	ENSG00000108055	protein_coding	SMC3	7605.08	19285.9	21157.2	6997.49	7337.93	7498.31	11647	11283.2	-0.568984	0.000215602		GTPBP1		RACGAP1
ENST00000311936	ENSG00000133703	protein_coding	KRAS	9390.14	13576.5	13044.2	10206.4	11523.6	12129	11645	11433.3	-0.0526644	0.434723		PTPN9		PLEKHA3
ENST00000442819	ENSG00000169045	protein_coding	HNRNPH1	10059.9	15250.5	10487.2	11542.5	11690.5	10811.5	11640.4	11442.5	-0.0276059	0.695139		SARAF		SPCS3
ENST00000673704	ENSG00000187555	protein_coding	USP7	10350.8	13293.4	10301.8	12009	11821.6	12009.1	11631	11468.1	0.0515094	0.443818		NIPSNAP2		AP3M1
ENST00000534358	ENSG00000118058	protein_coding	KMT2A	10020.3	14606.9	9749.94	11194.1	13794.4	10401.7	11627.9	11455.4	0.0212584	0.756203		H4C11		SEC24C
ENST00000262213	ENSG00000067167	protein_coding	TRAM1	10072.5	15598	10671.7	11934.6	11735.5	9754.71	11627.8	11439.4	-0.0393182	0.571603		TIMELESS		ACOT7
ENST00000549992	ENSG00000173598	protein_coding	NUDT4	8919.66	12574.7	11329.5	11949.3	11533.4	13394.5	11616.8	11412.4	0.134584	0.0202753		SUMO1		ASS1
ENST00000330263	ENSG00000053372	protein_coding	MRTO4	10823.5	14095.3	9270.85	12752.1	11734.1	11019	11615.8	11467.5	0.024562	0.723684		AKAP1		EXOC8
ENST00000229214	ENSG00000111615	protein_coding	KRR1	9486.65	19745.2	16061.2	7434.6	9452.71	7508.85	11614.9	11309.4	-0.541599	9.74e-05		SLC25A11		MTPAP
ENST00000612898	ENSG00000233822	protein_coding	H2BC15	9148.92	11896.4	12938.2	11255.6	10055.2	14363.1	11609.6	11398.1	0.0304803	0.665302		RO60		PRPF38A
ENST00000423516	ENSG00000163931	protein_coding	TKT	9236.18	12794.8	10907.3	10264.7	11321.8	15123.5	11608	11374	0.082604	0.240246		PSIP1		SLC12A2
ENST00000392952	ENSG00000099204	protein_coding	ABLIM1	10564.1	13577.1	9347.91	12103.7	11477.9	12570.4	11606.8	11437.4	0.0567157	0.421174		SMARCA4		GARRE1
ENST00000513610	ENSG00000145555	protein_coding	MYO10	8497.42	10975.8	10593	13653.8	12518.6	13400.7	11606.6	11440.5	0.297206	1.71e-05		SPIN1		MED29
ENST00000401959	ENSG00000100138	protein_coding	SNU13	9399.7	12475.3	11093.5	12298	11345	13020.7	11605.4	11421.5	0.124139	0.0265616		SLC20A1		CREB3L2
ENST00000376327	ENSG00000102007	protein_coding	PLP2	8456.61	10933.7	12681.6	11337.4	10784.1	15427.8	11603.5	11385.3	0.0940108	0.184912		COX7A2		RPL28
ENST00000648006	ENSG00000166710	protein_coding	B2M	9338.33	12686.2	11469.1	12040.7	11496.9	12568.6	11600	11414.4	0.0897674	0.109846		HOOK3		COPB1
ENST00000261168	ENSG00000171681	protein_coding	ATF7IP	10165.9	13440.4	11181.4	10058.7	11767.8	12965.4	11596.6	11399.9	-0.00128494	0.984198		POGLUT3		ANXA2
ENST00000367242	ENSG00000163444	protein_coding	TMEM183A	9864.9	13187.1	10629.4	12034	11367.3	12464.2	11591.1	11410.6	0.0696489	0.254073		AKAP13		KCTD3
ENST00000316881	ENSG00000121060	protein_coding	TRIM25	9849.58	12585.1	10353.9	11969.4	11358.9	13398	11585.8	11405.3	0.122392	0.0414178		PTPN1		NCAPD3
ENST00000262293	ENSG00000068489	protein_coding	PRR11	10319.6	13472.8	9890.61	11865.4	11566.8	12334.9	11575	11403	0.0535635	0.434464		DYNLL1		RAP1B
ENST00000533657	ENSG00000135387	protein_coding	CAPRIN1	9549.26	14028.5	9821.41	12190.5	11823.7	11945.6	11559.9	11366.4	0.0652303	0.351804		PTBP3		CCSAP
ENST00000421351	ENSG00000112378	protein_coding	PERP	11573.9	15573	8661.86	12008	11629.6	9895.44	11557	11408.2	-0.0243142	0.70966		CAST		NAXE
ENST00000371959	ENSG00000126016	protein_coding	AMOT	3729.62	4908.57	13157.5	14868	14793.6	17856.5	11552.3	11348.1	0.217206	0.00667429		NPIPB5		ZC3HAV1
ENST00000243563	ENSG00000077312	protein_coding	SNRPA	9442.4	12099.1	11372.8	11339.4	11045.5	13985.5	11547.4	11352.1	0.101287	0.103998		HMGB1		MTA1
ENST00000356770	ENSG00000163939	protein_coding	PBRM1	10014.3	13797.4	10105.9	11590.7	12126.4	11626.2	11543.5	11366.8	0.0390121	0.572993		RACGAP1		SNRNP40
ENST00000615331	ENSG00000272391	protein_coding	POM121C	10215.8	12866.2	9061.31	12637.5	12066	12379.3	11537.7	11383.6	0.105493	0.138499		PLEKHA3		CCDC117
ENST00000382751	ENSG00000142207	protein_coding	URB1	10435.8	13022.1	10358.9	11190.3	10979.4	13199.5	11531	11352.2	0.0402171	0.537121		SPCS3		NCBP3
ENST00000264279	ENSG00000055044	protein_coding	NOP58	11876.5	21125.5	11944.9	8084.52	8921.83	7161.63	11519.1	11259.1	-0.582506	5.38e-05		AP3M1		DNAJA3
ENST00000259457	ENSG00000136930	protein_coding	PSMB7	10688.3	13806.5	9499.36	12495	11533.5	11091.9	11519.1	11370.2	0.0233595	0.739346		SEC24C		DYNLL2
ENST00000676319	ENSG00000075624	protein_coding	ACTB	10672.3	13492.3	7810.32	14393.9	12752	9981.22	11517	11408.7	0.0578458	0.363128		ACOT7		STAU1
ENST00000645237	ENSG00000125257	protein_coding	ABCC4	10010.4	13882.8	10278.8	11688.4	11321.6	11867.9	11508.3	11324.1	0.022804	0.735313		ASS1		CDC7
ENST00000381638	ENSG00000074755	protein_coding	ZZEF1	9811.3	12618.1	9740.74	12155.7	11880.9	12794.4	11500.2	11331	0.132598	0.0448528		EXOC8		TUBGCP4
ENST00000265896	ENSG00000104549	protein_coding	SQLE	7144.33	9065.87	12785.5	11877.9	12378.4	15736.2	11498	11292	0.160746	0.0286595		MTPAP		FAM136A
ENST00000249750	ENSG00000128918	protein_coding	ALDH1A2	9334.41	12485.2	9485.95	12808.2	12421	12449.3	11497.4	11330.5	0.171591	0.0137169		PRPF38A		ATP1B3
ENST00000504986	ENSG00000109133	protein_coding	TMEM33	9765.82	14442.1	11703.4	10633.5	10716.6	11686.6	11491.3	11280.6	-0.0836316	0.168633		SLC12A2		AKT1
ENST00000367679	ENSG00000116161	protein_coding	CACYBP	10435	15273.7	11161.1	10785.7	10609.4	10681.3	11491	11294.1	-0.114317	0.0989896		GARRE1		UBN2
ENST00000253814	ENSG00000131507	protein_coding	NDFIP1	8595.22	11829.5	12271	11544.6	11356.1	13296.8	11482.2	11282.1	0.0924106	0.176232		MED29		LUC7L3
ENST00000369075	ENSG00000107651	protein_coding	SEC23IP	10510	14865.1	9239.59	11756.2	11918.3	10565.6	11475.8	11306	-0.00115435	0.986671		CREB3L2		COCH
ENST00000522385	ENSG00000113575	protein_coding	PPP2CA	9804.02	13785.7	10021	11954.6	11994.5	11227.8	11464.6	11291	0.0412769	0.555883		RPL28		COLGALT1
ENST00000524896	ENSG00000149100	protein_coding	EIF3M	9090.64	13218.9	12604	10856.3	10549.4	12391.2	11451.7	11239.2	-0.0276737	0.674425		COPB1		AFG3L2
ENST00000331457	ENSG00000185721	protein_coding	DRG1	9633.06	12766.8	10383.3	12106.4	11510.8	12297.8	11449.7	11276.9	0.0994171	0.10742		ANXA2		TMED7
ENST00000327040	ENSG00000156011	protein_coding	PSD3	9216.81	12748.5	12593.1	10144.5	10800.9	13187.7	11448.6	11234.9	-0.0116424	0.863913		KCTD3		VPS13D
ENST00000496455	ENSG00000163655	protein_coding	GMPS	9736.36	13806.4	11073	11188.6	11414.2	11436.6	11442.5	11255	-0.0110457	0.861906		NCAPD3		LMAN2
ENST00000676271	ENSG00000068796	protein_coding	KIF2A	8104.48	16441.8	17902.2	7595.88	9027.93	9444.6	11419.5	11119.2	-0.248598	0.00443956		RAP1B		COA7
ENST00000620254	ENSG00000055163	protein_coding	CYFIP2	7261.2	9881.46	12353.8	11916.4	11297.1	15681.9	11398.6	11177.2	0.153061	0.0362878		CCSAP		ABCA3
ENST00000443272	ENSG00000141905	protein_coding	NFIC	9014.3	11107.2	10609	11525.4	11127.8	14916.8	11383.4	11190.1	0.182166	0.00819041		NAXE		DNMT1
ENST00000312239	ENSG00000127483	protein_coding	HP1BP3	8475.16	11076.2	11674.8	11688.5	11609.6	13764.8	11381.5	11191.8	0.158492	0.0204828		ZC3HAV1		PCNT
ENST00000216034	ENSG00000100216	protein_coding	TOMM22	10631.8	13255.7	9693.59	12329.4	11281.9	11066.9	11376.6	11236.6	0.0237416	0.73605		MTA1		CNOT7
ENST00000359003	ENSG00000198646	protein_coding	NCOA6	9317.48	11997.2	10177	12135.1	11643.2	12984.4	11375.7	11203.5	0.182493	0.00086854		SNRNP40		NOC3L
ENST00000369558	ENSG00000163349	protein_coding	HIPK1	8370.96	10736.9	10700.8	12090.3	12723.3	13600.3	11370.4	11196.1	0.285983	6.51e-06		CCDC117		IRGQ
ENST00000378509	ENSG00000205060	protein_coding	SLC35B4	9477.61	12532.2	10201.6	11975.4	11536.8	12448.1	11362	11188.7	0.122861	0.0402074		NCBP3		PSMB3
ENST00000561277	ENSG00000140391	protein_coding	TSPAN3	8997.5	12773.7	10528.6	12446	11361.9	12013.8	11353.6	11171.3	0.10699	0.10431		DNAJA3		NDUFB8
ENST00000676698	ENSG00000104408	protein_coding	EIF3E	8723.78	17156.9	17579.7	7123.66	7774.74	9754.08	11352.1	11041.6	-0.447219	0.000267424		DYNLL2		AGO1
ENST00000406548	ENSG00000182944	protein_coding	EWSR1	9553.62	12884.5	9587.26	12200.3	11967.1	11857.5	11341.7	11175.1	0.105066	0.129836		STAU1		BIRC6
ENST00000357654	ENSG00000012048	protein_coding	BRCA1	8435.5	15470.5	14757.2	8591.09	10553.7	10227.9	11339.3	11076.2	-0.147083	0.0430882		CDC7		EXOC4
ENST00000352689	ENSG00000128585	protein_coding	MKLN1	8569.03	15671.7	17006.4	6965.47	9103.5	10714.4	11338.4	11047.2	-0.217564	0.00762165		TUBGCP4		CAP1
ENST00000313288	ENSG00000013810	protein_coding	TACC3	9282.58	11952.4	9580.69	12841.3	12103	12219.7	11330	11175.9	0.177238	0.0100624		FAM136A		SCO1
ENST00000222673	ENSG00000105953	protein_coding	OGDH	7133.86	9465.94	12120.9	11725.1	11517.2	16011	11329	11109.5	0.171311	0.0218402		ATP1B3		TMOD3
ENST00000258960	ENSG00000136448	protein_coding	NMT1	11243.9	13808.7	8372.32	12008.5	11232.5	11308.2	11329	11190.1	0.0167003	0.805978		AKT1		IDH3B
ENST00000273398	ENSG00000114573	protein_coding	ATP6V1A	10063.4	13241.1	9612.75	11914	11422	11618	11311.9	11149.8	0.0509894	0.464866		UBN2		LMTK2
ENST00000591776	ENSG00000173812	protein_coding	EIF1	8719.31	11850.1	12189.2	10492.5	9852.9	14724.5	11304.8	11077.5	0.0416945	0.553824		LUC7L3		H3C13
ENST00000357480	ENSG00000082641	protein_coding	NFE2L1	8691.54	10317	10424.9	12101.2	12115	14166.5	11302.7	11136.1	0.289542	8.9e-06		COCH		IVNS1ABP
ENST00000521604	ENSG00000187735	protein_coding	TCEA1	8306.06	12762	13214.5	10043.5	10179.9	13292.2	11299.7	11059.3	-0.013186	0.851208		COLGALT1		CDV3
ENST00000261890	ENSG00000103769	protein_coding	RAB11A	8619.25	12066	13217.6	10366.8	10167.6	13347.3	11297.4	11079.9	-0.000961179	0.989105		AFG3L2		CBX1
ENST00000372858	ENSG00000090621	protein_coding	PABPC4	9779.97	13255.4	9998.45	11192.7	11144.3	12411.9	11297.1	11111.2	0.0519298	0.422175		TMED7		GEMIN4
ENST00000601449	ENSG00000104824	protein_coding	HNRNPL	8997.47	10690.7	10679.4	12950.9	10233.8	14172.6	11287.5	11117.7	0.158291	0.0282228		VPS13D		KIF2C
ENST00000350498	ENSG00000106244	protein_coding	PDAP1	10290.2	12655.1	9290.25	12156.8	11441.2	11868.2	11283.6	11138	0.0728198	0.301416		LMAN2		DNAJC11
ENST00000299563	ENSG00000166439	protein_coding	RNF169	7799	10289.8	12757	10582.8	10594	15673.8	11282.7	11055.2	0.0863849	0.210452		COA7		JTB
ENST00000225298	ENSG00000011260	protein_coding	UTP18	9784.46	13347.3	10887.9	10818.3	10411	12430.8	11279.9	11085	-0.0110913	0.848628		ABCA3		H2AX
ENST00000356056	ENSG00000066933	protein_coding	MYO9A	8186.5	12546.5	13716.6	9231.46	10078.2	13861.6	11270.2	11017.4	-0.0201123	0.769357		DNMT1		ZBTB33
ENST00000591344	ENSG00000267041	protein_coding	ZNF850	10979.3	15980	9480.31	9829.06	10912.4	10411.3	11265.4	11071.1	-0.0863177	0.219433		PCNT		QKI
ENST00000345496	ENSG00000184787	protein_coding	UBE2G2	9787.1	12603.2	9772.63	11652.6	11436.6	12337.1	11264.9	11098.3	0.095841	0.141584		CNOT7		ESYT1
ENST00000299163	ENSG00000166135	protein_coding	HIF1AN	10549.5	12590.9	8967.22	12250.3	11582.1	11627.6	11261.3	11128.3	0.0657891	0.352114		NOC3L		DNAAF5
ENST00000404767	ENSG00000164880	protein_coding	INTS1	9490.7	11334.8	9483.47	12070.8	11932.3	13235.5	11257.9	11103.3	0.2133	0.000919205		IRGQ		DCTPP1
ENST00000356493	ENSG00000165283	protein_coding	STOML2	9195.3	12121.3	10494.2	12102.1	11081.4	12536.3	11255.1	11081	0.131989	0.0232946		PSMB3		SLF2
ENST00000373841	ENSG00000147140	protein_coding	NONO	9474.03	12999.6	9790.84	12433.8	10400.2	12426.9	11254.2	11071.6	0.0763531	0.272663		NDUFB8		SIKE1
ENST00000376829	ENSG00000134874	protein_coding	DZIP1	7555.38	11273.4	12485.8	10282.4	11115.9	14713.4	11237.7	10997.8	0.0825846	0.23965		AGO1		SRSF7
ENST00000369851	ENSG00000065135	protein_coding	GNAI3	9715.03	14314	11380	10730	10971.9	10305	11236	11048.7	-0.0806208	0.240335		BIRC6		LYRM7
ENST00000394886	ENSG00000094880	protein_coding	CDC23	9201.58	12674.8	10756.7	11092.5	10840.3	12849.8	11235.9	11039.5	0.0761311	0.160831		EXOC4		SEC13
ENST00000296674	ENSG00000186468	protein_coding	RPS23	10553.5	14017.2	8792.29	11961.1	11253.9	10814.1	11232	11078.5	0.0139325	0.840509		CAP1		EIF4A3
ENST00000367607	ENSG00000135837	protein_coding	CEP350	8253.72	17834.4	16048.1	7429.93	9141.76	8682.29	11231.7	10921.4	-0.309922	0.00154174		SCO1		RC3H2
ENST00000395851	ENSG00000141027	protein_coding	NCOR1	9152.11	11865.6	10111.5	11112.2	11528.5	13594.9	11227.5	11040.5	0.172342	0.00242642		TMOD3		NDST1
ENST00000269305	ENSG00000141510	protein_coding	TP53	8300.48	11028.1	11143.4	11727.3	10869.5	14288.4	11226.2	11025.6	0.168849	0.0157563		IDH3B		PPP3R1
ENST00000301019	ENSG00000167513	protein_coding	CDT1	8701.57	10858	11960.6	10164.4	10240	15415	11223.3	11007.5	0.0705476	0.315133		LMTK2		RBM15B
ENST00000548480	ENSG00000075415	protein_coding	SLC25A3	7997.98	11080.9	12315	11208.3	9833.86	14874.6	11218.4	10992.3	0.076837	0.273668		H3C13		UBFD1
ENST00000319080	ENSG00000175727	protein_coding	MLXIP	9821.51	12675.3	9076.27	11988.5	11481.5	12262.7	11217.6	11055.6	0.101055	0.150365		IVNS1ABP		SUDS3
ENST00000309083	ENSG00000159335	protein_coding	PTMS	7261.31	9088.26	12170.6	11428.5	11209.8	16110.9	11211.6	10999.2	0.153878	0.0347015		CDV3		TMEM30A
ENST00000536163	ENSG00000257093	protein_coding	DENND11	9093	11879	11523	10623	10553.5	13577.5	11208.2	11009.9	0.0611035	0.35538		RNU1-27P		TMEM209
ENST00000358465	ENSG00000197323	protein_coding	TRIM33	9456.44	14320.2	11810.6	9917.13	10600.2	11133.8	11206.4	10994.6	-0.11231	0.0795537		RNU1-2		NBR1
ENST00000373233	ENSG00000124177	protein_coding	CHD6	8294.23	10962.4	12009.1	10469.1	10970.1	14525	11205	10993.5	0.0955712	0.179253		RNU1-4		PPP2R2A
ENST00000351223	ENSG00000132780	protein_coding	NASP	10533.2	13862.1	7939.06	12601.8	12004.3	10225.1	11194.2	11060	0.0349608	0.594826		CBX1		SMG7
ENST00000358746	ENSG00000198677	protein_coding	TTC37	7348.24	17940.4	19216.2	6478.11	8090.56	8080.25	11192.3	10849.3	-0.37623	0.00109396		GEMIN4		GPR107
ENST00000330720	ENSG00000105438	protein_coding	KDELR1	9753.76	12244.9	9322.27	12380.5	11559	11863.6	11187.3	11040	0.112089	0.109687		KIF2C		PRKAR1A
ENST00000359867	ENSG00000213923	protein_coding	CSNK1E	10874	11314.7	10389	11275.3	9662.83	13604.8	11186.8	11045.7	0.0306524	0.663511		DNAJC11		DGKH
ENST00000307712	ENSG00000100934	protein_coding	SEC23A	8702.67	12255.3	11072.2	11422.9	11388	12267.9	11184.8	10996.3	0.107407	0.0627268		JTB		MTMR4
ENST00000276390	ENSG00000147416	protein_coding	ATP6V1B2	10249.7	13463.1	8971.07	11885.4	11263.1	11261.4	11182.3	11026.3	0.036085	0.608201		H2AX		FTSJ3
ENST00000264710	ENSG00000084733	protein_coding	RAB10	9251.45	12579.1	10607.8	11572.7	11369.8	11710.1	11181.8	11009	0.0768293	0.197166		ZBTB33		SGTA
ENST00000261349	ENSG00000070018	protein_coding	LRP6	9220.96	12433.9	11767.5	10343.2	10980.4	12320.6	11177.8	10987.7	0.00784677	0.892942		QKI		TUBG1
ENST00000242784	ENSG00000123144	protein_coding	TRIR	10389.9	13125.3	9093.5	11953	11489.6	10996.6	11174.7	11033.8	0.0374693	0.594524		ESYT1		CTDSP2
ENST00000519108	ENSG00000196591	protein_coding	HDAC2	8488.08	13523.2	12177	11046.3	10931.3	10861.6	11171.2	10963.7	-0.0229087	0.742811		DNAAF5		DYNC1LI2
ENST00000510025	ENSG00000133835	protein_coding	HSD17B4	9154.24	12032.4	10810.5	11234.3	11537.8	12257.8	11171.2	10998	0.113854	0.0185977		DCTPP1		EBNA1BP2
ENST00000380045	ENSG00000047634	protein_coding	SCML1	2597.9	3369.04	19188.2	11117.8	11408.2	19343	11170.7	10904.1	0.0250521	0.416102		SLF2		CDC42BPB
ENST00000375882	ENSG00000204435	protein_coding	CSNK2B	9293.62	11845.5	10082.3	11798.9	11492.1	12510.1	11170.4	11006.1	0.159868	0.00385485		SIKE1		HLA-A
ENST00000310528	ENSG00000165416	protein_coding	SUGT1	10851.8	15765.3	9973.34	9931.93	11046.7	9433.2	11167	10987.9	-0.102772	0.146839		SRSF7		VAPB
ENST00000013070	ENSG00000012963	protein_coding	UBR7	9465.1	12741.2	10013.8	11751.1	11345.1	11646.9	11160.5	10992.8	0.0772792	0.238463		LYRM7		BLMH
ENST00000230859	ENSG00000112941	protein_coding	TENT4A	6178.88	7903.76	12702.6	12290.4	12187	15695.2	11159.7	10959.1	0.170641	0.0211621		SEC13		JPT1
ENST00000593863	ENSG00000105372	protein_coding	RPS19	9186.65	12337.8	11487	10603.1	9860.18	13446.7	11153.6	10947.8	0.0215974	0.750149		EIF4A3		ERO1A
ENST00000295702	ENSG00000163479	protein_coding	SSR2	9479.58	12406.9	10604.5	11445	10708	12219	11143.8	10970.4	0.0659305	0.231558		RC3H2		HECTD1
ENST00000436473	ENSG00000147403	protein_coding	RPL10	8619.25	11370	11120.3	12160.1	9478.38	14096.6	11140.8	10941.2	0.0960113	0.177252		NDST1		ELK4
ENST00000612484	ENSG00000086758	protein_coding	HUWE1	8426.98	9499.84	10751.1	13003.4	11152.8	13952.4	11131.1	10979.5	0.229054	0.00252576		PPP3R1		CERS2
ENST00000316963	ENSG00000120992	protein_coding	LYPLA1	8337.57	12412.7	12113.6	10878.3	10279.3	12743.5	11127.5	10911.1	0.0292351	0.672429		RBM15B		RTF1
ENST00000344357	ENSG00000138430	protein_coding	OLA1	11584.6	16771.9	10176.9	8955.31	8752.27	10412.3	11108.9	10898.9	-0.216272	0.00565391		UBFD1		DNAJC10
ENST00000379638	ENSG00000129625	protein_coding	REEP5	9237.06	13910.5	11564.1	10696.6	10719.3	10516.6	11107.4	10913.3	-0.0684465	0.309195		SUDS3		TMEM230
ENST00000398665	ENSG00000104885	protein_coding	DOT1L	9709.49	11842.9	9752.41	11219	10791.9	13325	11106.8	10936.6	0.114246	0.0812402		TMEM30A		TCERG1
ENST00000615842	ENSG00000273768	snRNA	RNVU1-29	8860.85	10334.4	13243	14089.6	9942.28	10102.5	11095.4	10984.5	0.0226988	0.727311		TMEM209		IDE
ENST00000373731	ENSG00000112078	protein_coding	KCTD20	9520	12550.6	9712.15	11331.2	11127.3	12278.6	11086.6	10913.6	0.0917536	0.149411		NBR1		ANKRD52
ENST00000381647	ENSG00000205765	protein_coding	RIMOC1	9119.51	12489.5	9644	12287.6	12704.5	10241.6	11081.1	10938.7	0.0833633	0.239426		PPP2R2A		METAP2
ENST00000592224	ENSG00000160633	protein_coding	SAFB	9974.89	11599.4	7478.89	12651.3	12742.4	12005.1	11075.3	10955.4	0.137887	0.0554916		SMG7		RCC1
ENST00000254108	ENSG00000089280	protein_coding	FUS	10711.6	12332.3	5341.84	14497.1	13806.4	9758.18	11074.6	11007.1	0.0733442	0.202692		GPR107		SH3GLB1
ENST00000269856	ENSG00000141965	protein_coding	FEM1A	9718	12447	9220.99	11759	11289	12003	11072.8	10914.7	0.0958314	0.165989		PRKAR1A		NFIA
ENST00000040877	ENSG00000059588	protein_coding	TARBP1	7802.04	10188	12682	10364.8	10601.8	14795.5	11072.4	10858.9	0.0790557	0.254837		DGKH		TOP3A
ENST00000397977	ENSG00000104613	protein_coding	INTS10	8272.96	11384.6	11864.6	10759.7	10524.7	13616.9	11070.6	10863.5	0.0809287	0.248355		MTMR4		ATP5MK
ENST00000402868	ENSG00000183955	protein_coding	KMT5A	8975.94	11556.4	9742.63	12600.7	11447.9	12048.7	11062.1	10908.4	0.176231	0.00807796		FTSJ3		FKBP10
ENST00000399022	ENSG00000141425	protein_coding	RPRD1A	9395.14	13798.8	10737.7	10385.1	10250.4	11797.2	11060.7	10854.2	-0.0422164	0.500977		SGTA		RAB5C
ENST00000262460	ENSG00000101003	protein_coding	GINS1	9298.31	12207.6	9843.44	11803.3	10834.9	12367.3	11059.1	10888.1	0.116158	0.0643268		TUBG1		DAG1
ENST00000261951	ENSG00000113300	protein_coding	CNOT6	9294	12479.1	10088.4	10843.4	11479.3	12106.5	11048.4	10871.4	0.0887307	0.127499		CTDSP2		CD2AP
ENST00000360876	ENSG00000106263	protein_coding	EIF3B	13583.8	16741	6893.96	10261.9	9587.75	9213.53	11047	10920.4	-0.0696049	0.242542		DYNC1LI2		UBQLN4
ENST00000378119	ENSG00000112308	protein_coding	C6orf62	9155.52	12832.5	9874.14	11658.1	11289.2	11470.5	11046.6	10872.3	0.0779285	0.243795		EBNA1BP2		MMS22L
ENST00000270225	ENSG00000142230	protein_coding	SAE1	9355.17	12072.7	10248	12252.8	10766.7	11571	11044.4	10889.8	0.0851528	0.20246		CDC42BPB		PPP2R5D
ENST00000216038	ENSG00000100220	protein_coding	RTCB	9327.65	12351.6	9781.09	11529.1	11021	12245.3	11042.6	10870.4	0.108011	0.0813902		HLA-A		H2BC13
ENST00000264161	ENSG00000115866	protein_coding	DARS1	9155.83	13360.2	11070.1	10497.3	10320.1	11804.3	11034.6	10831.6	-0.0274273	0.640856		VAPB		DESI1
ENST00000308377	ENSG00000172716	protein_coding	SLFN11	9709.5	12563.8	11216.9	10506	9990.14	12203.8	11031.7	10851.6	-0.0297984	0.592716		BLMH		PAFAH1B1
ENST00000295920	ENSG00000163655	protein_coding	GMPS	8203.41	11509.6	12419.1	10114.8	10045	13870.7	11027.1	10805.6	0.0362444	0.606581		JPT1		COX7B
ENST00000342374	ENSG00000132824	protein_coding	SERINC3	9366.97	12313.6	9506.51	11839.8	11595.4	11533.4	11025.9	10869.7	0.106544	0.118308		ERO1A		BAG5
ENST00000397224	ENSG00000100350	protein_coding	FOXRED2	9641.18	12397.3	8843.22	11933.5	11516.2	11788.2	11019.9	10866.8	0.103852	0.142288		HECTD1		ARIH2
ENST00000426431	ENSG00000185591	protein_coding	SP1	8838.46	9889.16	12178.6	10623.4	10122.1	14459.1	11018.5	10841.3	0.0707926	0.313482		ELK4		API5
ENST00000546815	ENSG00000075856	protein_coding	SART3	9649.97	12240.3	9450.87	11455.7	11104.1	12201.4	11017	10856.1	0.0988849	0.135815		CERS2		DDX24
ENST00000672924	ENSG00000112245	protein_coding	PTP4A1	8426.69	12197.3	10632	10706.6	11376.9	12760.2	11016.6	10813.9	0.122938	0.0403462		RTF1		ALDH9A1
ENST00000242059	ENSG00000136193	protein_coding	SCRN1	9196.17	11995.8	10270.5	10627.7	10365.8	13638.8	11015.8	10820.4	0.0895233	0.173599		DNAJC10		ILRUN
ENST00000360467	ENSG00000134871	protein_coding	COL4A2	8746.63	9287.53	7473.33	12800.5	11835.7	15934.5	11013	10857.2	0.457109	2.6e-05		TMEM230		CHD1
ENST00000531224	ENSG00000029363	protein_coding	BCLAF1	9317.84	17077.5	16234.9	6602.78	8449.84	8313.93	10999.4	10728.5	-0.660648	7.62e-06		TCERG1		LRRC47
ENST00000250113	ENSG00000129245	protein_coding	FXR2	8799.77	11293.2	10016.3	11419.3	10889.2	13422.1	10973.3	10793.1	0.193062	0.000830855		IDE		LONP2
ENST00000648179	ENSG00000196715	protein_coding	VKORC1L1	9573.62	12995	9478.67	11074	10860.6	11797.5	10963.2	10787.6	0.0487194	0.471587		ANKRD52		CIAO1
ENST00000409226	ENSG00000082153	protein_coding	BZW1	11793.5	18742.4	8679.86	9109.13	9736.46	7650.35	10951.9	10752.1	-0.14407	0.0392125		METAP2		PAIP2
ENST00000318121	ENSG00000092853	protein_coding	CLSPN	10951.5	13606.5	8210.39	11427.2	11531.4	9973.79	10950.1	10826.5	0.00373767	0.955374		RCC1		FAM168B
ENST00000233078	ENSG00000071626	protein_coding	DAZAP1	9475.16	11929.8	8813.33	12099.6	12032.8	11342.5	10948.9	10810.8	0.122677	0.0859014		SH3GLB1		CD164
ENST00000271526	ENSG00000143294	protein_coding	PRCC	9572.85	12315	9222.17	11649.1	11230	11678.8	10944.7	10789.9	0.0927857	0.178329		NFIA		PSMD14
ENST00000291577	ENSG00000160221	protein_coding	GATD3	7775.36	10299.8	10860.3	11949.2	11229.1	13542.9	10942.8	10759.6	0.220026	0.00202849		TOP3A		CCAR1
ENST00000348547	ENSG00000125991	protein_coding	ERGIC3	9430.24	12201.5	9849.83	11295.8	10445.9	12413.7	10939.5	10767.4	0.0840453	0.179659		ATP5MK		GNB4
ENST00000286428	ENSG00000155959	protein_coding	VBP1	9440.94	16050.5	13243	8615.19	9429.48	8827.23	10934.4	10703.4	-0.306402	0.000299433		FKBP10		PBX2
ENST00000675286	ENSG00000144554	protein_coding	FANCD2	8649.04	11654	11034.5	11143.9	11273.9	11825.5	10930.1	10757.9	0.10144	0.0856251		RAB5C		YWHAH
ENST00000380518	ENSG00000139219	protein_coding	COL2A1	10493.3	12872.2	8200.44	10930.9	10099.2	12963.4	10926.6	10759	0.0387959	0.576457		DAG1		ARHGAP35
ENST00000319121	ENSG00000178502	protein_coding	KLHL11	9374.78	12388.3	10417.4	10793.8	10711.1	11865	10925.1	10751.9	0.0450495	0.373127		CD2AP		RNPEP
ENST00000261537	ENSG00000101752	protein_coding	MIB1	7642.82	12583.8	16075.9	7392.79	8465.07	13369.2	10921.6	10641.3	-0.0724088	0.245413		UBQLN4		LUC7L2
ENST00000381989	ENSG00000102699	protein_coding	PARP4	8900.93	12107.2	10579.8	10840.4	10732.6	12364.7	10920.9	10735.7	0.0898044	0.0674927		MMS22L		PTPRF
ENST00000298316	ENSG00000165527	protein_coding	ARF6	9053.33	11557.3	10526.1	11073	10435.1	12880.4	10920.8	10743.8	0.108985	0.0598482		PPP2R5D		KLHDC3
ENST00000373585	ENSG00000107625	protein_coding	DDX50	7954.42	11650.6	13348	9600.78	9865.55	13046.2	10910.9	10686.3	-0.00763852	0.912324		H2BC13		COPG1
ENST00000323076	ENSG00000136167	protein_coding	LCP1	9634.19	12823.9	8221.54	12135.2	11882.6	10699.9	10899.5	10756.9	0.0737136	0.291644		DESI1		XPO6
ENST00000360338	ENSG00000197714	protein_coding	ZNF460	9182.38	10713.3	9791.93	11663.9	10759.7	13260	10895.2	10740.2	0.182584	0.00489864		PAFAH1B1		YTHDF1
ENST00000264033	ENSG00000110395	protein_coding	CBL	8971.91	11408.4	9950.26	11396.9	10323.3	13304.9	10892.6	10714.1	0.144256	0.0244342		COX7B		CDK6
ENST00000260810	ENSG00000163781	protein_coding	TOPBP1	9405.93	15240.9	11445.1	9008.91	10460	9785.17	10891	10674	-0.15599	0.0303676		BAG5		CERS6
ENST00000353196	ENSG00000131473	protein_coding	ACLY	9158.5	10810	9082.63	12924.2	11735.3	11633.4	10890.7	10767.5	0.183714	0.0112032		ARIH2		MTHFD2
ENST00000394334	ENSG00000134602	protein_coding	STK26	8009.25	12298.7	13751.5	8937.69	9543.44	12784.6	10887.5	10648.4	-0.0456051	0.508481		API5		DHX33
ENST00000371335	ENSG00000005893	protein_coding	LAMP2	8147.06	11431.9	11110.5	10987.8	10781.3	12842.6	10883.5	10687.9	0.120868	0.0646008		DDX24		HMGB3
ENST00000580018	ENSG00000265354	protein_coding	TIMM23	9518.97	12637.3	9784.14	11356.3	10699.4	11246.7	10873.8	10712.1	0.0420323	0.528128		ALDH9A1		PDLIM5
ENST00000356476	ENSG00000197409	protein_coding	H3C4	11424.2	14653.4	6064.46	14106.3	12354.5	6639.38	10873.7	10808.6	0.00846102	0.867183		ILRUN		ATN1
ENST00000301071	ENSG00000167552	protein_coding	TUBA1A	7056.03	9261.76	10955.1	12660.4	11611.8	13668.2	10868.9	10694.1	0.258459	0.00144702		CHD1		NSF
ENST00000325324	ENSG00000086200	protein_coding	IPO11	9072.58	13155.8	10512	10537.4	10808.4	10985.3	10845.3	10659.9	-0.00631655	0.920479		LRRC47		CYC1
ENST00000361060	ENSG00000198380	protein_coding	GFPT1	8709.75	12047.6	12156.5	9440.69	9343.27	13350.9	10841.5	10623.1	-0.0192819	0.784219		LONP2		DPY19L3
ENST00000401878	ENSG00000184863	protein_coding	RBM33	10514	13874.9	9303.55	9581.16	9774.44	11956.3	10834.1	10648.7	-0.0534406	0.449107		CIAO1		APPL1
ENST00000376335	ENSG00000043355	protein_coding	ZIC2	10130.2	13846	8472.08	11175.5	10888.3	10420.5	10822.1	10664.4	0.00396446	0.954307		PAIP2		AIFM1
ENST00000301587	ENSG00000167863	protein_coding	ATP5PD	7819.85	11087.9	11704.1	11059	10294.1	12914.8	10813.3	10613.5	0.0891919	0.206011		FAM168B		MEGF8
ENST00000348581	ENSG00000174371	protein_coding	EXO1	8322.29	12115.8	12038.1	9712.24	9818.92	12800.7	10801.3	10583.4	-0.00304135	0.96535		CD164		PTCD3
ENST00000676789	ENSG00000082898	protein_coding	XPO1	9347.14	13010.9	11229.7	9814.91	10265.1	11089.8	10792.9	10608.1	-0.0861433	0.0991729		PSMD14		PIP5K1A
ENST00000438704	ENSG00000164104	protein_coding	HMGB2	8371.43	11414.5	11785.2	10389.9	9887.81	12897.1	10791	10592.2	0.0397442	0.567381		CCAR1		SRGAP2C
ENST00000443617	ENSG00000103657	protein_coding	HERC1	8564.85	10786.6	10828.1	10564.4	10459	13527.1	10788.3	10604.2	0.120952	0.074001		GNB4		THOC2
ENST00000417819	ENSG00000131828	protein_coding	PDHA1	6658.47	8504.94	12070	10693.3	11461.4	15312.6	10783.5	10578.5	0.146959	0.0404524		PBX2		MIDN
ENST00000393800	ENSG00000110075	protein_coding	PPP6R3	9641.24	12840.9	10261.8	10483	10367.2	11075.1	10778.2	10610.7	-0.0252555	0.675584		YWHAH		WDR77
ENST00000332118	ENSG00000182934	protein_coding	SRPRA	9500.73	12478.1	8654.45	11750.2	11148	11129.1	10776.8	10626.8	0.0776567	0.272991		ARHGAP35		SKP2
ENST00000313486	ENSG00000174238	protein_coding	PITPNA	8819.77	11278.9	9404.54	11681.4	11104	12359.2	10774.6	10614.5	0.197261	0.0008357		RNPEP		MYO1D
ENST00000265838	ENSG00000075239	protein_coding	ACAT1	7202.98	10301.4	13266.4	9647.34	9565.76	14618.8	10767.1	10531.4	0.0378602	0.562133		LUC7L2		ARID2
ENST00000548933	ENSG00000197111	protein_coding	PCBP2	9298.4	11364.6	9377.37	11609.7	11142.1	11803.6	10766	10622.7	0.138491	0.0340763		PTPRF		DCAF12
ENST00000317089	ENSG00000069345	protein_coding	DNAJA2	8655.42	11943.5	10346.8	10920.8	10630.9	12007.9	10750.9	10569.6	0.100982	0.049545		KLHDC3		ATP6V0C
ENST00000380943	ENSG00000112851	protein_coding	ERBIN	8974.27	14975.7	12710.7	8789.14	9956.68	9089.75	10749.4	10531.5	-0.199602	0.00776224		COPG1		SNRNP70
ENST00000291386	ENSG00000160075	protein_coding	SSU72	9045.12	12053.9	9964.54	11258.4	10592.1	11571.2	10747.5	10581.7	0.0827853	0.164471		XPO6		CUL4A
ENST00000642050	ENSG00000131238	protein_coding	PPT1	10436.7	14432.9	7590.75	11203.5	11255.6	9520.97	10740.1	10593.8	-0.00241015	0.970089		YTHDF1		MPHOSPH9
ENST00000265070	ENSG00000113384	protein_coding	GOLPH3	7317.84	10231.1	10199.6	12363.9	12137.3	12188.1	10739.6	10573.8	0.271452	0.000270522		CDK6		PPP5C
ENST00000371244	ENSG00000162409	protein_coding	PRKAA2	8609	15366	13641	7746	9568	9506	10739.3	10489.3	-0.224105	0.00469069		CERS6		SRGAP2
ENST00000331835	ENSG00000183291	protein_coding	SELENOF	8724.52	12234	10726.5	10817.6	10342	11566.6	10735.2	10553	0.0413048	0.462077		MTHFD2		PWP1
ENST00000330188	ENSG00000143549	protein_coding	TPM3	8819.82	12498	8003.47	12320.6	11689.8	10921.7	10708.9	10552.6	0.111933	0.11661		DHX33		MCM5
ENST00000502346	ENSG00000174695	protein_coding	TMEM167A	9147.09	15071.9	12066.5	8767.25	9656.51	9490.5	10700	10479.2	-0.215095	0.00340479		HMGB3		SOGA1
ENST00000375147	ENSG00000136937	protein_coding	NCBP1	9330.75	12946.6	8787.11	11579.7	11360.7	10142.8	10691.3	10541.1	0.0448756	0.523051		PDLIM5		AKAP11
ENST00000216121	ENSG00000184117	protein_coding	NIPSNAP1	6376.21	8031.1	13357.8	10054.2	9425.6	16889.1	10689	10452.2	0.0743421	0.216558		ATN1		SF3B4
ENST00000245960	ENSG00000101224	protein_coding	CDC25B	7512.06	9916.55	10195.2	11832	11575	13075.2	10684.3	10512.8	0.293545	3.01e-05		NSF		SESN3
ENST00000239906	ENSG00000120709	protein_coding	FAM53C	9798.63	12158.9	8572.09	11542.5	11070.5	10888.3	10671.8	10538.3	0.0644705	0.361939		CYC1		NOP2
ENST00000378330	ENSG00000167522	protein_coding	ANKRD11	9141.96	10767.9	7795.51	11179.5	11201.6	13909.9	10666.1	10505.6	0.196344	0.00884401		DPY19L3		TGOLN2
ENST00000311177	ENSG00000170689	protein_coding	HOXB9	9248	11893.9	9484	10517	10268	12577	10664.6	10489.6	0.0833097	0.195169		APPL1		SUZ12
ENST00000306773	ENSG00000171246	protein_coding	NPTX1	9140.69	11591.2	9843.01	10540.4	10453.9	12389.9	10659.9	10490.9	0.0976854	0.0832095		AIFM1		WDR45B
ENST00000360128	ENSG00000198042	protein_coding	MAK16	9252.52	13502.8	10500.8	9874.3	10309.2	10492.6	10655.4	10469.2	-0.0741844	0.251073		MEGF8		TIPRL
ENST00000216268	ENSG00000100426	protein_coding	ZBED4	7723	10382	10723	10558	10584	13888	10643	10443.8	0.158491	0.0264028		PTCD3		POLR2J3
ENST00000467957	ENSG00000065978	protein_coding	YBX1	9958.82	13114.3	8108.45	11267.9	10666.3	10710.7	10637.7	10488.7	0.0280484	0.68605		PIP5K1A		ZMPSTE24
ENST00000376663	ENSG00000168283	protein_coding	BMI1	9206.83	15047.6	11400.7	9317.54	9734.76	9095.84	10633.9	10426.2	-0.175927	0.0157842		SRGAP2C		ATAD3A
ENST00000650089	ENSG00000101310	protein_coding	SEC23B	8454.75	12331.8	9809.54	10873.3	10318.2	12010.4	10633	10439.3	0.0905716	0.145785		THOC2		DROSHA
ENST00000261173	ENSG00000070961	protein_coding	ATP2B1	7806.46	15170.6	13759.4	8800.79	9663.35	8576.68	10629.5	10383.7	-0.152723	0.0362329		MIDN		RTL6
ENST00000216044	ENSG00000100226	protein_coding	GTPBP1	8583.47	10346.7	10426.9	10644	10057.7	13711	10628.3	10452	0.130408	0.0616081		WDR77		TES
ENST00000618819	ENSG00000169410	protein_coding	PTPN9	7948.58	9982.65	10763.7	10991.5	10524.3	13530.9	10623.6	10445.3	0.167396	0.018345		SKP2		VAT1
ENST00000256255	ENSG00000133872	protein_coding	SARAF	9151.83	12505.4	9517.51	11343.2	10703.4	10499.5	10620.1	10464.6	0.0408363	0.555648		MYO1D		FKBP8
ENST00000322090	ENSG00000146729	protein_coding	NIPSNAP2	7068.06	10492.7	13368.3	9811.38	9710.89	13171.9	10603.9	10382.6	0.0256241	0.700544		ARID2		EDF1
ENST00000355057	ENSG00000197238	protein_coding	H4C11	8668.58	11667.1	12168.5	10141.8	8511.68	12455.4	10602.2	10404.9	-0.0320631	0.649062		DCAF12		DIDO1
ENST00000553532	ENSG00000111602	protein_coding	TIMELESS	8789.29	10862.9	10261.7	10504.8	10058.2	13064.2	10590.2	10416.6	0.111181	0.0870808		ATP6V0C		CYFIP1
ENST00000392246	ENSG00000116030	protein_coding	SUMO1	11694.2	17752.9	9414.56	8316.67	8574.49	7763.89	10586.1	10394.3	-0.270373	0.00260429		SNRNP70		APEX1
ENST00000337714	ENSG00000121057	protein_coding	AKAP1	8599.43	10836.2	9785.63	10882.9	10922.9	12445.3	10578.7	10416	0.196915	3.6e-05		CUL4A		CSNK2A2
ENST00000508832	ENSG00000251562	lncRNA	MALAT1	7676.35	10046.8	17147	7576.66	7991.61	13030.8	10578.2	10354.1	-0.057488	0.327197		MPHOSPH9		NLN
ENST00000225665	ENSG00000108528	protein_coding	SLC25A11	8067.6	10183.9	10350.9	11329.4	10692	12842.4	10577.7	10410.9	0.201531	0.00204823		PPP5C		PRPF4B
ENST00000400968	ENSG00000116747	protein_coding	RO60	7956.25	18202.8	17389	5671.77	7422.27	6744.3	10564.4	10249	-0.792287	1.63e-05		SRGAP2		ZNF142
ENST00000380733	ENSG00000164985	protein_coding	PSIP1	7367.06	12361.6	17659	7291.31	8150.83	10543	10562.1	10313.9	-0.127865	0.0574327		PWP1		BMPR2
ENST00000647230	ENSG00000127616	protein_coding	SMARCA4	8870.08	10917.1	7674.19	12187.9	12560.7	11091	10550.2	10429.4	0.177207	0.0178239		MCM5		GNPNAT1
ENST00000375859	ENSG00000106723	protein_coding	SPIN1	8557.68	11493.3	10089.2	10594.4	10622	11940.5	10549.5	10375.7	0.122034	0.00763038		SOGA1		EIF2AK4
ENST00000272542	ENSG00000144136	protein_coding	SLC20A1	9364.43	12327	8867.91	11112	10877.6	10743.4	10548.7	10399.8	0.0563466	0.421903		AKAP11		PIP4K2B
ENST00000684430	ENSG00000112695	protein_coding	COX7A2	7858.27	10194.1	11948.7	10677.9	9627.34	12972.7	10546.5	10361.3	0.0654716	0.353903		SF3B4		AKT2
ENST00000307602	ENSG00000168172	protein_coding	HOOK3	8399.39	11913.8	12260.6	9270.73	9694.18	11727.2	10544.3	10344.5	-0.0479487	0.490915		SESN3		TUBB2B
ENST00000360003	ENSG00000197771	protein_coding	MCMBP	9420.69	12275.5	9220.31	11050.3	9930.62	11314.4	10535.3	10376.5	0.0388201	0.570687		NOP2		MBTPS1
ENST00000323468	ENSG00000178202	protein_coding	POGLUT3	8982.75	12840.8	10881.1	9516.16	10008.8	10980.3	10535	10346	-0.0758464	0.177479		TGOLN2		NCAPG2
ENST00000394518	ENSG00000170776	protein_coding	AKAP13	9676.46	12450.6	8481.55	11196.4	10665.3	10712.6	10530.5	10387.7	0.0438276	0.534266		SUZ12		AK2
ENST00000371621	ENSG00000196396	protein_coding	PTPN1	8582.52	11646	9260.21	10739.7	11068	11817.8	10519.1	10349.2	0.148023	0.0128782		WDR45B		KLHDC10
ENST00000242577	ENSG00000088986	protein_coding	DYNLL1	9220.34	12436	8761.01	11826.9	11106.1	9682.11	10505.4	10370.5	0.0468538	0.503236		TIPRL		GNA13
ENST00000374257	ENSG00000119314	protein_coding	PTBP3	8835.97	12321.7	11096.5	9410.75	10145.1	11195.6	10500.9	10315.8	-0.0514506	0.371784		POLR2J3		CUL1
ENST00000225792	ENSG00000108654	protein_coding	DDX5	10434.8	13504.6	7796.48	11196.3	11195.6	8876.07	10500.7	10382.5	-0.00315045	0.961155		ZMPSTE24		INTS3
ENST00000309190	ENSG00000153113	protein_coding	CAST	8197.98	11683.5	11170.8	10224	10140.1	11572.2	10498.1	10310.4	0.0317608	0.619181		ATAD3A		RPA2
ENST00000424340	ENSG00000243716	protein_coding	NPIPB5	10206.2	11586	10272.7	9210.06	9460.42	12158	10482.2	10330.2	-0.0425942	0.536393		DROSHA		AASDHPPT
ENST00000339872	ENSG00000189403	protein_coding	HMGB1	9190.22	14752	10605.5	10280.9	10515.5	7530.55	10479.1	10309.3	-0.0854937	0.210577		RTL6		HMGCR
ENST00000312377	ENSG00000161800	protein_coding	RACGAP1	8820.55	11251.6	10209.4	10142.2	10989	11451.5	10477.4	10320.3	0.0861509	0.107673		TES		MRPS35
ENST00000470985	ENSG00000111716	protein_coding	LDHB	8570.11	12149	11170.6	10883.6	9025	11044.4	10473.8	10292.4	-0.0224163	0.743409		VAT1		MUC16
ENST00000234453	ENSG00000116095	protein_coding	PLEKHA3	10888	14887.8	9124.55	8638.45	9058.88	10190.3	10464.6	10285.3	-0.142749	0.0495875		FKBP8		TSPYL2
ENST00000503362	ENSG00000129128	protein_coding	SPCS3	9049.98	13715.4	10331.5	9785.07	10178.9	9700.89	10460.3	10275.9	-0.0847434	0.221502		EDF1		WDR33
ENST00000355264	ENSG00000185009	protein_coding	AP3M1	8643.32	12150.6	10526	9883.97	9787.99	11730.5	10453.7	10263.5	0.00468592	0.935027		DIDO1		CBX2
ENST00000345254	ENSG00000176986	protein_coding	SEC24C	9521.2	12115.6	7818.67	11707.4	10960.7	10582.3	10451	10319.3	0.0714141	0.307449		CYFIP1		BAG6
ENST00000608083	ENSG00000097021	protein_coding	ACOT7	7409.71	9540.26	10725.9	11090.6	10530.5	13323.3	10436.7	10259	0.1829	0.012437		APEX1		ECH1
ENST00000358675	ENSG00000154380	protein_coding	ENAH	8477.15	12233.7	10248.2	10270.5	10498.2	10869.5	10432.9	10253.9	0.0298595	0.619252		CSNK2A2		FKBP5
ENST00000554989	ENSG00000166165	protein_coding	CKB	8538.39	10006.6	10663	10637.1	10315.9	12390	10425.1	10273.9	0.119833	0.074117		NLN		KMT2B
ENST00000369984	ENSG00000172534	protein_coding	HCFC1	9662.69	11986.4	7393.54	11593.9	10786.2	11094.2	10419.5	10286.9	0.0768142	0.269026		PRPF4B		TBC1D4
ENST00000607833	ENSG00000204256	protein_coding	BRD2	7862.25	9778.96	10420.6	9787.3	9834.16	14817	10416.7	10215.5	0.123222	0.0863483		ZNF142		SBNO1
ENST00000352480	ENSG00000130707	protein_coding	ASS1	6892.13	8777.9	15274.6	6875.17	6044.6	18615.6	10413.3	10116.2	-0.0010851	0.981933		BMPR2		CCAR2
ENST00000366645	ENSG00000116903	protein_coding	EXOC8	8796	12282	9821	10266	10324	10982	10411.8	10238.7	0.0280308	0.636423		GNPNAT1		ADD2
ENST00000263063	ENSG00000107951	protein_coding	MTPAP	8661.38	11952.1	10774.7	9992.81	9894.71	11161.9	10406.3	10228.9	-0.0102318	0.846287		EIF2AK4		INSIG1
ENST00000257181	ENSG00000134748	protein_coding	PRPF38A	9571.09	13662.5	9416.45	10099.9	10110.3	9576.43	10406.1	10240.7	-0.0610148	0.387527		PIP4K2B		PPTC7
ENST00000262461	ENSG00000064651	protein_coding	SLC12A2	8485.51	12561.5	10414.6	9905.91	10720.3	10294.2	10397	10218.1	-0.00890663	0.893197		AKT2		HMGA2
ENST00000299505	ENSG00000166398	protein_coding	GARRE1	8224.82	10530.5	10335.1	10441.9	9723.17	13098.8	10392.4	10211.2	0.117015	0.0872827		TUBB2B		SMAD5
ENST00000315588	ENSG00000063322	protein_coding	MED29	9590.03	11894.9	8292.15	11157.2	10664.2	10699.6	10383	10250.8	0.0605866	0.391278		MBTPS1		MTA2
ENST00000330387	ENSG00000182158	protein_coding	CREB3L2	8668.12	11117	9549.74	10373	9858.02	12725.7	10381.9	10206.2	0.115246	0.0711355		NCAPG2		ASPM
ENST00000558815	ENSG00000108107	protein_coding	RPL28	8676.41	11321	10859.9	9780.53	9642.3	11995.8	10379.3	10201.8	0.0162414	0.79453		AK2		CHAF1B
ENST00000439561	ENSG00000129083	protein_coding	COPB1	8170.76	13019.6	11416.3	9201.31	10013.2	10367.5	10364.8	10158.8	-0.0767061	0.26504		KLHDC10		NDUFV1
ENST00000451270	ENSG00000182718	protein_coding	ANXA2	9169.32	11648.2	8700.67	11182	10570.8	10914.5	10364.3	10223.1	0.0849464	0.223288		GNA13		UBE2M
ENST00000547773	ENSG00000187109	protein_coding	NAP1L1	9975.66	15307.7	8782.87	10000.7	10107.6	7969.55	10357.3	10190.9	-0.0791246	0.238798		CUL1		RBSN
ENST00000259154	ENSG00000136636	protein_coding	KCTD3	8871.61	12836.9	9885.41	10165.8	10608.6	9757.02	10354.2	10188.5	-0.0214545	0.756433		INTS3		ARHGAP21
ENST00000685324	ENSG00000151503	protein_coding	NCAPD3	7485.41	10381.6	8665.47	10720.9	10387.2	14462.9	10350.6	10144.8	0.26676	0.00043656		RPA2		ANAPC5
ENST00000393436	ENSG00000127314	protein_coding	RAP1B	9107.83	14276.6	10768.8	9181.95	9667.72	9073	10346	10154.1	-0.156674	0.0280453		AASDHPPT		MYL6
ENST00000366687	ENSG00000154429	protein_coding	CCSAP	8290.21	12102.7	11044	9426.93	9559.47	11637	10343.4	10142.7	-0.023253	0.722052		HMGCR		KIAA1143
ENST00000368235	ENSG00000163382	protein_coding	NAXE	8664.8	10985.2	10106.9	10497.1	9518.15	12176.5	10324.8	10157.4	0.0781351	0.214397		MRPS35		LIN7C
ENST00000242351	ENSG00000105939	protein_coding	ZC3HAV1	9083.15	12913	7616.33	11417.1	11560.3	9352.37	10323.7	10183.1	0.045615	0.495602		MUC16		RAB14
ENST00000405646	ENSG00000182979	protein_coding	MTA1	6780.65	8983.81	11623.7	9497.91	10134.6	14921.3	10323.7	10109	0.103134	0.132014		TSPYL2		H2AC21
ENST00000263694	ENSG00000060688	protein_coding	SNRNP40	9308.88	12159	9259.23	10022.9	10058.7	11131.2	10323.3	10162.3	0.0153449	0.813745		WDR33		TMA7
ENST00000249064	ENSG00000159873	protein_coding	CCDC117	9035.69	12156.5	8945.07	10826.3	10817.1	10127.6	10318.1	10172.4	0.0452299	0.518957		CBX2		GJC1
ENST00000389005	ENSG00000074356	protein_coding	NCBP3	8957.22	11572.5	9466.3	10444.5	10276.8	11134.1	10308.6	10153.9	0.067289	0.251349		BAG6		MRPS15
ENST00000355296	ENSG00000103423	protein_coding	DNAJA3	8457.03	11272.4	10255	10094.1	9477.68	12277.1	10305.6	10123.1	0.0595581	0.349108		ECH1		ADNP
ENST00000579991	ENSG00000264364	protein_coding	DYNLL2	9590	11508	7183	11791	11476	10284	10305.3	10196.5	0.084353	0.218849		FKBP5		ATP9A
ENST00000360426	ENSG00000124214	protein_coding	STAU1	9366.38	11812.9	8450.93	10956.1	10689.6	10541.4	10302.9	10168.1	0.0618375	0.38099		KMT2B		PGM1
ENST00000234626	ENSG00000097046	protein_coding	CDC7	8903.09	13694.9	12442.5	7921.12	8810.07	10017.8	10298.2	10086.4	-0.244892	0.000826274		TBC1D4		EIF3J
ENST00000564079	ENSG00000137822	protein_coding	TUBGCP4	8746.59	11619.5	9667.24	10026.8	9873.78	11823.9	10293	10119	0.0615368	0.277528		SBNO1		STC2
ENST00000037869	ENSG00000035141	protein_coding	FAM136A	9839.2	13230.4	8145.91	10841.9	10203.2	9496.96	10292.9	10152.4	-0.00826487	0.904079		CCAR2		DCTN1
ENST00000286371	ENSG00000069849	protein_coding	ATP1B3	8754.11	11576.2	9590.79	10856	9933.24	11039.5	10291.6	10134.5	0.0675572	0.272971		ADD2		MGA
ENST00000683722	ENSG00000142208	protein_coding	AKT1	7432.57	9229.43	10692.9	10601	10403.5	13387.1	10291.1	10117.1	0.167034	0.0224371		INSIG1		PCNX1
ENST00000473989	ENSG00000157741	protein_coding	UBN2	8592.16	11865.4	10749.2	9083.13	9871.01	11581.3	10290.4	10102.5	-0.0227324	0.715367		PPTC7		TM9SF4
ENST00000505658	ENSG00000108848	protein_coding	LUC7L3	8861.08	13194.4	14860.6	7199.89	7824.08	9784.55	10287.4	10074.3	-0.301654	0.000810535		HMGA2		ZNF483
ENST00000396618	ENSG00000100473	protein_coding	COCH	8514.48	12407.8	9793.84	10453.9	10110.7	10433.6	10285.7	10111.7	0.015919	0.807666		SMAD5		DYNC2H1
ENST00000252599	ENSG00000130309	protein_coding	COLGALT1	9151.1	11537.2	8329.92	10986.3	10642.5	11035.1	10280.4	10140	0.093476	0.184762		MTA2		NDUFB9
ENST00000269143	ENSG00000141385	protein_coding	AFG3L2	7435.04	10973.6	10323.2	10269.8	9850.16	12815.5	10277.9	10072.5	0.119314	0.0862941		ASPM		ACAT2
ENST00000456936	ENSG00000134970	protein_coding	TMED7	8924.6	13613.3	10453.8	9553.51	9832.63	9273.68	10275.3	10094	-0.109876	0.115412		CHAF1B		FUBP3
ENST00000613099	ENSG00000048707	protein_coding	VPS13D	7450.88	9899.44	12262.2	9212.47	9585.82	13223.9	10272.5	10072.2	0.0385257	0.574424		NDUFV1		PTPA
ENST00000303127	ENSG00000169223	protein_coding	LMAN2	8831.74	11201.7	9181.91	11106.9	10237.7	11032.2	10265.4	10121.7	0.102594	0.115053		UBE2M		M6PR
ENST00000371538	ENSG00000162377	protein_coding	COA7	10029.8	13503.3	7562.54	10980.3	10645	8867.11	10264.7	10135.6	-0.00465582	0.942884		RBSN		LSM3
ENST00000301732	ENSG00000167972	protein_coding	ABCA3	6623.48	8259.73	11229.6	10119	9807.61	15539.2	10263.1	10054.9	0.132284	0.058933		ARHGAP21		IK
ENST00000359526	ENSG00000130816	protein_coding	DNMT1	9534.05	11658.6	7204.63	11762.4	11620.6	9794.88	10262.5	10156.5	0.0736706	0.275741		ANAPC5		PIEZO1
ENST00000359568	ENSG00000160299	protein_coding	PCNT	9258.44	10488.2	5959.15	12283.4	11966.1	11582	10256.2	10150.9	0.14775	0.0388348		MYL6		PLCG1
ENST00000361272	ENSG00000198791	protein_coding	CNOT7	8772.86	13548.3	10152.4	9668.15	9669.08	9659.03	10245	10056.9	-0.0895157	0.194471		KIAA1143		ACAA2
ENST00000371361	ENSG00000173145	protein_coding	NOC3L	8765.27	14848.7	12070.1	8032.98	8777.46	8955.31	10241.6	10018.5	-0.279378	0.000407813		LIN7C		FLOT2
ENST00000426907	ENSG00000086758	protein_coding	HUWE1	7555.98	9696.7	10563.8	10470	9505.7	13626	10236.4	10049.1	0.129601	0.0718741		RAB14		TMEM259
ENST00000422989	ENSG00000167378	protein_coding	IRGQ	10035.4	11988.3	5821.53	12491.3	11322	9747.8	10234.4	10140.5	0.0592001	0.331203		H2AC21		KDM4A
ENST00000619426	ENSG00000277791	protein_coding	PSMB3	9221.27	12234.4	8402.09	11152.7	10352.4	10018.3	10230.2	10090.5	0.0392328	0.577477		TMA7		NR1D2
ENST00000299166	ENSG00000166136	protein_coding	NDUFB8	8679.75	11413.9	9716.55	10475.4	9649.2	11400.4	10222.5	10058.9	0.0632398	0.270206		GJC1		TRA2B
ENST00000373204	ENSG00000092847	protein_coding	AGO1	9824.65	12349.1	8106.87	10591.4	10134.2	10314.8	10220.2	10085.4	0.0157785	0.821717		MRPS15		FLII
ENST00000674426	ENSG00000092847	protein_coding	AGO1	9824.65	12349.1	8106.87	10591.4	10134.2	10314.8	10220.2	10085.4	0.0157785	0.821717		ADNP		GTF2H3
ENST00000700518	ENSG00000115760	protein_coding	BIRC6	8392.26	10804.8	10061.3	9973.05	11804.7	10215.6	10208.6	10070.9	0.0766546	0.271344		ATP9A		SLC23A2
ENST00000253861	ENSG00000131558	protein_coding	EXOC4	7771.96	10045.7	11143.2	9545.53	9287.27	13444.9	10206.4	10012	0.0651453	0.355781		PGM1		ITPR2
ENST00000566130	ENSG00000149925	protein_coding	ALDOA	8395.6	10755.3	8888.85	11438.1	10606.7	11149.8	10205.7	10063.6	0.170372	0.00973733		EIF3J		PNRC2
ENST00000648991	ENSG00000229807	lncRNA	XIST	6100.89	7520.19	14490.3	7854.69	9349.85	15881.2	10199.5	9966.98	0.0329595	0.541695		STC2		PRKAA1
ENST00000372805	ENSG00000131236	protein_coding	CAP1	8928.14	10586.4	8933.67	10785.9	11166.4	10789.2	10198.3	10075.1	0.127692	0.0610255		DCTN1		SPTLC2
ENST00000255390	ENSG00000133028	protein_coding	SCO1	8947.71	11693.2	9240.44	10439	10014.2	10848.7	10197.2	10044	0.0487453	0.442259		MGA		SEC22B
ENST00000308580	ENSG00000138594	protein_coding	TMOD3	9084.85	12586.4	9532.57	9958.76	10081.8	9900.56	10190.8	10032.1	-0.0324012	0.632152		PCNX1		WDR11
ENST00000380843	ENSG00000101365	protein_coding	IDH3B	8501.73	10851.8	9275.27	11005.3	10440.7	11034.3	10184.8	10040.7	0.137585	0.0242548		TM9SF4		DDX39A
ENST00000297293	ENSG00000164715	protein_coding	LMTK2	9007.88	11487.7	8487	10751.2	10488.3	10883	10184.2	10041.6	0.0874388	0.208254		ZNF483		AGFG1
ENST00000331491	ENSG00000183598	protein_coding	H3C13	9421.1	11632.3	9533.25	10608.9	9287.06	10617.4	10183.3	10043.2	-0.00339123	0.959762		DYNC2H1		GAN
ENST00000367498	ENSG00000116679	protein_coding	IVNS1ABP	7330.42	10671.7	11596.6	9217.34	9278.57	12889.9	10164.1	9950.84	0.0348657	0.618169		NDUFB9		CEP170
ENST00000420115	ENSG00000091527	protein_coding	CDV3	9076.56	12265.3	8950.86	10237	10266.1	10142.5	10156.4	10004.7	0.0132649	0.847978		ACAT2		ARHGAP19
ENST00000383869	ENSG00000206596	snRNA	RNU1-27P	8860.85	10334.4	13243	8449.07	9942.28	10102.5	10155.3	10016.5	-0.081707	0.247047		FUBP3		SOX12
ENST00000384278	ENSG00000207005	snRNA	RNU1-2	8860.85	10334.4	13243	8449.07	9942.28	10102.5	10155.3	10016.5	-0.081707	0.247047		PTPA		SUGP2
ENST00000384659	ENSG00000207389	snRNA	RNU1-4	8860.85	10334.4	13243	8449.07	9942.28	10102.5	10155.3	10016.5	-0.081707	0.247047		M6PR		TOR1AIP2
ENST00000597224	ENSG00000105202	protein_coding	FBL	8236.83	11015	9762.77	10371.6	9391.15	12141.9	10153.2	9976.17	0.0959642	0.131671		LSM3		FUCA2
ENST00000225603	ENSG00000108468	protein_coding	CBX1	8529.95	11287.5	9254.51	10884.1	10159.9	10719.2	10139.2	9989.69	0.0930288	0.145397		IK		SRPK2
ENST00000319004	ENSG00000179409	protein_coding	GEMIN4	8901.07	11152.5	8388.73	11097.7	10457.4	10834.3	10138.6	10003.5	0.107995	0.123284		PIEZO1		RAD23A
ENST00000372224	ENSG00000142945	protein_coding	KIF2C	7670.61	10019.9	10472.1	10174.8	9835.96	12608.9	10130.4	9953.04	0.125321	0.0712671		PLCG1		UTP25
ENST00000377577	ENSG00000007923	protein_coding	DNAJC11	8466.18	10897.7	8627.35	10990.4	10605.4	11167.1	10125.7	9980.26	0.158075	0.0162012		ACAA2		LATS1
ENST00000271843	ENSG00000143543	protein_coding	JTB	8793.18	11878.8	8900.64	10773.8	9993.82	10403.1	10123.9	9972.34	0.0491095	0.474945		FLOT2		MTHFD1L
ENST00000530167	ENSG00000188486	protein_coding	H2AX	7387.85	9718.95	9630.8	10806.7	10576.6	12615.1	10122.7	9953.3	0.259068	6.79e-05		TMEM259		ANKRD27
ENST00000326624	ENSG00000177485	protein_coding	ZBTB33	7793.72	12680.4	12850.2	7874.08	9084.33	10393.2	10112.6	9890.88	-0.122816	0.0874662		KDM4A		TRIB1
ENST00000361758	ENSG00000112531	protein_coding	QKI	7865.14	11039.5	8818.05	10529.8	10990.8	11416.5	10110	9942.59	0.193617	0.00155377		NR1D2		E2F2
ENST00000394048	ENSG00000139641	protein_coding	ESYT1	8537.01	10704.3	8225.53	11516.5	11219	10429.3	10105.3	9981.91	0.147584	0.0402879		TRA2B		BRI3BP
ENST00000297440	ENSG00000164818	protein_coding	DNAAF5	8350.99	11208.1	8863.28	10717	10224.2	11245.2	10101.5	9942.48	0.133743	0.0320027		FLII		EIF4A2
ENST00000319285	ENSG00000179958	protein_coding	DCTPP1	8531.85	10682.6	9345.47	10832.2	10036	11153.1	10096.9	9953.15	0.125845	0.034076		GTF2H3		PSMD7
ENST00000304332	ENSG00000113648	protein_coding	MACROH2A1	8331.89	11721	8044.81	11421.8	10909.4	10149.4	10096.4	9949.79	0.103612	0.146517		SLC23A2		RRP12
ENST00000238961	ENSG00000119906	protein_coding	SLF2	8861.96	13354.5	10355.8	8657.42	9727.29	9539.29	10082.7	9896.98	-0.134592	0.048457		ITPR2		CDK2
ENST00000060969	ENSG00000052723	protein_coding	SIKE1	8233.09	12656.8	11680.8	8371.44	9571.84	9878.7	10065.4	9869.47	-0.129381	0.063841		PNRC2		MAP2K2
ENST00000313117	ENSG00000115875	protein_coding	SRSF7	8393.99	11503.2	9407.45	10458.1	9923.82	10685.5	10062	9901.83	0.0671534	0.267142		PRKAA1		ZNF24
ENST00000541630	ENSG00000132341	protein_coding	RAN	8998.03	11868	8405.58	11450.2	8962.7	10683.1	10061.3	9912.7	0.0410849	0.559531		SPTLC2		CLPB
ENST00000379380	ENSG00000186687	protein_coding	LYRM7	8325.67	13183.8	11366.4	8610.8	9579.55	9289.65	10059.3	9864.93	-0.144534	0.0396961		SEC22B		PSMA6
ENST00000377093	ENSG00000054523	protein_coding	KIF1B	8335.7	11243.6	9693.08	9739.85	9912.03	11426.9	10058.5	9887.63	0.0736684	0.139721		WDR11		OSBP
ENST00000350697	ENSG00000157020	protein_coding	SEC13	8490.68	10948.7	8878	10742.3	10096.3	11189.7	10057.6	9908.08	0.1305	0.0363696		DDX39A		DVL3
ENST00000647795	ENSG00000141543	protein_coding	EIF4A3	8224.98	10982.7	8414.46	11223.2	10898.7	10558.4	10050.4	9909.14	0.149148	0.0336304		AGFG1		COX15
ENST00000309268	ENSG00000156508	protein_coding	EEF1A1	9079.83	12610.1	10216.9	8686.52	8868.15	10826	10047.9	9863.29	-0.122595	0.0507826		GAN		CNOT9
ENST00000357244	ENSG00000056586	protein_coding	RC3H2	7809	12226.8	10720	9211.25	10133.8	10183.3	10047.4	9855.45	-0.0279417	0.682433		CEP170		GORASP2
ENST00000261797	ENSG00000070614	protein_coding	NDST1	8343.89	10705.6	8048.28	11428.4	10874.8	10866	10044.5	9909.75	0.171354	0.0166886		ARHGAP19		MYL12B
ENST00000234310	ENSG00000221823	protein_coding	PPP3R1	8527.48	11643	9081.61	10259.5	10120.1	10621.7	10042.2	9883.59	0.063001	0.321244		SOX12		TMED8
ENST00000563281	ENSG00000259956	protein_coding	RBM15B	8649	11197	8152	11239	10678	10315	10038.3	9906.03	0.10755	0.130773		SUGP2		GTSE1
ENST00000581693	ENSG00000108654	protein_coding	DDX5	9447.48	13584.5	7406.74	11724.1	10104.5	7914.54	10030.3	9902.3	-0.00296141	0.96195		TOR1AIP2		METTL2B
ENST00000395878	ENSG00000103353	protein_coding	UBFD1	9613.73	12481.6	7468.94	10905.1	10321	9383.67	10029	9904.2	0.0191818	0.775856		FUCA2		CHAMP1
ENST00000543473	ENSG00000111707	protein_coding	SUDS3	8247.3	10584.3	9696.19	10028.3	9853.06	11761.8	10028.5	9865.92	0.120907	0.0229041		SRPK2		RAB8A
ENST00000230461	ENSG00000112697	protein_coding	TMEM30A	8971.26	13574.4	9918.13	8969.84	9352.65	9384.03	10028.4	9844.75	-0.132491	0.0557292		RAD23A		ZNF598
ENST00000397622	ENSG00000146842	protein_coding	TMEM209	8822.63	12123.3	9157.67	10177.5	9655.37	10227	10027.3	9868.88	0.00253056	0.969807		UTP25		BTBD2
ENST00000590996	ENSG00000188554	protein_coding	NBR1	7603.09	10649.2	10077.7	9912.38	9635.3	12259.1	10022.8	9834.58	0.110678	0.0968065		LATS1		FOXO3
ENST00000380737	ENSG00000221914	protein_coding	PPP2R2A	8704.81	12537.3	10171.1	9015.13	9725.97	9980.98	10022.5	9847.03	-0.0895982	0.14632		MTHFD1L		MGAT5
ENST00000515829	ENSG00000116698	protein_coding	SMG7	8180.71	10340.2	9524.13	10392.7	9954.52	11699.3	10015.3	9860.22	0.157421	0.00289531		ANKRD27		ORC2
ENST00000347136	ENSG00000148358	protein_coding	GPR107	8785.14	11028.8	9101.65	9936.83	9903.17	11333	10014.8	9862.94	0.0804437	0.173089		TRIB1		NDUFA1
ENST00000358598	ENSG00000108946	protein_coding	PRKAR1A	7947.06	11784.7	6970.51	11931.6	10372	11075.5	10013.6	9848.48	0.131284	0.0673653		E2F2		LAMP1
ENST00000481456	ENSG00000198563	protein_coding	DDX39B	9234.78	11226.6	9482.62	9695.68	9651.61	10786.2	10012.9	9871.94	0.00330128	0.955918		BRI3BP		PCMT1
ENST00000261491	ENSG00000102780	protein_coding	DGKH	7533.48	13418.7	14677.4	6479.93	7816.79	10140.9	10011.2	9754.75	-0.180226	0.0172824		EIF4A2		ME1
ENST00000323456	ENSG00000108389	protein_coding	MTMR4	8028.18	11473.9	8990.35	10403.1	10074	11096	10010.9	9838.61	0.113378	0.0683233		PSMD7		TBC1D9B
ENST00000427159	ENSG00000108592	protein_coding	FTSJ3	9614.15	11666.3	6266.66	12029.4	11507.6	8977.99	10010.3	9921.6	0.0584918	0.349009		RRP12		PDXK
ENST00000221566	ENSG00000104969	protein_coding	SGTA	8714.82	11186.9	8280.28	10872.2	10124.1	10875.1	10008.9	9866.46	0.104621	0.133382		CDK2		SIN3A
ENST00000251413	ENSG00000131462	protein_coding	TUBG1	8550.75	11030	8481.26	11139.3	10381.7	10442.4	10004.2	9868.97	0.112104	0.108486		MAP2K2		CLUH
ENST00000398073	ENSG00000175215	protein_coding	CTDSP2	7588.22	9859.37	9645.24	10155.9	9916.67	12827.2	9998.76	9822.56	0.184837	0.00633347		ZNF24		EXOC2
ENST00000258198	ENSG00000135720	protein_coding	DYNC1LI2	9279.78	12476.7	8902.68	9799.86	9531.35	10000	9998.39	9844.76	-0.0342633	0.621297		CLPB		VAMP3
ENST00000568544	ENSG00000103495	protein_coding	MAZ	9824.1	12323	7982.16	10480	9659.56	9712.55	9996.9	9869.89	-0.00454336	0.947855		PSMA6		TNRC18
ENST00000236051	ENSG00000117395	protein_coding	EBNA1BP2	9167.63	12062.9	8506.21	10442.8	9821.52	9939.72	9990.14	9849.1	0.0140381	0.841715		OSBP		PPAT
ENST00000559043	ENSG00000198752	protein_coding	CDC42BPB	7757.61	9292.1	9787.66	10130	9608.31	13294	9978.29	9810.17	0.160402	0.0256643		DVL3		PPP6R1
ENST00000376809	ENSG00000206503	protein_coding	HLA-A	8519.45	10950.3	8577.28	10743.9	10214.8	10830	9972.6	9830.02	0.121329	0.0685571		COX15		CPSF3
ENST00000475243	ENSG00000124164	protein_coding	VAPB	8934.96	11578	9119.12	9732.88	9543.9	10901.4	9968.38	9812.16	0.0181918	0.770593		CNOT9		UHMK1
ENST00000261714	ENSG00000108578	protein_coding	BLMH	8923.93	11928.6	8626.86	10305.6	9785.65	10234.9	9967.59	9818.52	0.0261007	0.706645		GORASP2		ANKRD40
ENST00000409753	ENSG00000189159	protein_coding	JPT1	8557.16	10792.2	9102.48	10390.9	9938.08	11007.9	9964.77	9819.64	0.107581	0.0644122		MYL12B		CDC42
ENST00000395686	ENSG00000197930	protein_coding	ERO1A	8050.16	11052.5	9959.11	9695.58	9576.08	11446.9	9963.38	9787.55	0.0641938	0.255498		TMED8		BRK1
ENST00000692835	ENSG00000092148	protein_coding	HECTD1	8077.84	12083	10865.5	8534.18	9861.71	10325.8	9958.01	9768.73	-0.0658039	0.329601		GTSE1		KLHL23
ENST00000357992	ENSG00000158711	protein_coding	ELK4	7638.31	10876.3	12071.3	8628.34	9467.58	11046.8	9954.76	9766.34	-0.0321682	0.647983		METTL2B		PNP
ENST00000368954	ENSG00000143418	protein_coding	CERS2	8015.69	10686.1	9311.9	10348.5	9973.48	11353.1	9948.12	9787.15	0.152505	0.00208033		CHAMP1		ZDHHC5
ENST00000389629	ENSG00000137815	protein_coding	RTF1	8034.26	10501	9040.18	10282.1	10287.8	11509.5	9942.46	9785.11	0.190598	5.16e-05		RAB8A		ZC3H13
ENST00000264065	ENSG00000077232	protein_coding	DNAJC10	10870.7	18868.3	9215.65	6646.01	7626.66	6405.03	9938.73	9713.38	-0.507575	0.000195048		ZNF598		CTBP1
ENST00000202834	ENSG00000089063	protein_coding	TMEM230	8244.5	11329.2	9759.43	9826.34	9658.1	10777.5	9932.52	9766.12	0.0409319	0.416589		BTBD2		UBL4A
ENST00000296702	ENSG00000113649	protein_coding	TCERG1	8211.45	9888.39	11349.8	8726.41	8779.36	12638.1	9932.25	9756.26	0.00835077	0.904982		FOXO3		TMTC3
ENST00000265986	ENSG00000119912	protein_coding	IDE	9480.69	13244.3	9366.8	9078.12	9596.22	8826.33	9932.07	9778.19	-0.111478	0.117228		MGAT5		XBP1
ENST00000267116	ENSG00000139645	protein_coding	ANKRD52	8156.64	9969.37	7966.46	11787.1	11273.8	10412.1	9927.59	9813.97	0.197946	0.00768423		ORC2		SLC25A13
ENST00000404251	ENSG00000009954	protein_coding	BAZ1B	7841.52	9472.5	9270.98	10327	10409.5	12229.5	9925.16	9775.03	0.237516	8.51e-05		NDUFA1		ATP5MJ
ENST00000323666	ENSG00000111142	protein_coding	METAP2	9467.03	14467.6	8769.01	9197.7	10073.1	7552.05	9921.07	9762.83	-0.0851914	0.210104		LAMP1		PAGR1
ENST00000373832	ENSG00000180198	protein_coding	RCC1	9379.37	11174.6	7821.7	10596.9	10259.2	10281.3	9918.85	9800.93	0.0598374	0.396555		PCMT1		GXYLT1
ENST00000370558	ENSG00000097033	protein_coding	SH3GLB1	8360.4	12353.6	10838.1	8599.35	8939.13	10377	9911.26	9719.61	-0.123179	0.0515374		ME1		ZC3H11A
ENST00000403491	ENSG00000162599	protein_coding	NFIA	7571.04	9868.34	9336.01	10721.2	10540.9	11409.5	9907.83	9756.94	0.23617	2.55e-05		TBC1D9B		CHML
ENST00000321105	ENSG00000177302	protein_coding	TOP3A	8859.19	11403.9	8316.65	10667.2	9830.18	10342.4	9903.26	9765.07	0.0615314	0.379961		PDXK		UBE2R2
ENST00000309579	ENSG00000173915	protein_coding	ATP5MK	7911.13	10842.3	10211.2	10366.6	9540.47	10542.8	9902.43	9743.17	0.0549027	0.3866		SIN3A		AK4
ENST00000321562	ENSG00000141756	protein_coding	FKBP10	6237.81	8038.01	10794.2	10406.1	10039.6	13876.6	9898.73	9713.79	0.162728	0.027404		CLUH		CENPH
ENST00000346213	ENSG00000108774	protein_coding	RAB5C	8721.35	11113.8	8238.57	10807.7	10215.1	10268.9	9894.22	9762.4	0.0875129	0.213479		EXOC2		UTP4
ENST00000374291	ENSG00000117632	protein_coding	STMN1	7312.37	11155.1	10684.3	9286.36	9570.01	11301.6	9884.96	9687.58	0.0326666	0.636307		VAMP3		NR3C1
ENST00000308775	ENSG00000173402	protein_coding	DAG1	8088.11	10121.4	8418.38	11046.8	10582.9	11012.9	9878.4	9744.28	0.210648	0.00131912		TNRC18		COX5B
ENST00000359314	ENSG00000198087	protein_coding	CD2AP	8390.71	16068.7	11988.9	7590.74	8633.94	6576.37	9874.9	9648.85	-0.289955	0.00173289		PPAT		CKS1B
ENST00000368309	ENSG00000160803	protein_coding	UBQLN4	8396.19	10600	8586.63	10577.9	10123.1	10961	9874.14	9733.42	0.142247	0.0256176		PPP6R1		RFLNB
ENST00000683635	ENSG00000146263	protein_coding	MMS22L	8053.59	12612.1	11538.8	8469.56	9092.58	9457.76	9870.73	9677.48	-0.146244	0.0361425		CPSF3		PSMB5
ENST00000485511	ENSG00000112640	protein_coding	PPP2R5D	7506.06	9741.05	9452.76	10718.2	10234.8	11571.4	9870.71	9717.46	0.223208	0.000187416		UHMK1		PLXNA1
ENST00000377401	ENSG00000185130	protein_coding	H2BC13	8458.94	11414.1	9056.78	10946.4	9519.18	9786.13	9863.58	9722.02	0.040898	0.556756		ANKRD40		MICALL1
ENST00000692681	ENSG00000174010	protein_coding	KLHL15	7923.3	11391.5	9932.46	8772.88	9498.73	11617.2	9856.02	9662.9	0.0212376	0.748719		CDC42		LRRC41
ENST00000263256	ENSG00000100418	protein_coding	DESI1	7982.48	10443.4	9268.37	10442.4	9862.31	11097.5	9849.4	9696.71	0.151356	0.0041776		BRK1		CCNC
ENST00000397195	ENSG00000007168	protein_coding	PAFAH1B1	9200.21	11124.7	8744.79	9828.3	9701.43	10488.7	9848.02	9715.67	0.0269596	0.68847		KLHL23		FADS2
ENST00000647835	ENSG00000131174	protein_coding	COX7B	7048.58	10348.4	11346	9982.91	9260.22	11083.4	9844.92	9662.41	0.0397456	0.572916		PNP		SNRPA1
ENST00000299204	ENSG00000166170	protein_coding	BAG5	8109.62	10810.1	9152.24	10362.7	10204.3	10429.6	9844.76	9697.9	0.111589	0.0639814		ZDHHC5		NAA20
ENST00000356401	ENSG00000177479	protein_coding	ARIH2	8425.77	10850.9	9244.74	9857.33	9271.12	11415.5	9844.24	9684.24	0.0729806	0.218483		ZC3H13		CUL4B
ENST00000378852	ENSG00000166181	protein_coding	API5	7709.92	11185	10028.9	9586.36	9519.64	10960.6	9831.73	9651.43	0.0458932	0.448875		SNORA73B		TRUB1
ENST00000555054	ENSG00000089737	protein_coding	DDX24	7965.37	11064	8843.04	10438.5	10226.2	10415.3	9825.4	9671.31	0.115464	0.0729972		CTBP1		GLG1
ENST00000354775	ENSG00000143149	protein_coding	ALDH9A1	7955.21	10567.4	9161.67	10050.7	9513.7	11643.8	9815.41	9649.41	0.13619	0.0167947		UBL4A		ALDH1B1
ENST00000374023	ENSG00000196821	protein_coding	ILRUN	8207.6	10449.5	8465.7	10667.4	9923.71	11134.3	9808.03	9664.02	0.162294	0.0110487		TMTC3		MSI2
ENST00000284049	ENSG00000153922	protein_coding	CHD1	7054.95	15622.5	15570.1	5561.73	7645.76	7338.84	9798.98	9516.44	-0.393769	0.000762108		XBP1		RAB21
ENST00000378251	ENSG00000130764	protein_coding	LRRC47	8110.14	10180.5	8571.55	10374.9	10118.8	11407.7	9793.93	9648.41	0.196329	0.000599909		SLC25A13		EDC3
ENST00000285737	ENSG00000102910	protein_coding	LONP2	8031.74	10665	9194.53	9797.57	9717.15	11350.9	9792.81	9629.96	0.12372	0.0134669		ATP5MJ		PFDN5
ENST00000488633	ENSG00000144021	protein_coding	CIAO1	7831	10344.2	9202.96	10190.5	9984.08	11195.6	9791.38	9635.47	0.172245	0.000244204		PAGR1		KIAA1671
ENST00000265192	ENSG00000120727	protein_coding	PAIP2	8178.74	13058.3	11825.3	7990.45	8380.97	9305.44	9789.88	9586.27	-0.218585	0.00255888		GXYLT1		RRP15
ENST00000409185	ENSG00000152102	protein_coding	FAM168B	8553.18	11098.7	8282.34	11028	9382.5	10377.1	9786.98	9648.45	0.0769794	0.274334		ZC3H11A		AAMP
ENST00000310786	ENSG00000135535	protein_coding	CD164	7839.26	12343.7	9976.12	9309.4	9719.61	9525.81	9785.66	9603.15	-0.0386216	0.572176		CHML		IQGAP3
ENST00000409682	ENSG00000115233	protein_coding	PSMD14	8143.77	11999.7	10107.3	9685.12	9399.08	9369.48	9784.07	9618.6	-0.0496545	0.456601		UBE2R2		COPG2
ENST00000333896	ENSG00000115306	protein_coding	SPTBN1	9012.69	10911.3	7389.61	11261.9	10618.4	9492.16	9781.01	9677.4	0.076768	0.269923		AK4		MTMR12
ENST00000531273	ENSG00000166181	protein_coding	API5	8657.39	12706	8725.46	9543.18	10123	8905.53	9776.75	9620.37	-0.0279348	0.691528		CENPH		PDLIM1
ENST00000642594	ENSG00000111642	protein_coding	CHD4	8621	10342.6	8359.05	11056.8	9983	10298	9776.74	9658.96	0.112571	0.108857		UTP4		CDC25A
ENST00000265872	ENSG00000060339	protein_coding	CCAR1	9136.56	15505.1	9146.98	8775.18	9396.98	6679.94	9773.46	9592.52	-0.122836	0.0747628		NR3C1		CSNK1D
ENST00000232564	ENSG00000114450	protein_coding	GNB4	7919.5	11259.8	9689.56	9716.48	9653.26	10390.4	9771.49	9604.58	0.0398745	0.480964		COX5B		PRDM4
ENST00000375050	ENSG00000204304	protein_coding	PBX2	8549.32	10299.3	8531.86	10599.6	9984.5	10656.8	9770.22	9643.64	0.125115	0.0603448		CKS1B		SNRPD1
ENST00000248975	ENSG00000128245	protein_coding	YWHAH	8160.07	10831.8	9061.37	9716.24	9838.81	10968.8	9762.85	9604.96	0.103294	0.0417708		RFLNB		ZCCHC14
ENST00000672722	ENSG00000160007	protein_coding	ARHGAP35	7565.78	9473.54	8624.46	10835.8	10412.5	11651.8	9760.65	9617.27	0.306153	1.23e-08		PSMB5		HOXA13
ENST00000417088	ENSG00000233927	protein_coding	RPS28	8077.28	11047.2	10125.4	9354.2	8686.54	11259.8	9758.41	9581.21	0.0010913	0.986551		PLXNA1		CDS2
ENST00000295640	ENSG00000176393	protein_coding	RNPEP	7284.19	9067.61	9839.63	10172.3	9910.38	12256.3	9755.07	9596.52	0.18401	0.00920036		MICALL1		DOCK5
ENST00000354926	ENSG00000146963	protein_coding	LUC7L2	8591.75	11470.4	8204.95	9682.79	10246.2	10298.3	9749.07	9600.7	0.0576294	0.407001		LRRC41		SLC39A10
ENST00000359947	ENSG00000142949	protein_coding	PTPRF	7760.64	8619.31	10066.4	9428.05	9156.98	13436.2	9744.58	9583.19	0.11002	0.122977		CCNC		HAUS6
ENST00000326974	ENSG00000124702	protein_coding	KLHDC3	8376.9	10626.7	8374.51	10542.4	10081.4	10422.6	9737.41	9603.84	0.118183	0.0801429		FADS2		OTULIN
ENST00000375003	ENSG00000127483	protein_coding	HP1BP3	8220.42	11157.3	11370.3	8176.91	8373.5	11118.9	9736.22	9551.12	-0.0852845	0.225656		SNRPA1		AFF1
ENST00000314797	ENSG00000181789	protein_coding	COPG1	7590.08	9592.13	9329.57	10110.4	9714.54	12071.3	9734.66	9575.4	0.193406	0.00217068		NAA20		TMEM181
ENST00000304658	ENSG00000169180	protein_coding	XPO6	7987.9	10963.5	8609.89	9875.04	9811.55	11159.6	9734.59	9569.68	0.124672	0.038846		CUL4B		GGA2
ENST00000370339	ENSG00000149658	protein_coding	YTHDF1	8736.15	11335.8	8035.68	10289.8	9887.73	10055.5	9723.45	9587.55	0.057131	0.416872		TRUB1		MIA3
ENST00000265734	ENSG00000105810	protein_coding	CDK6	7504.09	12706.8	11842	7724.29	8137.93	10412	9721.18	9492.04	-0.126712	0.0785401		GLG1		SNRPF
ENST00000305747	ENSG00000172292	protein_coding	CERS6	8418.72	11640.3	8862.18	9605.09	10173.5	9610.5	9718.38	9569.46	0.0190685	0.780246		ALDH1B1		ATG2B
ENST00000394053	ENSG00000065911	protein_coding	MTHFD2	7754.96	10235.2	10681.6	8841.79	8373.21	12421.4	9718.03	9529.14	0.018005	0.797965		MSI2		FEN1
ENST00000225296	ENSG00000005100	protein_coding	DHX33	7836.62	10331.9	8967.79	10381.8	9822.6	10960.6	9716.88	9566.33	0.165871	0.00206251		RAB21		SDHC
ENST00000325307	ENSG00000029993	protein_coding	HMGB3	7673.09	9462.75	9210.79	10801	10123.5	11018.4	9714.91	9580.22	0.207005	0.000959296		EDC3		PHF20
ENST00000317968	ENSG00000163110	protein_coding	PDLIM5	8795.23	11498.9	8114.92	10480.4	10170.5	9203.1	9710.5	9585.87	0.0357621	0.611223		PFDN5		WARS1
ENST00000356654	ENSG00000111676	protein_coding	ATN1	7407.83	8887.4	7747.46	11603.5	10531.4	12033.8	9701.89	9568.88	0.420908	2.58e-08		KIAA1671		PYGB
ENST00000398238	ENSG00000073969	protein_coding	NSF	8762.39	11820.3	7618.23	10326.5	10283.7	9395.46	9701.1	9567.19	0.0403909	0.562907		RRP15		TUB
ENST00000318911	ENSG00000179091	protein_coding	CYC1	7404.51	9511.14	10162.5	9777.48	8964.62	12374.6	9699.14	9526.55	0.102643	0.147733		AAMP		CCDC86
ENST00000392250	ENSG00000178904	protein_coding	DPY19L3	7772.69	11293.5	9440.31	9946.44	9976.03	9760.37	9698.22	9538.88	0.0463369	0.48231		IQGAP3		WDR12
ENST00000288266	ENSG00000157500	protein_coding	APPL1	7792.56	11673.8	11110.4	8494.41	9366.42	9743.68	9696.87	9515.75	-0.0850018	0.214837		COPG2		POGZ
ENST00000287295	ENSG00000156709	protein_coding	AIFM1	6548.37	9655.55	9264.22	10581.9	9965.36	12165.4	9696.81	9514.12	0.239613	0.000857082		MTMR12		RAB3GAP2
ENST00000251268	ENSG00000105429	protein_coding	MEGF8	7598.86	9152.24	8032.35	10671.7	11055.4	11663.9	9695.74	9562.75	0.35617	1.94e-08		PDLIM1		ANLN
ENST00000254630	ENSG00000132300	protein_coding	PTCD3	7671.97	10457.1	10607.5	9008.55	8949.45	11476.1	9695.11	9515.65	0.019253	0.77969		CDC25A		C1orf198
ENST00000349792	ENSG00000143398	protein_coding	PIP5K1A	7916.68	10305	9016.91	10173.9	9041.41	11707.3	9693.53	9531.04	0.126108	0.0507024		CSNK1D		FNBP4
ENST00000367123	ENSG00000171943	protein_coding	SRGAP2C	7472.27	10842.7	10744	8164.77	8941.39	11956	9686.84	9483.12	-0.000934683	0.989403		PRDM4		FHL1
ENST00000245838	ENSG00000125676	protein_coding	THOC2	4805.4	13816.9	15931.5	7392.02	8355.57	7788.46	9681.65	9389.77	-0.0867427	0.137334		SNRPD1		LIFR
ENST00000300952	ENSG00000167470	protein_coding	MIDN	8284.17	10179.4	8311.72	10624.7	10102.1	10583.5	9680.93	9553.07	0.150282	0.0248206		ZCCHC14		RIF1
ENST00000235090	ENSG00000116455	protein_coding	WDR77	9458.1	12237.4	6823.78	11030.7	10082.2	8427.5	9676.62	9569.16	0.0163381	0.797899		HOXA13		PWP2
ENST00000274255	ENSG00000145604	protein_coding	SKP2	6030.88	8452.26	10026.1	10949.2	10800.2	11781.2	9673.32	9511.79	0.224268	0.00444476		CDS2		SEPTIN8
ENST00000318217	ENSG00000176658	protein_coding	MYO1D	7481.23	9892.79	10047.4	8852.91	8486.34	13254.5	9669.2	9471.99	0.0624153	0.374498		DOCK5		SDK2
ENST00000334344	ENSG00000189079	protein_coding	ARID2	8251.17	12066.3	9780.02	8762.18	8658.81	10491.5	9668.34	9482.4	-0.0750647	0.23242		SLC39A10		TSN
ENST00000361264	ENSG00000198876	protein_coding	DCAF12	8341.49	10801.6	8512.1	10268.2	9492.11	10593.6	9668.2	9524.01	0.092281	0.157837		HAUS6		ANXA7
ENST00000330398	ENSG00000185883	protein_coding	ATP6V0C	9032.1	11245.1	6416.47	11699.8	10973.9	8631.47	9666.48	9574.69	0.0622564	0.331406		OTULIN		CUL3
ENST00000598441	ENSG00000104852	protein_coding	SNRNP70	8334.99	9962.55	7355.35	11049.1	10458.5	10835.8	9666.05	9546.73	0.177227	0.0156286		AFF1		CBLL1
ENST00000451881	ENSG00000139842	protein_coding	CUL4A	8520.2	11961.5	8036.51	9912.37	9607.36	9936.92	9662.47	9506.88	0.0278972	0.691671		TMEM181		SUCLG1
ENST00000606320	ENSG00000051825	protein_coding	MPHOSPH9	7687.31	12099.8	11812.9	7669.2	8746.71	9953.59	9661.58	9457.85	-0.128951	0.0724391		GGA2		B3GALNT2
ENST00000012443	ENSG00000011485	protein_coding	PPP5C	8002.94	10281.6	8725.56	10319.6	9774.04	10848.1	9658.65	9514.85	0.155761	0.00637262		MIA3		ABCD3
ENST00000356245	ENSG00000145907	protein_coding	G3BP1	7389.35	11220.5	13571.1	7738.7	6156.84	11860.2	9656.12	9424.3	-0.0818164	0.201875		SNRPF		ZRANB1
ENST00000573034	ENSG00000266028	protein_coding	SRGAP2	7946.62	10264.2	8679.67	10011.6	9710.84	11239.5	9642.08	9490.16	0.166365	0.00198361		ATG2B		ZNF8
ENST00000412830	ENSG00000136045	protein_coding	PWP1	8853.75	12111.3	8686.76	9417.49	9211.65	9563.3	9640.7	9489.24	-0.039288	0.56964		FEN1		CNOT6L
ENST00000216122	ENSG00000100297	protein_coding	MCM5	9050.53	11236.5	7663.23	10407.1	10032.5	9349.15	9623.18	9508.86	0.039846	0.569067		SDHC		EMC1
ENST00000237536	ENSG00000149639	protein_coding	SOGA1	5917.78	6903.3	8297.08	11417	10740.7	14458.2	9622.35	9461.39	0.676665	3.34e-07		PHF20		UBE2N
ENST00000025301	ENSG00000023516	protein_coding	AKAP11	7674	15162	12677	6618	8107	7495	9622.17	9377.44	-0.336181	0.000655665		WARS1		DDX27
ENST00000271628	ENSG00000143368	protein_coding	SF3B4	8589.78	11072.4	7325.85	10757.5	10683.9	9296.77	9621.02	9504.97	0.0762853	0.275029		PYGB		RBM22
ENST00000536441	ENSG00000149212	protein_coding	SESN3	6501.95	10006	12031.3	8569.29	9984.91	10600	9615.59	9427.6	0.0138252	0.838986		TUB		UBE2O
ENST00000322166	ENSG00000111641	protein_coding	NOP2	8876.84	11137.2	7497.95	10296.1	9922.87	9954.82	9614.3	9489.08	0.0606092	0.390353		CCDC86		DNAJB1
ENST00000377386	ENSG00000152291	protein_coding	TGOLN2	8036.15	10445.2	8512.95	9988.98	9791.85	10901.2	9612.72	9464.3	0.144754	0.0126166		WDR12		UBE2I
ENST00000322652	ENSG00000178691	protein_coding	SUZ12	7521.35	15236.2	12835.5	6757.03	8137.38	7169.61	9609.5	9364.4	-0.316869	0.00106796		POGZ		TNRC6A
ENST00000481195	ENSG00000113575	protein_coding	PPP2CA	8143.12	10975.9	8949.27	9664.98	9592.71	10310.8	9606.14	9453.64	0.061852	0.277678		RAB3GAP2		ELAC2
ENST00000392325	ENSG00000141580	protein_coding	WDR45B	8405.96	11099.8	8762.49	9815.31	9187.23	10341.2	9602	9452.44	0.0393938	0.533614		ANLN		GOPC
ENST00000367833	ENSG00000143155	protein_coding	TIPRL	7712.37	10815.6	10839.6	8551.88	8534.53	11115.9	9594.97	9409.96	-0.0337275	0.627743		C1orf198		TATDN2
ENST00000511313	ENSG00000285437	protein_coding	POLR2J3	8919.21	10180.5	8162.52	9627.02	10595.7	10075.5	9593.4	9484.27	0.0795326	0.258395		FNBP4		FBH1
ENST00000372759	ENSG00000084073	protein_coding	ZMPSTE24	9123.12	13856.1	7335.86	10279.4	10053.2	6903.51	9591.86	9458.11	-0.0292114	0.632716		FHL1		HECTD4
ENST00000378756	ENSG00000197785	protein_coding	ATAD3A	7324.63	10676.5	7534.25	10836.6	10719.9	10408	9583.33	9430.99	0.188598	0.0099139		LIFR		NGRN
ENST00000314523	ENSG00000188612	protein_coding	SUMO2	8054.95	11531.9	8641.01	9749.74	9676.11	9845.22	9583.15	9425	0.039278	0.559118		RIF1		MRPL19
ENST00000643116	ENSG00000065000	protein_coding	AP3D1	8449.13	10624.1	7046.94	10639.3	10384	10345.5	9581.5	9456.26	0.118863	0.0975522		PWP2		PRRC1
ENST00000513349	ENSG00000113360	protein_coding	DROSHA	7104.87	8832.7	8771.07	10828.9	10958.8	10990.7	9581.16	9451.63	0.308642	8.04e-06		SEPTIN8		LTN1
ENST00000341255	ENSG00000188636	protein_coding	RTL6	7739	9782	8292	10400	10130	11104	9574.5	9434.42	0.23692	3.37e-05		MTATP6P1		DCTN2
ENST00000358204	ENSG00000135269	protein_coding	TES	8628.31	11796.1	8044.65	9729.47	9341.41	9879	9569.83	9419.38	0.0155091	0.82512		SDK2		MED24
ENST00000355653	ENSG00000108828	protein_coding	VAT1	6442.1	8234.24	10736.2	9093.29	8660.63	14217.5	9563.99	9364.38	0.0949198	0.15873		TSN		CCNB1IP1
ENST00000608443	ENSG00000105701	protein_coding	FKBP8	7057.33	8556.73	9191.74	10218.6	9642.05	12682.1	9558.08	9401.05	0.234863	0.00151675		ANXA7		SDHD
ENST00000224073	ENSG00000107223	protein_coding	EDF1	7594.99	10108	9613.43	9809.33	9486.74	10735.1	9557.92	9403.59	0.109131	0.0557263		CUL3		ACP1
ENST00000266070	ENSG00000101191	protein_coding	DIDO1	9469.19	11528.3	5926.31	10881.9	11209.6	8328.31	9557.26	9472.02	0.0406196	0.504		CBLL1		AGO3
ENST00000610365	ENSG00000273749	protein_coding	CYFIP1	6841.14	9244.43	9458.44	9730.05	9338.6	12703.2	9552.64	9371.22	0.174732	0.0157433		SUCLG1		TRIO
ENST00000216714	ENSG00000100823	protein_coding	APEX1	8587.93	11181.5	7853.96	10435.1	9635.38	9615.05	9551.49	9422.22	0.0528836	0.453839		B3GALNT2		SMARCB1
ENST00000563307	ENSG00000070770	protein_coding	CSNK2A2	8169.97	11182.6	8104.46	9915.77	9647.44	10286.1	9551.07	9399.21	0.0768412	0.261888		ABCD3		SRRT
ENST00000380985	ENSG00000123213	protein_coding	NLN	8146.28	11225.8	9505.86	8790.77	8861.38	10752.5	9547.09	9374.64	-0.0182884	0.755268		ZRANB1		DPYSL2
ENST00000480058	ENSG00000112739	protein_coding	PRPF4B	7940.44	13293.5	10558.8	7930.72	8856.73	8702.41	9547.08	9346.98	-0.168806	0.0192777		ZNF8		MAN1A2
ENST00000401558	ENSG00000082898	protein_coding	XPO1	8449.91	12101.2	7977.71	9233.41	10426.4	9091.71	9546.72	9397.81	0.010111	0.885277		CNOT6L		MKRN1
ENST00000411696	ENSG00000115568	protein_coding	ZNF142	11471.3	14339.1	6148.89	8900.94	8453.57	7955.39	9544.86	9432.06	-0.0689813	0.253768		EMC1		CARM1
ENST00000492348	ENSG00000162521	protein_coding	RBBP4	6899.94	10034	9633.81	9950.87	9584.77	11157	9543.38	9369.85	0.142089	0.0341236		UBE2N		MRPS30
ENST00000374580	ENSG00000204217	protein_coding	BMPR2	10431.6	15965.1	8268.8	7125.24	7816.6	7651.81	9543.2	9358.54	-0.245061	0.00408619		DDX27		PIM3
ENST00000216410	ENSG00000100522	protein_coding	GNPNAT1	8059.89	10867.1	9637.04	9073.9	8783.91	10836.5	9543.07	9376.09	0.00437145	0.939905		RBM22		CCNK
ENST00000263791	ENSG00000128829	protein_coding	EIF2AK4	6932.02	9423.24	10555.7	8893.26	8775.03	12663.2	9540.41	9348.48	0.0690179	0.325822		UBE2O		EPPK1
ENST00000619039	ENSG00000276293	protein_coding	PIP4K2B	8033.56	9966.15	8093.13	10547.4	9980.38	10607.2	9537.97	9408.6	0.173454	0.00929275		DNAJB1		TOB2
ENST00000392038	ENSG00000105221	protein_coding	AKT2	8586.72	9443.17	8650.27	10395.2	9066.84	11074.4	9536.1	9418.82	0.110216	0.11158		UBE2I		ZNF512B
ENST00000259818	ENSG00000137285	protein_coding	TUBB2B	7389.07	9169.06	9805.35	9241.15	8844.76	12755	9534.07	9361.16	0.105386	0.139661		TNRC6A		PSMA2
ENST00000343411	ENSG00000140943	protein_coding	MBTPS1	7980.04	10429.2	8229.91	10268.1	9800.96	10457.7	9527.66	9387.04	0.138459	0.0333374		ELAC2		NDRG3
ENST00000356309	ENSG00000146918	protein_coding	NCAPG2	10400.6	13994.6	7899.4	8192.43	7704.64	8959.77	9525.23	9369.71	-0.140115	0.0516733		GOPC		NUP214
ENST00000373449	ENSG00000004455	protein_coding	AK2	9634.13	11794	7431.56	9616.14	9696.49	8957.48	9521.63	9409.9	-0.0104397	0.878772		TATDN2		ARRB2
ENST00000335420	ENSG00000128607	protein_coding	KLHDC10	7186.72	9388.5	9538.35	9783.93	9345.22	11850.5	9515.54	9351.21	0.158261	0.0201267		FBH1		TM7SF3
ENST00000550338	ENSG00000004455	protein_coding	AK2	7227.19	10005.1	9929.82	9586.51	8256.92	12064.7	9511.7	9326.8	0.0679999	0.336174		HECTD4		PEX26
ENST00000439174	ENSG00000120063	protein_coding	GNA13	7264.36	11483.6	10534.8	8543.15	9337.59	9878.74	9507.05	9318.24	-0.0379028	0.584032		NGRN		TTC19
ENST00000325222	ENSG00000055130	protein_coding	CUL1	10724.5	15035.9	7184.05	8053.85	8083.7	7917.96	9499.99	9347.02	-0.126177	0.0661278		MRPL19		BANF1
ENST00000318967	ENSG00000143624	protein_coding	INTS3	7744.15	10159.9	7503.3	11324.6	10330.4	9912.28	9495.77	9372.35	0.164116	0.024798		PRRC1		VIRMA
ENST00000373912	ENSG00000117748	protein_coding	RPA2	8514.41	11135.7	8005.75	9997.84	9435.47	9863.96	9492.19	9355.41	0.0477056	0.495041		LTN1		GATAD2A
ENST00000278618	ENSG00000149313	protein_coding	AASDHPPT	7625.11	12121.7	10656.3	8446.71	8965.39	9072.27	9481.24	9296.37	-0.110978	0.109283		DCTN2		MED28
ENST00000287936	ENSG00000113161	protein_coding	HMGCR	7148.83	9453.99	9104.88	10613.6	10348.1	10203.8	9478.87	9344.29	0.1905	0.00503004		MED24		DPP8
ENST00000081029	ENSG00000061794	protein_coding	MRPS35	7605.69	11134.3	9608.29	9265.41	8875.7	10372	9476.91	9301.58	0.0109005	0.85784		CCNB1IP1		ABHD2
ENST00000397910	ENSG00000181143	protein_coding	MUC16	9543.8	11802	7202.31	9822.49	9477.67	9012.41	9476.78	9363.22	-0.00356048	0.958157		SDHD		SPRING1
ENST00000375442	ENSG00000184205	protein_coding	TSPYL2	6366.26	7744.84	10887.5	9369.14	9157.1	13303.4	9471.38	9295.8	0.106189	0.121456		ACP1		SNX27
ENST00000322313	ENSG00000136709	protein_coding	WDR33	8370.43	10550	7280.01	10921.7	10312.3	9362.2	9466.1	9355.16	0.0957589	0.176271		AGO3		PUM2
ENST00000310942	ENSG00000173894	protein_coding	CBX2	5813.07	7243.92	9285.53	10997.1	10835.9	12620.5	9465.99	9316.45	0.373478	0.000190477		TRIO		RBM39
ENST00000362049	ENSG00000204463	protein_coding	BAG6	8162.48	9140.68	7998.31	10375.8	10085.4	10967.3	9454.99	9340.9	0.203145	0.00310248		SMARCB1		URI1
ENST00000221418	ENSG00000104823	protein_coding	ECH1	6231.82	8266.53	10283.9	9801.02	9388.03	12733.6	9450.82	9274.1	0.145385	0.0455086		SRRT		SLC35F5
ENST00000357266	ENSG00000096060	protein_coding	FKBP5	7221.53	9610.49	8879.08	9791.68	9909.26	11236	9441.35	9285.68	0.227425	9.52e-06		DPYSL2		SNW1
ENST00000420124	ENSG00000272333	protein_coding	KMT2B	7650.81	9764.17	7703.1	10063.8	9935.31	11512.8	9438.34	9290.56	0.237302	0.000291106		MAN1A2		RPF2
ENST00000377625	ENSG00000136111	protein_coding	TBC1D4	7283.07	10092.3	8887.72	9096.98	9840.51	11383.8	9430.73	9260.44	0.158497	0.00857224		SNHG29		NAT10
ENST00000267176	ENSG00000139697	protein_coding	SBNO1	7659.26	10849	8846.24	9424.36	9480.07	10307.1	9427.66	9265.54	0.0793242	0.163638		MKRN1		BAG4
ENST00000698800	ENSG00000119969	protein_coding	HELLS	8716.28	11201	8972.82	8858.01	8847.49	9900.25	9415.98	9271.27	-0.0500883	0.408202		CARM1		CHD8
ENST00000308511	ENSG00000158941	protein_coding	CCAR2	8496.6	10128.7	7526.72	10688	9841.26	9798.46	9413.28	9304.93	0.103317	0.147472		MRPS30		C5orf15
ENST00000264436	ENSG00000075340	protein_coding	ADD2	7582.06	9548.99	8754.41	9896.32	9284.59	11374.9	9406.88	9257.91	0.184804	0.00155596		PIM3		SLC25A23
ENST00000340368	ENSG00000186480	protein_coding	INSIG1	8671.18	11978.4	9331.23	7613.98	7586.84	11245.1	9404.46	9211.97	-0.0888346	0.21126		CCNK		DIAPH3
ENST00000354300	ENSG00000196850	protein_coding	PPTC7	7171.18	9501.51	10132.3	9132.49	9023.36	11420.1	9396.83	9229.61	0.0790642	0.257253		EPPK1		RTN4
ENST00000403681	ENSG00000149948	protein_coding	HMGA2	8324.67	11553.9	8301.08	9388.63	9464.83	9328.05	9393.53	9247.34	0.00458119	0.947387		TOB2		SENP5
ENST00000545279	ENSG00000113658	protein_coding	SMAD5	7762	10550.9	8392.73	9587.07	9430.34	10626.2	9391.54	9235.92	0.117881	0.0455143		ZNF512B		EIF6
ENST00000699779	ENSG00000147162	protein_coding	OGT	7272.75	8669.33	15236.5	5558.31	6388.94	13220.1	9391	9176.41	-0.0508725	0.34743		PSMA2		EXTL3
ENST00000566039	ENSG00000174444	protein_coding	RPL4	6857.63	9360.85	11845	7984.27	7860.94	12423.8	9388.75	9188.68	0.000231218	0.997183		NDRG3		SNX19
ENST00000346178	ENSG00000089597	protein_coding	GANAB	7667.21	9230.48	8368.64	10706.7	9410.54	10943.1	9387.79	9259.52	0.208328	0.00160952		NUP214		UBR2
ENST00000278823	ENSG00000149480	protein_coding	MTA2	8536.25	10665.9	6840.01	10247.5	10038	9983.19	9385.14	9264.14	0.0896102	0.204141		ARRB2		RAVER1
ENST00000367409	ENSG00000066279	protein_coding	ASPM	4637.2	14982.3	23435.1	3964.26	4590.79	4584.52	9365.69	9038.06	-0.663708	0.00013477		TM7SF3		MDH1
ENST00000614986	ENSG00000263001	protein_coding	GTF2I	7621.89	9815.08	8202.43	9618.13	9402.77	11527.4	9364.62	9209.4	0.189296	0.00191211		PEX26		LIMD1
ENST00000509263	ENSG00000138668	protein_coding	HNRNPD	7842.56	10210.4	7340.94	10043.1	10275	10458.6	9361.79	9225.96	0.162425	0.0225919		TTC19		DCTN5
ENST00000314103	ENSG00000159259	protein_coding	CHAF1B	7646.46	10181.8	8715.92	9451.34	9042.67	11083.2	9353.57	9193.85	0.121808	0.0339329		BANF1		SNTB2
ENST00000322776	ENSG00000167792	protein_coding	NDUFV1	6774.52	8217.58	9891.63	9635.37	9005.81	12594.6	9353.25	9191.47	0.141081	0.0520493		VIRMA		IGF2BP2
ENST00000253023	ENSG00000130725	protein_coding	UBE2M	7424.03	9310.06	8286.36	10189.8	9529.9	11362.5	9350.43	9206.83	0.251312	1.24e-05		GATAD2A		COX8A
ENST00000253699	ENSG00000131381	protein_coding	RBSN	7380.52	9625.37	9151.36	9471.31	9303.04	11143.2	9345.8	9190.46	0.150316	0.00954419		MED28		GSE1
ENST00000376410	ENSG00000107863	protein_coding	ARHGAP21	6924.32	11073.5	10446	7976.68	9045.44	10566.3	9338.69	9137.52	-0.0180953	0.797067		DPP8		LEMD3
ENST00000261819	ENSG00000089053	protein_coding	ANAPC5	7891.75	10506	8508.83	9542.93	9488.41	10067.4	9334.22	9190.07	0.0887265	0.134117		ABHD2		DDX47
ENST00000547649	ENSG00000092841	protein_coding	MYL6	10096.7	13473.1	6171.51	10367.6	8940.67	6931.78	9330.23	9228.08	-0.0317241	0.584669		SPRING1		WLS
ENST00000296121	ENSG00000163807	protein_coding	KIAA1143	8665.94	12090.9	8037.11	9018.8	8927.03	9217	9326.12	9175.22	-0.0388917	0.580884		SNX27		PPP1CB
ENST00000278193	ENSG00000148943	protein_coding	LIN7C	7927.11	11744.4	9794.04	8602.16	8970.16	8910.73	9324.76	9160.86	-0.0983397	0.130476		PUM2		GTF2A1
ENST00000373840	ENSG00000119396	protein_coding	RAB14	7476	10740	8621	9361	9367	10359	9320.67	9156.25	0.0940712	0.110534		RBM39		TMEM185B
ENST00000331128	ENSG00000184270	protein_coding	H2AC21	7834.7	10378.3	8982.54	10299.5	8499.08	9913.54	9317.94	9177.08	0.0509937	0.452578		URI1		SETD1B
ENST00000438607	ENSG00000232112	protein_coding	TMA7	8399.25	11030.8	8542.78	10074.3	9197.29	8651.11	9315.92	9193.93	0.00273745	0.968945		SLC35F5		NUP98
ENST00000592524	ENSG00000182963	protein_coding	GJC1	7435.72	9582.33	9072.91	9485.76	9336.55	10958.3	9311.93	9162.04	0.153674	0.00500968		SNW1		MT-ND6
ENST00000373116	ENSG00000116898	protein_coding	MRPS15	7681.15	10490.4	8790.47	9822.92	8971.47	10104.9	9310.22	9159.87	0.0783446	0.195412		RPF2		SEH1L
ENST00000349014	ENSG00000101126	protein_coding	ADNP	8213.55	10939.6	8269.36	9673.55	9233.77	9529.97	9309.97	9172.49	0.035414	0.602479		NAT10		KHDC4
ENST00000338821	ENSG00000054793	protein_coding	ATP9A	7600.3	10038.8	7777.21	10139	9831.97	10464.1	9308.56	9168.45	0.182565	0.0057788		BAG4		UBE2D2
ENST00000371084	ENSG00000079739	protein_coding	PGM1	6283.51	8440.51	10490.1	9001.96	8671.47	12954.6	9307.02	9117.92	0.0943989	0.172087		CHD8		PIKFYVE
ENST00000261868	ENSG00000104131	protein_coding	EIF3J	8252.12	13263.3	10293.1	7715.39	8302.15	7996.61	9303.79	9119.75	-0.238829	0.00132272		C5orf15		TXNRD1
ENST00000265087	ENSG00000113739	protein_coding	STC2	6926.69	8624.07	10632.2	7919.73	7724.59	13994.4	9303.61	9101.88	0.0425708	0.506928		SLC25A23		CERK
ENST00000409240	ENSG00000204843	protein_coding	DCTN1	6314.58	9515.09	7581.84	10164.5	10479.2	11761	9302.72	9128.77	0.391726	6.62e-08		DIAPH3		TNPO2
ENST00000566586	ENSG00000174197	protein_coding	MGA	8489.8	11189.8	7552.64	9736.41	10251.5	8582.1	9300.37	9182.85	0.0312889	0.652691		RTN4		RAI1
ENST00000304743	ENSG00000100731	protein_coding	PCNX1	7170.48	10238.4	10971.5	8047	8415.53	10947.7	9298.42	9112.31	-0.0240587	0.73258		SENP5		CELSR2
ENST00000398022	ENSG00000101337	protein_coding	TM9SF4	8008.15	9996.85	8786.27	9117.21	8599.14	11241.2	9291.47	9138.55	0.0717875	0.269321		EIF6		CNP
ENST00000309235	ENSG00000173258	protein_coding	ZNF483	9135.24	12502.3	8124.17	8388.07	9253.26	8337.08	9290.01	9150.84	-0.0817231	0.247852		EXTL3		NFIB
ENST00000375735	ENSG00000187240	protein_coding	DYNC2H1	5676.97	14388.3	18366.2	4972.14	6174.83	6155.08	9288.92	9001.7	-0.410503	0.000894639		SNX19		DST
ENST00000697603	ENSG00000253729	protein_coding	PRKDC	7475.55	9017.79	9223.12	10088.3	7930.13	11994.8	9288.28	9135.14	0.10063	0.158102		UBR2		ACIN1
ENST00000276689	ENSG00000147684	protein_coding	NDUFB9	7449.91	9647.4	9351.01	9853.68	8846.85	10566.1	9285.82	9139.91	0.10398	0.101133		BCYRN1		TALDO1
ENST00000367048	ENSG00000120437	protein_coding	ACAT2	7980.42	10843.5	6842.57	11181.9	10731.3	8097.3	9279.49	9175.41	0.0729146	0.274053		RAVER1		PRKCSH
ENST00000326004	ENSG00000189403	protein_coding	HMGB1	7738.27	11004.5	8849.63	9525.35	9834.2	8713.09	9277.51	9138.22	0.0208581	0.764926		MDH1		ETFA
ENST00000319725	ENSG00000107164	protein_coding	FUBP3	8201.86	10852.4	8028.39	9526.13	9201.84	9838.67	9274.88	9134.35	0.0494665	0.467126		LIMD1		E2F1
ENST00000393370	ENSG00000119383	protein_coding	PTPA	7660.93	9950.43	8461.92	9885.02	8944.64	10686.7	9264.94	9119.05	0.134983	0.0253201		DCTN5		PFKM
ENST00000420712	ENSG00000197756	protein_coding	RPL37A	10310.9	12649.6	8316.63	7911.18	7048.6	9347.39	9264.05	9125.27	-0.160634	0.0294391		SNTB2		LPCAT1
ENST00000000412	ENSG00000003056	protein_coding	M6PR	8377.14	10987.1	7432.38	10023.7	9493.92	9244.84	9259.85	9134.2	0.0490856	0.486118		IGF2BP2		GOLGA8A
ENST00000306024	ENSG00000170860	protein_coding	LSM3	8260	11866	8785	9180	8792	8644	9254.5	9105.21	-0.0617809	0.374578		COX8A		SERP1
ENST00000417647	ENSG00000113141	protein_coding	IK	8373.05	10969.4	7732.13	9885.65	9694.01	8818.22	9245.41	9124.97	0.035044	0.618672		GSE1		CKS2
ENST00000301015	ENSG00000103335	protein_coding	PIEZO1	8290.21	9202.18	7870.45	8939.1	8926.1	12190.1	9236.36	9096.48	0.116027	0.104193		LEMD3		CMPK1
ENST00000244007	ENSG00000124181	protein_coding	PLCG1	6828.55	9138.15	9496.68	8906.23	8838.46	12205.3	9235.56	9057.74	0.117692	0.0992825		DDX47		CLPTM1L
ENST00000587994	ENSG00000167315	protein_coding	ACAA2	6531.24	8998.74	9636.84	9407.2	9205.75	11622.5	9233.72	9063.6	0.145066	0.0426514		WLS		GTF2F1
ENST00000394908	ENSG00000132589	protein_coding	FLOT2	7030.14	8805.12	8903.18	9921.05	9521.22	11207.4	9231.36	9088.32	0.226766	0.000399688		PPP1CB		CLTA
ENST00000356663	ENSG00000182087	protein_coding	TMEM259	7755.04	9935.1	8919.22	9177.17	8838.44	10737.4	9227.07	9077.32	0.0871804	0.114887		GTF2A1		NAMPT
ENST00000372396	ENSG00000066135	protein_coding	KDM4A	7644.36	9411.96	8362.79	9621.16	9363.93	10956.4	9226.76	9088.26	0.189066	0.000586094		TMEM185B		YEATS2
ENST00000398148	ENSG00000088247	protein_coding	KHSRP	9263.05	11139.1	6207.82	10575.9	9830.41	8303.07	9219.89	9132.38	0.0293253	0.643072		SETD1B		COG2
[truncated: 128,659 more rows]

## Sheet: 2. CyT RNA-seq
Cytoplasmic transcriptomes (CyT): PGC-1α WT-res and ΔRS-res cell lines induced with doxycycline for 6 days						ΔRS-res vs WT-res			Sequenced transcripts for average RSEM > 2
The DESeq2 package was used to statistically estimate the differential expression (Supplementary Method 6)
													Annotated transcripts		Protein-coding transcripts
Ensembl transcript ID	Ensembl gene ID	Transcript biotype	Gene symbol	WT-res_CyT1_RSEM	WT-res_CyT3_RSEM	ΔRS-res_CyT1_RSEM	ΔRS-res_CyT2_RSEM	Average RSEM	baseMean	log2 FC	p-value		sequenced at gene level (19,979):		sequenced at gene level (15,339):
ENST00000618786	ENSG00000276168	misc_RNA	RN7SL1	1.76157e+06	2.69069e+06	1.98051e+06	2.13115e+06	2.14098e+06	2.09791e+06	-0.140749	0.0485106		RN7SL1		EEF1A1
ENST00000636484	ENSG00000283293	snRNA	RN7SK	1.80703e+06	2.08929e+06	1.6628e+06	2.30196e+06	1.96527e+06	1.93937e+06	-0.055392	0.552773		RN7SK		EEF2
ENST00000490232	ENSG00000274012	misc_RNA	RN7SL2	1.61737e+06	2.43232e+06	1.78307e+06	1.91958e+06	1.93809e+06	1.90077e+06	-0.156177	0.0277607		RN7SL2		HSP90AA1
ENST00000516869	ENSG00000277209	ribozyme	RPPH1	633220	712868	675270	789118	702619	696262	0.0143558	0.8767		RPPH1		ENO1
ENST00000678508	ENSG00000156508	protein_coding	EEF1A1	581747	1.01607e+06	496492	657881	688047	667756	-0.449055	1.10163e-06		EEF1A1		GAPDH
ENST00000309311	ENSG00000167658	protein_coding	EEF2	523431	794294	451283	528910	574479	563220	-0.466643	5.72825e-19		EEF2		RPS2
ENST00000678515	ENSG00000156508	protein_coding	EEF1A1	372810	628617	331459	435331	442054	429728	-0.382872	2.94564e-06		HSP90AA1		RPS4X
ENST00000216281	ENSG00000080824	protein_coding	HSP90AA1	243690	381655	391128	483466	374985	364313	0.404241	6.71505e-13		ENO1		RPL6
ENST00000234590	ENSG00000074800	protein_coding	ENO1	243825	392276	337448	415974	347381	337657	0.171545	0.00539566		GAPDH		RACK1
ENST00000229239	ENSG00000111640	protein_coding	GAPDH	242061	382732	329697	407660	340537	331251	0.167181	0.00350729		RPS2		TUBA1B
ENST00000343262	ENSG00000140988	protein_coding	RPS2	268599	458591	263098	349677	334991	325079	-0.246251	0.00284126		RPS4X		ACTG1
ENST00000316084	ENSG00000198034	protein_coding	RPS4X	262709	437710	261633	342241	326073	316877	-0.22738	0.00274832		RPL6		EEF1G
ENST00000202773	ENSG00000089009	protein_coding	RPL6	196421	336090	210350	280176	255759	247960	-0.134457	0.094428		RACK1		NPM1
ENST00000512805	ENSG00000204628	protein_coding	RACK1	210506	338004	207478	252190	252044	245873	-0.281324	5.36771e-06		TUBA1B		IRS4
ENST00000336023	ENSG00000123416	protein_coding	TUBA1B	180382	278757	240363	294446	248487	242052	0.150514	0.00305989		ACTG1		RPL7A
ENST00000573283	ENSG00000184009	protein_coding	ACTG1	183964	283070	238704	287557	248324	242125	0.105852	0.0319833		EEF1G		PKM
ENST00000329251	ENSG00000254772	protein_coding	EEF1G	200249	316978	195931	243868	239256	233423	-0.267273	5.80498e-06		NPM1		RPS8
ENST00000296930	ENSG00000181163	protein_coding	NPM1	164478	314769	189901	265591	233685	224999	-0.0738256	0.436173		IRS4		TUBB
ENST00000372129	ENSG00000133124	protein_coding	IRS4	196127	303794	170933	216077	221733	216714	-0.406566	1.05115e-12		RPL7A		RPLP0
ENST00000323345	ENSG00000148303	protein_coding	RPL7A	168142	298233	171474	234197	218011	210959	-0.19017	0.0333305		PKM		HSP90AB1
ENST00000335181	ENSG00000067225	protein_coding	PKM	148273	218621	217304	264794	212248	206949	0.315577	2.77932e-12		RPS8		RPL4
ENST00000396651	ENSG00000142937	protein_coding	RPS8	155936	299428	154910	232135	210602	202586	-0.180754	0.0785793		TUBB		HSPD1
ENST00000327892	ENSG00000196230	protein_coding	TUBB	155529	240798	194588	249422	210084	204473	0.0913426	0.108597		RPLP0		RPL3
ENST00000392514	ENSG00000089157	protein_coding	RPLP0	175576	288473	154341	194556	203237	198051	-0.425096	3.70155e-09		HSP90AB1		PTMA
ENST00000371646	ENSG00000096384	protein_coding	HSP90AB1	141246	220997	202370	247106	202930	197457	0.236818	1.38219e-05		RPL4		PRKDC
ENST00000561775	ENSG00000174444	protein_coding	RPL4	166654	287150	149235	192414	198863	193188	-0.397977	3.08602e-06		HSPD1		HSPA1B
ENST00000388968	ENSG00000144381	protein_coding	HSPD1	168802	282252	149919	189816	197697	192445	-0.41373	7.44785e-08		RPL3		ACTB
ENST00000216146	ENSG00000100316	protein_coding	RPL3	161828	266451	159577	200488	197086	191860	-0.267344	0.00013266		PTMA		NUCKS1
ENST00000409115	ENSG00000187514	protein_coding	PTMA	160607	274486	147519	199523	195534	189758	-0.31518	0.000277107		PRKDC		RPL5
ENST00000314191	ENSG00000253729	protein_coding	PRKDC	153004	242600	170337	212483	194606	189597	-0.0920079	0.111174		HSPA1B		YWHAE
ENST00000375650	ENSG00000204388	protein_coding	HSPA1B	144268	210033	189432	216951	190171	186106	0.123206	0.0281756		ACTB		EIF4A1
ENST00000488500	ENSG00000156508	protein_coding	EEF1A1	161468	263061	140192	171116	183959	179507	-0.465899	9.93723e-12		NUCKS1		RPS18
ENST00000646664	ENSG00000075624	protein_coding	ACTB	113629	170792	197510	238459	180097	175220	0.541995	1.03759e-30		RPL5		ATP5F1B
ENST00000367142	ENSG00000069275	protein_coding	NUCKS1	136126	222795	161714	197202	179459	174607	-0.04225	0.502604		YWHAE		PRPF8
ENST00000370321	ENSG00000122406	protein_coding	RPL5	140833	240769	139525	181603	175682	170551	-0.249034	0.00208709		EIF4A1		RPS3A
ENST00000264335	ENSG00000108953	protein_coding	YWHAE	120988	199163	153938	197831	167980	163047	0.0688144	0.314343		RPS18		RPL17
ENST00000293831	ENSG00000161960	protein_coding	EIF4A1	125212	203934	152620	188574	167585	162989	5.7193e-05	0.99926		ATP5F1B		H1-2
ENST00000439602	ENSG00000231500	protein_coding	RPS18	127510	237370	123568	178528	166744	160812	-0.224019	0.0255763		XIST		RPS17
ENST00000262030	ENSG00000110955	protein_coding	ATP5F1B	114999	190812	159458	201287	166639	161657	0.161088	0.0226992		PRPF8		RPL26
ENST00000429829	ENSG00000229807	lncRNA	XIST	133289	209786	156561	152739	163094	159954	-0.139718	0.119683		RPS3A		RPS16
ENST00000304992	ENSG00000174231	protein_coding	PRPF8	124133	191194	153680	180499	162377	158511	0.0241707	0.631892		RPL17		RPL13A
ENST00000274065	ENSG00000145425	protein_coding	RPS3A	127380	225186	121985	166770	160330	155243	-0.264711	0.00384748		H1-2		H1-4
ENST00000580261	ENSG00000265681	protein_coding	RPL17	112354	211296	109559	160619	148457	143046	-0.20909	0.0393915		RPS17		RPS15
ENST00000343677	ENSG00000187837	protein_coding	H1-2	122899	196056	103363	161353	145918	141651	-0.250827	0.0109483		RPL26		SET
ENST00000647841	ENSG00000182774	protein_coding	RPS17	98656.5	198052	94347.1	154076	136283	130574	-0.172442	0.111829		RPS16		DDX21
ENST00000648839	ENSG00000161970	protein_coding	RPL26	106301	190013	98017.1	141583	133979	129514	-0.267036	0.00667154		RPL13A		RPSA
ENST00000251453	ENSG00000105193	protein_coding	RPS16	98789.2	175053	103316	140702	129465	125267	-0.161975	0.066595		H1-4		PARP1
ENST00000391857	ENSG00000142541	protein_coding	RPL13A	105193	191584	93817.6	126629	129306	125129	-0.382097	0.000127603		RPS15		RPL39
ENST00000304218	ENSG00000168298	protein_coding	H1-4	114959	178546	89268.4	131962	128684	125390	-0.402314	2.21005e-05		SET		CKB
ENST00000592588	ENSG00000115268	protein_coding	RPS15	98856.3	165894	106278	141808	128209	124398	-0.118461	0.126286		DDX21		RPS10
ENST00000322030	ENSG00000119335	protein_coding	SET	90018.1	150042	116750	145609	125605	121942	0.0653029	0.342113		RPSA		YBX1
ENST00000354185	ENSG00000165732	protein_coding	DDX21	98134.2	162954	107206	132024	125080	121673	-0.150588	0.0304974		PARP1		H2AC18
ENST00000301821	ENSG00000168028	protein_coding	RPSA	101513	168927	99835.6	127602	124470	121055	-0.261597	0.000419833		RPL39		RPL9
ENST00000366794	ENSG00000143799	protein_coding	PARP1	88889.1	137267	121993	147582	123933	120738	0.182602	0.00036755		CKB		VIM
ENST00000361575	ENSG00000198918	protein_coding	RPL39	90919	174752	87699.3	135009	122095	117386	-0.190874	0.0689464		RPS10		EIF4B
ENST00000348956	ENSG00000166165	protein_coding	CKB	93446	134881	115799	135875	120000	117463	0.0678387	0.181206		YBX1		GPI
ENST00000648437	ENSG00000124614	protein_coding	RPS10	87964.6	156902	92686.9	131514	117267	113297	-0.126643	0.165076		H2AC18		RPL15
ENST00000436427	ENSG00000065978	protein_coding	YBX1	88479.2	135946	110917	133688	117258	114375	0.0595008	0.218766		RPL9		CSDE1
ENST00000369159	ENSG00000288825	protein_coding	H2AC18	97059.3	147532	87967.4	133702	116565	113386	-0.162131	0.0729073		VIM		RPL13
ENST00000295955	ENSG00000163682	protein_coding	RPL9	83837.3	172146	82310.6	127044	116335	111482	-0.195078	0.0731335		EIF4B		UBC
ENST00000224237	ENSG00000026025	protein_coding	VIM	89701.1	138810	103984	127272	114942	112119	-0.0361794	0.461857		GPI		RPL12
ENST00000262056	ENSG00000063046	protein_coding	EIF4B	102172	161896	82533.5	101354	111989	109489	-0.55513	1.73024e-19		RPL15		HSPA8
ENST00000356487	ENSG00000105220	protein_coding	GPI	73866.2	113326	113757	140300	110312	107304	0.362035	1.8439e-12		CSDE1		RPL8
ENST00000307839	ENSG00000174748	protein_coding	RPL15	87439.6	151001	86333.7	114801	109894	106576	-0.239643	0.00472379		MALAT1		TPI1
ENST00000339438	ENSG00000009307	protein_coding	CSDE1	80931.3	137764	99388	119906	109497	106357	-0.0320852	0.655924		RPL13		TOP2A
ENST00000534336	ENSG00000251562	lncRNA	MALAT1	117944	122509	92997.5	103707	109289	109431	-0.259113	0.0191024		UBC		RPL19
ENST00000567815	ENSG00000167526	protein_coding	RPL13	89171.1	153074	83026.7	111158	109108	105877	-0.307515	0.000369274		RPL12		RPL18A
ENST00000339647	ENSG00000150991	protein_coding	UBC	86249	134657	95188.1	119370	108866	106129	-0.0904212	0.101902		HSPA8		EIF5A
ENST00000361436	ENSG00000197958	protein_coding	RPL12	84983.5	152768	76714.3	106753	105305	101883	-0.331099	0.000769766		RPL8		RPS6
ENST00000534624	ENSG00000109971	protein_coding	HSPA8	54748.5	91657	117834	156017	105064	101345	0.811369	1.37006e-19		TPI1		RPL41
ENST00000262584	ENSG00000161016	protein_coding	RPL8	84557.3	137057	87231.6	111266	105028	102234	-0.187986	0.00524289		TOP2A		PTGES3
ENST00000396705	ENSG00000111669	protein_coding	TPI1	67593.6	107906	107169	137255	104981	101817	0.387667	6.67878e-09		RPL19		SRRM2
ENST00000423485	ENSG00000131747	protein_coding	TOP2A	82204.5	133312	86495.5	115204	104304	101384	-0.128409	0.0764749		RPL18A		H3C15
ENST00000225430	ENSG00000108298	protein_coding	RPL19	81132.9	134744	86344.4	112894	103779	100807	-0.140799	0.057715		EIF5A		XRCC6
ENST00000222247	ENSG00000105640	protein_coding	RPL18A	81819.4	137136	83810.2	108043	102702	99792.4	-0.204656	0.00686952		RPS6		NONO
ENST00000336458	ENSG00000132507	protein_coding	EIF5A	69431.9	106638	106950	127375	102599	99911	0.335911	1.22433e-10		RPL41		KPNB1
ENST00000315377	ENSG00000137154	protein_coding	RPS6	78278.1	143165	72523.7	107281	100312	96800.1	-0.248552	0.014805		PTGES3		FASN
ENST00000501597	ENSG00000229117	protein_coding	RPL41	71102.3	134752	75434	117352	99660	95779.2	-0.0865301	0.387058		SRRM2		RPLP1
ENST00000262033	ENSG00000110958	protein_coding	PTGES3	72670.3	119502	92132.3	113779	99520.8	96719.7	0.041003	0.527257		RMRP		LDHA
ENST00000301740	ENSG00000167978	protein_coding	SRRM2	97137.1	119816	91740.5	88982.9	99419.1	98870.5	-0.237951	0.0196031		H3C15		CSE1L
ENST00000363046	ENSG00000277027	ribozyme	RMRP	80037.8	79441.5	110432	125073	98746	97935.8	0.281523	0.0148547		XRCC6		RPS23
ENST00000403683	ENSG00000203852	protein_coding	H3C15	83181	122704	78160	108303	98087	95758.2	-0.18345	0.0138204		NONO		HNRNPA2B1
ENST00000360079	ENSG00000196419	protein_coding	XRCC6	66857.8	107034	95617.6	119097	97151.6	94391.1	0.225675	0.000296562		KPNB1		MAP1B
ENST00000276079	ENSG00000147140	protein_coding	NONO	72833.5	115450	87882	109605	96442.8	93888.6	0.0107597	0.847932		FASN		ATF4
ENST00000290158	ENSG00000108424	protein_coding	KPNB1	72254.2	114271	80492.1	101731	92186.9	89789.9	-0.0799148	0.175316		RPLP1		PABPC1
ENST00000306749	ENSG00000169710	protein_coding	FASN	78647.6	85680.7	99186	103414	91732.1	91112.3	0.128053	0.206885		LDHA		EIF2S3
ENST00000260379	ENSG00000137818	protein_coding	RPLP1	67529	124285	71247.6	97942.1	90250.9	87144.5	-0.160965	0.0853096		CSE1L		RPL27
ENST00000422447	ENSG00000134333	protein_coding	LDHA	59841.9	96317.5	87123.7	112553	88959.2	86298.6	0.265323	0.000111812		RPS23		ZNF711
ENST00000262982	ENSG00000124207	protein_coding	CSE1L	63403	100904	85368.6	105667	88835.7	86397.5	0.146125	0.0145255		HNRNPA2B1		RPL11
ENST00000564206	ENSG00000133124	protein_coding	IRS4	104643	120395	54601.1	72831	88117.4	87968.1	-0.841736	1.77836e-11		MAP1B		H3C2
ENST00000504293	ENSG00000186468	protein_coding	RPS23	60720.6	131308	61877.4	97401.8	87826.8	83901.7	-0.0999953	0.35809		ATF4		H4C14
ENST00000618183	ENSG00000122566	protein_coding	HNRNPA2B1	65965.2	100741	80614.5	103052	87593.2	85329.7	0.0679418	0.212594		PABPC1		XRCC5
ENST00000296755	ENSG00000131711	protein_coding	MAP1B	74123.3	110434	74599.2	88433.5	86897.4	85109.7	-0.226773	3.0339e-06		EIF2S3		RPS14
ENST00000674920	ENSG00000128272	protein_coding	ATF4	71468	116185	67318.6	87292.2	85565.9	83312.3	-0.296731	3.57572e-05		RPL27		RPS11
ENST00000318607	ENSG00000070756	protein_coding	PABPC1	71508.8	111850	73407.8	84788.7	85388.8	83485.4	-0.242269	6.8737e-05		ZNF711		GLO1
ENST00000253039	ENSG00000130741	protein_coding	EIF2S3	68819.4	109450	71626.4	91117.2	85253.1	83055.9	-0.168528	0.00736099		SNORD3A		HNRNPA1
ENST00000253788	ENSG00000131469	protein_coding	RPL27	61291.7	114335	66461.8	98348	85109.1	81950.1	-0.0893891	0.354991		RPL11		PA2G4
ENST00000373165	ENSG00000147180	protein_coding	ZNF711	74529.5	125972	61166.2	78433.4	85025.2	82749	-0.524194	4.4829e-10		H3C2		MCM7
ENST00000584923	ENSG00000263934	snoRNA	SNORD3A	59293.9	63692.9	110266	103641	84223.3	83492.6	0.522231	0.00013676		H4C14		PGAM1
ENST00000374550	ENSG00000142676	protein_coding	RPL11	63201.8	113653	66414.1	92520.5	83947.4	81117.8	-0.146024	0.110465		XRCC5		SLC25A5
ENST00000621411	ENSG00000286522	protein_coding	H3C2	73334	106151	64239	91672	83849	81932.2	-0.232176	0.00472412		RPS14		CCT3
ENST00000578186	ENSG00000270882	protein_coding	H4C14	71249.7	110953	59717.5	93282.8	83800.7	81443.6	-0.240553	0.0138777		RPS11		RPL7
ENST00000392132	ENSG00000079246	protein_coding	XRCC5	69385.8	114153	66194.8	84555.1	83572.2	81347.4	-0.297583	4.04876e-05		GLO1		NACA
ENST00000521466	ENSG00000164587	protein_coding	RPS14	64278.1	116106	63329.8	90479	83548.1	80703.1	-0.201421	0.0359026		HNRNPA1		USP9X
ENST00000270625	ENSG00000142534	protein_coding	RPS11	62681.8	120600	59977.4	90540.9	83450.1	80273.2	-0.214301	0.042122		PA2G4		BTF3
ENST00000373365	ENSG00000124767	protein_coding	GLO1	61083.3	102030	74619.4	94900.6	83158.4	80721.1	0.0042325	0.951607		MCM7		RPS15A
ENST00000547276	ENSG00000135486	protein_coding	HNRNPA1	65195.7	108073	68068.1	90448.4	82946.4	80556	-0.151233	0.0474604		PGAM1		DHFR
ENST00000303305	ENSG00000170515	protein_coding	PA2G4	58996.4	96790.5	76993.8	98445.7	82806.6	80379.3	0.0998447	0.145799		SLC25A5		RPL36A
ENST00000303887	ENSG00000166508	protein_coding	MCM7	63711	97764.2	75106.6	91279.7	81965.4	79984.7	-0.0137591	0.769669		CCT3		LDHB
ENST00000334828	ENSG00000171314	protein_coding	PGAM1	53053.1	83726.4	82903.9	105198	81220.4	78839.5	0.372734	2.8874e-09		RPL7		TPT1
ENST00000317881	ENSG00000005022	protein_coding	SLC25A5	58683.9	100976	70892.3	93605.3	81039.4	78487.1	-0.00442476	0.954912		NACA		ALDOA
ENST00000295688	ENSG00000163468	protein_coding	CCT3	56896.9	95126.7	73220.2	94756.6	80000.1	77577.1	0.0752162	0.301368		USP9X		CS
ENST00000352983	ENSG00000147604	protein_coding	RPL7	61839	107663	62243.5	86559.5	79576.3	77039	-0.182568	0.0402821		BTF3		HMGN2
ENST00000678376	ENSG00000196531	protein_coding	NACA	61560.5	104676	65390.2	86062.5	79422.2	77053.1	-0.149515	0.0594413		RPS15A		RPL10A
ENST00000378308	ENSG00000124486	protein_coding	USP9X	61601.9	99597.6	71014	82265.3	78619.7	76665.8	-0.104249	0.111512		DHFR		RPS19
ENST00000335895	ENSG00000145741	protein_coding	BTF3	57807.3	101719	65591.9	87350.4	78117.1	75604.2	-0.080721	0.333686		RPL36A		SERBP1
ENST00000563390	ENSG00000134419	protein_coding	RPS15A	60185.4	109746	57525.7	82865.8	77580.8	74907.8	-0.233359	0.0184338		LDHB		UBB
ENST00000439211	ENSG00000228716	protein_coding	DHFR	55023.4	95247.1	67704.8	90648.8	77156	74665.4	0.0200648	0.803175		TPT1		CCT5
ENST00000471855	ENSG00000241343	protein_coding	RPL36A	54948.3	110247	56376.3	85116.8	76672.1	73573.5	-0.158797	0.129971		ALDOA		MCM4
ENST00000350669	ENSG00000111716	protein_coding	LDHB	55750.3	93684.5	67313.2	88471.3	76304.8	73985.8	0.00649225	0.930151		CS		RPS7
ENST00000673047	ENSG00000111716	protein_coding	LDHB	55750.3	93684.5	67313.2	88471.3	76304.8	73985.8	0.00649225	0.930151		HMGN2		H2BC18
ENST00000379060	ENSG00000133112	protein_coding	TPT1	59405.2	101751	59193.5	80312.7	75165.5	72879.2	-0.207575	0.0147754		RPL10A		RPS27A
ENST00000643777	ENSG00000149925	protein_coding	ALDOA	49575	73449.3	79842.9	95890.5	74689.5	72773.2	0.435941	7.45034e-20		RPS19		ATP5F1A
ENST00000351328	ENSG00000062485	protein_coding	CS	55403	87916.5	69041.8	86148.2	74627.4	72624	0.050733	0.378834		SERBP1		DHX9
ENST00000619352	ENSG00000198830	protein_coding	HMGN2	48023.7	81076	74271.8	94776	74536.9	72168.7	0.292796	0.000181896		UBB		HUWE1
ENST00000322203	ENSG00000198755	protein_coding	RPL10A	58637.8	99496.2	60549.2	78380.8	74266	72107.8	-0.196268	0.0125408		RPS2P5		RPL29
ENST00000221975	ENSG00000105372	protein_coding	RPS19	55046.7	100051	58246.4	83294.8	74159.8	71570.5	-0.124712	0.183417		CCT5		ARF1
ENST00000370995	ENSG00000142864	protein_coding	SERBP1	56757.3	94441.4	63202.7	80757	73789.6	71687.6	-0.101359	0.156567		MCM4		CBX5
ENST00000302182	ENSG00000170315	protein_coding	UBB	53109.9	86489.1	67066.1	88001.8	73666.8	71494.7	0.079188	0.257748		RPS7		MKI67
ENST00000488803	ENSG00000240342	processed_pseudogene	RPS2P5	57899.8	102717	57018	76300.7	73483.9	71164.1	-0.247895	0.00598791		H2BC18		RPL23A
ENST00000547566	ENSG00000135486	protein_coding	HNRNPA1	59318.1	99209	60041.6	75245.5	73453.5	71441.4	-0.24021	0.00116447		RPS27A		RPL22
ENST00000503026	ENSG00000150753	protein_coding	CCT5	43860.1	77400.7	73481.4	97779.9	73130.5	70553.4	0.377385	5.20998e-05		ATP5F1A		SMC1A
ENST00000649973	ENSG00000104738	protein_coding	MCM4	55804.7	91624.4	63693.6	80733.3	72964	70928	-0.0686997	0.306898		NORAD		TARS1
ENST00000645674	ENSG00000171863	protein_coding	RPS7	50963	92508.9	59903.1	86189.5	72391.1	69795.7	-0.0144121	0.874825		DHX9		CCT8
ENST00000369167	ENSG00000203814	protein_coding	H2BC18	57614.3	78758.8	62547.2	88391.9	71828.1	70164.5	0.0466199	0.556123		HUWE1		PPIA
ENST00000272317	ENSG00000143947	protein_coding	RPS27A	50566.6	104801	51309	80524.6	71800.2	68733.4	-0.155461	0.148151		RPL29		RPL21
ENST00000282050	ENSG00000152234	protein_coding	ATP5F1A	51354.7	83768.6	67376.9	83553.9	71513.5	69494.6	0.0924347	0.154839		ARF1		SPEN
ENST00000565493	ENSG00000260032	lncRNA	NORAD	49192.7	83268.2	68851	82558.1	70967.5	68892.2	0.123196	0.0945581		CBX5		NCL
ENST00000367549	ENSG00000135829	protein_coding	DHX9	44831.3	71373.6	75086.2	91850.4	70785.4	68727.4	0.441005	1.54777e-12		MKI67		NUP155
ENST00000342160	ENSG00000086758	protein_coding	HUWE1	62801.3	88715.7	59311.1	72115.6	70735.9	69452.7	-0.256695	2.86162e-06		RPL23A		CCT4
ENST00000294189	ENSG00000162244	protein_coding	RPL29	52723.6	91520.8	58516.7	79323.9	70521.3	68272.7	-0.0869837	0.297002		RPL22		RPL18
ENST00000272102	ENSG00000143761	protein_coding	ARF1	48827.8	76375.1	70221.2	84540.2	69991.1	68132.3	0.231469	3.35855e-05		SMC1A		H2BC12
ENST00000209875	ENSG00000094916	protein_coding	CBX5	57414.7	96302.6	54580.8	71176	69868.5	67910.6	-0.292717	0.000215814		TARS1		PAICS
ENST00000368653	ENSG00000148773	protein_coding	MKI67	52515.6	72535.7	69524.4	84238.3	69703.5	68223.7	0.203964	0.000755324		CCT8		SF3B1
ENST00000355731	ENSG00000198242	protein_coding	RPL23A	52085.7	92010.3	57809	76320.6	69556.4	67335.2	-0.113177	0.180322		PPIA		PFN1
ENST00000234875	ENSG00000116251	protein_coding	RPL22	59724.6	106577	47685.8	63595.2	69395.6	67298.2	-0.551151	7.00757e-08		RPL21		KHSRP
ENST00000322213	ENSG00000072501	protein_coding	SMC1A	67778.8	73975.2	65882.3	66602.7	68559.7	68453.7	-0.116531	0.253237		SPEN		TOMM20
ENST00000265112	ENSG00000113407	protein_coding	TARS1	46525	78330.9	64531.3	83133.1	68130.1	66013.6	0.15962	0.0357977		NCL		DEK
ENST00000286788	ENSG00000156261	protein_coding	CCT8	48817.6	82565.1	61743.9	78397.6	67881.1	65840.8	0.0356099	0.624037		NUP155		XPOT
ENST00000355968	ENSG00000196262	protein_coding	PPIA	43219.7	76542	62644.4	87876.9	67570.7	65148.2	0.211486	0.0228797		CCT4		H4C3
ENST00000311549	ENSG00000122026	protein_coding	RPL21	50262.1	96523	49119.9	74202.7	67526.9	64950.8	-0.190389	0.0675199		RPL18		PAPOLA
ENST00000375759	ENSG00000065526	protein_coding	SPEN	58941.7	80532.3	61715.5	67939.8	67282.3	66270.9	-0.145736	0.047611		H2BC12		CCT7
ENST00000417652	ENSG00000115053	protein_coding	NCL	58498.4	88706.8	54698.5	66587.9	67122.9	65689.7	-0.32376	3.69343e-11		PAICS		RPL24
ENST00000231498	ENSG00000113569	protein_coding	NUP155	42882.9	70779.8	68927.7	85027.3	66904.4	64881.6	0.348658	1.16852e-06		SF3B1		UBR4
ENST00000394440	ENSG00000115484	protein_coding	CCT4	48246.9	81515.8	60920.9	76353.5	66759.3	64781	0.0267925	0.70821		PFN1		FKBP4
ENST00000549920	ENSG00000063177	protein_coding	RPL18	50730.3	86843.9	54114.7	72195	65971	63957.3	-0.137329	0.0921591		KHSRP		CENPF
ENST00000356950	ENSG00000197903	protein_coding	H2BC12	57836.9	85068.9	51375.8	68793.9	65768.9	64325.1	-0.288162	2.43092e-05		TOMM20		HDLBP
ENST00000264221	ENSG00000128050	protein_coding	PAICS	47006.7	81016.6	58257.1	76710.7	65747.8	63664.4	0.0212469	0.786822		DEK		SFPQ
ENST00000335508	ENSG00000115524	protein_coding	SF3B1	57081.4	91726.5	50860.7	61942.5	65402.8	63853.1	-0.421863	8.61952e-11		XPOT		CNOT1
ENST00000554988	ENSG00000259001	lncRNA	NA	66999.6	64899.7	60514.8	69044.8	65364.7	65425.6	-0.0790189	0.448714		H4C3		EPRS1
ENST00000225655	ENSG00000108518	protein_coding	PFN1	43684	68348.3	64901.3	82273.6	64801.8	62955.6	0.308664	3.24486e-07		PAPOLA		IGF2BP1
ENST00000600480	ENSG00000088247	protein_coding	KHSRP	47544.4	70602.7	64961.8	76070.6	64794.9	63289.4	0.181351	0.000441935		CCT7		RPS12
ENST00000366607	ENSG00000173726	protein_coding	TOMM20	51139.3	86720.2	53087.3	68024.9	64742.9	62877.5	-0.196773	0.0114676		RPL24		H4C15
ENST00000652689	ENSG00000124795	protein_coding	DEK	47325.1	83688	53893.9	71729.3	64159.1	62080.8	-0.0794294	0.345952		UBR4		HMGA1
ENST00000332707	ENSG00000184575	protein_coding	XPOT	53416.2	91057.3	49542.9	61482.4	63874.7	62126.8	-0.373787	3.69669e-06		FKBP4		CLTC
ENST00000677375	ENSG00000135486	protein_coding	HNRNPA1	44714.1	77429.9	57674.8	75288.7	63776.9	61739	0.0580028	0.464356		CENPF		TSC22D3
ENST00000377803	ENSG00000197061	protein_coding	H4C3	50266	77139.6	50804.9	72907	62779.4	61063.1	-0.0878882	0.271888		HDLBP		NME2
ENST00000579374	ENSG00000108298	protein_coding	RPL19	45525.5	86147.3	46639.2	72746.9	62764.7	60337.4	-0.115964	0.252751		SFPQ		RPL37A
ENST00000216277	ENSG00000090060	protein_coding	PAPOLA	43738.1	74066.3	59446	73592.9	62710.8	60832.1	0.106011	0.149782		CNOT1		EIF4G2
ENST00000422514	ENSG00000198242	protein_coding	RPL23A	52078.3	78345.5	53780.3	65930.1	62533.6	61144.9	-0.175262	0.000239745		EPRS1		TCP1
ENST00000258091	ENSG00000135624	protein_coding	CCT7	42943.5	71631.7	59275.3	75743.7	62398.6	60500.2	0.156824	0.0331043		IGF2BP1		PLS3
ENST00000394077	ENSG00000114391	protein_coding	RPL24	44937.7	84730.6	47511.6	72092.3	62318	59947.6	-0.102371	0.302499		RPS12		PRDX1
ENST00000375254	ENSG00000127481	protein_coding	UBR4	54113	81478	51836.1	61378.7	62201.4	60924.9	-0.302771	2.16639e-09		H4C15		RPS24
ENST00000001008	ENSG00000004478	protein_coding	FKBP4	45524.9	72886.4	57933.5	72146.5	62122.8	60424.2	0.0699367	0.247242		HMGA1		H2BC21
ENST00000366955	ENSG00000117724	protein_coding	CENPF	48824.8	72285.5	56732.5	70143.3	61996.5	60568.1	0.00170234	0.969518		CLTC		CCT2
ENST00000678703	ENSG00000156508	protein_coding	EEF1A1	63974.5	72052.9	54704.9	56146.2	61719.6	61633.7	-0.264547	0.013592		TSC22D3		IPO7
ENST00000619601	ENSG00000111640	protein_coding	GAPDH	49486.6	67845.6	56796.3	70164.3	61073.2	59866.6	0.032194	0.589622		NME2		RPL23
ENST00000391976	ENSG00000115677	protein_coding	HDLBP	57112.8	87355.4	43206.1	55165.2	60709.9	59445.7	-0.597606	3.34686e-23		RPL37A		LARS1
ENST00000357214	ENSG00000116560	protein_coding	SFPQ	38202.9	61666.8	63536.3	77107.9	60128.5	58371	0.409943	6.25017e-10		EIF4G2		KLHL15
ENST00000317147	ENSG00000125107	protein_coding	CNOT1	47139.2	76870.9	51839.9	64153.1	60000.8	58403.2	-0.128848	0.0508379		TCP1		UBA2
ENST00000366923	ENSG00000136628	protein_coding	EPRS1	49530.2	81593.6	48027.2	60066.2	59804.3	58232.5	-0.292413	4.1368e-05		PLS3		SRP9
ENST00000290341	ENSG00000159217	protein_coding	IGF2BP1	46114.7	76289.4	51736.9	64861.6	59750.6	58091	-0.101785	0.141525		PRDX1		PRRC2A
ENST00000230050	ENSG00000112306	protein_coding	RPS12	47149.4	83464.2	44935.3	62751.1	59575	57651.1	-0.251214	0.00757249		RPS24		H2BC5
ENST00000579512	ENSG00000270276	protein_coding	H4C15	51224.3	77519.4	44875.3	64551.6	59542.7	58049	-0.252035	0.00285007		H2BC21		C1QBP
ENST00000311487	ENSG00000137309	protein_coding	HMGA1	48750.2	75664.7	51173.2	62523.9	59528	58119.3	-0.173732	0.00122808		CCT2		SSRP1
ENST00000436146	ENSG00000174748	protein_coding	RPL15	45265.5	83079.7	43447.7	65608.4	59350.3	57215	-0.191901	0.0581902		IPO7		H3-3A
ENST00000678246	ENSG00000115053	protein_coding	NCL	54513.8	76601.6	48218.6	57141.3	59118.8	58148.7	-0.359961	9.90892e-10		RPL23		MT-CO1
ENST00000472651	ENSG00000141367	protein_coding	CLTC	40801.6	67476.6	57965.1	69713	58989.1	57305.9	0.164117	0.0184727		LARS1		HNRNPUL1
ENST00000372397	ENSG00000157514	protein_coding	TSC22D3	59315.6	89551.9	35061.4	49267.4	58299.1	57147	-0.851768	3.6137e-21		KLHL15		ZNF146
ENST00000512737	ENSG00000243678	protein_coding	NME2	43507.4	72290.8	50249.9	67008.3	58264.1	56519.7	-0.0285931	0.700861		UBA2		PPP1CC
ENST00000456586	ENSG00000197756	protein_coding	RPL37A	50292.2	95700.9	34999.4	51781.2	58193.4	56164	-0.676244	2.85778e-07		SRP9		DDX3X
ENST00000339995	ENSG00000110321	protein_coding	EIF4G2	42366.7	61794.6	60166	68226.1	58138.3	56862.2	0.218531	0.000330383		PRRC2A		POLR2A
ENST00000321394	ENSG00000120438	protein_coding	TCP1	38501.6	64486	57566.6	71998.4	58138.2	56359.4	0.243705	0.00107965		H2BC5		KPNA2
ENST00000355899	ENSG00000102024	protein_coding	PLS3	37009.7	69065.3	54027.3	72009.8	58028	55919.2	0.150538	0.106865		C1QBP		RPL35A
ENST00000319248	ENSG00000117450	protein_coding	PRDX1	33770.5	57189.5	60190.9	80798.8	57987.4	55977.8	0.522185	1.0505e-08		SSRP1		HEATR1
ENST00000372360	ENSG00000138326	protein_coding	RPS24	47177.6	89534.6	36759.9	58093.9	57891.5	55750.3	-0.415844	0.00066515		H3-3A		PPA1
ENST00000613865	ENSG00000138326	protein_coding	RPS24	39647.6	71172.2	50894.4	69773.7	57871.9	55861.5	0.0551046	0.52996		MT-CO1		RPL10
ENST00000369155	ENSG00000184678	protein_coding	H2BC21	50145.5	71114.1	45190.8	64601.8	57763.1	56469.6	-0.180592	0.0286134		HNRNPUL1		NUP205
ENST00000299300	ENSG00000166226	protein_coding	CCT2	39173.6	66144.9	54712	70724.7	57688.8	55881.5	0.167454	0.0302069		ZNF146		RPL35
ENST00000379719	ENSG00000205339	protein_coding	IPO7	44438.3	72524.3	50536	62746.6	57561.3	56004.6	-0.083547	0.20029		PPP1CC		KIF5B
ENST00000245857	ENSG00000125691	protein_coding	RPL23	39774.8	83492.7	39049.8	66985.2	57325.6	54733.5	-0.0861374	0.425207		RPL23AP42		SRPK1
ENST00000394434	ENSG00000133706	protein_coding	LARS1	47812.2	82269.5	43115	55397	57148.4	55522.9	-0.388414	5.78761e-06		DDX3X		PTPN11
ENST00000396466	ENSG00000147604	protein_coding	RPL7	42216.7	77682.9	44835.4	60696.8	56357.9	54438	-0.163611	0.0788256		POLR2A		RPL14
ENST00000451562	ENSG00000196262	protein_coding	PPIA	36726.2	64614.9	50701.6	71159.2	55800.5	53834.8	0.160259	0.077051		KPNA2		MYBL2
ENST00000328046	ENSG00000174010	protein_coding	KLHL15	45762.4	76488.7	45857.8	54731.5	55710.1	54259.2	-0.286142	0.00011873		RPL35A		HSPA4
ENST00000439527	ENSG00000126261	protein_coding	UBA2	43794.4	71830.1	47269.8	59209.8	55526	54024.2	-0.147552	0.0312187		HEATR1		GNB1
ENST00000304786	ENSG00000143742	protein_coding	SRP9	37287.6	64925.1	51544.4	67978.9	55434	53604.1	0.139517	0.0941028		PPA1		TPR
ENST00000376007	ENSG00000204469	protein_coding	PRRC2A	49393.3	66317.2	48178.3	57058.5	55236.8	54380.6	-0.185825	0.00691823		RPL10		SEPTIN2
ENST00000360787	ENSG00000122566	protein_coding	HNRNPA2B1	41591.2	62448.1	52539.6	63832.4	55102.8	53781.4	0.0925382	0.0482476		NUP205		PANK3
ENST00000377777	ENSG00000158373	protein_coding	H2BC5	44292.6	65541.9	43250.9	66800	54971.3	53454.1	-0.0544008	0.543685		RPL35		NCAPD2
ENST00000574444	ENSG00000108561	protein_coding	C1QBP	37712.1	66719.7	49445.5	65183.1	54765.1	52946.2	0.0668791	0.423407		KIF5B		DDX17
ENST00000278412	ENSG00000149136	protein_coding	SSRP1	40770.3	63187.1	51767.4	62430.6	54538.8	53171.3	0.0703938	0.175892		SRPK1		ETF1
ENST00000366815	ENSG00000163041	protein_coding	H3-3A	34993.2	58911.4	53153.9	71035.8	54523.6	52726.9	0.295147	0.000391247		PTPN11		CKAP5
ENST00000361624	ENSG00000198804	protein_coding	MT-CO1	83066.5	33328.3	57573.6	39715.2	53420.9	56639.9	-0.0386225	0.600979		RPL14		RPL32
ENST00000392006	ENSG00000105323	protein_coding	HNRNPUL1	39999.5	61231.8	49903.3	62332.9	53366.9	52008.7	0.0792087	0.126043		MYBL2		RCC2
ENST00000443387	ENSG00000167635	protein_coding	ZNF146	40805	66754.4	46692.4	59212.5	53366.1	51882.9	-0.0629839	0.345933		HSPA4		RPS3
ENST00000335007	ENSG00000186298	protein_coding	PPP1CC	40884	68373.6	45902.9	58258.3	53354.7	51829.3	-0.0982032	0.17472		GNB1		AHCY
ENST00000471152	ENSG00000234851	processed_pseudogene	RPL23AP42	41188.1	72524.5	42604.4	56849.2	53291.5	51610.9	-0.186407	0.0327967		TPR		HSPA9
ENST00000307961	ENSG00000174444	protein_coding	RPL4	41187.8	71602.9	44434.9	55456	53170.4	51599.6	-0.177522	0.0284285		SEPTIN2		MDM2
ENST00000361427	ENSG00000198830	protein_coding	HMGN2	35117.9	54445.9	54041.7	68254.6	52965	51461.2	0.364254	5.64765e-10		PANK3		PRRC2C
ENST00000644876	ENSG00000215301	protein_coding	DDX3X	35586.7	58678.8	52697.9	64170.7	52783.5	51246.1	0.229157	0.00105008		NCAPD2		HNRNPAB
ENST00000617998	ENSG00000181222	protein_coding	POLR2A	41002.6	61006	50907.6	58031.5	52736.9	51601.4	0.0310067	0.57766		DDX17		IARS1
ENST00000330459	ENSG00000182481	protein_coding	KPNA2	35969.3	56129.1	52208.1	65286.8	52398.3	50944.9	0.270582	2.94385e-06		ETF1		RPS27
ENST00000564439	ENSG00000174444	protein_coding	RPL4	45334.3	77671.5	38096.3	48424.8	52381.7	50944.4	-0.500808	8.64009e-09		CKAP5		SNRNP200
ENST00000448864	ENSG00000182899	protein_coding	RPL35A	37405.7	72767.5	39161.9	60151.3	52371.6	50296.6	-0.11646	0.254288		RPL32		NUFIP2
ENST00000366582	ENSG00000119285	protein_coding	HEATR1	39097.3	63965.9	47840.3	58036.6	52235	50817.9	-0.00920448	0.885171		RCC2		BRD2
ENST00000373232	ENSG00000180817	protein_coding	PPA1	39282.1	68961.9	43258.9	57376.5	52219.9	50563.2	-0.115751	0.169815		RPS3		ILF2
ENST00000406022	ENSG00000147403	protein_coding	RPL10	39072.3	71041.8	42596.6	56014.7	52181.4	50460.9	-0.148816	0.0967588		AHCY		GNAS
ENST00000285968	ENSG00000155561	protein_coding	NUP205	41450.8	66182.4	46187.6	54720.9	52135.4	50851.7	-0.128517	0.0372262		HSPA9		CCNI
ENST00000348462	ENSG00000136942	protein_coding	RPL35	36102.4	69057.2	40698.1	62116.8	51993.6	49951.1	-0.0466418	0.637132		MDM2		IPO5
ENST00000302418	ENSG00000170759	protein_coding	KIF5B	38237.6	59643.2	51624.5	58072.6	51894.5	50657.2	0.0975962	0.130118		PRRC2C		RPL36
ENST00000373825	ENSG00000096063	protein_coding	SRPK1	40787.9	66946.4	44772.2	55015.7	51880.6	50495.1	-0.139265	0.0396888		HNRNPAB		EIF3D
ENST00000351677	ENSG00000179295	protein_coding	PTPN11	43013.9	68346.4	43730.5	51832.2	51730.8	50509.2	-0.248536	5.67273e-05		IARS1		YWHAQ
ENST00000479563	ENSG00000188846	protein_coding	RPL14	38844.2	68472.9	41266.6	58296.1	51719.9	49997.9	-0.114517	0.202902		RPS27		RAN
ENST00000217026	ENSG00000101057	protein_coding	MYBL2	40150.6	61956.4	47239.8	57349.2	51674	50415.9	-0.020489	0.678344		SNRNP200		MATR3
ENST00000304858	ENSG00000170606	protein_coding	HSPA4	34836.5	58937.1	50247.3	62422.8	51610.9	50037.5	0.183409	0.0152949		NUFIP2		GDI2
ENST00000378609	ENSG00000078369	protein_coding	GNB1	39680	61835.4	47399.1	57339.7	51563.6	50284.6	-0.00987196	0.848372		BRD2		SUPT16H
ENST00000367478	ENSG00000047410	protein_coding	TPR	38285.6	58659.9	49228.7	59273.9	51362	50094.1	0.0953425	0.0589876		ILF2		H2BC11
ENST00000391971	ENSG00000168385	protein_coding	SEPTIN2	44329.3	73751.6	38115.9	49248.8	51361.4	49998	-0.438556	4.15211e-08		GNAS		CEBPG
ENST00000239231	ENSG00000120137	protein_coding	PANK3	40531.8	68642.9	43285.4	52889.5	51337.4	49913.3	-0.193046	0.0107465		CCNI		JUN
ENST00000458500	ENSG00000147403	protein_coding	RPL10	41012.9	67723.9	42017.9	53709.1	51116	49713.7	-0.203279	0.005188		IPO5		RPS13
ENST00000315579	ENSG00000010292	protein_coding	NCAPD2	42278.8	65805.5	43944	52428.1	51114.1	49936.3	-0.204102	0.00025164		RPL36		H2AZ1
ENST00000403230	ENSG00000100201	protein_coding	DDX17	36209.2	52360.6	51975.2	63303.8	50962.2	49737.8	0.295962	4.27109e-09		EIF3D		TPX2
ENST00000360541	ENSG00000120705	protein_coding	ETF1	36110	56338.8	50822.8	60286.9	50889.6	49576.4	0.193041	0.000684832		YWHAQ		RNPS1
ENST00000529230	ENSG00000175216	protein_coding	CKAP5	41243	63318.6	44809	53355.8	50681.6	49526	-0.137289	0.00898661		RAN		YWHAB
ENST00000273223	ENSG00000144713	protein_coding	RPL32	39044.5	67952.4	39024.2	56502.8	50631	48966.5	-0.157821	0.0880204		MATR3		NUP153
ENST00000375436	ENSG00000179051	protein_coding	RCC2	37371	58821.8	47952.6	57507.3	50413.2	49121.2	0.0688945	0.218881		GDI2		TUBB4B
ENST00000524851	ENSG00000149273	protein_coding	RPS3	40200.3	71961.6	37658.4	51610.5	50357.7	48736	-0.293259	0.00216173		SUPT16H		TMPO
ENST00000217426	ENSG00000101444	protein_coding	AHCY	41118.2	63716.2	43561.5	52992.6	50347.1	49161	-0.163072	0.00236181		H2BC11		CCT6A
ENST00000678551	ENSG00000113013	protein_coding	HSPA9	36407.2	61647.1	46598.8	56487.9	50285.2	48832.3	0.0216535	0.76243		CEBPG		RPS25
ENST00000258149	ENSG00000135679	protein_coding	MDM2	32629.4	53356.2	51783	63015.6	50196.1	48721.4	0.330847	1.75215e-06		JUN		EIF2S2
ENST00000367742	ENSG00000117523	protein_coding	PRRC2C	41668.1	58938.4	45769.2	54183.9	50139.9	49176.5	-0.0690518	0.206456		RPS13		RHOA
ENST00000358344	ENSG00000197451	protein_coding	HNRNPAB	35020.6	57728.8	46675.2	60597	50005.4	48498.4	0.13094	0.0716577		H2AZ1		PGK1
ENST00000443024	ENSG00000196305	protein_coding	IARS1	42219	70488.5	38101.2	48827.9	49909.1	48565.2	-0.37714	1.57305e-06		TPX2		H2AC11
ENST00000650366	ENSG00000229807	lncRNA	XIST	43073.1	70010	41826.6	43770.4	49670	48614.6	-0.375355	2.65432e-05		RNPS1		RPS5
ENST00000651669	ENSG00000177954	protein_coding	RPS27	36882.2	71304.9	35573.1	54551.3	49577.8	47657.7	-0.194382	0.0660682		YWHAB		FBL
ENST00000323853	ENSG00000144028	protein_coding	SNRNP200	37013.3	55712.7	47501.1	58074.3	49575.3	48364	0.116899	0.0148336		NUP153		EIF3C
ENST00000225388	ENSG00000108256	protein_coding	NUFIP2	39628.9	63369.9	42671.9	51574.4	49311.3	48081.8	-0.162339	0.00847382		TUBB4B		H3-3B
ENST00000463639	ENSG00000204256	protein_coding	BRD2	43935.1	66793.1	38426.7	47415.5	49142.6	48103.5	-0.409942	2.15336e-15		TMPO		EIF4H
ENST00000361891	ENSG00000143621	protein_coding	ILF2	33203.3	54862.5	47521.4	60192.3	48944.9	47470.6	0.206507	0.00420016		CCT6A		DDX39B
ENST00000488546	ENSG00000087460	protein_coding	GNAS	37746.2	61306.7	42829.3	53823	48926.3	47597.8	-0.0754266	0.246011		RPS25		TRAP1
ENST00000380394	ENSG00000137154	protein_coding	RPS6	38715.2	68066.9	37729.9	50917.4	48857.3	47328.7	-0.249513	0.00563549		EIF2S2		CCNG1
ENST00000237654	ENSG00000118816	protein_coding	CCNI	40028.7	63369.4	40257	49046.5	48175.4	47015.7	-0.243748	4.48239e-05		RHOA		AP2B1
ENST00000651721	ENSG00000065150	protein_coding	IPO5	36495.4	67702.8	32651	55655.8	48126.2	46251.6	-0.172246	0.110449		PGK1		UQCRFS1
ENST00000347512	ENSG00000130255	protein_coding	RPL36	37715.6	63112.3	38941.7	51507	47819.2	46432.1	-0.172588	0.0278294		H2AC11		YWHAZ
ENST00000216190	ENSG00000100353	protein_coding	EIF3D	37109.6	62877.7	39141.3	51070.3	47549.7	46152.6	-0.162333	0.03967		RPS5		NOLC1
ENST00000238081	ENSG00000134308	protein_coding	YWHAQ	32413.2	52313.6	45486.7	57749.1	46990.7	45621.9	0.203252	0.00249886		FBL		EIF4G1
ENST00000394332	ENSG00000125691	protein_coding	RPL23	33678.6	65417.2	34297.6	54303.9	46924.3	45041.3	-0.121834	0.239842		EIF3C		RPS20
ENST00000543796	ENSG00000132341	protein_coding	RAN	29780.4	50745.3	47402.2	59154.1	46770.5	45290	0.307508	0.00011927		H3-3B		VCP
ENST00000502499	ENSG00000015479	protein_coding	MATR3	33031.9	55233.3	44058.2	54665	46747.1	45374	0.0937481	0.187756		EIF4H		SF3B3
ENST00000380191	ENSG00000057608	protein_coding	GDI2	32655	54290.5	43752.1	56115.5	46703.3	45295	0.123642	0.0901901		DDX39B		EEF1B2
ENST00000216297	ENSG00000092201	protein_coding	SUPT16H	32675	51233.1	44659.4	57196.4	46441	45137.5	0.198053	0.00152317		TRAP1		ACTR2
ENST00000339812	ENSG00000124635	protein_coding	H2BC11	37802.6	54580.9	37921.9	55012.6	46329.5	45169.3	-0.0539456	0.506117		CCNG1		MCM3
ENST00000284000	ENSG00000153879	protein_coding	CEBPG	44276.1	71496.8	30788.1	38337.1	46224.5	45192.3	-0.773455	2.83776e-27		AP2B1		SMC4
ENST00000371222	ENSG00000177606	protein_coding	JUN	43292.8	64058.9	35791.8	41683.5	46206.8	45386.2	-0.512104	5.49819e-20		UQCRFS1		DDB1
ENST00000435983	ENSG00000144713	protein_coding	RPL32	33959.5	62974.8	33257.8	53830.7	46005.7	44239.5	-0.124811	0.225295		YWHAZ		RANBP2
ENST00000533186	ENSG00000140988	protein_coding	RPS2	32471.9	66972.9	35327.5	49072.5	45961.2	44124.8	-0.164141	0.115687		NOLC1		GLUL
ENST00000525634	ENSG00000110700	protein_coding	RPS13	32506.4	63068.2	34996	52672.2	45810.7	44015.4	-0.101899	0.311424		EIF4G1		PPARGC1A
ENST00000296417	ENSG00000164032	protein_coding	H2AZ1	32674.2	56613.2	39857.8	53917.9	45765.8	44276.7	0.0157498	0.847905		RPS20		SF3A1
ENST00000300403	ENSG00000088325	protein_coding	TPX2	35115.6	56430.2	40861.5	50386.8	45698.5	44492.3	-0.0497452	0.412728		VCP		CCND2
ENST00000320225	ENSG00000205937	protein_coding	RNPS1	35315.9	56334.2	40691.1	50378.1	45679.8	44487.3	-0.0551801	0.352423		SF3B3		EIF3A
ENST00000353703	ENSG00000166913	protein_coding	YWHAB	30112.1	48637.4	46251.9	57205.5	45551.7	44223.1	0.30866	3.26001e-06		EEF1B2		PCNA
ENST00000262077	ENSG00000124789	protein_coding	NUP153	35614.5	57361.8	40048.7	49031.5	45514.1	44331.5	-0.0999141	0.110019		ACTR2		RBMX
ENST00000340384	ENSG00000188229	protein_coding	TUBB4B	28763.6	43382.9	48302.5	61578.8	45507	44202.4	0.52118	4.54381e-19		MCM3		BCAT1
ENST00000556029	ENSG00000120802	protein_coding	TMPO	30257.1	58992.4	38536	54163.1	45487.2	43727.5	0.0116776	0.903368		SMC4		ST13
ENST00000275603	ENSG00000146731	protein_coding	CCT6A	30318.8	52861.6	42109.2	56331.8	45405.4	43883.6	0.151003	0.0766311		DDB1		UBA1
ENST00000321358	ENSG00000065978	protein_coding	YBX1	31896	56989.7	38308.2	54308	45375.5	43788.7	0.00740354	0.934013		RANBP2		HNRNPM
ENST00000527673	ENSG00000118181	protein_coding	RPS25	33971.9	64844.6	32660.9	50009.2	45371.6	43643.4	-0.193838	0.0648243		GLUL		LARP1
ENST00000374980	ENSG00000125977	protein_coding	EIF2S2	34924.6	59383.4	37722	49310.7	45335.2	43984.9	-0.133309	0.0914953		PPARGC1A		FLNA
ENST00000418115	ENSG00000067560	protein_coding	RHOA	32991.4	55081.7	39789.2	52893.1	45188.9	43813.3	0.0157338	0.833955		SF3A1		RPLP2
ENST00000644362	ENSG00000102144	protein_coding	PGK1	33343.7	50252.7	43085.3	53650	45082.9	43950.8	0.137106	0.00679344		CCND2		ARHGDIA
ENST00000359193	ENSG00000196787	protein_coding	H2AC11	34779	51267.4	37128.6	56416.5	44897.8	43633.8	0.028796	0.741633		EIF3A		EIF1AX
ENST00000196551	ENSG00000083845	protein_coding	RPS5	33625.3	57228.8	38066.4	50614.1	44883.6	43506.2	-0.0665908	0.39849		PCNA		PRDX3
ENST00000221801	ENSG00000105202	protein_coding	FBL	35540.7	57782.7	37878	48311.5	44878.2	43664.9	-0.145994	0.0332551		RBMX		YME1L1
ENST00000331666	ENSG00000184110	protein_coding	EIF3C	35632.3	53286.8	40846.2	48899.7	44666.2	43667.3	-0.0430343	0.354318		BCAT1		YBX3
ENST00000254810	ENSG00000132475	protein_coding	H3-3B	30199.1	51845.9	43265.5	53053.6	44591	43226	0.153542	0.048713		ST13		RLIM
ENST00000353999	ENSG00000106682	protein_coding	EIF4H	34023.5	53675.3	40965.3	48690.5	44338.7	43234.9	-0.018614	0.740134		UBA1		SLC25A6
ENST00000396172	ENSG00000198563	protein_coding	DDX39B	33614	53782.4	40552.2	49161.2	44277.5	43123.6	-0.0129319	0.825433		HNRNPM		KHDRBS1
ENST00000246957	ENSG00000126602	protein_coding	TRAP1	35675.9	56378.1	38169.2	46752.1	44243.8	43150.4	-0.155603	0.00827884		LARP1		DDX6
ENST00000340828	ENSG00000113328	protein_coding	CCNG1	34910.5	57681.8	37436.7	46682.3	44177.8	42976.3	-0.162428	0.0213442		FLNA		H4C5
ENST00000621914	ENSG00000006125	protein_coding	AP2B1	37203.1	57702.5	36878.3	44618.1	44100.5	43094.5	-0.257894	2.52204e-06		RPLP2		SRSF3
ENST00000304863	ENSG00000169021	protein_coding	UQCRFS1	31025.7	51757.8	41066.5	51519.7	43842.4	42547.5	0.0926282	0.193828		ARHGDIA		HNRNPH1
ENST00000353245	ENSG00000164924	protein_coding	YWHAZ	26719.7	46274.7	46848	55486	43832.1	42460	0.387207	6.29615e-06		EIF1AX		RPS26
ENST00000605788	ENSG00000166197	protein_coding	NOLC1	32545.4	50827.4	41118.8	50146.2	43659.4	42538.8	0.0653168	0.227122		PRDX3		STAG2
ENST00000346169	ENSG00000114867	protein_coding	EIF4G1	30298.4	41592.5	47684.1	53952.9	43382	42478.4	0.389752	8.67545e-08		YME1L1		TAGLN2
ENST00000009589	ENSG00000008988	protein_coding	RPS20	32489.2	59371	32752.6	48830.7	43360.9	41806.3	-0.147429	0.134006		YBX3		XPO7
ENST00000512493	ENSG00000186468	protein_coding	RPS23	31100.8	64288.5	31025.2	46905.6	43330	41526.8	-0.194175	0.0745499		RLIM		PMAIP1
ENST00000358901	ENSG00000165280	protein_coding	VCP	30075	47350.3	43405.8	52485.7	43329.2	42160.8	0.232666	6.97471e-05		SLC25A6		SMG1
ENST00000302516	ENSG00000189091	protein_coding	SF3B3	30623.9	47984.5	43221.1	51454.6	43321	42190.1	0.195484	0.000740863		KHDRBS1		WNK1
ENST00000392222	ENSG00000114942	protein_coding	EEF1B2	36395.3	66548.2	28836.1	41014.8	43198.6	41778.8	-0.50034	9.17023e-06		DDX6		GCN1
ENST00000260641	ENSG00000138071	protein_coding	ACTR2	31722.7	53397	38106.6	49293.1	43129.8	41837.8	-0.00974853	0.894633		H4C5		CTNNA1
ENST00000596288	ENSG00000112118	protein_coding	MCM3	33870.2	54136.5	37629.5	46527.9	43041	41929.7	-0.104731	0.0876564		SRSF3		MT-ND4
ENST00000357388	ENSG00000113810	protein_coding	SMC4	34223.5	55842.7	35882	45064	42753	41614.4	-0.180553	0.0084607		HNRNPH1		H2BC4
ENST00000301764	ENSG00000167986	protein_coding	DDB1	30017.8	49513.7	41837.3	49589.2	42739.5	41548.9	0.131343	0.0589994		RPS26		MAPRE1
ENST00000283195	ENSG00000153201	protein_coding	RANBP2	29196.3	45337	44687.8	51667.3	42722.1	41628.1	0.290711	1.97687e-06		STAG2		RPL38
ENST00000417584	ENSG00000135821	protein_coding	GLUL	32237.7	49529.8	39916.4	48749.9	42608.4	41549.7	0.0513115	0.305331		TAGLN2		STMN1
ENST00000506055	ENSG00000109819	protein_coding	PPARGC1A	49539.8	72879.6	21286.5	26611.8	42579.4	42044.5	-1.41232	2.7321e-147		XPO7		SMC3
ENST00000215793	ENSG00000099995	protein_coding	SF3A1	30907.4	47522.2	41858.3	49216.2	42376	41332.6	0.145964	0.00822632		PMAIP1		SLC25A3
ENST00000297185	ENSG00000113013	protein_coding	HSPA9	30046.6	49940.4	37101.4	51936.4	42256.2	40904.5	0.0736258	0.369843		SMG1		PEG10
ENST00000261254	ENSG00000118971	protein_coding	CCND2	37520.3	57540.9	32626.4	40648.9	42084.1	41168.4	-0.414851	6.0317e-14		WNK1		HNRNPK
ENST00000529163	ENSG00000161016	protein_coding	RPL8	33847.8	55337.8	34167.8	44568.7	41980.5	40830.8	-0.201255	0.00617585		GCN1		ACLY
ENST00000369144	ENSG00000107581	protein_coding	EIF3A	50136.8	49365.2	33642.9	34735.8	41970.2	42354.6	-0.442326	0.000925653		CTNNA1		CLIC4
ENST00000379143	ENSG00000132646	protein_coding	PCNA	30564	50443	37587.3	49266.5	41965.2	40717	0.0372381	0.604545		MT-ND4		SMARCC1
ENST00000532872	ENSG00000149273	protein_coding	RPS3	33425.5	59532.8	31652.2	43038.6	41912.3	40577.1	-0.283824	0.00256353		H2BC4		MTPN
ENST00000320676	ENSG00000147274	protein_coding	RBMX	31241.8	51207.9	37392	47548	41847.4	40661.3	-0.00822653	0.902169		MAPRE1		MYH10
ENST00000261192	ENSG00000060982	protein_coding	BCAT1	37168.8	63428	29288.4	36895.4	41695.2	40588.6	-0.60501	6.37752e-12		RPL38		GOT2
ENST00000216218	ENSG00000100380	protein_coding	ST13	30548	50137	37063.3	48196	41486.1	40276.1	0.0203688	0.770252		STMN1		STIP1
ENST00000377351	ENSG00000130985	protein_coding	UBA1	29909.8	46712.7	39920.1	49316.1	41464.7	40362.7	0.147949	0.0089553		SMC3		FEM1B
ENST00000325495	ENSG00000099783	protein_coding	HNRNPM	24318.4	36195.7	49575	55536.3	41406.3	40340.2	0.715734	7.34345e-25		SLC25A3		ABCE1
ENST00000518297	ENSG00000155506	protein_coding	LARP1	35564.5	50221.2	36801.8	43029.8	41404.3	40655.7	-0.155414	0.00839033		PEG10		MDC1
ENST00000369856	ENSG00000196924	protein_coding	FLNA	51951.1	40767.3	38239.2	34654.1	41402.9	42318.8	-0.0974038	0.329534		HNRNPK		PDS5A
ENST00000321153	ENSG00000177600	protein_coding	RPLP2	33220.3	55485.7	33353.5	43146.3	41301.5	40141.3	-0.224655	0.00353136		ACLY		TFDP1
ENST00000269321	ENSG00000141522	protein_coding	ARHGDIA	32120.1	48454.1	38679.6	45138.9	41098.2	40174	-0.00137082	0.978521		CLIC4		RPL30
ENST00000379607	ENSG00000173674	protein_coding	EIF1AX	28207.6	47727.8	39097	49302.8	41083.8	39826.1	0.141437	0.0621377		SMARCC1		TAOK1
ENST00000298510	ENSG00000165672	protein_coding	PRDX3	27367.1	48908.5	36887.9	50997.9	41040.3	39596.3	0.113947	0.204835		MTPN		MDH2
ENST00000370994	ENSG00000142864	protein_coding	SERBP1	29412	52236.8	36708.2	45734.9	41023	39732.5	-0.0199057	0.806231		MYH10		EIF3I
ENST00000376016	ENSG00000136758	protein_coding	YME1L1	30143	49834.7	37772.2	46208.1	40989.5	39841.9	0.0174828	0.79352		GOT2		PHIP
ENST00000228251	ENSG00000060138	protein_coding	YBX3	31335.9	50725.3	35836.7	45694.2	40898	39773.8	-0.053752	0.41169		STIP1		PHB2
ENST00000332687	ENSG00000131263	protein_coding	RLIM	34276.4	55774.6	33244.2	40119.3	40853.6	39840.7	-0.311808	4.89862e-06		FEM1B		EIF3K
ENST00000381401	ENSG00000169100	protein_coding	SLC25A6	34118.1	53181	34579.8	41143.6	40755.6	39826.3	-0.24036	2.66648e-05		ABCE1		PEBP1
ENST00000327300	ENSG00000121774	protein_coding	KHDRBS1	29894.8	48806.3	37796.7	46442.8	40735.1	39607.6	0.0392122	0.542271		MDC1		RPL37
ENST00000534980	ENSG00000110367	protein_coding	DDX6	29383.3	49031.4	36794.8	46160.3	40342.4	39168.8	0.0255825	0.71434		PDS5A		H4C8
ENST00000615164	ENSG00000276966	protein_coding	H4C5	32136.9	51575.4	31356	46233.9	40325.5	39131.3	-0.130963	0.136832		TFDP1		PGD
ENST00000373715	ENSG00000112081	protein_coding	SRSF3	24930.2	42937.5	40647.2	52316	40207.7	38874.4	0.346516	5.08022e-05		RPL30		YARS1
ENST00000393432	ENSG00000169045	protein_coding	HNRNPH1	33440	48951.5	34789.9	43418.6	40150	39283	-0.132149	0.00985072		TAOK1		HNRNPA0
ENST00000552361	ENSG00000197728	protein_coding	RPS26	27605.7	50256	34527.8	48123.5	40128.3	38701.3	0.0283474	0.75352		MDH2		RAD21
ENST00000371157	ENSG00000101972	protein_coding	STAG2	31002.8	51385.5	34987.4	42691.3	40016.8	38929.3	-0.11288	0.105428		EIF3I		AFF4
ENST00000368097	ENSG00000158710	protein_coding	TAGLN2	29354.7	46587.9	36992.6	46879.1	39953.6	38858.4	0.0743508	0.225671		PHIP		H4C2
ENST00000252512	ENSG00000130227	protein_coding	XPO7	30180.5	49751.6	33816.3	43159.7	39227	38124.8	-0.0888278	0.206284		PHB2		JPT2
ENST00000316660	ENSG00000141682	protein_coding	PMAIP1	36071.4	64219.2	23174.7	32529.8	38998.8	37843.7	-0.824992	1.40918e-12		EIF3K		MDN1
ENST00000446231	ENSG00000157106	protein_coding	SMG1	33351.2	52685.9	31900	37977.4	38978.6	38085.2	-0.326632	1.00129e-07		PEBP1		MRFAP1
ENST00000535572	ENSG00000060237	protein_coding	WNK1	31818.3	48779.7	34317.2	40995.5	38977.7	38090.6	-0.144019	0.00637203		RPL37		MED13
ENST00000300648	ENSG00000089154	protein_coding	GCN1	31833.5	44899.5	36602.2	42099.6	38858.7	38129.3	-0.0257239	0.662998		H4C8		PRDX2
ENST00000379056	ENSG00000133112	protein_coding	TPT1	30860	51434.6	31788.9	41030.5	38778.5	37686.8	-0.192382	0.0112716		PGD		SND1
ENST00000302763	ENSG00000044115	protein_coding	CTNNA1	30799.6	48125.4	34528.5	41550	38750.9	37814.4	-0.0978699	0.0788264		YARS1		ZFR
ENST00000262854	ENSG00000086758	protein_coding	HUWE1	32536.7	53735.4	31951.4	36733.4	38739.2	37794.4	-0.329158	1.44641e-05		HNRNPA0		GHITM
ENST00000361381	ENSG00000198886	protein_coding	MT-ND4	58952.9	29768	31449	34228	38599.5	40301.1	-0.0748953	0.374012		RAD21		H2AC13
ENST00000396984	ENSG00000180596	protein_coding	H2BC4	30294	42287.9	33341.6	48425.3	38587.2	37620.9	0.0654546	0.431383		AFF4		NCKAP1
ENST00000375571	ENSG00000101367	protein_coding	MAPRE1	27690	44613	36202	45478	38495.8	37414.1	0.105111	0.103609		H4C2		CORO1C
ENST00000439590	ENSG00000172809	protein_coding	RPL38	26445.5	50521.2	30939.2	46006.6	38478.1	36985.2	-0.0266499	0.784684		JPT2		CAND1
ENST00000455785	ENSG00000117632	protein_coding	STMN1	25356	48074.8	33088.9	46869.5	38347.3	36892.9	0.053542	0.57362		MDN1		NUP133
ENST00000361804	ENSG00000108055	protein_coding	SMC3	30271.4	48066.1	33207.9	41674.7	38305	37315.6	-0.107036	0.0811115		MRFAP1		SF3B2
ENST00000549338	ENSG00000075415	protein_coding	SLC25A3	29172.6	48707.2	33167.2	41924.7	38242.9	37152.6	-0.0842444	0.241749		MED13		CFL1
ENST00000376033	ENSG00000204469	protein_coding	PRRC2A	31165.1	44596.9	37875.1	39171.8	38202.2	37558	-0.0254095	0.746422		PRDX2		PRDX6
ENST00000482108	ENSG00000242265	protein_coding	PEG10	26480.2	41830.5	38382	46005.4	38174.5	37148.8	0.228941	0.000138		SND1		IARS2
ENST00000376281	ENSG00000165119	protein_coding	HNRNPK	25408.3	42001.8	38145.5	46988.8	38136.1	37004.1	0.251536	0.000457024		ZFR		ENAH
ENST00000352035	ENSG00000131473	protein_coding	ACLY	28036.8	41153.3	38091.5	45078.4	38090	37211.6	0.188739	0.000245839		GHITM		STARD7
ENST00000374379	ENSG00000169504	protein_coding	CLIC4	32216.9	53850.5	29033.6	37120.1	38055.3	37031.2	-0.380784	1.56017e-06		H2AC13		MTHFD1
ENST00000254480	ENSG00000173473	protein_coding	SMARCC1	27939.1	46388.3	35188.9	41853.4	37842.4	36804.5	0.00421456	0.950767		NCKAP1		STRAP
ENST00000393085	ENSG00000105887	protein_coding	MTPN	26852.9	44170.2	36010.9	43720.8	37688.7	36628.4	0.0997858	0.140918		CORO1C		NUP188
ENST00000269243	ENSG00000133026	protein_coding	MYH10	36021.3	38417.1	37159.6	38999.7	37649.4	37545.8	-0.0393211	0.694764		CAND1		NARS1
ENST00000245206	ENSG00000125166	protein_coding	GOT2	26004.3	41081.9	36865.3	46118.8	37517.6	36467.9	0.22683	0.000222012		NUP133		LSM14A
ENST00000305218	ENSG00000168439	protein_coding	STIP1	25553.1	40403.6	37369	46683.7	37502.4	36442.8	0.267404	1.51825e-05		SF3B2		SMARCA5
ENST00000306917	ENSG00000169018	protein_coding	FEM1B	29908.3	50744.3	31183.2	37859.6	37423.9	36395.5	-0.228001	0.00318913		CFL1		KPNA6
ENST00000296577	ENSG00000164163	protein_coding	ABCE1	27375	46546.2	33469.8	42183.2	37393.6	36279.3	-0.0109451	0.882307		PRDX6		SHMT2
ENST00000600794	ENSG00000167658	protein_coding	EEF2	32936.5	51332.9	29646.5	35448.6	37341.1	36526.5	-0.403897	4.30236e-12		IARS2		SMS
ENST00000376406	ENSG00000137337	protein_coding	MDC1	33350.2	48781	31231	35914.3	37319.1	36641.8	-0.327602	2.89463e-08		ENAH		SF3A3
ENST00000303538	ENSG00000121892	protein_coding	PDS5A	27315.4	45348	34014.5	42446	37280.9	36211.5	0.0191451	0.780246		STARD7		DCP2
ENST00000375370	ENSG00000198176	protein_coding	TFDP1	26737.2	42901.7	34771.3	44620.1	37257.6	36194.9	0.114153	0.0857714		MTHFD1		XPO5
ENST00000287038	ENSG00000156482	protein_coding	RPL30	27525.5	51614	28901.7	40829.3	37217.6	35881	-0.153108	0.116134		STRAP		CBX3
ENST00000261716	ENSG00000160551	protein_coding	TAOK1	28219.9	46198.7	33855.1	40492.9	37191.7	36202.6	-0.0418402	0.52245		NUP188		IREB2
ENST00000315758	ENSG00000146701	protein_coding	MDH2	28591.2	45822.5	33565	40681.2	37165	36203.1	-0.0478608	0.426803		NARS1		GSPT1
ENST00000677711	ENSG00000084623	protein_coding	EIF3I	27180.1	44607.2	33835.3	42743.6	37091.5	36032.2	0.0335821	0.617238		LSM14A		SOD1
ENST00000368654	ENSG00000148773	protein_coding	MKI67	34093	48804	29492	35163.7	36888.2	36253.3	-0.404028	3.36502e-13		SMARCA5		PSAT1
ENST00000275034	ENSG00000146247	protein_coding	PHIP	28443.6	49160.5	31013.8	38755.8	36843.4	35760.6	-0.160249	0.045639		KPNA6		LRRC59
ENST00000676655	ENSG00000070756	protein_coding	PABPC1	27333.2	50513.4	28972.5	40087.3	36726.6	35448.1	-0.151432	0.110396		SHMT2		GART
ENST00000535923	ENSG00000215021	protein_coding	PHB2	26246.7	43292.5	34116.3	42940	36648.9	35584.9	0.0805022	0.24457		SMS		USP22
ENST00000248342	ENSG00000178982	protein_coding	EIF3K	24927.6	42387.5	34317.2	44662.7	36573.7	35415	0.146344	0.0651357		SF3A3		HNRNPR
ENST00000261313	ENSG00000089220	protein_coding	PEBP1	24852.3	41883.2	34273	44997	36501.4	35347.2	0.160733	0.0419744		DCP2		LMNB1
ENST00000504562	ENSG00000145592	protein_coding	RPL37	23440.3	45284.1	30287.8	46881.8	36473.5	34975.8	0.0730599	0.468793		XPO5		PPIF
ENST00000377727	ENSG00000158406	protein_coding	H4C8	28243.6	44121.2	29851.2	42119.3	36083.8	35069.8	-0.0581245	0.456045		CBX3		SAT1
ENST00000270776	ENSG00000142657	protein_coding	PGD	25586.1	40327.3	34733.2	43274.8	35980.4	34996.2	0.168118	0.0051645		IREB2		RPL31
ENST00000373477	ENSG00000134684	protein_coding	YARS1	29950.3	48279.6	29563.6	35998.8	35948.1	35059.2	-0.277162	2.42139e-05		GSPT1		PSMD8
ENST00000314940	ENSG00000177733	protein_coding	HNRNPA0	24861	39729	35479	43674	35935.8	34930.7	0.215345	0.000636613		SOD1		SNRPB
ENST00000297338	ENSG00000164754	protein_coding	RAD21	28752.7	45781	30945.1	37985.1	35866	34963.7	-0.14979	0.0147041		PSAT1		GTPBP4
ENST00000370990	ENSG00000142864	protein_coding	SERBP1	28968.9	47286.8	30114.9	36701.8	35768.1	34846.3	-0.21273	0.00180314		LRRC59		NEFL
ENST00000265343	ENSG00000072364	protein_coding	AFF4	27274.9	45199.3	31032	38418.4	35481.1	34500.8	-0.0928989	0.182824		GART		SLK
ENST00000377745	ENSG00000278705	protein_coding	H4C2	25793	39293	31326.8	43658.8	35017.9	34026.1	0.109386	0.149918		USP22		BCLAF1
ENST00000248098	ENSG00000206053	protein_coding	JPT2	25235.2	38949.6	33756.4	41947.1	34972.1	34051.3	0.164013	0.00300638		RN7SL3		VARS1
ENST00000643754	ENSG00000142676	protein_coding	RPL11	27246.8	47571.2	28204.6	36674.3	34924.2	33859.5	-0.200329	0.018704		HNRNPR		MCM6
ENST00000369393	ENSG00000112159	protein_coding	MDN1	28430.2	39749.1	32658.7	38329	34791.7	34131	-0.00954181	0.868622		LMNB1		CALM2
ENST00000382581	ENSG00000179010	protein_coding	MRFAP1	24556.4	39858.2	32711.6	40636.6	34440.7	33468.7	0.116403	0.0777512		PPIF		PCBP2
ENST00000397786	ENSG00000108510	protein_coding	MED13	26250.6	41657.9	32435.8	37410.7	34438.8	33595	-0.00846572	0.890781		SAT1		RRM1
ENST00000301522	ENSG00000167815	protein_coding	PRDX2	22026.1	35563.6	35378.1	44784.3	34438	33395.3	0.385294	3.93688e-08		RPL31		SFXN1
ENST00000354725	ENSG00000197157	protein_coding	SND1	28673.8	45136	28414.4	35309	34383.3	33551.1	-0.245873	4.58427e-05		PSMD8		RPS9
ENST00000330752	ENSG00000135486	protein_coding	HNRNPA1	28909	46410.3	28716	33436.9	34368.1	33562.5	-0.293933	1.42242e-05		SNRPB		DHX15
ENST00000615790	ENSG00000242265	protein_coding	PEG10	24751.2	39238	31773.5	41402.8	34291.4	33318.1	0.115463	0.0843174		GTPBP4		DYNC1H1
ENST00000457309	ENSG00000164924	protein_coding	YWHAZ	24644.8	42722.7	28226.8	41173.8	34192	33024.8	-0.00816124	0.927436		NEFL		NUDT19
ENST00000265069	ENSG00000056097	protein_coding	ZFR	22969.3	37588.9	35025	41158.8	34185.5	33228	0.249246	0.000423446		SLK		USP1
ENST00000372134	ENSG00000165678	protein_coding	GHITM	23331.7	37998.2	32987.5	42315.8	34158.3	33138.9	0.209943	0.00320226		BCLAF1		CPSF2
ENST00000358739	ENSG00000196747	protein_coding	H2AC13	28057.8	40689.1	27253.2	40597.4	34149.4	33275	-0.0732022	0.394822		VARS1		PTBP1
ENST00000360982	ENSG00000061676	protein_coding	NCKAP1	30657	50766	24893.9	30240	34139.2	33307.1	-0.574663	1.58937e-13		MCM6		RRP1B
ENST00000261401	ENSG00000110880	protein_coding	CORO1C	25534.9	40590.3	31459.5	38564.1	34037.2	33142.3	0.0237737	0.682027		CALM2		WASF2
ENST00000545606	ENSG00000111530	protein_coding	CAND1	24697.3	41494.9	30971.6	38741	33976.2	32980.9	0.0210782	0.768074		PCBP2		ANP32E
ENST00000261396	ENSG00000069248	protein_coding	NUP133	25130.8	39996.8	32052.2	38700.9	33970.2	33079.6	0.0569595	0.335363		RRM1		KIF11
ENST00000322535	ENSG00000087365	protein_coding	SF3B2	26279.2	40591.2	30883.5	38053.3	33951.8	33109.5	-0.0130963	0.798859		SFXN1		PRELID3B
ENST00000308162	ENSG00000172757	protein_coding	CFL1	22162.6	33284.5	35667.2	44469.4	33895.9	32968.9	0.448218	4.87319e-17		RPS9		THRAP3
ENST00000340385	ENSG00000117592	protein_coding	PRDX6	24793.8	39932.2	31250.7	39177.9	33788.7	32853.3	0.0570668	0.367273		DHX15		OAZ1
ENST00000366922	ENSG00000067704	protein_coding	IARS2	25131.3	40743.4	30522.2	38687.2	33771	32827.4	0.0140095	0.829028		DYNC1H1		PRRC2B
ENST00000366843	ENSG00000154380	protein_coding	ENAH	27620.7	45821.9	27761.1	33732.8	33734.1	32851.5	-0.266203	0.000265659		NUDT19		SSB
ENST00000337288	ENSG00000084090	protein_coding	STARD7	23774.9	37302.6	33580.4	40209.6	33716.9	32828.9	0.198935	0.000692901		USP1		MIF
ENST00000652337	ENSG00000100714	protein_coding	MTHFD1	25242.2	40740	30463.3	38364.3	33702.4	32775.2	0.00534421	0.93264		CPSF2		RPS21
ENST00000419869	ENSG00000023734	protein_coding	STRAP	24839.4	40430	31915.9	37478.9	33666	32777.2	0.0331589	0.611461		PTBP1		GSR
ENST00000372577	ENSG00000095319	protein_coding	NUP188	24902.1	38684	32644.1	38196.5	33606.7	32780.7	0.0898273	0.118598		RRP1B		ANP32A
ENST00000256854	ENSG00000134440	protein_coding	NARS1	26524.3	43097.5	28396	36393.5	33602.8	32689.1	-0.135667	0.0508104		WASF2		ATAD2
ENST00000544216	ENSG00000257103	protein_coding	LSM14A	26745.3	41970.8	29534.6	36137.8	33597.1	32768.2	-0.109325	0.0565243		ANP32E		TSR1
ENST00000283131	ENSG00000153147	protein_coding	SMARCA5	22483	37498.8	33162.9	40933.3	33519.5	32516.1	0.220543	0.00280895		KIF11		HNRNPC
ENST00000373625	ENSG00000025800	protein_coding	KPNA6	25674.6	40751.1	30099.3	36841.6	33341.7	32483.9	-0.0374331	0.518628		PRELID3B		VDAC1
ENST00000328923	ENSG00000182199	protein_coding	SHMT2	28720.1	45091.6	26610.7	32883	33326.4	32550.2	-0.341993	1.28983e-08		THRAP3		H2AC20
ENST00000404933	ENSG00000102172	protein_coding	SMS	24299.4	40102.8	30033.5	38845.4	33320.3	32340.4	0.0352635	0.61869		OAZ1		SINHCAF
ENST00000373019	ENSG00000183431	protein_coding	SF3A3	23038.9	37118.3	31738.4	40539.7	33108.8	32146	0.183051	0.00728262		PRRC2B		HNRNPU
ENST00000389063	ENSG00000172795	protein_coding	DCP2	26273	45091.4	27149.2	33784	33074.4	32129.5	-0.227212	0.00473653		SSB		NAP1L1
ENST00000265351	ENSG00000124571	protein_coding	XPO5	25912.4	41385.5	29350.5	35638.3	33071.7	32229.8	-0.0907284	0.13702		OIP5-AS1		PTP4A1
ENST00000396386	ENSG00000122565	protein_coding	CBX3	23685.6	38966.9	30497.7	39126.9	33069.3	32097.2	0.0819389	0.245734		MIF		C16orf72
ENST00000258886	ENSG00000136381	protein_coding	IREB2	24226.4	39248.2	31473	37215.4	33040.8	32165	0.0541262	0.399734		RPS21		HINT1
ENST00000563468	ENSG00000103342	protein_coding	GSPT1	24241.9	39929.5	30366.1	37149.8	32921.8	32005.4	0.0194	0.770497		GSR		SRSF1
ENST00000270142	ENSG00000142168	protein_coding	SOD1	20345.4	36665.4	31409.3	43117.3	32884.4	31689.8	0.259485	0.00686472		ANP32A		COX7C
ENST00000376588	ENSG00000135069	protein_coding	PSAT1	27095.9	46669	24428.9	32270.7	32616.1	31664.9	-0.361807	4.72773e-05		ATAD2		SON
ENST00000225972	ENSG00000108829	protein_coding	LRRC59	21100	33510.7	34170.9	41620.5	32600.5	31669.7	0.389272	7.03777e-10		TSR1		CDK1
ENST00000381815	ENSG00000159131	protein_coding	GART	25388.8	41177.2	28615.3	35189.7	32592.8	31731.3	-0.0974345	0.134175		HNRNPC		UHRF1
ENST00000360384	ENSG00000165119	protein_coding	HNRNPK	23028.5	39528.4	30259.4	37222.6	32509.8	31532.5	0.0511772	0.499578		VDAC1		PFKP
ENST00000261497	ENSG00000124422	protein_coding	USP22	23475.5	39657.1	30564.4	36166.2	32465.8	31548.3	0.0287795	0.692092		H2AC20		LARP4
ENST00000610674	ENSG00000278771	misc_RNA	RN7SL3	31610.5	45347.5	25436.9	27358.8	32438.4	31985.8	-0.560723	1.24123e-11		SINHCAF		ATP5F1C
ENST00000374612	ENSG00000125944	protein_coding	HNRNPR	23031.6	35571.3	31791.5	39241.3	32408.9	31551.7	0.201703	0.000260979		HNRNPU		OAT
ENST00000261366	ENSG00000113368	protein_coding	LMNB1	22806.6	37829.9	30429.8	38461.7	32382	31423.8	0.111123	0.121583		NAP1L1		XRN2
ENST00000225174	ENSG00000108179	protein_coding	PPIF	20878.3	32893.7	33536.6	41576.5	32221.3	31294.4	0.397613	1.38625e-10		PTP4A1		ARPP19
ENST00000525681	ENSG00000110321	protein_coding	EIF4G2	19598.7	40137.7	29125.3	39933.5	32198.8	30886.2	0.110809	0.27431		C16orf72		UQCRH
ENST00000490680	ENSG00000065150	protein_coding	IPO5	28292	41123.8	27786.9	31506.8	32177.4	31599.3	-0.262519	3.12735e-05		HINT1		SRSF9
ENST00000379270	ENSG00000130066	protein_coding	SAT1	29404.7	47438.9	21891	29555.5	32072.5	31278.6	-0.594359	4.19213e-12		SRSF1		RBBP7
ENST00000264258	ENSG00000071082	protein_coding	RPL31	23699.9	45625.9	23356.3	35223.5	31976.4	30752.3	-0.181868	0.0814429		COX7C		PSME3
ENST00000602911	ENSG00000099341	protein_coding	PSMD8	22263.3	36647.5	30357.3	38587.1	31963.8	31015.8	0.148325	0.0383528		SON		CYCS
ENST00000381342	ENSG00000125835	protein_coding	SNRPB	22426.8	37209.3	30068	38026.7	31932.7	30985.4	0.117321	0.103546		CDK1		TSPYL1
ENST00000360803	ENSG00000107937	protein_coding	GTPBP4	23507.7	39371.3	28668.3	35856.6	31851	30929.4	-0.00930443	0.895565		UHRF1		ANP32B
ENST00000610854	ENSG00000277586	protein_coding	NEFL	24035	37563	29409	36274.7	31820.4	31002.2	0.0303511	0.578715		PFKP		PRELID1
ENST00000335753	ENSG00000065613	protein_coding	SLK	24198.7	38356.9	29485.8	34732.9	31693.6	30903.5	-0.0122716	0.835169		LARP4		SRRM1
ENST00000527536	ENSG00000029363	protein_coding	BCLAF1	19591.6	32094.4	33519.6	41170.2	31593.9	30635.1	0.441777	1.34974e-09		ATP5F1C		TOP1
ENST00000687700	ENSG00000155506	protein_coding	LARP1	26006.7	35382.9	30348.7	33890	31407.1	30887.5	-0.00356216	0.959532		OAT		PHGDH
ENST00000375663	ENSG00000204394	protein_coding	VARS1	25986.9	39453.1	27527.8	32568.7	31384.1	30697.5	-0.16803	0.0016721		XRN2		TMED2
ENST00000264156	ENSG00000076003	protein_coding	MCM6	23314.9	37797.8	28820.2	35596.2	31382.3	30524	0.0195089	0.757671		ARPP19		PCBP1
ENST00000272298	ENSG00000143933	protein_coding	CALM2	19454.1	35388.1	29267.1	41331.1	31360.1	30190.1	0.232022	0.0181712		UQCRH		ILF3
ENST00000359462	ENSG00000197111	protein_coding	PCBP2	24987	38065.1	28206.2	33878	31284.1	30561.7	-0.0736765	0.146695		SRSF9		LRRC58
ENST00000300738	ENSG00000167325	protein_coding	RRM1	22635	34890.1	29679.4	37812.4	31254.2	30415.3	0.152584	0.0101179		RBBP7		ODC1
ENST00000321442	ENSG00000164466	protein_coding	SFXN1	22999.8	36567.3	29106.2	36315.1	31247.1	30401.3	0.0685137	0.258276		PSME3		ATIC
ENST00000302907	ENSG00000170889	protein_coding	RPS9	23298.8	40398.3	26427.2	34849.2	31243.4	30266.3	-0.0790905	0.334075		CYCS		TTC37
ENST00000336812	ENSG00000109606	protein_coding	DHX15	22713.9	36640.4	29589.1	35940.7	31221	30374.2	0.0779015	0.217397		TSPYL1		MCM2
ENST00000681574	ENSG00000197102	protein_coding	DYNC1H1	28105.5	37368.8	29647.5	29746.7	31217.1	30865.4	-0.151896	0.0943579		ANP32B		YY1
ENST00000397061	ENSG00000213965	protein_coding	NUDT19	23350	36818	29247	35215	31157.5	30360	0.0386157	0.49606		PRELID1		SOX4
ENST00000339950	ENSG00000162607	protein_coding	USP1	24021	40682.5	26457.4	33375.1	31134	30236.7	-0.131717	0.0846915		SRRM1		HNRNPDL
ENST00000298875	ENSG00000165934	protein_coding	CPSF2	23394.8	40896.3	26669.5	33462.9	31105.9	30162.6	-0.109001	0.179566		TOP1		FKBP1A
ENST00000356948	ENSG00000011304	protein_coding	PTBP1	22280.6	32717.2	32356	36839.6	31048.4	30348.1	0.246543	6.02742e-05		PHGDH		RANBP1
ENST00000340648	ENSG00000160208	protein_coding	RRP1B	21635.6	34701.9	30393.4	37428.9	31039.9	30171.6	0.190867	0.00296157		TMED2		RPL7L1
ENST00000618852	ENSG00000158195	protein_coding	WASF2	26214.3	40417.9	26492.4	30952	31019.2	30343.1	-0.247965	2.30917e-05		PCBP1		SACS
ENST00000583931	ENSG00000143401	protein_coding	ANP32E	22771.9	36158.8	29211.6	35856.2	30999.6	30173.3	0.0767293	0.197902		ILF3		NUDT21
ENST00000260731	ENSG00000138160	protein_coding	KIF11	23612.2	36602	27365.5	36254.6	30958.6	30124.5	0.0130886	0.840068		LRRC58		CKAP2
ENST00000246548	ENSG00000126261	protein_coding	UBA2	22143.3	38052.8	28005.2	35015.1	30804.1	29871.3	0.0162038	0.831291		ODC1		FTL
ENST00000355937	ENSG00000101166	protein_coding	PRELID3B	22557.1	39676.8	26200.4	34591.7	30756.5	29769.2	-0.0593434	0.477553		ATIC		VMA21
ENST00000354618	ENSG00000054118	protein_coding	THRAP3	22692	35976.5	29041.8	35134.5	30711.2	29907.9	0.0654216	0.265562		TTC37		SEPTIN11
ENST00000602676	ENSG00000104904	protein_coding	OAZ1	24350.1	37993.8	27046	33279	30667.2	29911.6	-0.0940696	0.0942887		MCM2		MARCKS
ENST00000684596	ENSG00000288701	protein_coding	PRRC2B	34217.8	31710	29034.6	27596.9	30639.8	30948.2	-0.0907081	0.390263		YY1		EIF4EBP2
ENST00000260956	ENSG00000138385	protein_coding	SSB	19981.7	34859.9	28725.8	38698.5	30566.5	29526.5	0.193951	0.027461		SOX4		COX6B1
ENST00000500949	ENSG00000247556	lncRNA	OIP5-AS1	24981.9	42571	24664	29981.2	30549.5	29715.4	-0.299915	0.000185518		HNRNPDL		YWHAG
ENST00000215754	ENSG00000240972	protein_coding	MIF	22186.8	34888.4	28362	36583	30505.1	29659.4	0.110217	0.0854207		FKBP1A		MTREX
ENST00000343986	ENSG00000171858	protein_coding	RPS21	21041.1	39933.8	23962.6	36645.2	30395.7	29207.6	-0.0327672	0.740128		RANBP1		PRR14L
ENST00000221130	ENSG00000104687	protein_coding	GSR	21976	37785	26311.5	35469.4	30385.5	29414.1	-0.00184634	0.981912		RPL7L1		NUDC
ENST00000465139	ENSG00000140350	protein_coding	ANP32A	21735.2	34892.3	28920.4	35961	30377.2	29532.2	0.124358	0.0523513		SACS		HELZ
ENST00000287394	ENSG00000156802	protein_coding	ATAD2	23984.6	40000.8	25418.8	31948.7	30338.2	29497.4	-0.175485	0.0179849		NUDT21		UBQLN1
ENST00000301364	ENSG00000167721	protein_coding	TSR1	23314.5	36567.4	27458.2	33875.6	30303.9	29530.9	-0.0192386	0.728667		CKAP2		DARS2
ENST00000554455	ENSG00000092199	protein_coding	HNRNPC	20264.3	33882	29026.7	37596.8	30192.4	29249.4	0.207755	0.0075388		FTL		NME1
ENST00000395044	ENSG00000213585	protein_coding	VDAC1	23980.7	34643.3	28964.2	33079.9	30167.1	29560.9	0.0159272	0.783216		VMA21		WAPL
ENST00000331380	ENSG00000184260	protein_coding	H2AC20	23436.3	34518.3	24947.2	37501.5	30100.8	29265.6	0.0203238	0.814093		SEPTIN11		IPO9
ENST00000337682	ENSG00000139146	protein_coding	SINHCAF	25325.9	41926.2	23675.5	29458.4	30096.5	29311.5	-0.346781	3.5495e-06		MARCKS		HNRNPA3
ENST00000444376	ENSG00000153187	protein_coding	HNRNPU	17247.2	36680.3	29059.1	37279.3	30066.5	28837.4	0.17159	0.104511		EIF4EBP2		SYNCRIP
ENST00000393263	ENSG00000187109	protein_coding	NAP1L1	25750	42409.8	23003.7	28619.1	29945.7	29183.8	-0.409594	4.0889e-08		COX6B1		SPAG9
ENST00000626021	ENSG00000112245	protein_coding	PTP4A1	20747.2	36513	28019	34500	29944.8	29007.6	0.0655582	0.417261		YWHAG		TUBA1C
ENST00000574285	ENSG00000182831	protein_coding	C16orf72	21218.5	34758.2	28944.9	34844.9	29941.6	29107.2	0.11917	0.0799031		MTREX		PTPN14
ENST00000304043	ENSG00000169567	protein_coding	HINT1	20487	37418.7	25537.8	36308.3	29937.9	28853.5	0.0329721	0.720937		PRR14L		MARCKSL1
ENST00000582730	ENSG00000136450	protein_coding	SRSF1	17816.7	29963.4	31955.8	39922.5	29914.6	28952.8	0.493535	1.88256e-09		NUDC		CDC5L
ENST00000247655	ENSG00000127184	protein_coding	COX7C	20261.5	35404.7	26361.7	37125.1	29788.3	28758.7	0.0999309	0.262152		HELZ		IRAK1
ENST00000381679	ENSG00000159140	protein_coding	SON	23751.1	37500.3	25631.2	32043.4	29731.5	28978.5	-0.128096	0.0356391		UBQLN1		BAZ1B
ENST00000395284	ENSG00000170312	protein_coding	CDK1	23255.9	39691.2	22970.8	32800.8	29679.7	28743.9	-0.17212	0.0575379		DARS2		EIF5
ENST00000650932	ENSG00000276043	protein_coding	UHRF1	28405.8	29819.8	29574.5	30903	29675.8	29612.7	-0.0269151	0.790089		NME1		EIF3L
ENST00000381125	ENSG00000067057	protein_coding	PFKP	23370.4	34922.4	26899.5	33476.9	29667.3	28969.4	-0.0118617	0.80678		WAPL		BAZ2A
ENST00000535090	ENSG00000132341	protein_coding	RAN	19677	35060.6	27691.9	35943.1	29593.2	28599.9	0.131971	0.127007		IPO9		HDGF
ENST00000398473	ENSG00000161813	protein_coding	LARP4	22111	39032.3	25574.1	31269.2	29496.6	28606.2	-0.112369	0.173571		HNRNPA3		TFAM
ENST00000356708	ENSG00000165629	protein_coding	ATP5F1C	20019.4	34936.7	26463.6	36482.4	29475.5	28472.4	0.107796	0.217269		SYNCRIP		HK1
ENST00000368845	ENSG00000065154	protein_coding	OAT	18763.2	30497.2	29463.7	39172.9	29474.2	28535	0.371356	2.95658e-06		SPAG9		NAA50
ENST00000590151	ENSG00000131473	protein_coding	ACLY	15952.5	26189.1	33926.4	41724	29448	28499.2	0.764725	5.71067e-23		TUBA1C		CAPZA1
ENST00000592727	ENSG00000104904	protein_coding	OAZ1	21466.4	34652.6	27338.8	34207.4	29416.3	28597.9	0.0671123	0.297048		PTPN14		EIF3E
ENST00000377191	ENSG00000088930	protein_coding	XRN2	21773	36401	26352	33100	29406.5	28556.2	-0.0144958	0.838205		MARCKSL1		MTR
ENST00000249822	ENSG00000128989	protein_coding	ARPP19	21653.3	37466.9	26760.3	31610.4	29372.7	28525.2	-0.0455842	0.558017		CDC5L		NSD1
ENST00000311672	ENSG00000173660	protein_coding	UQCRH	20695	36749.5	24236.9	35791.2	29368.1	28320.8	0.00745529	0.935841		IRAK1		PAFAH1B2
ENST00000586425	ENSG00000105220	protein_coding	GPI	22382.2	34356.5	27206	33404.8	29337.4	28610.3	0.0310712	0.541508		BAZ1B		MARS1
ENST00000229390	ENSG00000111786	protein_coding	SRSF9	18386.4	30374.9	30253	38078.5	29273.2	28363	0.391143	2.60901e-07		EIF5		RMND5A
ENST00000361219	ENSG00000142864	protein_coding	SERBP1	22959.3	40079.1	23659.3	30158.1	29214	28339.1	-0.21986	0.00958388		EIF3L		TNPO1
ENST00000380087	ENSG00000102054	protein_coding	RBBP7	20654.3	33693.3	27091.6	35175.2	29153.6	28290.8	0.118259	0.0991516		BAZ2A		USP24
ENST00000590720	ENSG00000131467	protein_coding	PSME3	18100.7	30151.7	29655.2	37979.8	28971.9	28048	0.386094	1.21025e-06		HDGF		ARCN1
ENST00000305786	ENSG00000172115	protein_coding	CYCS	19936.2	35628.1	25949.5	34331.6	28961.4	27986.5	0.0536363	0.531908		TFAM		TPM4
ENST00000368608	ENSG00000189241	protein_coding	TSPYL1	20104.9	31079.1	28769	35891.2	28961.1	28173.9	0.256239	8.06811e-06		HK1		PDK3
ENST00000339399	ENSG00000136938	protein_coding	ANP32B	21630.6	34958.1	26255.2	32918	28940.5	28145	0.00864729	0.891866		NAA50		PRC1
ENST00000303204	ENSG00000169230	protein_coding	PRELID1	19452.2	33298.7	27535.8	35326.3	28903.2	27985.9	0.166408	0.0385735		CAPZA1		COPA
ENST00000323848	ENSG00000133226	protein_coding	SRRM1	23227.2	33994.5	27232.8	30944.1	28849.7	28267.7	-0.0315478	0.590093		EIF3E		RAD23B
ENST00000440865	ENSG00000153187	protein_coding	HNRNPU	18720.7	30722.4	29751.1	36168.3	28840.6	27990.2	0.326369	5.19306e-06		MTR		H4C4
ENST00000361337	ENSG00000198900	protein_coding	TOP1	18953.3	29938.3	30398.2	36017	28826.7	28036.6	0.359386	1.26514e-08		NSD1		DCAF7
ENST00000641023	ENSG00000092621	protein_coding	PHGDH	25519.9	40113.1	21866.9	27589.5	28772.4	28106.9	-0.437004	1.21963e-11		PAFAH1B2		CNBP
ENST00000262225	ENSG00000086598	protein_coding	TMED2	19188.4	30711.5	29489.5	35414.7	28701	27899.6	0.296909	4.82611e-06		MARS1		SUB1
ENST00000303577	ENSG00000169564	protein_coding	PCBP1	20808	31974	28033	33794	28652.2	27927.4	0.156772	0.00366146		RMND5A		UBXN7
ENST00000407004	ENSG00000129351	protein_coding	ILF3	20810	33003	27155.5	33535.1	28625.9	27854.3	0.104065	0.0860632		TNPO1		DDI2
ENST00000588657	ENSG00000129351	protein_coding	ILF3	23595.3	30708.7	28212.5	31894.2	28602.7	28161.1	0.0543982	0.479125		USP24		QSER1
ENST00000295628	ENSG00000163428	protein_coding	LRRC58	20952	35842	25784	31588	28541.5	27704.7	-0.0234799	0.754042		ARCN1		PSMC4
ENST00000234111	ENSG00000115758	protein_coding	ODC1	19474	31283.4	28705.2	34431.3	28473.5	27685.7	0.235765	0.000307638		TPM4		MLF2
ENST00000236959	ENSG00000138363	protein_coding	ATIC	26852.8	42348.3	19850.5	24576	28406.9	27797	-0.674912	3.97011e-25		PDK3		UBE2V1
ENST00000640218	ENSG00000153187	protein_coding	HNRNPU	24034.6	29158.4	29320.5	31049	28390.6	28082.5	0.0692681	0.447788		PRC1		IBTK
ENST00000358746	ENSG00000198677	protein_coding	TTC37	21738.5	35400.8	25462.2	30890.1	28372.9	27619	-0.0594199	0.361679		COPA		NRAS
ENST00000265056	ENSG00000073111	protein_coding	MCM2	21994.2	33000.2	26881.1	31518.5	28348.5	27709.2	0.0235111	0.646451		RAD23B		EIF3B
ENST00000262238	ENSG00000100811	protein_coding	YY1	22038.4	35047.7	25488	30699.7	28318.5	27603.8	-0.0660481	0.270281		H4C4		NSUN2
ENST00000244745	ENSG00000124766	protein_coding	SOX4	22742	36631	23629	30152	28288.5	27541.6	-0.173014	0.0114161		DCAF7		CDC27
ENST00000531975	ENSG00000161016	protein_coding	RPL8	22987.7	37013.1	23286.2	29834.8	28280.4	27537.9	-0.202846	0.0033909		CNBP		VDAC2
ENST00000602300	ENSG00000152795	protein_coding	HNRNPDL	19455.2	31947.1	26714.5	34855.6	28243.1	27384.1	0.173478	0.0204044		SUB1		TLN1
ENST00000697602	ENSG00000253729	protein_coding	PRKDC	22282	35382.5	24018.8	31052.2	28183.9	27437.3	-0.10735	0.105206		UBXN7		ARL5B
ENST00000400137	ENSG00000088832	protein_coding	FKBP1A	20102.4	32310.7	27058.6	33226.4	28174.5	27397.1	0.130438	0.0419808		DDI2		ZNF703
ENST00000331821	ENSG00000099901	protein_coding	RANBP1	18776.4	30025.2	27173.4	36564.2	28134.8	27265.2	0.279819	0.000297821		QSER1		GNL3
ENST00000304734	ENSG00000146223	protein_coding	RPL7L1	19976.9	33223	27090.4	32194.8	28121.3	27332.6	0.0910136	0.200961		PSMC4		CAPN2
ENST00000402364	ENSG00000151835	protein_coding	SACS	20191.2	31622.7	27113.5	33442.2	28092.4	27342.5	0.151974	0.00945825		MLF2		NOC2L
ENST00000300291	ENSG00000167005	protein_coding	NUDT21	19842.3	34394.2	25535.2	32486.2	28064.5	27187.3	0.0398944	0.612896		UBE2V1		UCHL1
ENST00000258607	ENSG00000136108	protein_coding	CKAP2	20987	33968.3	25001.9	32166.9	28031	27242.8	0.00115785	0.986156		IBTK		SCAF11
ENST00000331825	ENSG00000087086	protein_coding	FTL	21244.9	32829	25674	32361.9	28027.5	27305.2	0.0358029	0.518666		NRAS		GTF3C4
ENST00000330374	ENSG00000160131	protein_coding	VMA21	21729.6	35151.2	25152.1	30034.6	28016.8	27295.9	-0.0803241	0.214012		EIF3B		ATP5PO
ENST00000264893	ENSG00000138758	protein_coding	SEPTIN11	19525.9	32821.2	26141.4	33490.1	27994.6	27139.5	0.112231	0.138389		NSUN2		PTP4A2
ENST00000612661	ENSG00000277443	protein_coding	MARCKS	19387	32217	26466	33594	27916	27078.8	0.140594	0.0560954		CDC27		MED1
ENST00000552296	ENSG00000197111	protein_coding	PCBP2	23479.2	36149.8	23371.2	28491.5	27872.9	27239.7	-0.241702	1.0344e-05		VDAC2		AP2M1
ENST00000373218	ENSG00000148730	protein_coding	EIF4EBP2	19378	30504	27626	33977	27871.2	27108.4	0.226214	0.000172736		TLN1		FOXC1
ENST00000649813	ENSG00000126267	protein_coding	COX6B1	17455.7	31321	26309.8	36386.7	27868.3	26859.6	0.237106	0.0130129		ARL5B		EWSR1
ENST00000307630	ENSG00000170027	protein_coding	YWHAG	20189	32423	26208	32583	27850.8	27082.1	0.0914355	0.15084		ZNF703		CHCHD2
ENST00000230640	ENSG00000039123	protein_coding	MTREX	21206.5	36101.1	23980.8	30109.7	27849.5	27038.6	-0.104908	0.171251		GNL3		NF1
ENST00000407193	ENSG00000164587	protein_coding	RPS14	22389.1	37713.8	21723.3	29259.4	27771.4	26959.3	-0.23714	0.00492008		CAPN2		UBE2K
ENST00000327423	ENSG00000183530	protein_coding	PRR14L	20874.5	31693.2	26282.3	32038.2	27722.1	27043.2	0.0809701	0.109905		NOC2L		MRPL37
ENST00000321265	ENSG00000090273	protein_coding	NUDC	20565.3	31831.8	26397.6	31681	27618.9	26929	0.0819365	0.133351		UCHL1		BMS1
ENST00000358691	ENSG00000198265	protein_coding	HELZ	22139.5	37179.5	23122.8	28032.5	27618.6	26873.6	-0.221526	0.00344887		SCAF11		MAPK1
ENST00000258962	ENSG00000136450	protein_coding	SRSF1	18970.3	31573	26790	33031.1	27591.1	26777.9	0.165051	0.0236177		GTF3C4		NCOA4
ENST00000376395	ENSG00000135018	protein_coding	UBQLN1	20379.4	33943.6	25078.1	30862.5	27565.9	26785.2	-0.00500696	0.942574		ATP5PO		IMPDH2
ENST00000649689	ENSG00000117593	protein_coding	DARS2	20375	32882.4	25436.8	31150	27461	26719.5	0.0292767	0.639322		PTP4A2		VDAC3
ENST00000393196	ENSG00000239672	protein_coding	NME1	16512.4	30321.6	25999.1	36872.8	27426.5	26381.3	0.27883	0.00627699		MED1		PDCD5
ENST00000298767	ENSG00000062650	protein_coding	WAPL	20715.9	34424.3	24585.7	29963.9	27422.5	26663.9	-0.0521363	0.453616		AP2M1		YTHDF2
ENST00000361565	ENSG00000198700	protein_coding	IPO9	22837.8	35730.6	22757.4	28224.4	27387.6	26732.3	-0.236027	7.31163e-05		FOXC1		HNRNPL
ENST00000679328	ENSG00000170144	protein_coding	HNRNPA3	23821.9	36191.1	22352.7	26980.9	27336.7	26756	-0.323204	1.01259e-09		EWSR1		SP1
ENST00000616122	ENSG00000135316	protein_coding	SYNCRIP	21129	34401.8	24074.6	29708.9	27328.6	26596.6	-0.0830907	0.209366		CHCHD2		AGO2
ENST00000262013	ENSG00000008294	protein_coding	SPAG9	21691.2	35480.1	23331.3	28803.3	27326.5	26602	-0.159569	0.0208153		NF1		RRM2
ENST00000541364	ENSG00000167553	protein_coding	TUBA1C	19336	29326.2	26590.8	33510.6	27190.9	26473.5	0.223077	6.95629e-05		UBE2K		NAA25
ENST00000366956	ENSG00000152104	protein_coding	PTPN14	21889.4	35308.8	22978.2	28569.8	27186.6	26483.5	-0.179624	0.00689634		MRPL37		UBA52
ENST00000329421	ENSG00000175130	protein_coding	MARCKSL1	16525	26992	28646	36565	27182	26322.8	0.489053	1.83771e-10		BMS1		PHB1
ENST00000371477	ENSG00000096401	protein_coding	CDC5L	19506	32557	25241	31409	27178.2	26386.4	0.0592136	0.405685		MAPK1		RPL27A
ENST00000369980	ENSG00000184216	protein_coding	IRAK1	19467	26765	28990.5	33419.9	27160.6	26594.1	0.325862	3.02856e-06		NCOA4		MOB1A
ENST00000339594	ENSG00000009954	protein_coding	BAZ1B	21516	31519.8	25396.3	30124.1	27139	26554.3	0.0020029	0.967574		IMPDH2		SRP72
ENST00000216554	ENSG00000100664	protein_coding	EIF5	18811.8	30613.9	26358	32440.4	27056	26285.2	0.173703	0.0106033		VDAC3		MORF4L1
ENST00000624234	ENSG00000100129	protein_coding	EIF3L	21554.3	37518.2	22320.5	26765.4	27039.6	26274.1	-0.253226	0.00262392		PDCD5		RPL34
ENST00000549884	ENSG00000076108	protein_coding	BAZ2A	21496.5	32645.4	24287.1	29535	26991	26361.4	-0.0619379	0.217049		YTHDF2		CBX6
ENST00000537739	ENSG00000143321	protein_coding	HDGF	18752.1	29126.2	26388.7	33524.3	26947.8	26199.9	0.239371	9.64187e-05		HNRNPL		EIF1
ENST00000487519	ENSG00000108064	protein_coding	TFAM	18290.4	31068.3	25667.1	32761.5	26946.8	26105.4	0.159387	0.0428954		SP1		DENR
ENST00000359426	ENSG00000156515	protein_coding	HK1	20571.4	30885.8	25426.3	30423	26826.6	26201.6	0.051014	0.300825		AGO2		CASC3
ENST00000553300	ENSG00000092199	protein_coding	HNRNPC	17638.5	30787.8	25432.5	33257.4	26779.1	25890.4	0.181691	0.0337517		RRM2		CALM3
ENST00000347617	ENSG00000137309	protein_coding	HMGA1	21546.3	30267.5	26409.3	28706.6	26732.4	26261.1	0.0205331	0.773691		NAA25		NOL9
ENST00000240922	ENSG00000121579	protein_coding	NAA50	18168.3	32373.8	24415.1	31910.2	26716.8	25823.4	0.083545	0.329125		UBA52		KIF2A
ENST00000263168	ENSG00000116489	protein_coding	CAPZA1	18189.3	30909.5	25102.4	32616.9	26704.5	25859.8	0.148181	0.0635814		PHB1		WBP11
ENST00000676698	ENSG00000104408	protein_coding	EIF3E	22106.8	35416	21946.4	27330.5	26699.9	26030.1	-0.249383	0.00014959		RPL27A		DNAJA1
ENST00000434724	ENSG00000103342	protein_coding	GSPT1	19079.6	32322.7	25116.7	30169.7	26672.2	25902.5	0.0482898	0.512179		MOB1A		NUDT3
ENST00000674551	ENSG00000147180	protein_coding	ZNF711	26655	44749	15154	20117.5	26668.9	26022.9	-1.028	4.90098e-27		SRP72		FTH1
ENST00000366577	ENSG00000116984	protein_coding	MTR	21047.8	34434.5	22489.3	28694.8	26666.6	25937.5	-0.144503	0.0424048		MORF4L1		WDR43
ENST00000686993	ENSG00000165671	protein_coding	NSD1	20734	34479.8	23103.7	28163.2	26620.2	25896.4	-0.130563	0.069548		RPL34		PAWR
ENST00000527958	ENSG00000168092	protein_coding	PAFAH1B2	18864.2	31767.6	24473.2	31205.5	26577.6	25774.4	0.0701127	0.347943		CBX6		MYH9
ENST00000262027	ENSG00000166986	protein_coding	MARS1	24684.9	36044.8	21153.1	24361.5	26561.1	26104.8	-0.45221	1.73598e-13		EIF1		FAU
ENST00000640306	ENSG00000153187	protein_coding	HNRNPU	20483.4	25929.4	28112.5	31693.1	26554.6	26125.7	0.228378	0.00825806		DENR		DESI2
ENST00000283632	ENSG00000153561	protein_coding	RMND5A	19729.5	32617.8	24005	29797	26537.3	25790.2	-0.00865558	0.899154		CASC3		RAC1
ENST00000337273	ENSG00000083312	protein_coding	TNPO1	20255.4	33571.1	23807.5	28481.4	26528.8	25813.2	-0.0735966	0.292479		CALM3		TUFM
ENST00000294383	ENSG00000162402	protein_coding	USP24	20242	31558.3	24832.5	29462.2	26523.7	25873.4	0.0108251	0.844719		NOL9		TRRAP
ENST00000264028	ENSG00000095139	protein_coding	ARCN1	19685.3	31430.4	24735.9	30161.8	26503.3	25800.9	0.0418999	0.486942		KIF2A		HCFC1
ENST00000643579	ENSG00000167460	protein_coding	TPM4	20184.5	32378.8	23873.2	29303.6	26435	25739	-0.0310807	0.612026		WBP11		LSM12
ENST00000568479	ENSG00000067992	protein_coding	PDK3	17868.3	29048.3	26018.7	32363.6	26324.7	25558.5	0.231819	0.000787625		DNAJA1		LARP4B
ENST00000394249	ENSG00000198901	protein_coding	PRC1	22128.2	33766.9	22018.7	27156	26267.4	25673.2	-0.228476	2.27813e-05		NUDT3		PSMD2
ENST00000241704	ENSG00000122218	protein_coding	COPA	19236.8	31654.9	23763.4	30114.5	26192.4	25441.1	0.0243848	0.723099		FTH1		ZMYM4
ENST00000358015	ENSG00000119318	protein_coding	RAD23B	19987.4	33821.1	21651	29284.4	26186	25386.4	-0.102099	0.212277		WDR43		SMCHD1
ENST00000614247	ENSG00000277157	protein_coding	H4C4	18823	28209	24106.4	33173	26077.8	25349.2	0.179632	0.0173446		PAWR		DKC1
ENST00000614556	ENSG00000136485	protein_coding	DCAF7	20581.6	31087.9	23661	28829.6	26040	25432.8	-0.0340491	0.484391		MYH9		MRPL3
ENST00000502976	ENSG00000169714	protein_coding	CNBP	19248.6	34412.6	21699.5	28754.4	26028.8	25178.7	-0.0975673	0.263711		FAU		FANCI
ENST00000265073	ENSG00000113387	protein_coding	SUB1	15919.9	28032.9	25667.3	34482.7	26025.7	25110.4	0.327596	0.000487946		DESI2		NUP50
ENST00000296328	ENSG00000163960	protein_coding	UBXN7	22131.3	36630.5	20605.3	24703.1	26017.5	25363.9	-0.378715	5.13884e-07		RAC1		DTL
ENST00000480945	ENSG00000197312	protein_coding	DDI2	18222.7	29840.7	25116.5	30520.5	25925.1	25193.6	0.138512	0.0439509		TUFM		SMG5
ENST00000399302	ENSG00000060749	protein_coding	QSER1	19586.8	33045.8	23479.1	27383.8	25873.9	25170.2	-0.0740939	0.321632		TRRAP		KRR1
ENST00000157812	ENSG00000013275	protein_coding	PSMC4	17568	28709	25288.3	31816	25845.3	25081.6	0.218437	0.00208701		HCFC1		KDM1A
ENST00000203630	ENSG00000089693	protein_coding	MLF2	17565.1	28518.3	25791.7	31441.5	25829.2	25092.5	0.231293	0.000679352		LSM12		UQCRC2
ENST00000371674	ENSG00000244687	protein_coding	UBE2V1	19377.2	29702.9	24675.3	29496.7	25813	25183.2	0.0756196	0.154718		LARP4B		PSMB2
ENST00000306270	ENSG00000005700	protein_coding	IBTK	21753.8	34685.6	21373.9	25433.5	25811.7	25203.3	-0.292404	6.65316e-06		PSMD2		RNF187
ENST00000369535	ENSG00000213281	protein_coding	NRAS	18825	31723	23500	29102	25787.5	25037.1	0.00802075	0.911699		ZMYM4		RPA1
ENST00000397011	ENSG00000106263	protein_coding	EIF3B	24827.5	38335.6	17999.7	21917.1	25770	25260.4	-0.703907	6.97495e-33		SMCHD1		SETD7
ENST00000264670	ENSG00000037474	protein_coding	NSUN2	12367.5	20309.1	31178.5	39180.7	25758.9	24875.7	1.0249	4.90593e-37		DKC1		TCOF1
ENST00000507115	ENSG00000113013	protein_coding	HSPA9	18800.6	30968.2	25121.3	28128.8	25754.7	25088.9	0.0430113	0.558941		MRPL3		CSNK2A1
ENST00000066544	ENSG00000004897	protein_coding	CDC27	18634.6	30176.6	24727	29442.2	25745.1	25053.8	0.0852826	0.19254		FANCI		CAD
ENST00000332211	ENSG00000165637	protein_coding	VDAC2	19000.4	30952.7	23380	29616.5	25737.4	25010.8	0.0260574	0.696515		NUP50		POLE
ENST00000314888	ENSG00000137076	protein_coding	TLN1	21848.6	27039.6	25681.3	28353.5	25730.8	25410.7	0.0448313	0.602031		DTL		ANAPC1
ENST00000563060	ENSG00000149925	protein_coding	ALDOA	16694.9	27783.9	25218.4	33116	25703.3	24882.1	0.287621	0.000353658		SMG5		SUPT6H
ENST00000377275	ENSG00000165997	protein_coding	ARL5B	21122	35265	20585	25777	25687.2	24994.1	-0.287406	0.000177262		KRR1		AMD1
ENST00000331569	ENSG00000183779	protein_coding	ZNF703	19451	28009	25326	29957	25685.8	25124.5	0.1412	0.0106848		KDM1A		RO60
ENST00000418458	ENSG00000163938	protein_coding	GNL3	19608.1	33388.8	21495.7	28029.2	25630.5	24864	-0.116763	0.143123		UQCRC2		KAT6A
ENST00000295006	ENSG00000162909	protein_coding	CAPN2	18214.2	28986.3	24630.7	30348.6	25545	24846.4	0.146946	0.0188506		PSMB2		PSMA7
ENST00000327044	ENSG00000188976	protein_coding	NOC2L	18642.9	27034.9	26195.1	30226.9	25524.9	24959.1	0.220403	0.000223254		RNF187		CRKL
ENST00000284440	ENSG00000154277	protein_coding	UCHL1	17175	29609.6	23616.8	31691.4	25523.2	24678.4	0.148523	0.080584		RPA1		RBBP4
ENST00000369367	ENSG00000139218	protein_coding	SCAF11	19050.7	31313.5	23199	28410.2	25493.4	24791	-0.0121431	0.855641		SETD7		TXLNA
ENST00000372146	ENSG00000125484	protein_coding	GTF3C4	18597.4	29858.9	24066.4	29187.2	25427.5	24745	0.0716462	0.252303		TCOF1		MIEF1
ENST00000290299	ENSG00000241837	protein_coding	ATP5PO	18097.9	31877.7	21643.1	30068.9	25421.9	24562.9	4.06887e-05	0.999628		CSNK2A1		CDC20
ENST00000602725	ENSG00000184007	protein_coding	PTP4A2	17986	30533.7	24238.5	28885.2	25410.9	24676.3	0.0695809	0.352997		CAD		SLC38A1
ENST00000300651	ENSG00000125686	protein_coding	MED1	20028.1	31896.8	22335	27114.6	25343.7	24705.3	-0.109376	0.0765891		POLE		USP14
ENST00000292807	ENSG00000161203	protein_coding	AP2M1	17767.7	27467	25280.5	30843.9	25339.8	24670.3	0.233883	3.0892e-05		ANAPC1		DCTN4
ENST00000645831	ENSG00000054598	protein_coding	FOXC1	19187	29210	23765	29195	25339.2	24714.4	0.061763	0.228049		SUPT6H		RAI14
ENST00000397938	ENSG00000182944	protein_coding	EWSR1	18198	30021.8	23936.5	29054.4	25302.7	24591.9	0.0724112	0.292385		AMD1		TNKS
ENST00000648970	ENSG00000229807	lncRNA	XIST	21199	31751.2	21729	26483.8	25290.7	24740.2	-0.184837	0.000282221		RO60		RABEP1
ENST00000395422	ENSG00000106153	protein_coding	CHCHD2	18390.7	30783	22199.2	29708.6	25270.4	24493.7	0.0188143	0.80817		KAT6A		KIAA0100
ENST00000358273	ENSG00000196712	protein_coding	NF1	19411.5	31081.7	22491.1	28010	25248.5	24579.8	-0.0462089	0.457261		PSMA7		DSP
ENST00000261427	ENSG00000078140	protein_coding	UBE2K	18178.5	32738	22259.8	27502.7	25169.8	24372.1	-0.0523323	0.536128		CRKL		SF1
ENST00000360840	ENSG00000116221	protein_coding	MRPL37	18683.8	29694.8	23429.2	28863.6	25167.8	24498.6	0.0488774	0.414399		RBBP4		ELAVL1
ENST00000374518	ENSG00000165733	protein_coding	BMS1	19614.4	29503.1	23766.9	27668.3	25138.2	24576	0.00663567	0.900772		TXLNA		FARSB
ENST00000215832	ENSG00000100030	protein_coding	MAPK1	18786	29033.7	23711.6	28989.9	25130.3	24494.5	0.0728591	0.178334		MIEF1		PSMB4
ENST00000678828	ENSG00000115053	protein_coding	NCL	20819.3	31037.4	21701.7	26889.8	25112	24554.3	-0.1467	0.00465616		CDC20		EIF3G
ENST00000581486	ENSG00000266412	protein_coding	NCOA4	17463.5	29464.2	23961.3	29518.8	25102	24355.4	0.11623	0.120624		SLC38A1		AKT3
ENST00000326739	ENSG00000178035	protein_coding	IMPDH2	21768.9	34991.1	19422.7	24174.3	25089.3	24480.6	-0.399799	5.98754e-09		USP14		RSL1D1
ENST00000022615	ENSG00000078668	protein_coding	VDAC3	15524.6	26857	25102.5	32787.8	25068	24223	0.336013	0.000149318		DCTN4		EIF2AK2
ENST00000310931	ENSG00000115677	protein_coding	HDLBP	23024.9	34039.3	19903.8	23039	25001.8	24551.4	-0.446304	7.66891e-14		RAI14		MORF4L2
ENST00000590247	ENSG00000105185	protein_coding	PDCD5	16096.7	28542.6	23180.6	32165.4	24996.3	24108.7	0.194823	0.0361801		TNKS		KIF20B
ENST00000373812	ENSG00000198492	protein_coding	YTHDF2	17183.8	29022.3	23721	29885.1	24953.1	24192.3	0.136194	0.0749625		RABEP1		DDX18
ENST00000600873	ENSG00000104824	protein_coding	HNRNPL	18194.5	30209.6	22980.9	28407.4	24948.1	24236.1	0.0300178	0.665861		KIAA0100		TNPO3
ENST00000327443	ENSG00000185591	protein_coding	SP1	21768	34405.6	20233	23281	24921.9	24377.9	-0.3845	1.97815e-08		DSP		CCDC6
ENST00000220592	ENSG00000123908	protein_coding	AGO2	19399	31145.2	21920.8	27171.7	24909.2	24255.7	-0.0826301	0.193604		SF1		PSMD3
ENST00000304567	ENSG00000171848	protein_coding	RRM2	19457.5	26918.4	21465.3	31173.1	24753.6	24141.3	0.071926	0.395689		ELAVL1		PSIP1
ENST00000261745	ENSG00000111300	protein_coding	NAA25	19889	33200.2	20632.2	25218.6	24735	24070.6	-0.222063	0.00298321		FARSB		UBR5
ENST00000597451	ENSG00000221983	protein_coding	UBA52	18105.1	33672	19218.5	27920.1	24728.9	23829.9	-0.118712	0.223743		PSMB4		GNL3L
ENST00000300408	ENSG00000167085	protein_coding	PHB1	16360.9	27963	22916.2	31667.1	24726.8	23890.6	0.19151	0.0299955		EIF3G		NRDC
ENST00000524496	ENSG00000166441	protein_coding	RPL27A	18673.2	35007.8	18179.2	26840.4	24675.1	23775.1	-0.199543	0.0521567		AKT3		NCAPG
ENST00000396049	ENSG00000114978	protein_coding	MOB1A	18169.6	30528	22282	27647	24656.6	23944.5	-0.0094943	0.894987		RSL1D1		XPO4
ENST00000642900	ENSG00000174780	protein_coding	SRP72	18164.4	29909.8	22692.2	27819.4	24646.5	23959.4	0.0175401	0.794509		EIF2AK2		SUMO2
ENST00000426013	ENSG00000185787	protein_coding	MORF4L1	17734.5	30115	22434.6	28301.2	24646.4	23906.2	0.0289812	0.698895		MORF4L2		HPRT1
ENST00000394667	ENSG00000109475	protein_coding	RPL34	18377.4	36377.3	16470.3	27140.1	24591.3	23582.4	-0.217835	0.0525677		KIF20B		CPNE3
ENST00000407418	ENSG00000183741	protein_coding	CBX6	17516	26661.6	24945	29241.9	24591.1	23985.8	0.218194	0.000125406		DDX18		SARS1
ENST00000310837	ENSG00000173812	protein_coding	EIF1	20100.6	32284.9	20340.2	25150	24468.9	23852.8	-0.229884	0.000503814		TNPO3		SYAP1
ENST00000280557	ENSG00000139726	protein_coding	DENR	17369.4	29111.6	22934.2	28381.4	24449.1	23732.4	0.0770592	0.288931		SNHG16		SKI
ENST00000264645	ENSG00000108349	protein_coding	CASC3	19595	30761.5	21664.6	25540.7	24390.4	23813.1	-0.131176	0.0308777		CCDC6		ZNF664
ENST00000291295	ENSG00000160014	protein_coding	CALM3	17738.5	26638.6	23443.8	29581.8	24350.7	23726.9	0.176853	0.00150578		PSMD3		NOP58
ENST00000377705	ENSG00000162408	protein_coding	NOL9	16440.1	26770.5	24810.9	29332.7	24338.5	23658.9	0.243422	0.000519222		PSIP1		LCOR
ENST00000676271	ENSG00000068796	protein_coding	KIF2A	19469.6	33092.2	20192.3	24572.5	24331.6	23660.6	-0.232562	0.0032325		UBR5		BZW1
ENST00000261167	ENSG00000084463	protein_coding	WBP11	18995.7	29958.5	21906.1	26443.3	24325.9	23719.7	-0.063227	0.279172		GNL3L		SF3A2
ENST00000330899	ENSG00000086061	protein_coding	DNAJA1	13701.1	22552	27297	33727.1	24319.3	23542.7	0.668527	2.17516e-17		NRDC		ATP5PB
ENST00000607016	ENSG00000272325	protein_coding	NUDT3	21546.4	36599.9	17501.3	21627	24318.7	23684	-0.570313	5.49085e-11		NCAPG		STUB1
ENST00000620041	ENSG00000167996	protein_coding	FTH1	17885.5	30344.6	21295.8	27679.2	24301.3	23563.7	-0.0214265	0.780223		XPO4		ACTN4
ENST00000407426	ENSG00000163811	protein_coding	WDR43	18372.3	29854	21925.1	26974.4	24281.5	23625.1	-0.0265336	0.681279		SUMO2		GRPEL2
ENST00000541549	ENSG00000107581	protein_coding	EIF3A	29920.8	27682.2	20121.9	19396	24280.2	24625.9	-0.208947	0.0783172		HPRT1		HNRNPD
ENST00000328827	ENSG00000177425	protein_coding	PAWR	20492.2	35865.3	17868.6	22651.1	24219.3	23523.9	-0.452008	1.09313e-06		CPNE3		POLR2B
ENST00000216181	ENSG00000100345	protein_coding	MYH9	35238.4	17989.1	22173.8	21313.2	24178.6	25210	-0.0549467	0.504749		SARS1		CAPRIN1
ENST00000529639	ENSG00000149806	protein_coding	FAU	16959.7	28865.8	21278.2	29554.9	24164.7	23371.4	0.0709269	0.402444		SYAP1		CALM1
ENST00000302550	ENSG00000121644	protein_coding	DESI2	18869.7	30882.7	21012	25822.1	24146.6	23502	-0.117817	0.0858003		SKI		DDX1
ENST00000348035	ENSG00000136238	protein_coding	RAC1	17789.7	28244.5	22365.4	28069.3	24117.2	23462.9	0.0644261	0.2962		ZNF664		FSCN1
ENST00000313511	ENSG00000178952	protein_coding	TUFM	17674	28350	22187.4	28087.2	24074.7	23405.9	0.0604841	0.349061		NOP58		RANGAP1
ENST00000355540	ENSG00000196367	protein_coding	TRRAP	18786.2	29014.1	22173.5	26253.2	24056.7	23486.4	-0.0325166	0.550568		LCOR		ZNF770
ENST00000644881	ENSG00000197102	protein_coding	DYNC1H1	21601.2	33320.2	18416.6	22859.5	24049.4	23526.5	-0.447901	2.71016e-14		BZW1		HMGN1
ENST00000310441	ENSG00000172534	protein_coding	HCFC1	19823.6	26855	23347.2	26113.1	24034.7	23637.4	0.010324	0.885092		SF3A2		MAT2A
ENST00000293406	ENSG00000161654	protein_coding	LSM12	18896.1	30173.4	20948.3	26084.3	24025.5	23401.8	-0.101209	0.109912		ATP5PB		TARDBP
ENST00000316157	ENSG00000107929	protein_coding	LARP4B	17280.9	27948	23014	27778.9	24005.4	23351.7	0.0998154	0.126583		STUB1		H2AC12
ENST00000493763	ENSG00000146223	protein_coding	RPL7L1	15994.5	26541.2	23913.1	29508.2	23989.2	23273.3	0.241665	0.00109025		ACTN4		LTA4H
ENST00000310118	ENSG00000175166	protein_coding	PSMD2	15987.5	25103.4	24627.6	30058.3	23944.2	23279.6	0.329509	6.17865e-08		GRPEL2		PRPS1
ENST00000314607	ENSG00000146463	protein_coding	ZMYM4	17773.7	28586.4	22398.5	26972.1	23932.7	23299.2	0.0326306	0.60029		HNRNPD		PRPF19
ENST00000320876	ENSG00000101596	protein_coding	SMCHD1	17822.7	29065	22041.2	26643	23893	23248.3	0.00327229	0.95991		POLR2B		NAA15
ENST00000369550	ENSG00000130826	protein_coding	DKC1	17268.3	28415.3	22257.8	27531.2	23868.1	23191.2	0.06085	0.373851		CAPRIN1		COX4I1
ENST00000264995	ENSG00000114686	protein_coding	MRPL3	16579.8	28456.6	21767.7	28278	23770.5	23019.5	0.0806778	0.312578		CALM1		PHF3
ENST00000310775	ENSG00000140525	protein_coding	FANCI	17688.3	28580.8	21286.4	27461.8	23754.3	23083.8	0.0157623	0.815099		DDX1		SCD
ENST00000347635	ENSG00000093000	protein_coding	NUP50	16231.2	26185.4	23510.4	29064.8	23747.9	23068.9	0.227758	0.000703326		FSCN1		ASNS
ENST00000366991	ENSG00000143476	protein_coding	DTL	19829.5	31414.4	19874.9	23862	23745.2	23182.5	-0.256292	4.47704e-05		RANGAP1		YTHDC2
ENST00000361813	ENSG00000198952	protein_coding	SMG5	18835.1	28787.6	21693	25599.6	23728.8	23185	-0.0596588	0.269943		ZNF770		SRSF6
ENST00000602361	ENSG00000269900	lncRNA	RMRP	18509.2	19873.5	27444.9	29068.4	23724	23498.7	0.308012	0.0069597		HMGN1		PGAM5
ENST00000540627	ENSG00000108424	protein_coding	KPNB1	17173.2	26594	23276.7	27756.4	23700.1	23099.8	0.150387	0.00852644		MAT2A		KCTD12
ENST00000229214	ENSG00000111615	protein_coding	KRR1	16045.4	29211.6	21635.2	27766.5	23664.7	22864.6	0.0626662	0.473437		TARDBP		RFC3
ENST00000356634	ENSG00000004487	protein_coding	KDM1A	18685.9	29423.5	20554.6	25659.1	23580.8	22983.1	-0.101629	0.0934787		H2AC12		FARSA
ENST00000268379	ENSG00000140740	protein_coding	UQCRC2	17811.6	29342.5	20793.9	26345.8	23573.5	22908.2	-0.042785	0.539366		LTA4H		SRSF2
ENST00000373237	ENSG00000126067	protein_coding	PSMB2	16057.5	26875.1	22620.8	28493.9	23511.8	22799.7	0.169211	0.0252964		PRPS1		GPX4
ENST00000537526	ENSG00000124422	protein_coding	USP22	18436.5	25780.5	22477.1	27333	23506.8	23017.8	0.0881275	0.134742		PRPF19		PROSER1
ENST00000305943	ENSG00000168159	protein_coding	RNF187	17937.9	27958.7	21460.5	26637.2	23498.6	22897.6	0.00786818	0.887273		NAA15		C11orf58
ENST00000254719	ENSG00000132383	protein_coding	RPA1	16464.9	25707.9	22965.1	28835.8	23493.4	22847.5	0.215815	0.000405002		COX4I1		CTPS1
ENST00000274031	ENSG00000145391	protein_coding	SETD7	18957.2	29117.7	20624.6	25130.4	23457.5	22906.7	-0.119114	0.0283616		PHF3		HSPE1
ENST00000643257	ENSG00000070814	protein_coding	TCOF1	26237.2	22769	23230.6	21561.9	23449.7	23750.6	-0.0660863	0.524012		SCD		UBE3C
ENST00000349736	ENSG00000101266	protein_coding	CSNK2A1	17252.6	30008.3	20261.7	26260.8	23445.9	22714.4	-0.0521637	0.520426		ASNS		OGA
ENST00000264705	ENSG00000084774	protein_coding	CAD	20529.7	30990.8	19163.5	22930.8	23403.7	22920.2	-0.331623	6.40412e-10		YTHDC2		ARHGEF12
ENST00000320574	ENSG00000177084	protein_coding	POLE	19708.8	29654.3	20533.8	23716.3	23403.3	22919.9	-0.196949	0.000838718		SRSF6		U2SURP
ENST00000341068	ENSG00000153107	protein_coding	ANAPC1	18132.5	28860.8	20704.3	25585.4	23320.7	22717	-0.0661511	0.279926		PGAM5		LMNB2
ENST00000314616	ENSG00000109111	protein_coding	SUPT6H	18720.1	24225.3	23888.1	26281.4	23278.7	22924.8	0.115107	0.162822		KCTD12		MT-CO2
ENST00000368885	ENSG00000123505	protein_coding	AMD1	17758.8	29336.6	20655.8	25275.5	23256.7	22620.8	-0.0706661	0.308327		RFC3		KPNA3
ENST00000400968	ENSG00000116747	protein_coding	RO60	18148.4	32205.2	18730.7	23899.7	23246	22531.7	-0.222421	0.0118852		FARSA		SDE2
ENST00000265713	ENSG00000083168	protein_coding	KAT6A	19025.5	28226.2	21024.9	24544.4	23205.3	22719.8	-0.102316	0.063491		SRSF2		FDFT1
ENST00000370873	ENSG00000101182	protein_coding	PSMA7	14313.2	24461.6	23289.7	30483.5	23137	22364.2	0.358746	4.05392e-05		GPX4		PPM1G
ENST00000354336	ENSG00000099942	protein_coding	CRKL	17035	26847.6	21724.6	26695.5	23075.7	22467.9	0.07498	0.203995		PROSER1		EIF2AK1
ENST00000373493	ENSG00000162521	protein_coding	RBBP4	17325	28208.7	20745.5	25797	23019.1	22387.6	-0.0171484	0.793769		C11orf58		PSMD11
ENST00000373610	ENSG00000084652	protein_coding	TXLNA	18168.3	26748.1	21636.2	25517	23017.4	22518.4	0.00646001	0.898865		CTPS1		ASCC3
ENST00000325301	ENSG00000100335	protein_coding	MIEF1	16899.8	27040.1	21468.3	26608.6	23004.2	22379.4	0.0641826	0.304835		HSPE1		ECPAS
ENST00000456292	ENSG00000071082	protein_coding	RPL31	17295.2	33051.6	16039.6	25595.4	22995.4	22100.9	-0.196139	0.0694894		UBE3C		USP34
ENST00000310955	ENSG00000117399	protein_coding	CDC20	16678.7	26326.6	21978	26759.9	22935.8	22329.7	0.111139	0.0646339		OGA		GATAD2B
ENST00000398637	ENSG00000111371	protein_coding	SLC38A1	17967.4	28919.9	19936.6	24833.8	22914.4	22311.5	-0.104081	0.111266		ARHGEF12		ASPM
ENST00000261574	ENSG00000065150	protein_coding	IPO5	18804.5	23130.5	27750.9	21866.9	22888.2	22783	0.0929275	0.383935		U2SURP		ESD
ENST00000261601	ENSG00000101557	protein_coding	USP14	16312.2	27698	20674	26770.8	22863.8	22159.6	0.0459304	0.551729		LMNB2		ATP5MC2
ENST00000447998	ENSG00000132912	protein_coding	DCTN4	17561.4	28419.1	20773.8	24586.3	22835.1	22248.3	-0.0582909	0.372284		MT-CO2		TYMS
ENST00000265109	ENSG00000039560	protein_coding	RAI14	15512.7	24412.5	22992.7	28411.8	22832.4	22196.2	0.281665	5.18201e-06		KPNA3		H2AC6
ENST00000310430	ENSG00000173273	protein_coding	TNKS	19878.2	31215	18413.5	21753.1	22815	22309.5	-0.371629	4.338e-09		SDE2		WDR3
ENST00000537505	ENSG00000029725	protein_coding	RABEP1	17245.2	27820.7	20837.3	25351.5	22813.7	22208.6	-0.0139459	0.824254		FDFT1		BRIX1
ENST00000528896	ENSG00000007202	protein_coding	KIAA0100	17885.6	26799.4	21581.8	24832.5	22774.8	22278.2	-0.00319272	0.954591		PPM1G		DDAH1
ENST00000379802	ENSG00000096696	protein_coding	DSP	19032.5	25417.4	21882.3	24683.2	22753.9	22391.9	-0.00483944	0.947001		EIF2AK1		EP300
ENST00000686840	ENSG00000119335	protein_coding	SET	12463	20908.9	25520.6	32073.3	22741.4	21984.4	0.699722	5.54503e-16		PSMD11		PRMT5
ENST00000377390	ENSG00000168066	protein_coding	SF1	17647.9	26459.6	21325.2	25227.5	22665.1	22151.3	0.0151187	0.765263		ASCC3		POLDIP2
ENST00000283179	ENSG00000153187	protein_coding	HNRNPU	18576.4	21535.2	24596	25838.2	22636.4	22408.6	0.162517	0.101957		ECPAS		THOC2
ENST00000407627	ENSG00000066044	protein_coding	ELAVL1	17854.2	27935.6	20159	24542.3	22622.8	22065.8	-0.0805503	0.160905		USP34		DYNC2H1
ENST00000281828	ENSG00000116120	protein_coding	FARSB	20508.9	33708	15664.9	20367	22562.2	21996.9	-0.602627	6.72586e-13		GATAD2B		CSNK1A1
ENST00000290541	ENSG00000159377	protein_coding	PSMB4	15112.1	25544.8	21460.6	28013.8	22532.9	21816.3	0.189941	0.0189252		ASPM		AP3D1
ENST00000253108	ENSG00000130811	protein_coding	EIF3G	16889.5	26785.5	20485.2	25907.6	22516.9	21910	0.0250922	0.683709		ESD		MRPL12
ENST00000673466	ENSG00000117020	protein_coding	AKT3	20647.8	32105.3	16746.7	20522.1	22505.5	22025.1	-0.536617	1.22111e-18		ATP5MC2		PITPNB
ENST00000571133	ENSG00000171490	protein_coding	RSL1D1	16488	27687.3	19852.1	25974.3	22500.4	21820.6	0.000991664	0.989564		TYMS		CDC123
ENST00000233057	ENSG00000055332	protein_coding	EIF2AK2	16805.2	30601.7	18883	23608.4	22474.6	21756.4	-0.145251	0.103923		H2AC6		BDP1
ENST00000441076	ENSG00000123562	protein_coding	MORF4L2	18055.6	28459.2	19526.5	23617.6	22414.7	21869.2	-0.146764	0.0154272		WDR3		MT-CO3
[truncated: 123,476 more rows]
