# Supplementary material for: The master energy homeostasis regulator PGC-1α exhibits an mRNA nuclear export function
Source: Nat Commun. 2023 Sep 7;14:5496. doi: 10.1038/s41467-023-41304-8 (PMC10485026; doi:10.1038/s41467-023-41304-8)
Supplement: Supplementary file 7 — Supplementary Data 4 [file 41467_2023_41304_MOESM7_ESM.xlsx]

## Sheet: 1. WCT
WCT DEGs between PGC-1α WT-res and ΔRS-res cell lines induced with doxycycline for 6 days:								ΔRS-res vs WT-res:			p-value < 0.05	0.5 < log2 FC < -0.5
The DESeq2 package was used to statistically estimate the differential expression (Supplementary Method 6)
Annotated transcript changes (968):											Protein coding transcript changes (895):
Ensembl transcript ID	Ensembl gene ID	Transcript biotype	Gene symbol	WCT log2 FC	WCT p-value		DEGs (up): 328	DEGs (down): 501			Ensembl transcript ID	Ensembl gene ID	Transcript biotype	Gene symbol	WCT log2 FC	WCT p-value		DEGs (up): 300 mRNAs	DEGs (down): 465 mRNAs
ENST00000271583	ENSG00000143337	protein_coding	TOR1AIP1	-10.9714	1.2e-15		DYNC1H1	TOR1AIP1			ENST00000271583	ENSG00000143337	protein_coding	TOR1AIP1	-10.9714	1.2e-15		DYNC1H1	TOR1AIP1
ENST00000376263	ENSG00000165119	protein_coding	HNRNPK	-10.961	3.11e-19		DHX30	HNRNPK			ENST00000376263	ENSG00000165119	protein_coding	HNRNPK	-10.961	3.11e-19		DHX30	HNRNPK
ENST00000638626	ENSG00000078269	protein_coding	SYNJ2	-10.6465	1.65e-17		RSBN1	SYNJ2			ENST00000638626	ENSG00000078269	protein_coding	SYNJ2	-10.6465	1.65e-17		RSBN1	SYNJ2
ENST00000679204	ENSG00000165280	protein_coding	VCP	-10.6403	5.39e-19		ERVK13-1	VCP			ENST00000679204	ENSG00000165280	protein_coding	VCP	-10.6403	5.39e-19		DGKH	VCP
ENST00000618655	ENSG00000136213	protein_coding	CHST12	-10.5846	3.02e-16		DGKH	CHST12			ENST00000618655	ENSG00000136213	protein_coding	CHST12	-10.5846	3.02e-16		NAMPT	CHST12
ENST00000368295	ENSG00000093144	protein_coding	ECHDC1	-10.5042	1.83e-11		NAMPT	ECHDC1			ENST00000368295	ENSG00000093144	protein_coding	ECHDC1	-10.5042	1.83e-11		TUBGCP2	ECHDC1
ENST00000673992	ENSG00000288558	protein_coding	DUS4L-BCAP29	-10.4702	1.73e-14		TUBGCP2	DUS4L-BCAP29			ENST00000673992	ENSG00000288558	protein_coding	DUS4L-BCAP29	-10.4702	1.73e-14		GUCY1B1	DUS4L-BCAP29
ENST00000686786	ENSG00000107669	protein_coding	ATE1	-10.4046	3.35e-17		GUCY1B1	ATE1			ENST00000686786	ENSG00000107669	protein_coding	ATE1	-10.4046	3.35e-17		STEAP2	ATE1
ENST00000436010	ENSG00000169855	protein_coding	ROBO1	-10.277	2.22e-11		STEAP2	ROBO1			ENST00000436010	ENSG00000169855	protein_coding	ROBO1	-10.277	2.22e-11		GBF1	ROBO1
ENST00000646268	ENSG00000111642	protein_coding	CHD4	-10.219	2.39e-17		GBF1	CHD4			ENST00000646268	ENSG00000111642	protein_coding	CHD4	-10.219	2.39e-17		RAD50	CHD4
ENST00000547691	ENSG00000198707	protein_coding	CEP290	-10.1693	3.48e-10		RAD50	CEP290			ENST00000547691	ENSG00000198707	protein_coding	CEP290	-10.1693	3.48e-10		STIM2	CEP290
ENST00000643915	ENSG00000065883	protein_coding	CDK13	-9.99917	5.98e-13		STIM2	CDK13			ENST00000643915	ENSG00000065883	protein_coding	CDK13	-9.99917	5.98e-13		USP19	CDK13
ENST00000684299	ENSG00000135317	protein_coding	SNX14	-9.70503	8.34e-13		USP19	SNX14			ENST00000684299	ENSG00000135317	protein_coding	SNX14	-9.70503	8.34e-13		PTPRD	SNX14
ENST00000360423	ENSG00000213648	protein_coding	SULT1A4	-9.69949	2.56e-10		MRPL20-AS1	SULT1A4			ENST00000360423	ENSG00000213648	protein_coding	SULT1A4	-9.69949	2.56e-10		SMARCAL1	SULT1A4
ENST00000643877	ENSG00000253352	protein_coding	TUG1	-9.47246	7.16e-12		PTPRD	TUG1			ENST00000643877	ENSG00000253352	protein_coding	TUG1	-9.47246	7.16e-12		NAIP	TUG1
ENST00000345429	ENSG00000139793	protein_coding	MBNL2	-9.32554	1.86e-10		SMARCAL1	MBNL2			ENST00000345429	ENSG00000139793	protein_coding	MBNL2	-9.32554	1.86e-10		LDLRAD4	MBNL2
ENST00000518345	ENSG00000104408	protein_coding	EIF3E	-9.31154	1.57e-12		NAIP	EIF3E			ENST00000518345	ENSG00000104408	protein_coding	EIF3E	-9.31154	1.57e-12		PRMT5	EIF3E
ENST00000681511	ENSG00000008311	protein_coding	AASS	-9.26256	6.03e-14		LDLRAD4	AASS			ENST00000681511	ENSG00000008311	protein_coding	AASS	-9.26256	6.03e-14		DYNC2H1	AASS
ENST00000407859	ENSG00000110514	protein_coding	MADD	-9.24916	9.87e-14		PRMT5	MADD			ENST00000407859	ENSG00000110514	protein_coding	MADD	-9.24916	9.87e-14		ADAM22	MADD
ENST00000262210	ENSG00000104218	protein_coding	CSPP1	-9.06731	2.71e-11		PCBP1-AS1	CSPP1			ENST00000262210	ENSG00000104218	protein_coding	CSPP1	-9.06731	2.71e-11		CACTIN	CSPP1
ENST00000676224	ENSG00000109654	protein_coding	TRIM2	-9.03859	2.87e-07		DYNC2H1	TRIM2			ENST00000676224	ENSG00000109654	protein_coding	TRIM2	-9.03859	2.87e-07		POMT1	TRIM2
ENST00000461689	ENSG00000114904	protein_coding	NEK4	-9.01007	3.36e-11		ADAM22	NEK4			ENST00000461689	ENSG00000114904	protein_coding	NEK4	-9.01007	3.36e-11		OPHN1	NEK4
ENST00000286344	ENSG00000155886	protein_coding	SLC24A2	-8.94056	6.63e-13		CACTIN	SLC24A2			ENST00000286344	ENSG00000155886	protein_coding	SLC24A2	-8.94056	6.63e-13		CDK8	SLC24A2
ENST00000679994	ENSG00000018510	protein_coding	AGPS	-8.91078	2.17e-11		POMT1	AGPS			ENST00000679994	ENSG00000018510	protein_coding	AGPS	-8.91078	2.17e-11		SNX9	AGPS
ENST00000687517	ENSG00000001631	protein_coding	KRIT1	-8.84748	3.94e-08		OPHN1	KRIT1			ENST00000687517	ENSG00000001631	protein_coding	KRIT1	-8.84748	3.94e-08		ADGRL2	KRIT1
ENST00000676264	ENSG00000109654	protein_coding	TRIM2	-8.83661	1.37e-10		CDK8	DRAP1			ENST00000676264	ENSG00000109654	protein_coding	TRIM2	-8.83661	1.37e-10		G3BP1	DRAP1
ENST00000534333	ENSG00000175550	protein_coding	DRAP1	-8.51437	5.52e-09		SNX9	ADAM20			ENST00000534333	ENSG00000175550	protein_coding	DRAP1	-8.51437	5.52e-09		SPRED3	ADAM20
ENST00000256389	ENSG00000134007	protein_coding	ADAM20	-8.31761	9.31e-11		ADGRL2	PDZRN3			ENST00000256389	ENSG00000134007	protein_coding	ADAM20	-8.31761	9.31e-11		TINF2	PDZRN3
ENST00000462146	ENSG00000121440	protein_coding	PDZRN3	-8.28313	1.9e-08		MCM3AP-AS1	CNTRL			ENST00000462146	ENSG00000121440	protein_coding	PDZRN3	-8.28313	1.9e-08		FRMPD3	CNTRL
ENST00000373847	ENSG00000119397	protein_coding	CNTRL	-8.19787	1.98e-08		G3BP1	SIRT6			ENST00000373847	ENSG00000119397	protein_coding	CNTRL	-8.19787	1.98e-08		TBCE	SIRT6
ENST00000600938	ENSG00000077463	protein_coding	SIRT6	-8.14749	2.26e-07		SPRED3	MSANTD2			ENST00000600938	ENSG00000077463	protein_coding	SIRT6	-8.14749	2.26e-07		ERCC6L2	MSANTD2
ENST00000674284	ENSG00000120458	protein_coding	MSANTD2	-8.11641	5.66e-10		TINF2	KIF22			ENST00000674284	ENSG00000120458	protein_coding	MSANTD2	-8.11641	5.66e-10		PRPF39	KIF22
ENST00000685526	ENSG00000079616	protein_coding	KIF22	-8.07917	8.55e-09		FRMPD3	SYBU			ENST00000685526	ENSG00000079616	protein_coding	KIF22	-8.07917	8.55e-09		KANK1	SYBU
ENST00000528647	ENSG00000147642	protein_coding	SYBU	-8.07147	2.15e-08		TBCE	ZGRF1			ENST00000528647	ENSG00000147642	protein_coding	SYBU	-8.07147	2.15e-08		TRIM2	ZGRF1
ENST00000612287	ENSG00000138658	protein_coding	ZGRF1	-8.04565	3.16e-08		ERCC6L2	EFL1			ENST00000612287	ENSG00000138658	protein_coding	ZGRF1	-8.04565	3.16e-08		SGCE	EFL1
ENST00000650113	ENSG00000140598	protein_coding	EFL1	-7.98918	2.47e-09		PRPF39	ZNF385B			ENST00000650113	ENSG00000140598	protein_coding	EFL1	-7.98918	2.47e-09		CPT2	ZNF385B
ENST00000409343	ENSG00000144331	protein_coding	ZNF385B	-7.95144	6.19e-08		KANK1	GDAP1			ENST00000409343	ENSG00000144331	protein_coding	ZNF385B	-7.95144	6.19e-08		APEH	GDAP1
ENST00000674756	ENSG00000104381	protein_coding	GDAP1	-7.93803	1.76e-09		TRIM2	CCBE1			ENST00000674756	ENSG00000104381	protein_coding	GDAP1	-7.93803	1.76e-09		AIFM1	CCBE1
ENST00000650467	ENSG00000183287	protein_coding	CCBE1	-7.93126	2.23e-09		SGCE	PNKD			ENST00000650467	ENSG00000183287	protein_coding	CCBE1	-7.93126	2.23e-09		ADAM20	PNKD
ENST00000691220	ENSG00000127838	protein_coding	PNKD	-7.88016	8.91e-09		CPT2	ADGRG2			ENST00000691220	ENSG00000127838	protein_coding	PNKD	-7.88016	8.91e-09		DNAH10	ADGRG2
ENST00000379869	ENSG00000173698	protein_coding	ADGRG2	-7.84801	4.65e-08		APEH	EEF1D			ENST00000379869	ENSG00000173698	protein_coding	ADGRG2	-7.84801	4.65e-08		ATE1	EEF1D
ENST00000529516	ENSG00000104529	protein_coding	EEF1D	-7.82705	6.11e-09		AIFM1	ODR4			ENST00000529516	ENSG00000104529	protein_coding	EEF1D	-7.82705	6.11e-09		KIF1A	ODR4
ENST00000367470	ENSG00000157181	protein_coding	ODR4	-7.78392	3.36e-07		ADAM20	ZFAND1			ENST00000367470	ENSG00000157181	protein_coding	ODR4	-7.78392	3.36e-07		MYO1C	ZFAND1
ENST00000519464	ENSG00000104231	protein_coding	ZFAND1	-7.77665	1.74e-07		DNAH10	CACNA1C			ENST00000519464	ENSG00000104231	protein_coding	ZFAND1	-7.77665	1.74e-07		FGD4	CACNA1C
ENST00000683482	ENSG00000151067	protein_coding	CACNA1C	-7.69622	2.48e-07		ATE1	RRP7BP			ENST00000683482	ENSG00000151067	protein_coding	CACNA1C	-7.69622	2.48e-07		DHCR7	DLG1
ENST00000692200	ENSG00000182841	transcribed_unprocessed_pseudogene	RRP7BP	-7.64271	1.35e-06		KIF1A	DLG1			ENST00000419354	ENSG00000075711	protein_coding	DLG1	-7.63702	3.11e-07		LRRK2	CANX
ENST00000419354	ENSG00000075711	protein_coding	DLG1	-7.63702	3.11e-07		MYO1C	CANX			ENST00000680042	ENSG00000127022	protein_coding	CANX	-7.62825	5.43e-07		PYROXD1	VPS53
ENST00000680042	ENSG00000127022	protein_coding	CANX	-7.62825	5.43e-07		FGD4	VPS53			ENST00000572334	ENSG00000141252	protein_coding	VPS53	-7.60185	4.05e-07		FMR1	SNX9
ENST00000572334	ENSG00000141252	protein_coding	VPS53	-7.60185	4.05e-07		DHCR7	LINC00680			ENST00000681138	ENSG00000130340	protein_coding	SNX9	-7.53411	1.69e-07		SLC22A17	CTTNBP2
ENST00000399751	ENSG00000215190	transcribed_unprocessed_pseudogene	LINC00680	-7.56376	6.78e-07		LRRK2	SNX9			ENST00000446636	ENSG00000077063	protein_coding	CTTNBP2	-7.52221	8.51e-08		REEP3	CYLD
ENST00000681138	ENSG00000130340	protein_coding	SNX9	-7.53411	1.69e-07		TMEM161B-DT	CTTNBP2			ENST00000568704	ENSG00000083799	protein_coding	CYLD	-7.3651	1.62e-06		KCNH1	MED23
ENST00000446636	ENSG00000077063	protein_coding	CTTNBP2	-7.52221	8.51e-08		PYROXD1	CYLD			ENST00000368058	ENSG00000112282	protein_coding	MED23	-7.25028	8.74e-07		RCAN1	PRKDC
ENST00000568704	ENSG00000083799	protein_coding	CYLD	-7.3651	1.62e-06		FAM86C1P	LINC00667			ENST00000536483	ENSG00000253729	protein_coding	PRKDC	-7.19118	2.32e-06		SSBP2	ACADM
ENST00000666552	ENSG00000263753	lncRNA	LINC00667	-7.36012	7.48e-07		FMR1	MED23			ENST00000681680	ENSG00000117054	protein_coding	ACADM	-7.06631	1.08e-06		SACS	OSTM1
ENST00000368058	ENSG00000112282	protein_coding	MED23	-7.25028	8.74e-07		SLC22A17	PRKDC			ENST00000699574	ENSG00000081087	protein_coding	OSTM1	-7.05253	1.54e-06		BBS2	NBN
ENST00000536483	ENSG00000253729	protein_coding	PRKDC	-7.19118	2.32e-06		REEP3	ACADM			ENST00000494804	ENSG00000104320	protein_coding	NBN	-6.89224	1.55e-06		ACADM	CEP120
ENST00000681680	ENSG00000117054	protein_coding	ACADM	-7.06631	1.08e-06		KCNH1	OSTM1			ENST00000508138	ENSG00000168944	protein_coding	CEP120	-6.86204	5.68e-06		BUB1	RAP1GAP
ENST00000699574	ENSG00000081087	protein_coding	OSTM1	-7.05253	1.54e-06		RCAN1	NBN			ENST00000374761	ENSG00000076864	protein_coding	RAP1GAP	-6.84713	1.67e-06		MED24	TCIRG1
ENST00000494804	ENSG00000104320	protein_coding	NBN	-6.89224	1.55e-06		SSBP2	CEP120			ENST00000525724	ENSG00000110719	protein_coding	TCIRG1	-6.8213	3.56e-06		MTA1	APBB3
ENST00000508138	ENSG00000168944	protein_coding	CEP120	-6.86204	5.68e-06		SACS	RAP1GAP			ENST00000511201	ENSG00000113108	protein_coding	APBB3	-6.71299	1.91e-06		SYT12	NPIPB3
ENST00000374761	ENSG00000076864	protein_coding	RAP1GAP	-6.84713	1.67e-06		BBS2	TCIRG1			ENST00000537983	ENSG00000169246	protein_coding	NPIPB3	-6.51807	2.89e-06		KDM2A	KIF2A
ENST00000525724	ENSG00000110719	protein_coding	TCIRG1	-6.8213	3.56e-06		ACADM	APBB3			ENST00000674916	ENSG00000068796	protein_coding	KIF2A	-6.43993	1.47e-07		NDUFAF1	HSPD1
ENST00000511201	ENSG00000113108	protein_coding	APBB3	-6.71299	1.91e-06		BUB1	NPIPB3			ENST00000440114	ENSG00000144381	protein_coding	HSPD1	-6.4269	4.33e-06		DNMT3A	ZSWIM8
ENST00000537983	ENSG00000169246	protein_coding	NPIPB3	-6.51807	2.89e-06		FAHD2CP	KIF2A			ENST00000492395	ENSG00000214655	protein_coding	ZSWIM8	-6.40222	5.8e-06		APBB3	SGCE
ENST00000674916	ENSG00000068796	protein_coding	KIF2A	-6.43993	1.47e-07		MED24	HSPD1			ENST00000642759	ENSG00000127990	protein_coding	SGCE	-6.3156	7.08e-06		CTSL	RAPGEF4
ENST00000440114	ENSG00000144381	protein_coding	HSPD1	-6.4269	4.33e-06		MTA1	ZSWIM8			ENST00000540783	ENSG00000091428	protein_coding	RAPGEF4	-6.25427	5.33e-06		RABL6	MARK3
ENST00000492395	ENSG00000214655	protein_coding	ZSWIM8	-6.40222	5.8e-06		SYT12	SGCE			ENST00000677035	ENSG00000075413	protein_coding	MARK3	-6.15703	7.45e-06		NEK4	ZWILCH
ENST00000642759	ENSG00000127990	protein_coding	SGCE	-6.3156	7.08e-06		KDM2A	RAPGEF4			ENST00000567816	ENSG00000174442	protein_coding	ZWILCH	-6.15604	6.79e-06		FAN1	NEXN
ENST00000540783	ENSG00000091428	protein_coding	RAPGEF4	-6.25427	5.33e-06		NDUFAF1	MIR99AHG			ENST00000342754	ENSG00000162614	protein_coding	NEXN	-6.0334	8.59e-06		TRO	NAPA
ENST00000664445	ENSG00000215386	lncRNA	MIR99AHG	-6.18007	6.32e-06		DNMT3A	MARK3			ENST00000594288	ENSG00000105402	protein_coding	NAPA	-5.79784	1.05e-05		ODAD2	CNTFR
ENST00000677035	ENSG00000075413	protein_coding	MARK3	-6.15703	7.45e-06		APBB3	ZWILCH			ENST00000351266	ENSG00000122756	protein_coding	CNTFR	-5.77424	1.48e-05		ADAM17	TTC21B
ENST00000567816	ENSG00000174442	protein_coding	ZWILCH	-6.15604	6.79e-06		CTSL	NEXN			ENST00000681167	ENSG00000123607	protein_coding	TTC21B	-5.77259	1.63e-05		PRKCD	APEH
ENST00000342754	ENSG00000162614	protein_coding	NEXN	-6.0334	8.59e-06		GIHCG	NAPA			ENST00000446089	ENSG00000164062	protein_coding	APEH	-5.71319	1.36e-05		TMEM150A	EML2
ENST00000594288	ENSG00000105402	protein_coding	NAPA	-5.79784	1.05e-05		RABL6	CNTFR			ENST00000536630	ENSG00000125746	protein_coding	EML2	-5.66569	1.64e-05		PIANP	ADSL
ENST00000351266	ENSG00000122756	protein_coding	CNTFR	-5.77424	1.48e-05		NEK4	TTC21B			ENST00000480775	ENSG00000239900	protein_coding	ADSL	-5.6577	1.04e-05		NONO	NUB1
ENST00000681167	ENSG00000123607	protein_coding	TTC21B	-5.77259	1.63e-05		FAN1	APEH			ENST00000480907	ENSG00000013374	protein_coding	NUB1	-5.61063	2.24e-05		ZBTB16	CLN3
ENST00000446089	ENSG00000164062	protein_coding	APEH	-5.71319	1.36e-05		PURPL	EML2			ENST00000637107	ENSG00000188603	protein_coding	CLN3	-5.27594	1.67e-05		FBLIM1	NGDN
ENST00000536630	ENSG00000125746	protein_coding	EML2	-5.66569	1.64e-05		TRO	ADSL			ENST00000556483	ENSG00000129460	protein_coding	NGDN	-5.22243	1.56e-05		TTC8	SPARC
ENST00000480775	ENSG00000239900	protein_coding	ADSL	-5.6577	1.04e-05		ODAD2	NUB1			ENST00000231061	ENSG00000113140	protein_coding	SPARC	-5.20274	2.5e-08		SLC24A4	DDX19B
ENST00000480907	ENSG00000013374	protein_coding	NUB1	-5.61063	2.24e-05		ADAM17	RRN3P1			ENST00000288071	ENSG00000157349	protein_coding	DDX19B	-5.17901	7.06e-07		PNKD	ADA
ENST00000691009	ENSG00000248124	transcribed_unprocessed_pseudogene	RRN3P1	-5.37503	1.69e-05		PRKCD	CLN3			ENST00000696009	ENSG00000196839	protein_coding	ADA	-5.07399	2.51e-05		IARS1	ZNF821
ENST00000637107	ENSG00000188603	protein_coding	CLN3	-5.27594	1.67e-05		TMEM150A	NGDN			ENST00000565601	ENSG00000102984	protein_coding	ZNF821	-4.76621	2.92e-05		FGF2	LZTR1
ENST00000556483	ENSG00000129460	protein_coding	NGDN	-5.22243	1.56e-05		PIANP	SPARC			ENST00000643710	ENSG00000099949	protein_coding	LZTR1	-4.74802	2.74e-05		PLD3	ETFDH
ENST00000231061	ENSG00000113140	protein_coding	SPARC	-5.20274	2.5e-08		LINC00662	DDX19B			ENST00000682566	ENSG00000171503	protein_coding	ETFDH	-4.64493	3.42e-05		ERBIN	NOTCH2NLA
ENST00000288071	ENSG00000157349	protein_coding	DDX19B	-5.17901	7.06e-07		NONO	ADA			ENST00000689750	ENSG00000264343	protein_coding	NOTCH2NLA	-4.53492	3.26e-05		TGFBR1	TBCE
ENST00000696009	ENSG00000196839	protein_coding	ADA	-5.07399	2.51e-05		ZBTB16	ZNF821			ENST00000645964	ENSG00000284770	protein_coding	TBCE	-4.26874	3.29e-05		CCNDBP1	CAMLG
ENST00000565601	ENSG00000102984	protein_coding	ZNF821	-4.76621	2.92e-05		FBLIM1	LZTR1			ENST00000677273	ENSG00000164615	protein_coding	CAMLG	-4.05577	3.89e-05		CEP104	ZNF540
ENST00000643710	ENSG00000099949	protein_coding	LZTR1	-4.74802	2.74e-05		TTC8	PDCD6P1			ENST00000343599	ENSG00000171817	protein_coding	ZNF540	-3.97054	4.2e-05		RPRD1B	RGS7
ENST00000690945	ENSG00000188002	transcribed_unprocessed_pseudogene	PDCD6P1	-4.7437	3.1e-05		PTPRG-AS1	ETFDH			ENST00000688216	ENSG00000182901	protein_coding	RGS7	-3.77704	4.93e-05		ST3GAL6	CAP1
ENST00000682566	ENSG00000171503	protein_coding	ETFDH	-4.64493	3.42e-05		SLC24A4	NOTCH2NLA			ENST00000435719	ENSG00000131236	protein_coding	CAP1	-3.74049	5.94e-05		SNRPB	FANCL
ENST00000689750	ENSG00000264343	protein_coding	NOTCH2NLA	-4.53492	3.26e-05		PNKD	TBCE			ENST00000696439	ENSG00000115392	protein_coding	FANCL	-3.72654	6.74e-05		HPS1	ACSL3
ENST00000645964	ENSG00000284770	protein_coding	TBCE	-4.26874	3.29e-05		IARS1	USP2-AS1			ENST00000680525	ENSG00000123983	protein_coding	ACSL3	-3.5832	9.84e-05		IFT122	ARPP19
ENST00000659432	ENSG00000245248	lncRNA	USP2-AS1	-4.20244	2.42e-05		FGF2	CAMLG			ENST00000563566	ENSG00000128989	protein_coding	ARPP19	-3.57547	1.97e-05		POU2F1	RAB18
ENST00000677273	ENSG00000164615	protein_coding	CAMLG	-4.05577	3.89e-05		PLD3	ZNF540			ENST00000683816	ENSG00000099246	protein_coding	RAB18	-3.43821	6.19e-05		IDH3G	PPP1CB
ENST00000343599	ENSG00000171817	protein_coding	ZNF540	-3.97054	4.2e-05		ERBIN	RGS7			ENST00000703174	ENSG00000213639	protein_coding	PPP1CB	-3.25117	7.27e-05		ARID4A	RAF1
ENST00000688216	ENSG00000182901	protein_coding	RGS7	-3.77704	4.93e-05		TGFBR1	CAP1			ENST00000689097	ENSG00000132155	protein_coding	RAF1	-3.22497	6.71e-05		TNIP2	H2BC8
ENST00000435719	ENSG00000131236	protein_coding	CAP1	-3.74049	5.94e-05		CCNDBP1	FANCL			ENST00000686785	ENSG00000001631	protein_coding	KRIT1	-3.22024	7.3e-05		UPF2	SP110
ENST00000696439	ENSG00000115392	protein_coding	FANCL	-3.72654	6.74e-05		CEP104	ACSL3			ENST00000541790	ENSG00000273802	protein_coding	H2BC8	-3.082	1.6e-05		MAPT	RABL2B
ENST00000680525	ENSG00000123983	protein_coding	ACSL3	-3.5832	9.84e-05		RPRD1B	ARPP19			ENST00000698103	ENSG00000135899	protein_coding	SP110	-3.0571	5.79e-05		CACNA2D2	IRF9
ENST00000563566	ENSG00000128989	protein_coding	ARPP19	-3.57547	1.97e-05		LINC01515	RAB18			ENST00000436958	ENSG00000079974	protein_coding	RABL2B	-2.97327	8.89e-05		TMEM106C	CCDC88A
ENST00000683816	ENSG00000099246	protein_coding	RAB18	-3.43821	6.19e-05		ST3GAL6	PPP1CB			ENST00000699183	ENSG00000213928	protein_coding	IRF9	-2.8903	8.82e-05		MDM2	MCPH1
ENST00000703174	ENSG00000213639	protein_coding	PPP1CB	-3.25117	7.27e-05		SNRPB	RAF1			ENST00000336838	ENSG00000115355	protein_coding	CCDC88A	-2.88705	4.18e-06		TACC2	NPHP1
ENST00000689097	ENSG00000132155	protein_coding	RAF1	-3.22497	6.71e-05		HPS1	H2BC8			ENST00000522905	ENSG00000147316	protein_coding	MCPH1	-2.57037	0.000115624		PRKG2	SSBP2
ENST00000686785	ENSG00000001631	protein_coding	KRIT1	-3.22024	7.3e-05		IFT122	SP110			ENST00000355301	ENSG00000144061	protein_coding	NPHP1	-2.5398	1.15e-06		SPIN3	GULP1
ENST00000541790	ENSG00000273802	protein_coding	H2BC8	-3.082	1.6e-05		HOXA-AS2	RABL2B			ENST00000504174	ENSG00000145687	protein_coding	SSBP2	-2.47104	0.000132105		DPP3	PCDHGA4
ENST00000698103	ENSG00000135899	protein_coding	SP110	-3.0571	5.79e-05		POU2F1	PCBP1-AS1			ENST00000451191	ENSG00000144366	protein_coding	GULP1	-2.46364	1.16e-06		ANTXR2	PIK3C2A
ENST00000436958	ENSG00000079974	protein_coding	RABL2B	-2.97327	8.89e-05		IDH3G	TTN-AS1			ENST00000571252	ENSG00000262576	protein_coding	PCDHGA4	-2.45753	0.000116613		DEAF1	SPAST
ENST00000416068	ENSG00000179818	lncRNA	PCBP1-AS1	-2.94125	8.38e-05		ARID4A	IRF9			ENST00000265970	ENSG00000011405	protein_coding	PIK3C2A	-2.43157	0.000198358		GPC1	ERVMER34-1
ENST00000604956	ENSG00000237298	lncRNA	TTN-AS1	-2.91133	7.39e-09		TNIP2	CCDC88A			ENST00000642999	ENSG00000021574	protein_coding	SPAST	-2.37691	6.79e-05		RFK	SCP2
ENST00000699183	ENSG00000213928	protein_coding	IRF9	-2.8903	8.82e-05		EP400P1	MCPH1			ENST00000443173	ENSG00000226887	protein_coding	ERVMER34-1	-2.35559	2.37e-05		S1PR1	SLC39A8
ENST00000336838	ENSG00000115355	protein_coding	CCDC88A	-2.88705	4.18e-06		UPF2	NPHP1			ENST00000407246	ENSG00000116171	protein_coding	SCP2	-2.3442	0.000185778		PTBP2	RGMA
ENST00000522905	ENSG00000147316	protein_coding	MCPH1	-2.57037	0.000115624		MAPT	SSBP2			ENST00000683221	ENSG00000138821	protein_coding	SLC39A8	-2.28391	0.000135009		PPIP5K1	CACNB4
ENST00000355301	ENSG00000144061	protein_coding	NPHP1	-2.5398	1.15e-06		CACNA2D2	GULP1			ENST00000543599	ENSG00000182175	protein_coding	RGMA	-2.19948	0.00015162		PAQR6	MTIF3
ENST00000504174	ENSG00000145687	protein_coding	SSBP2	-2.47104	0.000132105		TMEM106C	CCDC144B			ENST00000637007	ENSG00000182389	protein_coding	CACNB4	-2.18987	0.000140987		FAM156A	MAP4K1
ENST00000451191	ENSG00000144366	protein_coding	GULP1	-2.46364	1.16e-06		MDM2	PCDHGA4			ENST00000461838	ENSG00000122033	protein_coding	MTIF3	-2.1649	0.000142748		VPS45	UCK2
ENST00000285176	ENSG00000154874	transcribed_unprocessed_pseudogene	CCDC144B	-2.46278	1.64e-07		TACC2	PIK3C2A			ENST00000591921	ENSG00000104814	protein_coding	MAP4K1	-2.14023	0.000147126		CHD9	HACD4
ENST00000571252	ENSG00000262576	protein_coding	PCDHGA4	-2.45753	0.000116613		PRKG2	SPAST			ENST00000462329	ENSG00000143179	protein_coding	UCK2	-2.11165	0.000155539		TRPM4	CDH23
ENST00000265970	ENSG00000011405	protein_coding	PIK3C2A	-2.43157	0.000198358		SPIN3	ERVMER34-1			ENST00000495827	ENSG00000188921	protein_coding	HACD4	-2.0986	0.00040148		ERF	PLEKHB1
ENST00000642999	ENSG00000021574	protein_coding	SPAST	-2.37691	6.79e-05		DPP3	SCP2			ENST00000643732	ENSG00000107736	protein_coding	CDH23	-2.09564	0.000169474		PSEN2	ZNF569
ENST00000443173	ENSG00000226887	protein_coding	ERVMER34-1	-2.35559	2.37e-05		ANTXR2	SLC39A8			ENST00000354190	ENSG00000021300	protein_coding	PLEKHB1	-2.01631	0.00016683		GSTCD	IFTAP
ENST00000407246	ENSG00000116171	protein_coding	SCP2	-2.3442	0.000185778		DEAF1	RGMA			ENST00000392149	ENSG00000196437	protein_coding	ZNF569	-1.89628	3.06e-07		EXOSC8	MSL2
ENST00000683221	ENSG00000138821	protein_coding	SLC39A8	-2.28391	0.000135009		GPC1	CACNB4			ENST00000677116	ENSG00000166352	protein_coding	IFTAP	-1.83256	0.000358137		ZNF292	MAP2K1
ENST00000543599	ENSG00000182175	protein_coding	RGMA	-2.19948	0.00015162		RFK	MTIF3			ENST00000481989	ENSG00000174579	protein_coding	MSL2	-1.79153	0.000370965		CSPP1	ZEB1
ENST00000637007	ENSG00000182389	protein_coding	CACNB4	-2.18987	0.000140987		SNHG5	MAP4K1			ENST00000691077	ENSG00000169032	protein_coding	MAP2K1	-1.71254	0.00032518		FANCL	ACHE
ENST00000461838	ENSG00000122033	protein_coding	MTIF3	-2.1649	0.000142748		ZNF883	UCK2			ENST00000557827	ENSG00000148516	protein_coding	ZEB1	-1.70993	0.00020731		G6PC3	ALMS1
ENST00000591921	ENSG00000104814	protein_coding	MAP4K1	-2.14023	0.000147126		S1PR1	LINC01876			ENST00000412389	ENSG00000087085	protein_coding	ACHE	-1.69032	0.000229424		JAK1	SLC4A1AP
ENST00000462329	ENSG00000143179	protein_coding	UCK2	-2.11165	0.000155539		MIR124-1HG	HACD4			ENST00000651750	ENSG00000116127	protein_coding	ALMS1	-1.68356	0.000403414		ADAM9	AMPD2
ENST00000662073	ENSG00000226383	lncRNA	LINC01876	-2.10413	2.82e-05		PTBP2	CDH23			ENST00000696011	ENSG00000163798	protein_coding	SLC4A1AP	-1.66411	0.000416301		PRMT7	CEP63
ENST00000495827	ENSG00000188921	protein_coding	HACD4	-2.0986	0.00040148		PPIP5K1	PLEKHB1			ENST00000680832	ENSG00000116337	protein_coding	AMPD2	-1.61851	0.000271843		TAF2	NBEAL1
ENST00000643732	ENSG00000107736	protein_coding	CDH23	-2.09564	0.000169474		PAQR6	ZNF569			ENST00000683596	ENSG00000182923	protein_coding	CEP63	-1.61066	0.000432315		TMPRSS5	BOC
ENST00000354190	ENSG00000021300	protein_coding	PLEKHB1	-2.01631	0.00016683		FAM156A	IFTAP			ENST00000683650	ENSG00000144426	protein_coding	NBEAL1	-1.59437	1.92e-07		ABHD11	FYN
ENST00000392149	ENSG00000196437	protein_coding	ZNF569	-1.89628	3.06e-07		VPS45	MSL2			ENST00000355385	ENSG00000144857	protein_coding	BOC	-1.5709	5.73e-05		RCAN3	SACS
ENST00000677116	ENSG00000166352	protein_coding	IFTAP	-1.83256	0.000358137		CHD9	MAP2K1			ENST00000523322	ENSG00000010810	protein_coding	FYN	-1.56295	0.000257186		MSL3	NEK11
ENST00000481989	ENSG00000174579	protein_coding	MSL2	-1.79153	0.000370965		TRPM4	ZEB1			ENST00000382292	ENSG00000151835	protein_coding	SACS	-1.55297	1.47e-06		ACOT7	ADGRL2
ENST00000691077	ENSG00000169032	protein_coding	MAP2K1	-1.71254	0.00032518		ERF	ACHE			ENST00000508196	ENSG00000114670	protein_coding	NEK11	-1.54203	0.00026671		TBK1	DUSP19
ENST00000557827	ENSG00000148516	protein_coding	ZEB1	-1.70993	0.00020731		PSEN2	ALMS1			ENST00000674168	ENSG00000117114	protein_coding	ADGRL2	-1.52439	0.000475051		DAPK1	NPLOC4
ENST00000412389	ENSG00000087085	protein_coding	ACHE	-1.69032	0.000229424		GSTCD	SLC4A1AP			ENST00000469344	ENSG00000162999	protein_coding	DUSP19	-1.5237	0.000249874		EIF3C	ANKRD36C
ENST00000651750	ENSG00000116127	protein_coding	ALMS1	-1.68356	0.000403414		EXOSC8	AMPD2			ENST00000625705	ENSG00000182446	protein_coding	NPLOC4	-1.51597	0.000246735		OTUD6B	PABPC1
ENST00000696011	ENSG00000163798	protein_coding	SLC4A1AP	-1.66411	0.000416301		ZNF292	CEP63			ENST00000534304	ENSG00000174501	protein_coding	ANKRD36C	-1.44045	3.47e-08		MAP4K4	PRKRA
ENST00000680832	ENSG00000116337	protein_coding	AMPD2	-1.61851	0.000271843		CSPP1	SNHG15			ENST00000519004	ENSG00000070756	protein_coding	PABPC1	-1.43022	0.000506776		OBSCN	KIF5A
ENST00000683596	ENSG00000182923	protein_coding	CEP63	-1.61066	0.000432315		FANCL	NBEAL1			ENST00000506182	ENSG00000135317	protein_coding	SNX14	-1.42848	1.07e-07		GOLGA2	NMD3
ENST00000584327	ENSG00000232956	lncRNA	SNHG15	-1.60293	0.000247252		G6PC3	BOC			ENST00000678813	ENSG00000180228	protein_coding	PRKRA	-1.42298	1.5e-06		ZFYVE28	SGO2
ENST00000683650	ENSG00000144426	protein_coding	NBEAL1	-1.59437	1.92e-07		JAK1	FYN			ENST00000286452	ENSG00000155980	protein_coding	KIF5A	-1.41012	0.000298074		TJP2	AP2M1
ENST00000355385	ENSG00000144857	protein_coding	BOC	-1.5709	5.73e-05		ADAM9	SACS			ENST00000493066	ENSG00000169251	protein_coding	NMD3	-1.40302	9.32e-06		DPH2	ANXA2
ENST00000523322	ENSG00000010810	protein_coding	FYN	-1.56295	0.000257186		PRMT7	NEK11			ENST00000357799	ENSG00000163535	protein_coding	SGO2	-1.394	9.59e-09		CACNA1B	ABCE1
ENST00000382292	ENSG00000151835	protein_coding	SACS	-1.55297	1.47e-06		MAGI2-AS3	ADGRL2			ENST00000463935	ENSG00000161203	protein_coding	AP2M1	-1.33526	9.17e-06		ANKHD1	ZNF518A
ENST00000508196	ENSG00000114670	protein_coding	NEK11	-1.54203	0.00026671		TAF2	DUSP19			ENST00000558558	ENSG00000182718	protein_coding	ANXA2	-1.32972	0.000308533		ANK1	PFKM
ENST00000674168	ENSG00000117114	protein_coding	ADGRL2	-1.52439	0.000475051		TMPRSS5	NPLOC4			ENST00000507193	ENSG00000164163	protein_coding	ABCE1	-1.328	0.000334685		TEX9	PHF3
ENST00000469344	ENSG00000162999	protein_coding	DUSP19	-1.5237	0.000249874		ANXA2R-OT1	ANKRD36C			ENST00000614149	ENSG00000177853	protein_coding	ZNF518A	-1.30765	1.24e-07		TRMT2B	FANCM
ENST00000625705	ENSG00000182446	protein_coding	NPLOC4	-1.51597	0.000246735		ABHD11	PABPC1			ENST00000312352	ENSG00000152556	protein_coding	PFKM	-1.30406	0.000577405		MDM4	TASP1
ENST00000534304	ENSG00000174501	protein_coding	ANKRD36C	-1.44045	3.47e-08		RCAN3	PRKRA			ENST00000681213	ENSG00000008311	protein_coding	AASS	-1.29397	0.000581168		RC3H2	FAM111B
ENST00000519004	ENSG00000070756	protein_coding	PABPC1	-1.43022	0.000506776		MSL3	KIF5A			ENST00000262043	ENSG00000118482	protein_coding	PHF3	-1.25675	2.56e-06		TAF6	REV3L
ENST00000506182	ENSG00000135317	protein_coding	SNX14	-1.42848	1.07e-07		ACOT7	NMD3			ENST00000696641	ENSG00000187790	protein_coding	FANCM	-1.24549	0.000335648		HAS3	PPFIA4
ENST00000678813	ENSG00000180228	protein_coding	PRKRA	-1.42298	1.5e-06		C19orf48	SGO2			ENST00000480436	ENSG00000089123	protein_coding	TASP1	-1.24399	9.09e-07		ARHGAP21	TASOR2
ENST00000286452	ENSG00000155980	protein_coding	KIF5A	-1.41012	0.000298074		TBK1	AP2M1			ENST00000642754	ENSG00000127990	protein_coding	SGCE	-1.2365	1.11e-05		THRB	HES6
ENST00000493066	ENSG00000169251	protein_coding	NMD3	-1.40302	9.32e-06		DAPK1	ANXA2			ENST00000411426	ENSG00000189057	protein_coding	FAM111B	-1.23074	1.32e-06		NRDC	EXOC1
ENST00000357799	ENSG00000163535	protein_coding	SGO2	-1.394	9.59e-09		EIF3C	ABCE1			ENST00000434009	ENSG00000009413	protein_coding	REV3L	-1.22963	2.18e-05		ZNF324	PUS7L
ENST00000463935	ENSG00000161203	protein_coding	AP2M1	-1.33526	9.17e-06		OTUD6B	ZNF518A			ENST00000688357	ENSG00000143847	protein_coding	PPFIA4	-1.22955	0.000632542		ARAP1	CTSA
ENST00000558558	ENSG00000182718	protein_coding	ANXA2	-1.32972	0.000308533		MAP4K4	PFKM			ENST00000695837	ENSG00000108021	protein_coding	TASOR2	-1.22433	1.65e-06		LIFR	ORMDL1
ENST00000507193	ENSG00000164163	protein_coding	ABCE1	-1.328	0.000334685		OBSCN	PURPL			ENST00000409002	ENSG00000144485	protein_coding	HES6	-1.21247	0.000641327		RAB6A	ZNF334
ENST00000614149	ENSG00000177853	protein_coding	ZNF518A	-1.30765	1.24e-07		GOLGA2	LINC02777			ENST00000509302	ENSG00000090989	protein_coding	EXOC1	-1.19611	0.000356627		MTSS1	STAT1
ENST00000609959	ENSG00000154874	transcribed_unprocessed_pseudogene	CCDC144B	-1.30415	0.000574359		ZFYVE28	PHF3			ENST00000551923	ENSG00000129317	protein_coding	PUS7L	-1.19309	4.83e-07		CTSB	HJURP
ENST00000312352	ENSG00000152556	protein_coding	PFKM	-1.30406	0.000577405		TJP2	FANCM			ENST00000372484	ENSG00000064601	protein_coding	CTSA	-1.18189	0.0003649		MYH14	RAN
ENST00000655107	ENSG00000250337	lncRNA	PURPL	-1.30394	0.000331591		DPH2	TASP1			ENST00000458355	ENSG00000128699	protein_coding	ORMDL1	-1.18189	0.0003649		MTMR2	APTX
ENST00000634763	ENSG00000232453	lncRNA	LINC02777	-1.29983	0.000346236		CACNA1B	FAM111B			ENST00000347606	ENSG00000198185	protein_coding	ZNF334	-1.17008	4.35e-06		DTNA	CCDC186
ENST00000681213	ENSG00000008311	protein_coding	AASS	-1.29397	0.000581168		MGC16275	REV3L			ENST00000540176	ENSG00000115415	protein_coding	STAT1	-1.16573	0.00028881		MTG2	HNRNPU
ENST00000262043	ENSG00000118482	protein_coding	PHF3	-1.25675	2.56e-06		ANKHD1	PPFIA4			ENST00000432087	ENSG00000123485	protein_coding	HJURP	-1.16541	3.91e-08		MARK3	ATP11C
ENST00000696641	ENSG00000187790	protein_coding	FANCM	-1.24549	0.000335648		ANK1	TASOR2			ENST00000448750	ENSG00000132341	protein_coding	RAN	-1.1629	2.57e-06		BAHCC1	PQBP1
ENST00000480436	ENSG00000089123	protein_coding	TASP1	-1.24399	9.09e-07		TEX9	HES6			ENST00000676752	ENSG00000180228	protein_coding	PRKRA	-1.16162	5.21e-07		N4BP2L2	BCAR1
ENST00000642754	ENSG00000127990	protein_coding	SGCE	-1.2365	1.11e-05		TRMT2B	EXOC1			ENST00000673211	ENSG00000137074	protein_coding	APTX	-1.15993	0.000676209		CEP250	PMS1
ENST00000411426	ENSG00000189057	protein_coding	FAM111B	-1.23074	1.32e-06		MDM4	PUS7L			ENST00000369287	ENSG00000165813	protein_coding	CCDC186	-1.15371	2.97e-07		ZFAND2B	JMJD1C
ENST00000434009	ENSG00000009413	protein_coding	REV3L	-1.22963	2.18e-05		RC3H2	CTSA			ENST00000638230	ENSG00000153187	protein_coding	HNRNPU	-1.15077	1.05e-07		TNRC18	MYB
ENST00000688357	ENSG00000143847	protein_coding	PPFIA4	-1.22955	0.000632542		TAF6	ORMDL1			ENST00000696375	ENSG00000115392	protein_coding	FANCL	-1.1475	2.38e-11		PFKFB3	ZNF638
ENST00000695837	ENSG00000108021	protein_coding	TASOR2	-1.22433	1.65e-06		HAS3	ZNF334			ENST00000450801	ENSG00000101974	protein_coding	ATP11C	-1.14705	5.9e-06		KIF13A	SP3
ENST00000409002	ENSG00000144485	protein_coding	HES6	-1.21247	0.000641327		ARHGAP21	STAT1			ENST00000474671	ENSG00000102103	protein_coding	PQBP1	-1.14507	0.00038936		ALG13	LRP1B
ENST00000509302	ENSG00000090989	protein_coding	EXOC1	-1.19611	0.000356627		THRB	HJURP			ENST00000393422	ENSG00000050820	protein_coding	BCAR1	-1.14491	0.000670749		CTNNA1	FBXW11
ENST00000551923	ENSG00000129317	protein_coding	PUS7L	-1.19309	4.83e-07		NRDC	RAN			ENST00000441310	ENSG00000064933	protein_coding	PMS1	-1.14428	1.03e-07		PPP1R9B	FUBP1
ENST00000372484	ENSG00000064601	protein_coding	CTSA	-1.18189	0.0003649		ZNF324	APTX			ENST00000467356	ENSG00000171988	protein_coding	JMJD1C	-1.14227	2.72e-07		THAP7	DPP4
ENST00000458355	ENSG00000128699	protein_coding	ORMDL1	-1.18189	0.0003649		ARAP1	CCDC186			ENST00000526889	ENSG00000118513	protein_coding	MYB	-1.14106	4.57e-06		NNT	ZNF85
ENST00000347606	ENSG00000198185	protein_coding	ZNF334	-1.17008	4.35e-06		LIFR	HNRNPU			ENST00000677806	ENSG00000180228	protein_coding	PRKRA	-1.13846	3.59e-09		NPEPPS	PGAP1
ENST00000540176	ENSG00000115415	protein_coding	STAT1	-1.16573	0.00028881		RAB6A	ATP11C			ENST00000483421	ENSG00000075292	protein_coding	ZNF638	-1.13694	1.21e-05		LZTS2	BDP1
ENST00000432087	ENSG00000123485	protein_coding	HJURP	-1.16541	3.91e-08		MTSS1	PQBP1			ENST00000645571	ENSG00000115355	protein_coding	CCDC88A	-1.13618	3.31e-06		SNAP47	CCDC150
ENST00000448750	ENSG00000132341	protein_coding	RAN	-1.1629	2.57e-06		CTSB	BCAR1			ENST00000465379	ENSG00000172845	protein_coding	SP3	-1.13446	6.92e-07		FAM174B	ZNF33A
ENST00000676752	ENSG00000180228	protein_coding	PRKRA	-1.16162	5.21e-07		MYH14	PMS1			ENST00000434794	ENSG00000168702	protein_coding	LRP1B	-1.13399	0.000426804		CDC42BPA	SPIN3
ENST00000673211	ENSG00000137074	protein_coding	APTX	-1.15993	0.000676209		MTMR2	JMJD1C			ENST00000696619	ENSG00000115392	protein_coding	FANCL	-1.12947	1.26e-06		RARS2	NCOR2
ENST00000369287	ENSG00000165813	protein_coding	CCDC186	-1.15371	2.97e-07		DTNA	MYB			ENST00000522376	ENSG00000072803	protein_coding	FBXW11	-1.12551	0.000389316		IFFO1	HIF1A
ENST00000638230	ENSG00000153187	protein_coding	HNRNPU	-1.15077	1.05e-07		MTG2	ZNF638			ENST00000489495	ENSG00000162613	protein_coding	FUBP1	-1.11246	5.94e-07		VPS13D	FAM13A
ENST00000696375	ENSG00000115392	protein_coding	FANCL	-1.1475	2.38e-11		MARK3	SP3			ENST00000677212	ENSG00000197635	protein_coding	DPP4	-1.1105	0.000317906		NUMA1	ZNF277
ENST00000450801	ENSG00000101974	protein_coding	ATP11C	-1.14705	5.9e-06		BAHCC1	LRP1B			ENST00000328178	ENSG00000105750	protein_coding	ZNF85	-1.09653	9.36e-07		CHD3	SREK1
ENST00000474671	ENSG00000102103	protein_coding	PQBP1	-1.14507	0.00038936		N4BP2L2	FBXW11			ENST00000354764	ENSG00000197121	protein_coding	PGAP1	-1.08965	6.38e-10		OTUD7A	HNRNPH1
ENST00000393422	ENSG00000050820	protein_coding	BCAR1	-1.14491	0.000670749		CEP250	FUBP1			ENST00000514903	ENSG00000145734	protein_coding	BDP1	-1.0831	2.04e-06		RAI2	SASS6
ENST00000441310	ENSG00000064933	protein_coding	PMS1	-1.14428	1.03e-07		ZFAND2B	DPP4			ENST00000448409	ENSG00000144395	protein_coding	CCDC150	-1.07932	1.27e-11		NR1H2	ZNF146
ENST00000467356	ENSG00000171988	protein_coding	JMJD1C	-1.14227	2.72e-07		TNRC18	ZNF85			ENST00000682822	ENSG00000182923	protein_coding	CEP63	-1.06718	0.000764828		SEC14L2	SRSF11
ENST00000526889	ENSG00000118513	protein_coding	MYB	-1.14106	4.57e-06		LINC00342	PGAP1			ENST00000374618	ENSG00000189180	protein_coding	ZNF33A	-1.06688	2.71e-07		ATG4B	ITGAV
ENST00000677806	ENSG00000180228	protein_coding	PRKRA	-1.13846	3.59e-09		PFKFB3	BDP1			ENST00000639888	ENSG00000204271	protein_coding	SPIN3	-1.06051	0.00075488		LAS1L	MED12
ENST00000483421	ENSG00000075292	protein_coding	ZNF638	-1.13694	1.21e-05		KIF13A	CCDC150			ENST00000542927	ENSG00000196498	protein_coding	NCOR2	-1.05219	0.000761374		FAM91A1	CWC22
ENST00000645571	ENSG00000115355	protein_coding	CCDC88A	-1.13618	3.31e-06		ALG13	ZNF33A			ENST00000539097	ENSG00000100644	protein_coding	HIF1A	-1.04989	1.03e-05		CROCC	PTEN
ENST00000465379	ENSG00000172845	protein_coding	SP3	-1.13446	6.92e-07		CTNNA1	SPIN3			ENST00000511573	ENSG00000138640	protein_coding	FAM13A	-1.04861	1.01e-05		SPTBN2	CEP162
ENST00000434794	ENSG00000168702	protein_coding	LRP1B	-1.13399	0.000426804		PPP1R9B	NCOR2			ENST00000450657	ENSG00000198839	protein_coding	ZNF277	-1.04735	2.04e-05		PIDD1	IKZF2
ENST00000696619	ENSG00000115392	protein_coding	FANCL	-1.12947	1.26e-06		THAP7	HIF1A			ENST00000524111	ENSG00000153914	protein_coding	SREK1	-1.03652	4.53e-07		PMP22	ZC3H15
ENST00000522376	ENSG00000072803	protein_coding	FBXW11	-1.12551	0.000389316		NNT	FAM13A			ENST00000502904	ENSG00000169045	protein_coding	HNRNPH1	-1.03086	1.07e-08		TNKS1BP1	SLC6A15
ENST00000489495	ENSG00000162613	protein_coding	FUBP1	-1.11246	5.94e-07		NPEPPS	ZNF277			ENST00000462159	ENSG00000156876	protein_coding	SASS6	-1.02465	7.93e-10		MYH9	C12orf29
ENST00000677212	ENSG00000197635	protein_coding	DPP4	-1.1105	0.000317906		LZTS2	SREK1			ENST00000586094	ENSG00000167635	protein_coding	ZNF146	-1.02148	3.64e-09		CAMKV	PCDH9
ENST00000328178	ENSG00000105750	protein_coding	ZNF85	-1.09653	9.36e-07		SNAP47	HNRNPH1			ENST00000489188	ENSG00000116754	protein_coding	SRSF11	-1.00993	3.83e-06		PLEKHH3	DPY19L1
ENST00000354764	ENSG00000197121	protein_coding	PGAP1	-1.08965	6.38e-10		FAM174B	SASS6			ENST00000696917	ENSG00000138448	protein_coding	ITGAV	-1.00983	2.36e-09		TEX2	FBXW7
ENST00000514903	ENSG00000145734	protein_coding	BDP1	-1.0831	2.04e-06		CDC42BPA	ZNF146			ENST00000693391	ENSG00000184634	protein_coding	MED12	-1.00962	0.000810432		TPGS2	OXR1
ENST00000448409	ENSG00000144395	protein_coding	CCDC150	-1.07932	1.27e-11		RARS2	ZNF883			ENST00000410053	ENSG00000163510	protein_coding	CWC22	-1.00604	6.42e-07		HIF1A	LASP1
ENST00000682822	ENSG00000182923	protein_coding	CEP63	-1.06718	0.000764828		IFFO1	SRSF11			ENST00000688158	ENSG00000171862	protein_coding	PTEN	-1.0049	1.73e-15		XYLT2	ZBTB41
ENST00000374618	ENSG00000189180	protein_coding	ZNF33A	-1.06688	2.71e-07		VPS13D	ITGAV			ENST00000403245	ENSG00000135315	protein_coding	CEP162	-1.00029	5.42e-06		RNF217	ETNK1
ENST00000639888	ENSG00000204271	protein_coding	SPIN3	-1.06051	0.00075488		NUMA1	MED12			ENST00000683969	ENSG00000144426	protein_coding	NBEAL1	-0.998218	6.14e-06		ARHGEF4	TSC2
ENST00000542927	ENSG00000196498	protein_coding	NCOR2	-1.05219	0.000761374		CHD3	CWC22			ENST00000342002	ENSG00000030419	protein_coding	IKZF2	-0.997649	0.000450441		WWC1	SHOC2
ENST00000539097	ENSG00000100644	protein_coding	HIF1A	-1.04989	1.03e-05		OTUD7A	PTEN			ENST00000337859	ENSG00000065548	protein_coding	ZC3H15	-0.994724	6.64e-08		HDGFL2	ZNF83
ENST00000511573	ENSG00000138640	protein_coding	FAM13A	-1.04861	1.01e-05		TPT1-AS1	CEP162			ENST00000681939	ENSG00000072041	protein_coding	SLC6A15	-0.992865	2.67e-05		MTHFD2L	SMC2
ENST00000450657	ENSG00000198839	protein_coding	ZNF277	-1.04735	2.04e-05		RAI2	IKZF2			ENST00000550333	ENSG00000133641	protein_coding	C12orf29	-0.992359	4.99e-06		CEP131	PTBP2
ENST00000524111	ENSG00000153914	protein_coding	SREK1	-1.03652	4.53e-07		NR1H2	ZC3H15			ENST00000377861	ENSG00000184226	protein_coding	PCDH9	-0.989928	1.42e-05		FIG4	RAD21
ENST00000502904	ENSG00000169045	protein_coding	HNRNPH1	-1.03086	1.07e-08		SEC14L2	SLC6A15			ENST00000612226	ENSG00000173852	protein_coding	DPY19L1	-0.989402	4.79e-06		AK4	ZNF761
ENST00000462159	ENSG00000156876	protein_coding	SASS6	-1.02465	7.93e-10		ATG4B	C12orf29			ENST00000604316	ENSG00000109670	protein_coding	FBXW7	-0.983161	0.000484619		SEMA6B	MTMR2
ENST00000586094	ENSG00000167635	protein_coding	ZNF146	-1.02148	3.64e-09		LAS1L	PCDH9			ENST00000449762	ENSG00000164830	protein_coding	OXR1	-0.981195	5.87e-07		ZNF79	H2AC8
ENST00000638622	ENSG00000228623	transcribed_unprocessed_pseudogene	ZNF883	-1.0156	6.14e-08		FAM91A1	DPY19L1			ENST00000435347	ENSG00000002834	protein_coding	LASP1	-0.981132	0.000838051		KIF26A	DMTF1
ENST00000489188	ENSG00000116754	protein_coding	SRSF11	-1.00993	3.83e-06		CROCC	FBXW7			ENST00000367405	ENSG00000177888	protein_coding	ZBTB41	-0.975913	1.77e-05		MAD1L1	MFSD8
ENST00000696917	ENSG00000138448	protein_coding	ITGAV	-1.00983	2.36e-09		RPL23AP82	KANSL1L-AS1			ENST00000672995	ENSG00000139163	protein_coding	ETNK1	-0.971578	1.75e-07		MMP25	ZNF567
ENST00000693391	ENSG00000184634	protein_coding	MED12	-1.00962	0.000810432		STAG3L4	OXR1			ENST00000645024	ENSG00000103197	protein_coding	TSC2	-0.970598	0.000836857		DDX20	GLS
ENST00000410053	ENSG00000163510	protein_coding	CWC22	-1.00604	6.42e-07		SPTBN2	LASP1			ENST00000691441	ENSG00000108061	protein_coding	SHOC2	-0.961646	5.97e-07		SOGA1	SATB2
ENST00000688158	ENSG00000171862	protein_coding	PTEN	-1.0049	1.73e-15		PIDD1	ZBTB41			ENST00000541777	ENSG00000167766	protein_coding	ZNF83	-0.955178	5.09e-07		NFATC4	CHML
ENST00000403245	ENSG00000135315	protein_coding	CEP162	-1.00029	5.42e-06		PMP22	ETNK1			ENST00000286398	ENSG00000136824	protein_coding	SMC2	-0.955161	7.63e-07		RBBP7	RYR2
ENST00000683969	ENSG00000144426	protein_coding	NBEAL1	-0.998218	6.14e-06		TNKS1BP1	TSC2			ENST00000609116	ENSG00000117569	protein_coding	PTBP2	-0.955086	1.87e-07		PPIL6	LIG4
ENST00000342002	ENSG00000030419	protein_coding	IKZF2	-0.997649	0.000450441		MYH9	WDFY3-AS2			ENST00000520992	ENSG00000164754	protein_coding	RAD21	-0.952472	1.58e-06		MARCHF6	UBE2F
ENST00000337859	ENSG00000065548	protein_coding	ZC3H15	-0.994724	6.64e-08		CAMKV	SHOC2			ENST00000334095	ENSG00000160336	protein_coding	ZNF761	-0.949908	7.94e-06		CENPX	HSP90B1
ENST00000681939	ENSG00000072041	protein_coding	SLC6A15	-0.992865	2.67e-05		PLEKHH3	ZNF83			ENST00000675896	ENSG00000087053	protein_coding	MTMR2	-0.9488	9.84e-06		FHIP2A	VPS13C
ENST00000550333	ENSG00000133641	protein_coding	C12orf29	-0.992359	4.99e-06		TEX2	SMC2			ENST00000534948	ENSG00000177853	protein_coding	ZNF518A	-0.948186	4.75e-06		DIDO1	ZNF737
ENST00000377861	ENSG00000184226	protein_coding	PCDH9	-0.989928	1.42e-05		TPGS2	PTBP2			ENST00000303910	ENSG00000277075	protein_coding	H2AC8	-0.945447	0.000357065		TJAP1	GTF3C3
ENST00000612226	ENSG00000173852	protein_coding	DPY19L1	-0.989402	4.79e-06		HIF1A	RAD21			ENST00000412139	ENSG00000135164	protein_coding	DMTF1	-0.944542	1.34e-05		MYO18A	BRWD1
ENST00000604316	ENSG00000109670	protein_coding	FBXW7	-0.983161	0.000484619		XYLT2	ZNF761			ENST00000641186	ENSG00000164073	protein_coding	MFSD8	-0.941305	0.000875327		MPRIP	AGL
ENST00000668130	ENSG00000229127	lncRNA	KANSL1L-AS1	-0.981349	2.11e-05		RNF217	MTMR2			ENST00000588311	ENSG00000189042	protein_coding	ZNF567	-0.939571	1.59e-06		NPDC1	THOC2
ENST00000449762	ENSG00000164830	protein_coding	OXR1	-0.981195	5.87e-07		ARHGEF4	LINC02981			ENST00000479552	ENSG00000115419	protein_coding	GLS	-0.93873	1.43e-07		AKT2	DLG4
ENST00000435347	ENSG00000002834	protein_coding	LASP1	-0.981132	0.000838051		WWC1	H2AC8			ENST00000483346	ENSG00000119042	protein_coding	SATB2	-0.938219	2.22e-06		CBL	CBWD3
ENST00000367405	ENSG00000177888	protein_coding	ZBTB41	-0.975913	1.77e-05		HDGFL2	DMTF1			ENST00000366553	ENSG00000203668	protein_coding	CHML	-0.935961	1.08e-05		QRICH2	ATRX
ENST00000672995	ENSG00000139163	protein_coding	ETNK1	-0.971578	1.75e-07		HULC	MFSD8			ENST00000609119	ENSG00000198626	protein_coding	RYR2	-0.935222	5.02e-05		KLF11	NIN
ENST00000645024	ENSG00000103197	protein_coding	TSC2	-0.970598	0.000836857		MTHFD2L	ZNF567			ENST00000442234	ENSG00000174405	protein_coding	LIG4	-0.932892	2.57e-05		SPTBN4	G3BP2
ENST00000652610	ENSG00000180769	lncRNA	WDFY3-AS2	-0.966972	0.000517886		CEP131	GLS			ENST00000431807	ENSG00000144395	protein_coding	CCDC150	-0.926136	3.9e-06		VDAC2	PHIP
ENST00000691441	ENSG00000108061	protein_coding	SHOC2	-0.961646	5.97e-07		FIG4	SATB2			ENST00000433241	ENSG00000184182	protein_coding	UBE2F	-0.920045	3.68e-05		PMS2	N4BP2L2
ENST00000541777	ENSG00000167766	protein_coding	ZNF83	-0.955178	5.09e-07		AK4	CHML			ENST00000680281	ENSG00000166598	protein_coding	HSP90B1	-0.915735	2.32e-08		LMNA	BARD1
ENST00000286398	ENSG00000136824	protein_coding	SMC2	-0.955161	7.63e-07		SEMA6B	RYR2			ENST00000560637	ENSG00000129003	protein_coding	VPS13C	-0.912632	2.66e-05		REEP2	BRIP1
ENST00000609116	ENSG00000117569	protein_coding	PTBP2	-0.955086	1.87e-07		ZNF79	LIG4			ENST00000427401	ENSG00000237440	protein_coding	ZNF737	-0.908554	9.33e-06		ZNF827	SF3B1
ENST00000520992	ENSG00000164754	protein_coding	RAD21	-0.952472	1.58e-06		KIF26A	UBE2F			ENST00000691435	ENSG00000147316	protein_coding	MCPH1	-0.908438	6.62e-06		RRBP1	USP15
ENST00000334095	ENSG00000160336	protein_coding	ZNF761	-0.949908	7.94e-06		MAD1L1	HSP90B1			ENST00000448087	ENSG00000119041	protein_coding	GTF3C3	-0.907522	4.02e-07		RPRD2	USP16
ENST00000675896	ENSG00000087053	protein_coding	MTMR2	-0.9488	9.84e-06		MMP25	SNHG29			ENST00000342449	ENSG00000185658	protein_coding	BRWD1	-0.904549	2.76e-05		UIMC1	BRCA2
ENST00000534948	ENSG00000177853	protein_coding	ZNF518A	-0.948186	4.75e-06		DDX20	VPS13C			ENST00000370161	ENSG00000162688	protein_coding	AGL	-0.901601	6.38e-05		HARS2	KPNA5
ENST00000653576	ENSG00000214870	lncRNA	LINC02981	-0.946622	0.000540659		SOGA1	ZNF737			ENST00000448128	ENSG00000125676	protein_coding	THOC2	-0.89971	9.5e-09		GNPAT	CCDC14
ENST00000303910	ENSG00000277075	protein_coding	H2AC8	-0.945447	0.000357065		NFATC4	GTF3C3			ENST00000485100	ENSG00000132535	protein_coding	DLG4	-0.894299	0.000548049		MYCBP2	SETD5
ENST00000412139	ENSG00000135164	protein_coding	DMTF1	-0.944542	1.34e-05		RBBP7	BRWD1			ENST00000696915	ENSG00000138448	protein_coding	ITGAV	-0.892225	1.68e-06		BEGAIN	COPS2
ENST00000641186	ENSG00000164073	protein_coding	MFSD8	-0.941305	0.000875327		PPIL6	AGL			ENST00000377344	ENSG00000196873	protein_coding	CBWD3	-0.891029	0.00059155		CTNND1	CCDC181
ENST00000588311	ENSG00000189042	protein_coding	ZNF567	-0.939571	1.59e-06		MARCHF6	THOC2			ENST00000624166	ENSG00000085224	protein_coding	ATRX	-0.889639	3.82e-05		NEK6	ERBB4
ENST00000479552	ENSG00000115419	protein_coding	GLS	-0.93873	1.43e-07		CENPX	DLG4			ENST00000404136	ENSG00000163510	protein_coding	CWC22	-0.888234	1.46e-08		MAP4	WDR75
ENST00000483346	ENSG00000119042	protein_coding	SATB2	-0.938219	2.22e-06		FHIP2A	CBWD3			ENST00000673657	ENSG00000100503	protein_coding	NIN	-0.888031	1.4e-05		SH3BP5	ZNF678
ENST00000366553	ENSG00000203668	protein_coding	CHML	-0.935961	1.08e-05		DIDO1	ATRX			ENST00000680251	ENSG00000123983	protein_coding	ACSL3	-0.887526	1.63e-05		BMP1	SMC4
ENST00000609119	ENSG00000198626	protein_coding	RYR2	-0.935222	5.02e-05		TJAP1	NIN			ENST00000677952	ENSG00000138757	protein_coding	G3BP2	-0.883226	0.000950795		PSEN1	EZH2
ENST00000442234	ENSG00000174405	protein_coding	LIG4	-0.932892	2.57e-05		MYO18A	G3BP2			ENST00000677136	ENSG00000180228	protein_coding	PRKRA	-0.882008	4.86e-08		MYO10	XYLT2
ENST00000431807	ENSG00000144395	protein_coding	CCDC150	-0.926136	3.9e-06		MPRIP	PHIP			ENST00000275034	ENSG00000146247	protein_coding	PHIP	-0.878869	2.79e-05		PRICKLE1	ARHGAP5
ENST00000433241	ENSG00000184182	protein_coding	UBE2F	-0.920045	3.68e-05		NPDC1	N4BP2L2			ENST00000674422	ENSG00000244754	protein_coding	N4BP2L2	-0.869935	0.000956819		LARP1	RIF1
ENST00000680281	ENSG00000166598	protein_coding	HSP90B1	-0.915735	2.32e-08		AKT2	BARD1			ENST00000650978	ENSG00000138376	protein_coding	BARD1	-0.868097	1.97e-06		MTHFD1	MYCBP2
ENST00000481027	ENSG00000175061	lncRNA	SNHG29	-0.915022	2.06e-05		CBL	BRIP1			ENST00000683535	ENSG00000136492	protein_coding	BRIP1	-0.866361	4e-05		SLC25A1	DNAJC10
ENST00000560637	ENSG00000129003	protein_coding	VPS13C	-0.912632	2.66e-05		QRICH2	SF3B1			ENST00000344862	ENSG00000129317	protein_coding	PUS7L	-0.866098	6.99e-06		PPP1R18	ATXN2L
ENST00000427401	ENSG00000237440	protein_coding	ZNF737	-0.908554	9.33e-06		KLF11	USP15			ENST00000470268	ENSG00000115524	protein_coding	SF3B1	-0.863728	5.31e-10		PDCD6	DYNC2H1
ENST00000691435	ENSG00000147316	protein_coding	MCPH1	-0.908438	6.62e-06		SPTBN4	USP16			ENST00000353364	ENSG00000135655	protein_coding	USP15	-0.86329	8.93e-06		SRRM2	PLEKHG1
ENST00000448087	ENSG00000119041	protein_coding	GTF3C3	-0.907522	4.02e-07		VDAC2	BRCA2			ENST00000639064	ENSG00000153187	protein_coding	HNRNPU	-0.861567	3.2e-09		PLEC	PCDH18
ENST00000342449	ENSG00000185658	protein_coding	BRWD1	-0.904549	2.76e-05		PMS2	KPNA5			ENST00000399976	ENSG00000156256	protein_coding	USP16	-0.860693	1.29e-05		CCDC8	ARHGAP12
ENST00000370161	ENSG00000162688	protein_coding	AGL	-0.901601	6.38e-05		LMNA	CCDC14			ENST00000696637	ENSG00000115392	protein_coding	FANCL	-0.857796	1.74e-05		FZD8	ZNF845
ENST00000448128	ENSG00000125676	protein_coding	THOC2	-0.89971	9.5e-09		BCRP2	SETD5			ENST00000380152	ENSG00000139618	protein_coding	BRCA2	-0.856776	4.15e-05		CDC42BPG	NFIA
ENST00000485100	ENSG00000132535	protein_coding	DLG4	-0.894299	0.000548049		REEP2	COPS2			ENST00000697697	ENSG00000196911	protein_coding	KPNA5	-0.856709	2.19e-05		SGMS2	SGMS2
ENST00000696915	ENSG00000138448	protein_coding	ITGAV	-0.892225	1.68e-06		ZNF827	CCDC181			ENST00000485727	ENSG00000175455	protein_coding	CCDC14	-0.856401	1.2e-05		CLCC1	EXOC5
ENST00000377344	ENSG00000196873	protein_coding	CBWD3	-0.891029	0.00059155		RRBP1	ERBB4			ENST00000691988	ENSG00000168137	protein_coding	SETD5	-0.855897	1.28e-08		NSFL1C	FXR1
ENST00000624166	ENSG00000085224	protein_coding	ATRX	-0.889639	3.82e-05		RPRD2	WDR75			ENST00000388901	ENSG00000166200	protein_coding	COPS2	-0.850662	1.71e-05		TPM3	ZDBF2
ENST00000404136	ENSG00000163510	protein_coding	CWC22	-0.888234	1.46e-08		UIMC1	ZNF678			ENST00000367806	ENSG00000117477	protein_coding	CCDC181	-0.849301	8.98e-06		ADCY6	CIBAR1
ENST00000673657	ENSG00000100503	protein_coding	NIN	-0.888031	1.4e-05		HARS2	SMC4			ENST00000342788	ENSG00000178568	protein_coding	ERBB4	-0.84863	9.32e-11		ZCCHC14	ERGIC2
ENST00000680251	ENSG00000123983	protein_coding	ACSL3	-0.887526	1.63e-05		GNPAT	EZH2			ENST00000525844	ENSG00000145734	protein_coding	BDP1	-0.848197	3.65e-06		PDK2	CYP20A1
ENST00000677952	ENSG00000138757	protein_coding	G3BP2	-0.883226	0.000950795		MYCBP2	XYLT2			ENST00000427960	ENSG00000115368	protein_coding	WDR75	-0.847711	4.73e-07		MPND	RO60
ENST00000677136	ENSG00000180228	protein_coding	PRKRA	-0.882008	4.86e-08		BEGAIN	MIR17HG			ENST00000514332	ENSG00000169045	protein_coding	HNRNPH1	-0.845504	4.28e-10		SLC25A45	POLK
ENST00000275034	ENSG00000146247	protein_coding	PHIP	-0.878869	2.79e-05		CTNND1	ARHGAP5			ENST00000397097	ENSG00000181450	protein_coding	ZNF678	-0.842221	2.63e-05		SMARCA2	LARP7
ENST00000674422	ENSG00000244754	protein_coding	N4BP2L2	-0.869935	0.000956819		NEK6	MIR222HG			ENST00000462668	ENSG00000113810	protein_coding	SMC4	-0.842069	4.44e-05		HSPA2	RBM45
ENST00000650978	ENSG00000138376	protein_coding	BARD1	-0.868097	1.97e-06		MAP4	RIF1			ENST00000680424	ENSG00000123983	protein_coding	ACSL3	-0.841916	5.23e-06		CCT5	CIR1
ENST00000683535	ENSG00000136492	protein_coding	BRIP1	-0.866361	4e-05		SH3BP5	MYCBP2			ENST00000529618	ENSG00000189057	protein_coding	FAM111B	-0.840173	3.22e-05		ERICH1	ADAMTS1
ENST00000344862	ENSG00000129317	protein_coding	PUS7L	-0.866098	6.99e-06		BMP1	DNAJC10			ENST00000684400	ENSG00000106462	protein_coding	EZH2	-0.834968	5.87e-09		HOMEZ	FAR1
ENST00000470268	ENSG00000115524	protein_coding	SF3B1	-0.863728	5.31e-10		PSEN1	ATXN2L			ENST00000408941	ENSG00000116171	protein_coding	SCP2	-0.834152	1.61e-05		LHFPL4	DEK
ENST00000353364	ENSG00000135655	protein_coding	USP15	-0.86329	8.93e-06		MYO10	DYNC2H1			ENST00000507602	ENSG00000015532	protein_coding	XYLT2	-0.831776	0.000577461		THRAP3	PDS5B
ENST00000639064	ENSG00000153187	protein_coding	HNRNPU	-0.861567	3.2e-09		PRICKLE1	PLEKHG1			ENST00000345122	ENSG00000100852	protein_coding	ARHGAP5	-0.831579	1.68e-05		FPGS	ZNF28
ENST00000399976	ENSG00000156256	protein_coding	USP16	-0.860693	1.29e-05		LARP1	PCDH18			ENST00000428287	ENSG00000080345	protein_coding	RIF1	-0.829382	5.3e-05		ZNF219	ZNF254
ENST00000696637	ENSG00000115392	protein_coding	FANCL	-0.857796	1.74e-05		MTHFD1	ARHGAP12			ENST00000695094	ENSG00000005810	protein_coding	MYCBP2	-0.826355	5.84e-06		TDRKH	C2orf69
ENST00000380152	ENSG00000139618	protein_coding	BRCA2	-0.856776	4.15e-05		SLC25A1	ZNF845			ENST00000681146	ENSG00000077232	protein_coding	DNAJC10	-0.826116	0.000879777		NFKBIZ	MOB4
ENST00000697697	ENSG00000196911	protein_coding	KPNA5	-0.856709	2.19e-05		PPP1R18	NFIA			ENST00000336783	ENSG00000168488	protein_coding	ATXN2L	-0.825204	4.45e-07		ALG10B	PXMP4
ENST00000485727	ENSG00000175455	protein_coding	CCDC14	-0.856401	1.2e-05		PDCD6	SGMS2			ENST00000649323	ENSG00000187240	protein_coding	DYNC2H1	-0.822733	3.57e-05		KRI1	TMF1
ENST00000691988	ENSG00000168137	protein_coding	SETD5	-0.855897	1.28e-08		SRRM2	EXOC5			ENST00000358517	ENSG00000120278	protein_coding	PLEKHG1	-0.820598	0.00112222		SYNE2	SYNE2
ENST00000388901	ENSG00000166200	protein_coding	COPS2	-0.850662	1.71e-05		PLEC	FXR1			ENST00000507846	ENSG00000189184	protein_coding	PCDH18	-0.819361	0.00103673		CDH2	OTUD6B
ENST00000367806	ENSG00000117477	protein_coding	CCDC181	-0.849301	8.98e-06		CCDC8	ZDBF2			ENST00000311380	ENSG00000165322	protein_coding	ARHGAP12	-0.812232	5.92e-06		PSMC2	INPP5K
ENST00000342788	ENSG00000178568	protein_coding	ERBB4	-0.84863	9.32e-11		FZD8	CIBAR1			ENST00000595091	ENSG00000213799	protein_coding	ZNF845	-0.811658	2.57e-05		CGN	PCGF5
ENST00000525844	ENSG00000145734	protein_coding	BDP1	-0.848197	3.65e-06		CDC42BPG	ERGIC2			ENST00000603233	ENSG00000162599	protein_coding	NFIA	-0.811181	1.25e-07		NCOR2	CDIN1
ENST00000427960	ENSG00000115368	protein_coding	WDR75	-0.847711	4.73e-07		SGMS2	LINC00662			ENST00000394686	ENSG00000164023	protein_coding	SGMS2	-0.810647	7.23e-05		LDB3	FAM171B
ENST00000514332	ENSG00000169045	protein_coding	HNRNPH1	-0.845504	4.28e-10		CLCC1	CYP20A1			ENST00000519943	ENSG00000169045	protein_coding	HNRNPH1	-0.810374	4.32e-10		USP39	HNRNPA3
ENST00000397097	ENSG00000181450	protein_coding	ZNF678	-0.842221	2.63e-05		NSFL1C	RO60			ENST00000621441	ENSG00000070367	protein_coding	EXOC5	-0.809469	2.73e-06		UGDH	ZNF644
ENST00000462668	ENSG00000113810	protein_coding	SMC4	-0.842069	4.44e-05		TPM3	POLK			ENST00000402364	ENSG00000151835	protein_coding	SACS	-0.806573	3.88e-05		ALKBH7	DDX5
ENST00000680424	ENSG00000123983	protein_coding	ACSL3	-0.841916	5.23e-06		ADCY6	LARP7			ENST00000504549	ENSG00000169045	protein_coding	HNRNPH1	-0.803357	3.26e-06			POMGNT1
ENST00000529618	ENSG00000189057	protein_coding	FAM111B	-0.840173	3.22e-05		ZCCHC14	RBM45			ENST00000493470	ENSG00000085224	protein_coding	ATRX	-0.803262	5.77e-05			FANCB
ENST00000684400	ENSG00000106462	protein_coding	EZH2	-0.834968	5.87e-09		PDK2	CIR1			ENST00000357559	ENSG00000114416	protein_coding	FXR1	-0.802733	1.86e-05			UBA5
ENST00000408941	ENSG00000116171	protein_coding	SCP2	-0.834152	1.61e-05		MPND	ADAMTS1			ENST00000374423	ENSG00000204186	protein_coding	ZDBF2	-0.80067	1.71e-06			ASPM
ENST00000507602	ENSG00000015532	protein_coding	XYLT2	-0.831776	0.000577461		SLC25A45	FTX			ENST00000518322	ENSG00000188343	protein_coding	CIBAR1	-0.797872	4.01e-05			AZI2
ENST00000664987	ENSG00000215417	lncRNA	MIR17HG	-0.831712	2.12e-06		SMARCA2	FAR1			ENST00000360150	ENSG00000087502	protein_coding	ERGIC2	-0.79755	4.59e-06			TMED5
ENST00000345122	ENSG00000100852	protein_coding	ARHGAP5	-0.831579	1.68e-05		HSPA2	DEK			ENST00000431118	ENSG00000119004	protein_coding	CYP20A1	-0.793807	0.00106647			TYW5
ENST00000602507	ENSG00000270069	lncRNA	MIR222HG	-0.829846	3.97e-06		CCT5	CDKN2B-AS1			ENST00000400968	ENSG00000116747	protein_coding	RO60	-0.792287	1.63e-05			TAF1D
ENST00000428287	ENSG00000080345	protein_coding	RIF1	-0.829382	5.3e-05		ERICH1	PDS5B			ENST00000241436	ENSG00000122008	protein_coding	POLK	-0.791705	3.4e-05			WASHC4
ENST00000695094	ENSG00000005810	protein_coding	MYCBP2	-0.826355	5.84e-06		HOMEZ	ZNF28			ENST00000512361	ENSG00000174720	protein_coding	LARP7	-0.789625	1.64e-05			CHD1
ENST00000681146	ENSG00000077232	protein_coding	DNAJC10	-0.826116	0.000879777		LHFPL4	ZNF254			ENST00000455903	ENSG00000155636	protein_coding	RBM45	-0.787957	4.35e-05			VCAN
ENST00000336783	ENSG00000168488	protein_coding	ATXN2L	-0.825204	4.45e-07		THRAP3	C2orf69			ENST00000342016	ENSG00000138433	protein_coding	CIR1	-0.78722	2.51e-06			TCF4
ENST00000649323	ENSG00000187240	protein_coding	DYNC2H1	-0.822733	3.57e-05		FPGS	HELLPAR			ENST00000679316	ENSG00000154734	protein_coding	ADAMTS1	-0.785692	3.6e-05			FILIP1
ENST00000358517	ENSG00000120278	protein_coding	PLEKHG1	-0.820598	0.00112222		ZNF219	MOB4			ENST00000419247	ENSG00000175455	protein_coding	CCDC14	-0.780427	3.63e-05			SLC26A11
ENST00000507846	ENSG00000189184	protein_coding	PCDH18	-0.819361	0.00103673		TDRKH	PXMP4			ENST00000409626	ENSG00000115419	protein_coding	GLS	-0.778715	5.29e-05			NDUFA5
ENST00000671355	ENSG00000237298	lncRNA	TTN-AS1	-0.817498	5.04e-05		NFKBIZ	TMF1			ENST00000699571	ENSG00000081087	protein_coding	OSTM1	-0.777385	6.24e-05			MYEF2
ENST00000311380	ENSG00000165322	protein_coding	ARHGAP12	-0.812232	5.92e-06		ALG10B	SYNE2			ENST00000696918	ENSG00000138448	protein_coding	ITGAV	-0.776747	1.25e-06			ATF2
ENST00000595091	ENSG00000213799	protein_coding	ZNF845	-0.811658	2.57e-05		KRI1	OTUD6B			ENST00000532502	ENSG00000197601	protein_coding	FAR1	-0.772584	6.87e-05			SHTN1
ENST00000603233	ENSG00000162599	protein_coding	NFIA	-0.811181	1.25e-07		SYNE2	INPP5K			ENST00000652689	ENSG00000124795	protein_coding	DEK	-0.772511	9.2e-06			TRNT1
ENST00000394686	ENSG00000164023	protein_coding	SGMS2	-0.810647	7.23e-05		CDH2	PCGF5			ENST00000696532	ENSG00000115392	protein_coding	FANCL	-0.771912	4.4e-05			CLK1
ENST00000519943	ENSG00000169045	protein_coding	HNRNPH1	-0.810374	4.32e-10		NR2F1-AS1	CDIN1			ENST00000498550	ENSG00000083642	protein_coding	PDS5B	-0.770669	3.25e-05			ZNF675
ENST00000621441	ENSG00000070367	protein_coding	EXOC5	-0.809469	2.73e-06		PSMC2	FAM171B			ENST00000457749	ENSG00000198538	protein_coding	ZNF28	-0.770434	1.2e-05			CEP135
ENST00000402364	ENSG00000151835	protein_coding	SACS	-0.806573	3.88e-05		CGN	HNRNPA3			ENST00000357002	ENSG00000213096	protein_coding	ZNF254	-0.769319	4.66e-05			ZRANB2
ENST00000504549	ENSG00000169045	protein_coding	HNRNPH1	-0.803357	3.26e-06		NCOR2	ZNF644			ENST00000319974	ENSG00000178074	protein_coding	C2orf69	-0.766603	2.16e-06			CHORDC1
ENST00000493470	ENSG00000085224	protein_coding	ATRX	-0.803262	5.77e-05		LDB3	DDX5			ENST00000323303	ENSG00000115540	protein_coding	MOB4	-0.762731	6.38e-07			DST
ENST00000357559	ENSG00000114416	protein_coding	FXR1	-0.802733	1.86e-05		USP39	POMGNT1			ENST00000674806	ENSG00000104381	protein_coding	GDAP1	-0.760594	0.000684141			DDX3X
ENST00000374423	ENSG00000204186	protein_coding	ZDBF2	-0.80067	1.71e-06		UGDH	FANCB			ENST00000217398	ENSG00000101417	protein_coding	PXMP4	-0.760162	0.000676918			IL6ST
ENST00000518322	ENSG00000188343	protein_coding	CIBAR1	-0.797872	4.01e-05		ALKBH7	UBA5			ENST00000398559	ENSG00000144747	protein_coding	TMF1	-0.759623	6.1e-05			KIF18A
ENST00000360150	ENSG00000087502	protein_coding	ERGIC2	-0.79755	4.59e-06			ASPM			ENST00000674144	ENSG00000054654	protein_coding	SYNE2	-0.756364	4.32e-05			ASCC3
ENST00000657677	ENSG00000261824	lncRNA	LINC00662	-0.794819	3.59e-06			AZI2			ENST00000522894	ENSG00000155100	protein_coding	OTUD6B	-0.751063	1.83e-05			LARGE1
ENST00000431118	ENSG00000119004	protein_coding	CYP20A1	-0.793807	0.00106647			TMED5			ENST00000350761	ENSG00000132376	protein_coding	INPP5K	-0.75085	0.000663299			CEP295
ENST00000400968	ENSG00000116747	protein_coding	RO60	-0.792287	1.63e-05			TYW5			ENST00000614189	ENSG00000180628	protein_coding	PCGF5	-0.747354	6.38e-05			IFT74
ENST00000241436	ENSG00000122008	protein_coding	POLK	-0.791705	3.4e-05			TAF1D			ENST00000515481	ENSG00000169045	protein_coding	HNRNPH1	-0.746581	2.94e-06			ZNF33B
ENST00000512361	ENSG00000174720	protein_coding	LARP7	-0.789625	1.64e-05			WASHC4			ENST00000310015	ENSG00000172845	protein_coding	SP3	-0.746103	5.38e-06			PLK4
ENST00000455903	ENSG00000155636	protein_coding	RBM45	-0.787957	4.35e-05			CHD1			ENST00000566677	ENSG00000186073	protein_coding	CDIN1	-0.745914	3.01e-05			TYW3
ENST00000342016	ENSG00000138433	protein_coding	CIR1	-0.78722	2.51e-06			VCAN			ENST00000304698	ENSG00000144369	protein_coding	FAM171B	-0.73773	1.38e-06			ZNF100
ENST00000679316	ENSG00000154734	protein_coding	ADAMTS1	-0.785692	3.6e-05			TCF4			ENST00000536937	ENSG00000167766	protein_coding	ZNF83	-0.736998	4.81e-06			NOP58
ENST00000419247	ENSG00000175455	protein_coding	CCDC14	-0.780427	3.63e-05			FILIP1			ENST00000676762	ENSG00000170144	protein_coding	HNRNPA3	-0.736757	5.52e-06			OSBPL8
ENST00000668224	ENSG00000230590	lncRNA	FTX	-0.778971	5.68e-05			SLC26A11			ENST00000337393	ENSG00000122482	protein_coding	ZNF644	-0.734236	4.57e-05			FKBP15
ENST00000409626	ENSG00000115419	protein_coding	GLS	-0.778715	5.29e-05			LINC00472			ENST00000583239	ENSG00000108654	protein_coding	DDX5	-0.734013	0.000735529			PPIG
ENST00000699571	ENSG00000081087	protein_coding	OSTM1	-0.777385	6.24e-05			NDUFA5			ENST00000696432	ENSG00000115392	protein_coding	FANCL	-0.7323	5.71e-05			ATL3
ENST00000696918	ENSG00000138448	protein_coding	ITGAV	-0.776747	1.25e-06			MYEF2			ENST00000396420	ENSG00000085998	protein_coding	POMGNT1	-0.731369	0.00124142			ZNF260
ENST00000532502	ENSG00000197601	protein_coding	FAR1	-0.772584	6.87e-05			ATF2			ENST00000696323	ENSG00000181544	protein_coding	FANCB	-0.730324	5.62e-05			CREB1
ENST00000652689	ENSG00000124795	protein_coding	DEK	-0.772511	9.2e-06			SHTN1			ENST00000649285	ENSG00000204186	protein_coding	ZDBF2	-0.724269	2.19e-06			USP53
ENST00000651519	ENSG00000240498	lncRNA	CDKN2B-AS1	-0.77231	2.85e-05			TRNT1			ENST00000468227	ENSG00000081307	protein_coding	UBA5	-0.724219	4.47e-05			BCLAF1
ENST00000696532	ENSG00000115392	protein_coding	FANCL	-0.771912	4.4e-05			CLK1			ENST00000294732	ENSG00000066279	protein_coding	ASPM	-0.72399	1.57e-08			ZZZ3
ENST00000498550	ENSG00000083642	protein_coding	PDS5B	-0.770669	3.25e-05			ZNF675			ENST00000470234	ENSG00000163512	protein_coding	AZI2	-0.723948	0.000547955			TOP2B
ENST00000457749	ENSG00000198538	protein_coding	ZNF28	-0.770434	1.2e-05			CEP135			ENST00000370282	ENSG00000117500	protein_coding	TMED5	-0.723366	4.16e-07			TVP23B
ENST00000357002	ENSG00000213096	protein_coding	ZNF254	-0.769319	4.66e-05			ZRANB2			ENST00000493181	ENSG00000162971	protein_coding	TYW5	-0.723057	9.91e-06			SMC5
ENST00000319974	ENSG00000178074	protein_coding	C2orf69	-0.766603	2.16e-06			CHORDC1			ENST00000527068	ENSG00000166012	protein_coding	TAF1D	-0.722106	5.75e-07			ZNF721
ENST00000626826	ENSG00000281344	lncRNA	HELLPAR	-0.765552	9.3e-06			DST			ENST00000513230	ENSG00000169045	protein_coding	HNRNPH1	-0.719838	3.77e-05			VPS50
ENST00000323303	ENSG00000115540	protein_coding	MOB4	-0.762731	6.38e-07			DDX3X			ENST00000674369	ENSG00000244754	protein_coding	N4BP2L2	-0.71858	1.59e-06			CENPU
ENST00000688264	ENSG00000270069	lncRNA	MIR222HG	-0.760757	3.57e-08			IL6ST			ENST00000332180	ENSG00000136051	protein_coding	WASHC4	-0.716605	3.04e-05			CACNA1H
ENST00000674806	ENSG00000104381	protein_coding	GDAP1	-0.760594	0.000684141			KIF18A			ENST00000505982	ENSG00000153922	protein_coding	CHD1	-0.710147	0.000101621			G2E3
ENST00000217398	ENSG00000101417	protein_coding	PXMP4	-0.760162	0.000676918			ASCC3			ENST00000513016	ENSG00000038427	protein_coding	VCAN	-0.707868	9.73e-05			ARL13B
ENST00000398559	ENSG00000144747	protein_coding	TMF1	-0.759623	6.1e-05			LARGE1			ENST00000637923	ENSG00000196628	protein_coding	TCF4	-0.707719	0.00123077			NALCN
ENST00000659785	ENSG00000261824	lncRNA	LINC00662	-0.757462	7.72e-05			CEP295			ENST00000498523	ENSG00000118407	protein_coding	FILIP1	-0.707497	6.06e-05			CWC27
ENST00000674144	ENSG00000054654	protein_coding	SYNE2	-0.756364	4.32e-05			IFT74			ENST00000509330	ENSG00000118482	protein_coding	PHF3	-0.705741	2.67e-05			PGGT1B
ENST00000522894	ENSG00000155100	protein_coding	OTUD6B	-0.751063	1.83e-05			ZNF33B			ENST00000411502	ENSG00000181045	protein_coding	SLC26A11	-0.704893	0.00125206			HMMR
ENST00000350761	ENSG00000132376	protein_coding	INPP5K	-0.75085	0.000663299			PLK4			ENST00000611607	ENSG00000128609	protein_coding	NDUFA5	-0.699818	1.41e-05			TTC37
ENST00000614189	ENSG00000180628	protein_coding	PCGF5	-0.747354	6.38e-05			TYW3			ENST00000324324	ENSG00000104177	protein_coding	MYEF2	-0.698394	2.23e-06			IL20RB
ENST00000515481	ENSG00000169045	protein_coding	HNRNPH1	-0.746581	2.94e-06			ZNF100			ENST00000417080	ENSG00000115966	protein_coding	ATF2	-0.693763	0.000134476			PRPF4B
ENST00000310015	ENSG00000172845	protein_coding	SP3	-0.746103	5.38e-06			NOP58			ENST00000355371	ENSG00000187164	protein_coding	SHTN1	-0.692436	4.1e-12			RNF217
ENST00000566677	ENSG00000186073	protein_coding	CDIN1	-0.745914	3.01e-05			OSBPL8			ENST00000611847	ENSG00000204186	protein_coding	ZDBF2	-0.691762	6.17e-05			VPS13A
ENST00000304698	ENSG00000144369	protein_coding	FAM171B	-0.73773	1.38e-06			FKBP15			ENST00000698416	ENSG00000072756	protein_coding	TRNT1	-0.691653	8.85e-06			KRBOX5
ENST00000536937	ENSG00000167766	protein_coding	ZNF83	-0.736998	4.81e-06			PPIG			ENST00000473565	ENSG00000013441	protein_coding	CLK1	-0.690472	3.48e-06			PHF20L1
ENST00000676762	ENSG00000170144	protein_coding	HNRNPA3	-0.736757	5.52e-06			ATL3			ENST00000359788	ENSG00000197372	protein_coding	ZNF675	-0.690328	4.64e-05			ZNF207
ENST00000337393	ENSG00000122482	protein_coding	ZNF644	-0.734236	4.57e-05			ZNF260			ENST00000257287	ENSG00000174799	protein_coding	CEP135	-0.687764	8.99e-05			DMC1
ENST00000583239	ENSG00000108654	protein_coding	DDX5	-0.734013	0.000735529			CREB1			ENST00000488352	ENSG00000135164	protein_coding	DMTF1	-0.685444	9.56e-05			TTLL7
ENST00000696432	ENSG00000115392	protein_coding	FANCL	-0.7323	5.71e-05			USP53			ENST00000477096	ENSG00000132485	protein_coding	ZRANB2	-0.684818	4.63e-05			P4HB
ENST00000396420	ENSG00000085998	protein_coding	POMGNT1	-0.731369	0.00124142			BCLAF1			ENST00000320585	ENSG00000110172	protein_coding	CHORDC1	-0.682182	2.78e-05			CHIC1
ENST00000696323	ENSG00000181544	protein_coding	FANCB	-0.730324	5.62e-05			ZZZ3			ENST00000651941	ENSG00000151914	protein_coding	DST	-0.681553	1.33e-05			ZFP37
ENST00000649285	ENSG00000204186	protein_coding	ZDBF2	-0.724269	2.19e-06			TOP2B			ENST00000647286	ENSG00000215301	protein_coding	DDX3X	-0.681472	0.00134822			KMT2C
ENST00000468227	ENSG00000081307	protein_coding	UBA5	-0.724219	4.47e-05			OTUD6B-AS1			ENST00000381298	ENSG00000134352	protein_coding	IL6ST	-0.680242	9.17e-05			CASP8AP2
ENST00000294732	ENSG00000066279	protein_coding	ASPM	-0.72399	1.57e-08			TVP23B			ENST00000263181	ENSG00000121621	protein_coding	KIF18A	-0.678371	8.54e-05			PHF14
ENST00000470234	ENSG00000163512	protein_coding	AZI2	-0.723948	0.000547955			SMC5			ENST00000369143	ENSG00000112249	protein_coding	ASCC3	-0.67792	8.94e-05			ZNF107
ENST00000370282	ENSG00000117500	protein_coding	TMED5	-0.723366	4.16e-07			SNHG5			ENST00000675416	ENSG00000133424	protein_coding	LARGE1	-0.677861	0.0013323			ZNF519
ENST00000493181	ENSG00000162971	protein_coding	TYW5	-0.723057	9.91e-06			ZNF721			ENST00000542921	ENSG00000171988	protein_coding	JMJD1C	-0.677817	8.74e-05			G6PC3
ENST00000527068	ENSG00000166012	protein_coding	TAF1D	-0.722106	5.75e-07			VPS50			ENST00000649899	ENSG00000153187	protein_coding	HNRNPU	-0.673391	5.47e-05			CIP2A
ENST00000513230	ENSG00000169045	protein_coding	HNRNPH1	-0.719838	3.77e-05			CENPU			ENST00000530425	ENSG00000166004	protein_coding	CEP295	-0.672621	0.000130244			N4BP2
ENST00000674369	ENSG00000244754	protein_coding	N4BP2L2	-0.71858	1.59e-06			CACNA1H			ENST00000344442	ENSG00000174720	protein_coding	LARP7	-0.671553	5.14e-05			PPP1R21
ENST00000652420	ENSG00000240498	lncRNA	CDKN2B-AS1	-0.718424	1.85e-06			G2E3			ENST00000648373	ENSG00000096872	protein_coding	IFT74	-0.671392	0.000132381			CENPC
ENST00000332180	ENSG00000136051	protein_coding	WASHC4	-0.716605	3.04e-05			ARL13B			ENST00000359467	ENSG00000196693	protein_coding	ZNF33B	-0.670478	3.83e-05			TAFAZZIN
ENST00000505982	ENSG00000153922	protein_coding	CHD1	-0.710147	0.000101621			NALCN			ENST00000507249	ENSG00000142731	protein_coding	PLK4	-0.670363	1.21e-06			MME
ENST00000513016	ENSG00000038427	protein_coding	VCAN	-0.707868	9.73e-05			CWC27			ENST00000370867	ENSG00000162623	protein_coding	TYW3	-0.669101	1.39e-05			MROH1
ENST00000637923	ENSG00000196628	protein_coding	TCF4	-0.707719	0.00123077			PGGT1B			ENST00000358296	ENSG00000197020	protein_coding	ZNF100	-0.668999	2.63e-05			SHPRH
ENST00000498523	ENSG00000118407	protein_coding	FILIP1	-0.707497	6.06e-05			HMMR			ENST00000416195	ENSG00000172845	protein_coding	SP3	-0.667397	7.11e-07			FGFR1OP2
ENST00000509330	ENSG00000118482	protein_coding	PHF3	-0.705741	2.67e-05			TTC37			ENST00000478508	ENSG00000055044	protein_coding	NOP58	-0.667384	7.08e-06			CEBPZ
ENST00000411502	ENSG00000181045	protein_coding	SLC26A11	-0.704893	0.00125206			IL20RB			ENST00000393249	ENSG00000091039	protein_coding	OSBPL8	-0.66675	0.000126128			MTERF1
ENST00000625013	ENSG00000233237	lncRNA	LINC00472	-0.704563	0.000101627			PRPF4B			ENST00000690630	ENSG00000119321	protein_coding	FKBP15	-0.666331	0.001367			SLU7
ENST00000611607	ENSG00000128609	protein_coding	NDUFA5	-0.699818	1.41e-05			RNF217			ENST00000677392	ENSG00000138398	protein_coding	PPIG	-0.665738	0.000118223			DCUN1D1
ENST00000324324	ENSG00000104177	protein_coding	MYEF2	-0.698394	2.23e-06			VPS13A			ENST00000367409	ENSG00000066279	protein_coding	ASPM	-0.663708	0.00013477			ERBIN
ENST00000417080	ENSG00000115966	protein_coding	ATF2	-0.693763	0.000134476			JPX			ENST00000398868	ENSG00000184743	protein_coding	ATL3	-0.663602	0.000121308			ZNF37A
ENST00000355371	ENSG00000187164	protein_coding	SHTN1	-0.692436	4.1e-12			KRBOX5			ENST00000523638	ENSG00000254004	protein_coding	ZNF260	-0.663222	5.46e-05			PCM1
ENST00000611847	ENSG00000204186	protein_coding	ZDBF2	-0.691762	6.17e-05			PHF20L1			ENST00000353267	ENSG00000118260	protein_coding	CREB1	-0.662809	4.65e-05			SMC3
ENST00000698416	ENSG00000072756	protein_coding	TRNT1	-0.691653	8.85e-06			ZNF207			ENST00000274030	ENSG00000145390	protein_coding	USP53	-0.660787	0.000139705			CDH3
ENST00000473565	ENSG00000013441	protein_coding	CLK1	-0.690472	3.48e-06			DMC1			ENST00000531224	ENSG00000029363	protein_coding	BCLAF1	-0.660648	7.62e-06			CAMK4
ENST00000359788	ENSG00000197372	protein_coding	ZNF675	-0.690328	4.64e-05			TTLL7			ENST00000481346	ENSG00000036549	protein_coding	ZZZ3	-0.658394	9.54e-05			DNAJC2
ENST00000257287	ENSG00000174799	protein_coding	CEP135	-0.687764	8.99e-05			P4HB			ENST00000699032	ENSG00000077097	protein_coding	TOP2B	-0.658336	0.000143261			SAMD9
ENST00000488352	ENSG00000135164	protein_coding	DMTF1	-0.685444	9.56e-05			CHIC1			ENST00000643413	ENSG00000115355	protein_coding	CCDC88A	-0.655966	0.000133076			FMR1
ENST00000477096	ENSG00000132485	protein_coding	ZRANB2	-0.684818	4.63e-05			ZFP37			ENST00000307767	ENSG00000171928	protein_coding	TVP23B	-0.655476	1.89e-08			MON2
ENST00000320585	ENSG00000110172	protein_coding	CHORDC1	-0.682182	2.78e-05			KMT2C			ENST00000361138	ENSG00000198887	protein_coding	SMC5	-0.654322	9.56e-05			FAM184A
ENST00000651941	ENSG00000151914	protein_coding	DST	-0.681553	1.33e-05			CASP8AP2			ENST00000680714	ENSG00000072041	protein_coding	SLC6A15	-0.654052	0.000105757			RPE
ENST00000647286	ENSG00000215301	protein_coding	DDX3X	-0.681472	0.00134822			PHF14			ENST00000511833	ENSG00000182903	protein_coding	ZNF721	-0.652949	0.000147277			IFT80
ENST00000381298	ENSG00000134352	protein_coding	IL6ST	-0.680242	9.17e-05			ZNF107			ENST00000305866	ENSG00000004766	protein_coding	VPS50	-0.651881	6.65e-05			WDR90
ENST00000263181	ENSG00000121621	protein_coding	KIF18A	-0.678371	8.54e-05			ZNF519			ENST00000519259	ENSG00000153914	protein_coding	SREK1	-0.651281	0.000111784			POT1
ENST00000369143	ENSG00000112249	protein_coding	ASCC3	-0.67792	8.94e-05			G6PC3			ENST00000614616	ENSG00000153922	protein_coding	CHD1	-0.650612	5.41e-06			SUZ12
ENST00000675416	ENSG00000133424	protein_coding	LARGE1	-0.677861	0.0013323			CIP2A			ENST00000281453	ENSG00000151725	protein_coding	CENPU	-0.647485	4.04e-05			HNRNPA2B1
ENST00000542921	ENSG00000171988	protein_coding	JMJD1C	-0.677817	8.74e-05			N4BP2			ENST00000638323	ENSG00000196557	protein_coding	CACNA1H	-0.646383	0.00140524			CCDC112
ENST00000649899	ENSG00000153187	protein_coding	HNRNPU	-0.673391	5.47e-05			PPP1R21			ENST00000206595	ENSG00000092140	protein_coding	G2E3	-0.642468	9.41e-05			SMARCAD1
ENST00000530425	ENSG00000166004	protein_coding	CEP295	-0.672621	0.000130244			DLEU1			ENST00000681380	ENSG00000169379	protein_coding	ARL13B	-0.641632	0.00139507			TRMT13
ENST00000344442	ENSG00000174720	protein_coding	LARP7	-0.671553	5.14e-05			CENPC			ENST00000676315	ENSG00000102452	protein_coding	NALCN	-0.640829	0.00145615			TWF1
ENST00000648373	ENSG00000096872	protein_coding	IFT74	-0.671392	0.000132381			TAFAZZIN			ENST00000692763	ENSG00000153015	protein_coding	CWC27	-0.640628	0.000157117			HSPB8
ENST00000359467	ENSG00000196693	protein_coding	ZNF33B	-0.670478	3.83e-05			MME			ENST00000419445	ENSG00000164219	protein_coding	PGGT1B	-0.639509	6.33e-05			ZNF829
ENST00000507249	ENSG00000142731	protein_coding	PLK4	-0.670363	1.21e-06			MROH1			ENST00000358715	ENSG00000072571	protein_coding	HMMR	-0.639297	0.000134525			LRPPRC
ENST00000370867	ENSG00000162623	protein_coding	TYW3	-0.669101	1.39e-05			PVT1			ENST00000698493	ENSG00000198677	protein_coding	TTC37	-0.638714	0.000163119			DEPDC1
ENST00000358296	ENSG00000197020	protein_coding	ZNF100	-0.668999	2.63e-05			SHPRH			ENST00000469964	ENSG00000174564	protein_coding	IL20RB	-0.6338	0.000862227			NUP35
ENST00000416195	ENSG00000172845	protein_coding	SP3	-0.667397	7.11e-07			FGFR1OP2			ENST00000591063	ENSG00000167635	protein_coding	ZNF146	-0.631796	0.000156579			SEPTIN7
ENST00000478508	ENSG00000055044	protein_coding	NOP58	-0.667384	7.08e-06			CEBPZ			ENST00000461612	ENSG00000112739	protein_coding	PRPF4B	-0.62957	0.000127597			KCNMB3
ENST00000393249	ENSG00000091039	protein_coding	OSBPL8	-0.66675	0.000126128			MTERF1			ENST00000521654	ENSG00000146373	protein_coding	RNF217	-0.629524	4.66e-05			ZNF600
ENST00000690630	ENSG00000119321	protein_coding	FKBP15	-0.666331	0.001367			SLU7			ENST00000360280	ENSG00000197969	protein_coding	VPS13A	-0.629413	0.00017593			NCKAP1
ENST00000677392	ENSG00000138398	protein_coding	PPIG	-0.665738	0.000118223			DCUN1D1			ENST00000529515	ENSG00000197302	protein_coding	KRBOX5	-0.62348	0.000178399			GABPA
ENST00000367409	ENSG00000066279	protein_coding	ASPM	-0.663708	0.00013477			ERBIN			ENST00000358731	ENSG00000145734	protein_coding	BDP1	-0.623375	0.000182905			KRR1
ENST00000398868	ENSG00000184743	protein_coding	ATL3	-0.663602	0.000121308			ZNF37A			ENST00000361997	ENSG00000129292	protein_coding	PHF20L1	-0.621841	0.00017981			CRELD1
ENST00000523638	ENSG00000254004	protein_coding	ZNF260	-0.663222	5.46e-05			PCM1			ENST00000577908	ENSG00000010244	protein_coding	ZNF207	-0.619931	4.05e-05			DHX58
ENST00000353267	ENSG00000118260	protein_coding	CREB1	-0.662809	4.65e-05			SMC3			ENST00000533724	ENSG00000110172	protein_coding	CHORDC1	-0.618912	6e-06			TTC14
ENST00000274030	ENSG00000145390	protein_coding	USP53	-0.660787	0.000139705			CDH3			ENST00000640034	ENSG00000077232	protein_coding	DNAJC10	-0.61772	1.73e-05			CEP170
ENST00000531224	ENSG00000029363	protein_coding	BCLAF1	-0.660648	7.62e-06			CAMK4			ENST00000426152	ENSG00000175455	protein_coding	CCDC14	-0.616482	0.000184484			ELP4
ENST00000481346	ENSG00000036549	protein_coding	ZZZ3	-0.658394	9.54e-05			DNAJC2			ENST00000415483	ENSG00000100206	protein_coding	DMC1	-0.614243	0.000977855			RXYLT1
ENST00000699032	ENSG00000077097	protein_coding	TOP2B	-0.658336	0.000143261			SAMD9			ENST00000260505	ENSG00000137941	protein_coding	TTLL7	-0.612578	0.000154406			ZNF726
ENST00000524003	ENSG00000253738	lncRNA	OTUD6B-AS1	-0.657721	0.000110582			FMR1			ENST00000680719	ENSG00000185624	protein_coding	P4HB	-0.611177	0.000101798			POLR3G
ENST00000643413	ENSG00000115355	protein_coding	CCDC88A	-0.655966	0.000133076			MON2			ENST00000373502	ENSG00000204116	protein_coding	CHIC1	-0.611137	5.12e-05			TEX15
ENST00000307767	ENSG00000171928	protein_coding	TVP23B	-0.655476	1.89e-08			FAM184A			ENST00000555206	ENSG00000136866	protein_coding	ZFP37	-0.61087	0.000112682			ATG12
ENST00000361138	ENSG00000198887	protein_coding	SMC5	-0.654322	9.56e-05			RPE			ENST00000489746	ENSG00000175455	protein_coding	CCDC14	-0.610412	0.000199829			PNPLA8
ENST00000680714	ENSG00000072041	protein_coding	SLC6A15	-0.654052	0.000105757			IFT80			ENST00000464161	ENSG00000125676	protein_coding	THOC2	-0.608115	0.000193802			MYOF
ENST00000654795	ENSG00000203875	lncRNA	SNHG5	-0.653347	3.93e-06			WDR90			ENST00000683616	ENSG00000055609	protein_coding	KMT2C	-0.606217	4.46e-05			MYSM1
ENST00000511833	ENSG00000182903	protein_coding	ZNF721	-0.652949	0.000147277			POT1			ENST00000237177	ENSG00000118412	protein_coding	CASP8AP2	-0.605014	0.00020387			AHI1
ENST00000305866	ENSG00000004766	protein_coding	VPS50	-0.651881	6.65e-05			SUZ12			ENST00000490957	ENSG00000106443	protein_coding	PHF14	-0.604004	0.000165461			GOLGB1
ENST00000519259	ENSG00000153914	protein_coding	SREK1	-0.651281	0.000111784			HNRNPA2B1			ENST00000450251	ENSG00000145390	protein_coding	USP53	-0.602732	0.000121148			UBE2Q2
ENST00000614616	ENSG00000153922	protein_coding	CHD1	-0.650612	5.41e-06			CCDC112			ENST00000620827	ENSG00000196247	protein_coding	ZNF107	-0.602431	0.000204616			TAF2
ENST00000281453	ENSG00000151725	protein_coding	CENPU	-0.647485	4.04e-05			SMARCAD1			ENST00000264447	ENSG00000075292	protein_coding	ZNF638	-0.602424	0.000128885			DCUN1D5
ENST00000638323	ENSG00000196557	protein_coding	CACNA1H	-0.646383	0.00140524			TRMT13			ENST00000590202	ENSG00000175322	protein_coding	ZNF519	-0.599122	0.000205413			CACNA1D
ENST00000206595	ENSG00000092140	protein_coding	G2E3	-0.642468	9.41e-05			TWF1			ENST00000696387	ENSG00000141349	protein_coding	G6PC3	-0.598861	0.00100485			ZNF268
ENST00000681380	ENSG00000169379	protein_coding	ARL13B	-0.641632	0.00139507			LINC02980			ENST00000295746	ENSG00000163507	protein_coding	CIP2A	-0.59884	1.72e-05			MMS22L
ENST00000676315	ENSG00000102452	protein_coding	NALCN	-0.640829	0.00145615			HSPB8			ENST00000513269	ENSG00000078177	protein_coding	N4BP2	-0.596928	0.000199479			HEY1
ENST00000692763	ENSG00000153015	protein_coding	CWC27	-0.640628	0.000157117			ZNF829			ENST00000440339	ENSG00000181450	protein_coding	ZNF678	-0.596171	0.000146418			CCP110
ENST00000419445	ENSG00000164219	protein_coding	PGGT1B	-0.639509	6.33e-05			LRPPRC			ENST00000281394	ENSG00000162869	protein_coding	PPP1R21	-0.596126	0.000942331			MATR3
ENST00000358715	ENSG00000072571	protein_coding	HMMR	-0.639297	0.000134525			DEPDC1			ENST00000649650	ENSG00000204186	protein_coding	ZDBF2	-0.594025	1.03e-05			SMC6
ENST00000698493	ENSG00000198677	protein_coding	TTC37	-0.638714	0.000163119			NUP35			ENST00000510189	ENSG00000145241	protein_coding	CENPC	-0.593267	0.000207956			ZNF112
ENST00000469964	ENSG00000174564	protein_coding	IL20RB	-0.6338	0.000862227			SEPTIN7			ENST00000432079	ENSG00000116747	protein_coding	RO60	-0.593165	4.62e-05			RSRC2
ENST00000591063	ENSG00000167635	protein_coding	ZNF146	-0.631796	0.000156579			KCNMB3			ENST00000683042	ENSG00000099246	protein_coding	RAB18	-0.59109	0.000179958			SCFD1
ENST00000461612	ENSG00000112739	protein_coding	PRPF4B	-0.62957	0.000127597			ZNF600			ENST00000357388	ENSG00000113810	protein_coding	SMC4	-0.589785	0.000178781			RBBP6
ENST00000521654	ENSG00000146373	protein_coding	RNF217	-0.629524	4.66e-05			NCKAP1			ENST00000381294	ENSG00000134352	protein_coding	IL6ST	-0.589447	0.00022386			ZNF93
ENST00000360280	ENSG00000197969	protein_coding	VPS13A	-0.629413	0.00017593			GABPA			ENST00000393259	ENSG00000166012	protein_coding	TAF1D	-0.588163	7.9e-06			SKIL
ENST00000603037	ENSG00000230590	lncRNA	FTX	-0.62617	6.83e-06			KRR1			ENST00000617701	ENSG00000102125	protein_coding	TAFAZZIN	-0.58482	0.00158011			CEP152
ENST00000639185	ENSG00000225470	lncRNA	JPX	-0.624352	5.53e-05			CRELD1			ENST00000529726	ENSG00000110172	protein_coding	CHORDC1	-0.584652	2.46e-05			CFL2
ENST00000529515	ENSG00000197302	protein_coding	KRBOX5	-0.62348	0.000178399			DHX58			ENST00000448108	ENSG00000166012	protein_coding	TAF1D	-0.584605	2.96e-05			ATAD5
ENST00000358731	ENSG00000145734	protein_coding	BDP1	-0.623375	0.000182905			TTC14			ENST00000458705	ENSG00000189180	protein_coding	ZNF33A	-0.584233	0.000129013			CEP78
ENST00000361997	ENSG00000129292	protein_coding	PHF20L1	-0.621841	0.00017981			CEP170			ENST00000360490	ENSG00000196549	protein_coding	MME	-0.583457	0.000224654			NOL8
ENST00000577908	ENSG00000010244	protein_coding	ZNF207	-0.619931	4.05e-05			ELP4			ENST00000532255	ENSG00000179832	protein_coding	MROH1	-0.583206	0.000934677			KIF20B
ENST00000533724	ENSG00000110172	protein_coding	CHORDC1	-0.618912	6e-06			RXYLT1			ENST00000417154	ENSG00000115419	protein_coding	GLS	-0.582813	4.39e-05			GCC2
ENST00000640034	ENSG00000077232	protein_coding	DNAJC10	-0.61772	1.73e-05			ZNF726			ENST00000264279	ENSG00000055044	protein_coding	NOP58	-0.582506	5.38e-05			NAMPT
ENST00000426152	ENSG00000175455	protein_coding	CCDC14	-0.616482	0.000184484			POLR3G			ENST00000433355	ENSG00000146414	protein_coding	SHPRH	-0.582033	0.000228195			ZMYM2
ENST00000415483	ENSG00000100206	protein_coding	DMC1	-0.614243	0.000977855			TEX15			ENST00000327214	ENSG00000111790	protein_coding	FGFR1OP2	-0.581737	0.000127145			NCL
ENST00000260505	ENSG00000137941	protein_coding	TTLL7	-0.612578	0.000154406			ATG12			ENST00000234170	ENSG00000115816	protein_coding	CEBPZ	-0.57985	0.000120353			MANEA
ENST00000680719	ENSG00000185624	protein_coding	P4HB	-0.611177	0.000101798			PNPLA8			ENST00000351870	ENSG00000127989	protein_coding	MTERF1	-0.576703	1.91e-05
ENST00000373502	ENSG00000204116	protein_coding	CHIC1	-0.611137	5.12e-05			MYOF			ENST00000520580	ENSG00000153914	protein_coding	SREK1	-0.57559	0.000245858
ENST00000555206	ENSG00000136866	protein_coding	ZFP37	-0.61087	0.000112682			MYSM1			ENST00000520841	ENSG00000164609	protein_coding	SLU7	-0.575284	0.00118261
ENST00000489746	ENSG00000175455	protein_coding	CCDC14	-0.610412	0.000199829			AHI1			ENST00000682401	ENSG00000106462	protein_coding	EZH2	-0.57511	8.61e-05
ENST00000464161	ENSG00000125676	protein_coding	THOC2	-0.608115	0.000193802			GOLGB1			ENST00000292782	ENSG00000043093	protein_coding	DCUN1D1	-0.574751	5.48e-05
ENST00000683616	ENSG00000055609	protein_coding	KMT2C	-0.606217	4.46e-05			UBE2Q2			ENST00000688107	ENSG00000153015	protein_coding	CWC27	-0.574573	0.000236062
ENST00000237177	ENSG00000118412	protein_coding	CASP8AP2	-0.605014	0.00020387			TAF2			ENST00000699014	ENSG00000112851	protein_coding	ERBIN	-0.571367	0.0002261
ENST00000490957	ENSG00000106443	protein_coding	PHF14	-0.604004	0.000165461			DCUN1D5			ENST00000685332	ENSG00000075407	protein_coding	ZNF37A	-0.570875	0.000132766
ENST00000450251	ENSG00000145390	protein_coding	USP53	-0.602732	0.000121148			CACNA1D			ENST00000448447	ENSG00000115540	protein_coding	MOB4	-0.570364	3.71e-05
ENST00000620827	ENSG00000196247	protein_coding	ZNF107	-0.602431	0.000204616			ZNF268			ENST00000325083	ENSG00000078674	protein_coding	PCM1	-0.56964	9.85e-05
ENST00000264447	ENSG00000075292	protein_coding	ZNF638	-0.602424	0.000128885			MMS22L			ENST00000361804	ENSG00000108055	protein_coding	SMC3	-0.568984	0.000215602
ENST00000590202	ENSG00000175322	protein_coding	ZNF519	-0.599122	0.000205413			HEY1			ENST00000567674	ENSG00000062038	protein_coding	CDH3	-0.567856	0.00098486
ENST00000696387	ENSG00000141349	protein_coding	G6PC3	-0.598861	0.00100485			CCP110			ENST00000282356	ENSG00000152495	protein_coding	CAMK4	-0.567328	0.00010249
ENST00000295746	ENSG00000163507	protein_coding	CIP2A	-0.59884	1.72e-05			MATR3			ENST00000475065	ENSG00000105821	protein_coding	DNAJC2	-0.566922	5.33e-05
ENST00000513269	ENSG00000078177	protein_coding	N4BP2	-0.596928	0.000199479			SMC6			ENST00000703193	ENSG00000129460	protein_coding	NGDN	-0.565627	0.000193428
ENST00000440339	ENSG00000181450	protein_coding	ZNF678	-0.596171	0.000146418			MAGI2-AS3			ENST00000696343	ENSG00000115392	protein_coding	FANCL	-0.565315	0.000311596
ENST00000281394	ENSG00000162869	protein_coding	PPP1R21	-0.596126	0.000942331			ZNF112			ENST00000379958	ENSG00000205413	protein_coding	SAMD9	-0.564224	0.000207991
ENST00000650910	ENSG00000176124	lncRNA	DLEU1	-0.595781	9.61e-05			RSRC2			ENST00000691214	ENSG00000102081	protein_coding	FMR1	-0.56411	3.26e-05
ENST00000649650	ENSG00000204186	protein_coding	ZDBF2	-0.594025	1.03e-05			SCFD1			ENST00000393630	ENSG00000061987	protein_coding	MON2	-0.562795	2.65e-05
ENST00000510189	ENSG00000145241	protein_coding	CENPC	-0.593267	0.000207956			RBBP6			ENST00000482219	ENSG00000111879	protein_coding	FAM184A	-0.562581	0.000278776
ENST00000432079	ENSG00000116747	protein_coding	RO60	-0.593165	4.62e-05			DUXAP10			ENST00000689118	ENSG00000108061	protein_coding	SHOC2	-0.561768	0.00167088
ENST00000683042	ENSG00000099246	protein_coding	RAB18	-0.59109	0.000179958			ZNF93			ENST00000359429	ENSG00000197713	protein_coding	RPE	-0.559754	2.75e-07
ENST00000357388	ENSG00000113810	protein_coding	SMC4	-0.589785	0.000178781			SKIL			ENST00000393387	ENSG00000118482	protein_coding	PHF3	-0.556908	0.000265654
ENST00000381294	ENSG00000134352	protein_coding	IL6ST	-0.589447	0.00022386			CEP152			ENST00000483465	ENSG00000068885	protein_coding	IFT80	-0.556883	0.000256139
ENST00000393259	ENSG00000166012	protein_coding	TAF1D	-0.588163	7.9e-06			CFL2			ENST00000420061	ENSG00000161996	protein_coding	WDR90	-0.556084	0.000291462
ENST00000617701	ENSG00000102125	protein_coding	TAFAZZIN	-0.58482	0.00158011			ATAD5			ENST00000334307	ENSG00000166352	protein_coding	IFTAP	-0.555656	0.000273263
ENST00000529726	ENSG00000110172	protein_coding	CHORDC1	-0.584652	2.46e-05			CEP78			ENST00000430927	ENSG00000128513	protein_coding	POT1	-0.555307	0.000242759
ENST00000448108	ENSG00000166012	protein_coding	TAF1D	-0.584605	2.96e-05			NOL8			ENST00000580398	ENSG00000178691	protein_coding	SUZ12	-0.554795	2.6e-05
ENST00000458705	ENSG00000189180	protein_coding	ZNF33A	-0.584233	0.000129013			KIF20B			ENST00000476233	ENSG00000122566	protein_coding	HNRNPA2B1	-0.554478	9.24e-08
ENST00000360490	ENSG00000196549	protein_coding	MME	-0.583457	0.000224654			GCC2			ENST00000379611	ENSG00000164221	protein_coding	CCDC112	-0.554116	0.000202125
ENST00000532255	ENSG00000179832	protein_coding	MROH1	-0.583206	0.000934677			DLEU2			ENST00000354268	ENSG00000163104	protein_coding	SMARCAD1	-0.552033	8.7e-06
ENST00000417154	ENSG00000115419	protein_coding	GLS	-0.582813	4.39e-05			NAMPT			ENST00000370141	ENSG00000122435	protein_coding	TRMT13	-0.550974	5.15e-05
ENST00000264279	ENSG00000055044	protein_coding	NOP58	-0.582506	5.38e-05			ZMYM2			ENST00000505224	ENSG00000124795	protein_coding	DEK	-0.548743	0.000149107
ENST00000667204	ENSG00000249859	lncRNA	PVT1	-0.582256	0.000977643			ZNF37BP			ENST00000395510	ENSG00000151239	protein_coding	TWF1	-0.548068	0.000162043
ENST00000433355	ENSG00000146414	protein_coding	SHPRH	-0.582033	0.000228195			NCL			ENST00000281938	ENSG00000152137	protein_coding	HSPB8	-0.54682	0.000225389
ENST00000327214	ENSG00000111790	protein_coding	FGFR1OP2	-0.581737	0.000127145			MANEA			ENST00000391711	ENSG00000185869	protein_coding	ZNF829	-0.546466	8.35e-05
ENST00000629825	ENSG00000179818	lncRNA	PCBP1-AS1	-0.580749	0.00075999						ENST00000473186	ENSG00000055609	protein_coding	KMT2C	-0.546377	0.000179874
ENST00000234170	ENSG00000115816	protein_coding	CEBPZ	-0.57985	0.000120353						ENST00000681959	ENSG00000138095	protein_coding	LRPPRC	-0.544827	0.00179953
ENST00000351870	ENSG00000127989	protein_coding	MTERF1	-0.576703	1.91e-05						ENST00000456315	ENSG00000024526	protein_coding	DEPDC1	-0.544698	0.000285594
ENST00000520580	ENSG00000153914	protein_coding	SREK1	-0.57559	0.000245858						ENST00000295119	ENSG00000163002	protein_coding	NUP35	-0.544416	7.35e-05
ENST00000520841	ENSG00000164609	protein_coding	SLU7	-0.575284	0.00118261						ENST00000425198	ENSG00000122545	protein_coding	SEPTIN7	-0.543718	0.000152691
ENST00000682401	ENSG00000106462	protein_coding	EZH2	-0.57511	8.61e-05						ENST00000492143	ENSG00000106462	protein_coding	EZH2	-0.542995	4.02e-06
ENST00000292782	ENSG00000043093	protein_coding	DCUN1D1	-0.574751	5.48e-05						ENST00000485523	ENSG00000171121	protein_coding	KCNMB3	-0.542956	0.000297466
ENST00000688107	ENSG00000153015	protein_coding	CWC27	-0.574573	0.000236062						ENST00000685388	ENSG00000189190	protein_coding	ZNF600	-0.542556	0.00172074
ENST00000699014	ENSG00000112851	protein_coding	ERBIN	-0.571367	0.0002261						ENST00000361354	ENSG00000061676	protein_coding	NCKAP1	-0.54214	4.17e-06
ENST00000685332	ENSG00000075407	protein_coding	ZNF37A	-0.570875	0.000132766						ENST00000354828	ENSG00000154727	protein_coding	GABPA	-0.54191	9.98e-05
ENST00000448447	ENSG00000115540	protein_coding	MOB4	-0.570364	3.71e-05						ENST00000229214	ENSG00000111615	protein_coding	KRR1	-0.541599	9.74e-05
ENST00000325083	ENSG00000078674	protein_coding	PCM1	-0.56964	9.85e-05						ENST00000368564	ENSG00000196911	protein_coding	KPNA5	-0.539232	0.00025875
ENST00000361804	ENSG00000108055	protein_coding	SMC3	-0.568984	0.000215602						ENST00000683239	ENSG00000163703	protein_coding	CRELD1	-0.537962	0.00106628
ENST00000567674	ENSG00000062038	protein_coding	CDH3	-0.567856	0.00098486						ENST00000478048	ENSG00000196873	protein_coding	CBWD3	-0.537674	4.78e-06
ENST00000282356	ENSG00000152495	protein_coding	CAMK4	-0.567328	0.00010249						ENST00000251642	ENSG00000108771	protein_coding	DHX58	-0.537266	0.00107081
ENST00000475065	ENSG00000105821	protein_coding	DNAJC2	-0.566922	5.33e-05						ENST00000465065	ENSG00000163728	protein_coding	TTC14	-0.53625	0.000165252
ENST00000703193	ENSG00000129460	protein_coding	NGDN	-0.565627	0.000193428						ENST00000468254	ENSG00000143702	protein_coding	CEP170	-0.53612	0.000139371
ENST00000696343	ENSG00000115392	protein_coding	FANCL	-0.565315	0.000311596						ENST00000640961	ENSG00000109911	protein_coding	ELP4	-0.534123	0.000259436
ENST00000379958	ENSG00000205413	protein_coding	SAMD9	-0.564224	0.000207991						ENST00000687087	ENSG00000118600	protein_coding	RXYLT1	-0.534053	0.000222364
ENST00000691214	ENSG00000102081	protein_coding	FMR1	-0.56411	3.26e-05						ENST00000471546	ENSG00000144395	protein_coding	CCDC150	-0.533005	0.000328376
ENST00000393630	ENSG00000061987	protein_coding	MON2	-0.562795	2.65e-05						ENST00000594466	ENSG00000213967	protein_coding	ZNF726	-0.532203	0.000248401
ENST00000482219	ENSG00000111879	protein_coding	FAM184A	-0.562581	0.000278776						ENST00000370765	ENSG00000151914	protein_coding	DST	-0.531835	0.000269139
ENST00000689118	ENSG00000108061	protein_coding	SHOC2	-0.561768	0.00167088						ENST00000651687	ENSG00000113356	protein_coding	POLR3G	-0.531592	0.000304042
ENST00000359429	ENSG00000197713	protein_coding	RPE	-0.559754	2.75e-07						ENST00000399975	ENSG00000156256	protein_coding	USP16	-0.528951	0.000286055
ENST00000393387	ENSG00000118482	protein_coding	PHF3	-0.556908	0.000265654						ENST00000470179	ENSG00000197121	protein_coding	PGAP1	-0.527142	0.000293693
ENST00000483465	ENSG00000068885	protein_coding	IFT80	-0.556883	0.000256139						ENST00000643185	ENSG00000133863	protein_coding	TEX15	-0.524845	0.000313427
ENST00000420061	ENSG00000161996	protein_coding	WDR90	-0.556084	0.000291462						ENST00000513292	ENSG00000145782	protein_coding	ATG12	-0.523968	0.000339666
ENST00000334307	ENSG00000166352	protein_coding	IFTAP	-0.555656	0.000273263						ENST00000577363	ENSG00000134352	protein_coding	IL6ST	-0.523874	0.000367132
ENST00000430927	ENSG00000128513	protein_coding	POT1	-0.555307	0.000242759						ENST00000436062	ENSG00000135241	protein_coding	PNPLA8	-0.522292	1.84e-06
ENST00000580398	ENSG00000178691	protein_coding	SUZ12	-0.554795	2.6e-05						ENST00000358334	ENSG00000138119	protein_coding	MYOF	-0.52206	0.0018176
ENST00000476233	ENSG00000122566	protein_coding	HNRNPA2B1	-0.554478	9.24e-08						ENST00000697256	ENSG00000162601	protein_coding	MYSM1	-0.52133	0.000119931
ENST00000379611	ENSG00000164221	protein_coding	CCDC112	-0.554116	0.000202125						ENST00000679622	ENSG00000135541	protein_coding	AHI1	-0.520857	0.000100402
ENST00000354268	ENSG00000163104	protein_coding	SMARCAD1	-0.552033	8.7e-06						ENST00000694973	ENSG00000173230	protein_coding	GOLGB1	-0.520818	0.00337625
ENST00000370141	ENSG00000122435	protein_coding	TRMT13	-0.550974	5.15e-05						ENST00000461935	ENSG00000116754	protein_coding	SRSF11	-0.520096	0.00024999
ENST00000505224	ENSG00000124795	protein_coding	DEK	-0.548743	0.000149107						ENST00000426727	ENSG00000140367	protein_coding	UBE2Q2	-0.519723	0.000126498
ENST00000395510	ENSG00000151239	protein_coding	TWF1	-0.548068	0.000162043						ENST00000690808	ENSG00000064313	protein_coding	TAF2	-0.519578	0.00182738
ENST00000658335	ENSG00000272462	lncRNA	LINC02980	-0.547758	0.00155064						ENST00000260247	ENSG00000137692	protein_coding	DCUN1D5	-0.519509	9.4e-05
ENST00000281938	ENSG00000152137	protein_coding	HSPB8	-0.54682	0.000225389						ENST00000350061	ENSG00000157388	protein_coding	CACNA1D	-0.518355	0.000639621
ENST00000391711	ENSG00000185869	protein_coding	ZNF829	-0.546466	8.35e-05						ENST00000536899	ENSG00000090612	protein_coding	ZNF268	-0.517877	0.000379345
ENST00000473186	ENSG00000055609	protein_coding	KMT2C	-0.546377	0.000179874						ENST00000511335	ENSG00000146263	protein_coding	MMS22L	-0.517684	7.38e-05
ENST00000681959	ENSG00000138095	protein_coding	LRPPRC	-0.544827	0.00179953						ENST00000260970	ENSG00000138398	protein_coding	PPIG	-0.517542	0.000329862
ENST00000456315	ENSG00000024526	protein_coding	DEPDC1	-0.544698	0.000285594						ENST00000674177	ENSG00000164683	protein_coding	HEY1	-0.517073	0.00183843
ENST00000295119	ENSG00000163002	protein_coding	NUP35	-0.544416	7.35e-05						ENST00000694978	ENSG00000103540	protein_coding	CCP110	-0.516898	6.18e-05
ENST00000425198	ENSG00000122545	protein_coding	SEPTIN7	-0.543718	0.000152691						ENST00000361059	ENSG00000280987	protein_coding	MATR3	-0.516655	1.31e-07
ENST00000492143	ENSG00000106462	protein_coding	EZH2	-0.542995	4.02e-06						ENST00000448223	ENSG00000163029	protein_coding	SMC6	-0.516615	0.000377108
ENST00000485523	ENSG00000171121	protein_coding	KCNMB3	-0.542956	0.000297466						ENST00000354340	ENSG00000062370	protein_coding	ZNF112	-0.515203	3.18e-05
ENST00000685388	ENSG00000189190	protein_coding	ZNF600	-0.542556	0.00172074						ENST00000433877	ENSG00000111011	protein_coding	RSRC2	-0.514737	0.000142619
ENST00000654374	ENSG00000225470	lncRNA	JPX	-0.542356	0.00102887						ENST00000458591	ENSG00000092108	protein_coding	SCFD1	-0.514187	9.02e-05
ENST00000361354	ENSG00000061676	protein_coding	NCKAP1	-0.54214	4.17e-06						ENST00000348022	ENSG00000122257	protein_coding	RBBP6	-0.513408	6.97e-05
ENST00000354828	ENSG00000154727	protein_coding	GABPA	-0.54191	9.98e-05						ENST00000360729	ENSG00000189042	protein_coding	ZNF567	-0.51279	0.000193273
ENST00000229214	ENSG00000111615	protein_coding	KRR1	-0.541599	9.74e-05						ENST00000505252	ENSG00000145782	protein_coding	ATG12	-0.512029	0.000392023
ENST00000368564	ENSG00000196911	protein_coding	KPNA5	-0.539232	0.00025875						ENST00000677075	ENSG00000122566	protein_coding	HNRNPA2B1	-0.511172	3.81e-08
ENST00000683239	ENSG00000163703	protein_coding	CRELD1	-0.537962	0.00106628						ENST00000343769	ENSG00000184635	protein_coding	ZNF93	-0.510965	0.000328552
ENST00000478048	ENSG00000196873	protein_coding	CBWD3	-0.537674	4.78e-06						ENST00000259119	ENSG00000136603	protein_coding	SKIL	-0.510492	0.000130712
ENST00000251642	ENSG00000108771	protein_coding	DHX58	-0.537266	0.00107081						ENST00000399334	ENSG00000103995	protein_coding	CEP152	-0.510358	0.000322265
ENST00000465065	ENSG00000163728	protein_coding	TTC14	-0.53625	0.000165252						ENST00000548511	ENSG00000133641	protein_coding	C12orf29	-0.510333	0.000281911
ENST00000468254	ENSG00000143702	protein_coding	CEP170	-0.53612	0.000139371						ENST00000537515	ENSG00000077232	protein_coding	DNAJC10	-0.509681	4.89e-06
ENST00000640961	ENSG00000109911	protein_coding	ELP4	-0.534123	0.000259436						ENST00000341223	ENSG00000165410	protein_coding	CFL2	-0.509453	0.00016923
ENST00000687087	ENSG00000118600	protein_coding	RXYLT1	-0.534053	0.000222364						ENST00000321990	ENSG00000176208	protein_coding	ATAD5	-0.509151	0.000306052
ENST00000471546	ENSG00000144395	protein_coding	CCDC150	-0.533005	0.000328376						ENST00000643273	ENSG00000148019	protein_coding	CEP78	-0.509107	0.000336671
ENST00000594466	ENSG00000213967	protein_coding	ZNF726	-0.532203	0.000248401						ENST00000545444	ENSG00000198000	protein_coding	NOL8	-0.508131	0.000402512
ENST00000370765	ENSG00000151914	protein_coding	DST	-0.531835	0.000269139						ENST00000260753	ENSG00000138182	protein_coding	KIF20B	-0.507834	0.000414735
ENST00000651687	ENSG00000113356	protein_coding	POLR3G	-0.531592	0.000304042						ENST00000309863	ENSG00000135968	protein_coding	GCC2	-0.507674	0.000297566
ENST00000399975	ENSG00000156256	protein_coding	USP16	-0.528951	0.000286055						ENST00000264065	ENSG00000077232	protein_coding	DNAJC10	-0.507575	0.000195048
ENST00000470179	ENSG00000197121	protein_coding	PGAP1	-0.527142	0.000293693						ENST00000463871	ENSG00000105835	protein_coding	NAMPT	-0.505518	8.63e-05
ENST00000643185	ENSG00000133863	protein_coding	TEX15	-0.524845	0.000313427						ENST00000337659	ENSG00000112739	protein_coding	PRPF4B	-0.505015	6.11e-05
ENST00000513292	ENSG00000145782	protein_coding	ATG12	-0.523968	0.000339666						ENST00000382874	ENSG00000121741	protein_coding	ZMYM2	-0.504562	0.000275311
ENST00000577363	ENSG00000134352	protein_coding	IL6ST	-0.523874	0.000367132						ENST00000354611	ENSG00000162971	protein_coding	TYW5	-0.504155	7.43e-05
ENST00000436062	ENSG00000135241	protein_coding	PNPLA8	-0.522292	1.84e-06						ENST00000510192	ENSG00000142731	protein_coding	PLK4	-0.503716	0.000267882
ENST00000358334	ENSG00000138119	protein_coding	MYOF	-0.52206	0.0018176						ENST00000678729	ENSG00000115053	protein_coding	NCL	-0.502244	7.27e-08
ENST00000697256	ENSG00000162601	protein_coding	MYSM1	-0.52133	0.000119931						ENST00000358812	ENSG00000172469	protein_coding	MANEA	-0.500123	0.000434731
ENST00000679622	ENSG00000135541	protein_coding	AHI1	-0.520857	0.000100402						ENST00000599849	ENSG00000125652	protein_coding	ALKBH7	0.500649	0.000597779
ENST00000694973	ENSG00000173230	protein_coding	GOLGB1	-0.520818	0.00337625						ENST00000507089	ENSG00000109814	protein_coding	UGDH	0.50074	5.1e-05
ENST00000461935	ENSG00000116754	protein_coding	SRSF11	-0.520096	0.00024999						ENST00000450066	ENSG00000168883	protein_coding	USP39	0.503956	0.00197769
ENST00000426727	ENSG00000140367	protein_coding	UBE2Q2	-0.519723	0.000126498						ENST00000361373	ENSG00000122367	protein_coding	LDB3	0.504441	0.000396614
ENST00000690808	ENSG00000064313	protein_coding	TAF2	-0.519578	0.00182738						ENST00000420698	ENSG00000196498	protein_coding	NCOR2	0.504697	3.32e-06
ENST00000260247	ENSG00000137692	protein_coding	DCUN1D5	-0.519509	9.4e-05						ENST00000271636	ENSG00000143375	protein_coding	CGN	0.506143	3.96e-05
ENST00000350061	ENSG00000157388	protein_coding	CACNA1D	-0.518355	0.000639621						ENST00000678493	ENSG00000161057	protein_coding	PSMC2	0.509897	0.00111203
ENST00000536899	ENSG00000090612	protein_coding	ZNF268	-0.517877	0.000379345						ENST00000676445	ENSG00000170558	protein_coding	CDH2	0.510855	1.09e-08
ENST00000511335	ENSG00000146263	protein_coding	MMS22L	-0.517684	7.38e-05						ENST00000555612	ENSG00000054654	protein_coding	SYNE2	0.513219	0.000299191
ENST00000260970	ENSG00000138398	protein_coding	PPIG	-0.517542	0.000329862						ENST00000478863	ENSG00000129347	protein_coding	KRI1	0.514476	8.24e-05
ENST00000674177	ENSG00000164683	protein_coding	HEY1	-0.517073	0.00183843						ENST00000548240	ENSG00000175548	protein_coding	ALG10B	0.51854	0.000325684
ENST00000694978	ENSG00000103540	protein_coding	CCP110	-0.516898	6.18e-05						ENST00000326172	ENSG00000144802	protein_coding	NFKBIZ	0.518931	7.74e-05
ENST00000361059	ENSG00000280987	protein_coding	MATR3	-0.516655	1.31e-07						ENST00000368824	ENSG00000182134	protein_coding	TDRKH	0.52385	0.000233779
ENST00000448223	ENSG00000163029	protein_coding	SMC6	-0.516615	0.000377108						ENST00000700753	ENSG00000170004	protein_coding	CHD3	0.524061	7.34e-06
ENST00000435749	ENSG00000234456	lncRNA	MAGI2-AS3	-0.515957	2.29e-05						ENST00000360947	ENSG00000165804	protein_coding	ZNF219	0.525661	5.63e-06
ENST00000354340	ENSG00000062370	protein_coding	ZNF112	-0.515203	3.18e-05						ENST00000488307	ENSG00000136877	protein_coding	FPGS	0.52628	0.000293355
ENST00000433877	ENSG00000111011	protein_coding	RSRC2	-0.514737	0.000142619						ENST00000648638	ENSG00000054118	protein_coding	THRAP3	0.527239	5.9e-05
ENST00000458591	ENSG00000092108	protein_coding	SCFD1	-0.514187	9.02e-05						ENST00000287585	ENSG00000156959	protein_coding	LHFPL4	0.527291	2.25e-06
ENST00000348022	ENSG00000122257	protein_coding	RBBP6	-0.513408	6.97e-05						ENST00000561013	ENSG00000215271	protein_coding	HOMEZ	0.528425	4.17e-07
ENST00000360729	ENSG00000189042	protein_coding	ZNF567	-0.51279	0.000193273						ENST00000522893	ENSG00000104714	protein_coding	ERICH1	0.530172	0.000172593
ENST00000505252	ENSG00000145782	protein_coding	ATG12	-0.512029	0.000392023						ENST00000506600	ENSG00000150753	protein_coding	CCT5	0.533445	0.00183677
ENST00000612696	ENSG00000244306	transcribed_processed_pseudogene	DUXAP10	-0.511216	0.000344668						ENST00000247207	ENSG00000126803	protein_coding	HSPA2	0.533577	5.49e-05
ENST00000677075	ENSG00000122566	protein_coding	HNRNPA2B1	-0.511172	3.81e-08						ENST00000382194	ENSG00000080503	protein_coding	SMARCA2	0.533727	0.00259525
ENST00000343769	ENSG00000184635	protein_coding	ZNF93	-0.510965	0.000328552						ENST00000294187	ENSG00000162241	protein_coding	SLC25A45	0.533798	0.00107943
ENST00000259119	ENSG00000136603	protein_coding	SKIL	-0.510492	0.000130712						ENST00000678925	ENSG00000145907	protein_coding	G3BP1	0.534655	0.00175876
ENST00000399334	ENSG00000103995	protein_coding	CEP152	-0.510358	0.000322265						ENST00000599840	ENSG00000008382	protein_coding	MPND	0.537801	4.54e-06
ENST00000548511	ENSG00000133641	protein_coding	C12orf29	-0.510333	0.000281911						ENST00000614357	ENSG00000005882	protein_coding	PDK2	0.537818	3.21e-07
ENST00000537515	ENSG00000077232	protein_coding	DNAJC10	-0.509681	4.89e-06						ENST00000568020	ENSG00000140948	protein_coding	ZCCHC14	0.538872	2.32e-07
ENST00000341223	ENSG00000165410	protein_coding	CFL2	-0.509453	0.00016923						ENST00000357869	ENSG00000174233	protein_coding	ADCY6	0.541192	4.52e-05
ENST00000321990	ENSG00000176208	protein_coding	ATAD5	-0.509151	0.000306052						ENST00000611659	ENSG00000143549	protein_coding	TPM3	0.541257	0.000323844
ENST00000643273	ENSG00000148019	protein_coding	CEP78	-0.509107	0.000336671						ENST00000555944	ENSG00000088833	protein_coding	NSFL1C	0.54576	0.000311777
ENST00000545444	ENSG00000198000	protein_coding	NOL8	-0.508131	0.000402512						ENST00000687328	ENSG00000121940	protein_coding	CLCC1	0.547207	0.00170816
ENST00000260753	ENSG00000138182	protein_coding	KIF20B	-0.507834	0.000414735						ENST00000359079	ENSG00000164023	protein_coding	SGMS2	0.551103	0.000231817
ENST00000309863	ENSG00000135968	protein_coding	GCC2	-0.507674	0.000297566						ENST00000342711	ENSG00000171219	protein_coding	CDC42BPG	0.551261	8.98e-06
ENST00000264065	ENSG00000077232	protein_coding	DNAJC10	-0.507575	0.000195048						ENST00000374694	ENSG00000177283	protein_coding	FZD8	0.554884	9.06e-09
ENST00000443587	ENSG00000231607	lncRNA	DLEU2	-0.507227	0.000393336						ENST00000307522	ENSG00000169515	protein_coding	CCDC8	0.556127	4.79e-08
ENST00000463871	ENSG00000105835	protein_coding	NAMPT	-0.505518	8.63e-05						ENST00000697726	ENSG00000169515	protein_coding	CCDC8	0.556127	4.79e-08
ENST00000337659	ENSG00000112739	protein_coding	PRPF4B	-0.505015	6.11e-05						ENST00000356346	ENSG00000178209	protein_coding	PLEC	0.557794	0.000285787
ENST00000382874	ENSG00000121741	protein_coding	ZMYM2	-0.504562	0.000275311						ENST00000573692	ENSG00000167978	protein_coding	SRRM2	0.558402	0.000674045
ENST00000354611	ENSG00000162971	protein_coding	TYW5	-0.504155	7.43e-05						ENST00000507473	ENSG00000249915	protein_coding	PDCD6	0.561683	0.000191789
ENST00000510192	ENSG00000142731	protein_coding	PLK4	-0.503716	0.000267882						ENST00000675871	ENSG00000109654	protein_coding	TRIM2	0.562221	0.00166711
ENST00000452075	ENSG00000234420	transcribed_processed_pseudogene	ZNF37BP	-0.50324	0.000117126						ENST00000274853	ENSG00000146112	protein_coding	PPP1R18	0.562844	3.91e-06
ENST00000678729	ENSG00000115053	protein_coding	NCL	-0.502244	7.27e-08						ENST00000451283	ENSG00000100075	protein_coding	SLC25A1	0.567127	2.94e-06
ENST00000358812	ENSG00000172469	protein_coding	MANEA	-0.500123	0.000434731						ENST00000470531	ENSG00000170004	protein_coding	CHD3	0.569786	2.25e-05
ENST00000599849	ENSG00000125652	protein_coding	ALKBH7	0.500649	0.000597779						ENST00000697169	ENSG00000100714	protein_coding	MTHFD1	0.571233	2.62e-09
ENST00000507089	ENSG00000109814	protein_coding	UGDH	0.50074	5.1e-05						ENST00000690816	ENSG00000155506	protein_coding	LARP1	0.572531	4.83e-06
ENST00000450066	ENSG00000168883	protein_coding	USP39	0.503956	0.00197769						ENST00000640055	ENSG00000139174	protein_coding	PRICKLE1	0.57804	0.00159999
ENST00000361373	ENSG00000122367	protein_coding	LDB3	0.504441	0.000396614						ENST00000515803	ENSG00000145555	protein_coding	MYO10	0.579635	7.31e-12
ENST00000420698	ENSG00000196498	protein_coding	NCOR2	0.504697	3.32e-06						ENST00000398782	ENSG00000125844	protein_coding	RRBP1	0.580706	7.38e-07
ENST00000271636	ENSG00000143375	protein_coding	CGN	0.506143	3.96e-05						ENST00000556951	ENSG00000080815	protein_coding	PSEN1	0.58178	0.001594
ENST00000678493	ENSG00000161057	protein_coding	PSMC2	0.509897	0.00111203						ENST00000306349	ENSG00000168487	protein_coding	BMP1	0.582966	0.0015896
ENST00000607797	ENSG00000237187	lncRNA	NR2F1-AS1	0.510329	0.00115182						ENST00000408919	ENSG00000131370	protein_coding	SH3BP5	0.583052	0.000963555
ENST00000676445	ENSG00000170558	protein_coding	CDH2	0.510855	1.09e-08						ENST00000683076	ENSG00000047849	protein_coding	MAP4	0.583157	3.71e-05
ENST00000555612	ENSG00000054654	protein_coding	SYNE2	0.513219	0.000299191						ENST00000373603	ENSG00000119408	protein_coding	NEK6	0.585756	0.00156974
ENST00000478863	ENSG00000129347	protein_coding	KRI1	0.514476	8.24e-05						ENST00000673826	ENSG00000198561	protein_coding	CTNND1	0.587028	0.000180546
ENST00000548240	ENSG00000175548	protein_coding	ALG10B	0.51854	0.000325684						ENST00000556751	ENSG00000183092	protein_coding	BEGAIN	0.587709	0.000233827
ENST00000326172	ENSG00000144802	protein_coding	NFKBIZ	0.518931	7.74e-05						ENST00000695091	ENSG00000005810	protein_coding	MYCBP2	0.587804	4.74e-05
ENST00000368824	ENSG00000182134	protein_coding	TDRKH	0.52385	0.000233779						ENST00000644483	ENSG00000116906	protein_coding	GNPAT	0.595574	0.000198806
ENST00000700753	ENSG00000170004	protein_coding	CHD3	0.524061	7.34e-06						ENST00000646468	ENSG00000112855	protein_coding	HARS2	0.597411	0.00153974
ENST00000360947	ENSG00000165804	protein_coding	ZNF219	0.525661	5.63e-06						ENST00000512031	ENSG00000087206	protein_coding	UIMC1	0.598482	0.00152677
ENST00000488307	ENSG00000136877	protein_coding	FPGS	0.52628	0.000293355						ENST00000492220	ENSG00000163125	protein_coding	RPRD2	0.598488	0.000210839
ENST00000648638	ENSG00000054118	protein_coding	THRAP3	0.527239	5.9e-05						ENST00000246043	ENSG00000125844	protein_coding	RRBP1	0.601881	2e-05
ENST00000287585	ENSG00000156959	protein_coding	LHFPL4	0.527291	2.25e-06						ENST00000675922	ENSG00000087053	protein_coding	MTMR2	0.604955	0.00152473
ENST00000561013	ENSG00000215271	protein_coding	HOMEZ	0.528425	4.17e-07						ENST00000503462	ENSG00000151612	protein_coding	ZNF827	0.609124	7.08e-07
ENST00000522893	ENSG00000104714	protein_coding	ERICH1	0.530172	0.000172593						ENST00000473380	ENSG00000005302	protein_coding	MSL3	0.612434	0.000115677
ENST00000506600	ENSG00000150753	protein_coding	CCT5	0.533445	0.00183677						ENST00000254901	ENSG00000132563	protein_coding	REEP2	0.612939	2e-05
ENST00000247207	ENSG00000126803	protein_coding	HSPA2	0.533577	5.49e-05						ENST00000677389	ENSG00000160789	protein_coding	LMNA	0.623256	6.73e-11
ENST00000382194	ENSG00000080503	protein_coding	SMARCA2	0.533727	0.00259525						ENST00000699758	ENSG00000122512	protein_coding	PMS2	0.624173	0.00145966
ENST00000294187	ENSG00000162241	protein_coding	SLC25A45	0.533798	0.00107943						ENST00000447677	ENSG00000165637	protein_coding	VDAC2	0.625203	0.000131403
ENST00000678925	ENSG00000145907	protein_coding	G3BP1	0.534655	0.00175876						ENST00000392023	ENSG00000160460	protein_coding	SPTBN4	0.625477	0.000148838
ENST00000599840	ENSG00000008382	protein_coding	MPND	0.537801	4.54e-06						ENST00000535335	ENSG00000172059	protein_coding	KLF11	0.626411	0.000153854
ENST00000614357	ENSG00000005882	protein_coding	PDK2	0.537818	3.21e-07						ENST00000680821	ENSG00000129646	protein_coding	QRICH2	0.631904	3.47e-05
ENST00000568020	ENSG00000140948	protein_coding	ZCCHC14	0.538872	2.32e-07						ENST00000634840	ENSG00000110395	protein_coding	CBL	0.632029	0.000858972
ENST00000357869	ENSG00000174233	protein_coding	ADCY6	0.541192	4.52e-05						ENST00000596634	ENSG00000105221	protein_coding	AKT2	0.635592	0.000853042
ENST00000611659	ENSG00000143549	protein_coding	TPM3	0.541257	0.000323844						ENST00000472668	ENSG00000107281	protein_coding	NPDC1	0.638143	0.00142003
ENST00000555944	ENSG00000088833	protein_coding	NSFL1C	0.54576	0.000311777						ENST00000341712	ENSG00000133030	protein_coding	MPRIP	0.64126	1.7e-12
ENST00000687328	ENSG00000121940	protein_coding	CLCC1	0.547207	0.00170816						ENST00000531253	ENSG00000196535	protein_coding	MYO18A	0.64303	4.54e-14
ENST00000359079	ENSG00000164023	protein_coding	SGMS2	0.551103	0.000231817						ENST00000436109	ENSG00000137221	protein_coding	TJAP1	0.647011	0.000136096
ENST00000342711	ENSG00000171219	protein_coding	CDC42BPG	0.551261	8.98e-06						ENST00000397527	ENSG00000126001	protein_coding	CEP250	0.652686	1.81e-06
ENST00000374694	ENSG00000177283	protein_coding	FZD8	0.554884	9.06e-09						ENST00000395343	ENSG00000101191	protein_coding	DIDO1	0.653618	2.54e-08
ENST00000307522	ENSG00000169515	protein_coding	CCDC8	0.556127	4.79e-08						ENST00000369250	ENSG00000151553	protein_coding	FHIP2A	0.660086	0.000130359
ENST00000697726	ENSG00000169515	protein_coding	CCDC8	0.556127	4.79e-08						ENST00000579520	ENSG00000169689	protein_coding	CENPX	0.660562	9.82e-06
ENST00000356346	ENSG00000178209	protein_coding	PLEC	0.557794	0.000285787						ENST00000503788	ENSG00000145495	protein_coding	MARCHF6	0.664407	8.81e-05
ENST00000573692	ENSG00000167978	protein_coding	SRRM2	0.558402	0.000674045						ENST00000424445	ENSG00000185250	protein_coding	PPIL6	0.669974	0.000799313
ENST00000507473	ENSG00000249915	protein_coding	PDCD6	0.561683	0.000191789						ENST00000444437	ENSG00000102054	protein_coding	RBBP7	0.670834	0.000807305
ENST00000675871	ENSG00000109654	protein_coding	TRIM2	0.562221	0.00166711						ENST00000250373	ENSG00000100968	protein_coding	NFATC4	0.671099	7.99e-06
ENST00000274853	ENSG00000146112	protein_coding	PPP1R18	0.562844	3.91e-06						ENST00000690244	ENSG00000100345	protein_coding	MYH9	0.672397	3.71e-08
ENST00000451283	ENSG00000100075	protein_coding	SLC25A1	0.567127	2.94e-06						ENST00000237536	ENSG00000149639	protein_coding	SOGA1	0.676665	3.34e-07
ENST00000470531	ENSG00000170004	protein_coding	CHD3	0.569786	2.25e-05						ENST00000680383	ENSG00000064703	protein_coding	DDX20	0.67792	4.78e-05
ENST00000697169	ENSG00000100714	protein_coding	MTHFD1	0.571233	2.62e-09						ENST00000336577	ENSG00000008516	protein_coding	MMP25	0.68202	0.000105452
ENST00000690816	ENSG00000155506	protein_coding	LARP1	0.572531	4.83e-06						ENST00000265854	ENSG00000002822	protein_coding	MAD1L1	0.68308	2.14e-07
ENST00000640055	ENSG00000139174	protein_coding	PRICKLE1	0.57804	0.00159999						ENST00000315264	ENSG00000066735	protein_coding	KIF26A	0.684265	2.36e-07
ENST00000515803	ENSG00000145555	protein_coding	MYO10	0.579635	7.31e-12						ENST00000612342	ENSG00000196152	protein_coding	ZNF79	0.685833	4.82e-06
ENST00000398782	ENSG00000125844	protein_coding	RRBP1	0.580706	7.38e-07						ENST00000586582	ENSG00000167680	protein_coding	SEMA6B	0.688986	2.23e-05
ENST00000556951	ENSG00000080815	protein_coding	PSEN1	0.58178	0.001594						ENST00000545314	ENSG00000162433	protein_coding	AK4	0.692284	4.36e-09
ENST00000306349	ENSG00000168487	protein_coding	BMP1	0.582966	0.0015896						ENST00000675096	ENSG00000112367	protein_coding	FIG4	0.700325	0.000724875
ENST00000408919	ENSG00000131370	protein_coding	SH3BP5	0.583052	0.000963555						ENST00000269392	ENSG00000141577	protein_coding	CEP131	0.705258	1.48e-05
ENST00000683076	ENSG00000047849	protein_coding	MAP4	0.583157	3.71e-05						ENST00000395759	ENSG00000163738	protein_coding	MTHFD2L	0.706331	0.00124161
ENST00000373603	ENSG00000119408	protein_coding	NEK6	0.585756	0.00156974						ENST00000616600	ENSG00000167674	protein_coding	HDGFL2	0.707581	9.64e-11
ENST00000673826	ENSG00000198561	protein_coding	CTNND1	0.587028	0.000180546						ENST00000524228	ENSG00000113645	protein_coding	WWC1	0.721933	9.72e-07
ENST00000556751	ENSG00000183092	protein_coding	BEGAIN	0.587709	0.000233827						ENST00000527365	ENSG00000136002	protein_coding	ARHGEF4	0.724862	0.000717662
ENST00000695091	ENSG00000005810	protein_coding	MYCBP2	0.587804	4.74e-05						ENST00000560949	ENSG00000146373	protein_coding	RNF217	0.725925	4.46e-06
ENST00000644483	ENSG00000116906	protein_coding	GNPAT	0.595574	0.000198806						ENST00000376550	ENSG00000015532	protein_coding	XYLT2	0.730241	6.31e-05
ENST00000646468	ENSG00000112855	protein_coding	HARS2	0.597411	0.00153974						ENST00000557538	ENSG00000100644	protein_coding	HIF1A	0.730834	0.00119134
ENST00000512031	ENSG00000087206	protein_coding	UIMC1	0.598482	0.00152677						ENST00000587129	ENSG00000134779	protein_coding	TPGS2	0.737924	2.23e-05
ENST00000492220	ENSG00000163125	protein_coding	RPRD2	0.598488	0.000210839						ENST00000258991	ENSG00000136478	protein_coding	TEX2	0.738086	0.00120947
ENST00000246043	ENSG00000125844	protein_coding	RRBP1	0.601881	2e-05						ENST00000293349	ENSG00000068137	protein_coding	PLEKHH3	0.738954	0.00117472
ENST00000675922	ENSG00000087053	protein_coding	MTMR2	0.604955	0.00152473						ENST00000461386	ENSG00000126001	protein_coding	CEP250	0.743811	4.11e-06
ENST00000503462	ENSG00000151612	protein_coding	ZNF827	0.609124	7.08e-07						ENST00000477224	ENSG00000164076	protein_coding	CAMKV	0.74859	1.12e-05
ENST00000473380	ENSG00000005302	protein_coding	MSL3	0.612434	0.000115677						ENST00000680715	ENSG00000197102	protein_coding	DYNC1H1	0.750302	4.61e-06
ENST00000254901	ENSG00000132563	protein_coding	REEP2	0.612939	2e-05						ENST00000216181	ENSG00000100345	protein_coding	MYH9	0.75188	4.67e-06
ENST00000691581	ENSG00000169668	transcribed_unprocessed_pseudogene	BCRP2	0.615355	0.000920651						ENST00000358252	ENSG00000149115	protein_coding	TNKS1BP1	0.754273	5.33e-09
ENST00000677389	ENSG00000160789	protein_coding	LMNA	0.623256	6.73e-11						ENST00000644020	ENSG00000109099	protein_coding	PMP22	0.772308	0.00112568
ENST00000699758	ENSG00000122512	protein_coding	PMS2	0.624173	0.00145966						ENST00000425096	ENSG00000126001	protein_coding	CEP250	0.775321	6.88e-05
ENST00000447677	ENSG00000165637	protein_coding	VDAC2	0.625203	0.000131403						ENST00000411829	ENSG00000177595	protein_coding	PIDD1	0.778978	0.00111298
ENST00000392023	ENSG00000160460	protein_coding	SPTBN4	0.625477	0.000148838						ENST00000529997	ENSG00000173898	protein_coding	SPTBN2	0.783893	7.02e-07
ENST00000535335	ENSG00000172059	protein_coding	KLF11	0.626411	0.000153854						ENST00000375541	ENSG00000058453	protein_coding	CROCC	0.801534	2.56e-07
ENST00000680821	ENSG00000129646	protein_coding	QRICH2	0.631904	3.47e-05						ENST00000521166	ENSG00000176853	protein_coding	FAM91A1	0.807624	5.16e-05
ENST00000634840	ENSG00000110395	protein_coding	CBL	0.632029	0.000858972						ENST00000678547	ENSG00000001497	protein_coding	LAS1L	0.811467	0.00105405
ENST00000690384	ENSG00000261824	lncRNA	LINC00662	0.633646	0.00151144						ENST00000491867	ENSG00000168397	protein_coding	ATG4B	0.812277	0.000619099
ENST00000596634	ENSG00000105221	protein_coding	AKT2	0.635592	0.000853042						ENST00000402592	ENSG00000100003	protein_coding	SEC14L2	0.813551	0.000271769
ENST00000472668	ENSG00000107281	protein_coding	NPDC1	0.638143	0.00142003						ENST00000599105	ENSG00000131408	protein_coding	NR1H2	0.818723	3.9e-05
ENST00000341712	ENSG00000133030	protein_coding	MPRIP	0.64126	1.7e-12						ENST00000545871	ENSG00000131831	protein_coding	RAI2	0.821027	0.000589833
ENST00000531253	ENSG00000196535	protein_coding	MYO18A	0.64303	4.54e-14						ENST00000328270	ENSG00000182095	protein_coding	TNRC18	0.833702	9.17e-08
ENST00000436109	ENSG00000137221	protein_coding	TJAP1	0.647011	0.000136096						ENST00000560598	ENSG00000169918	protein_coding	OTUD7A	0.837036	2.34e-06
ENST00000397527	ENSG00000126001	protein_coding	CEP250	0.652686	1.81e-06						ENST00000452447	ENSG00000170004	protein_coding	CHD3	0.84342	3.96e-08
ENST00000395343	ENSG00000101191	protein_coding	DIDO1	0.653618	2.54e-08						ENST00000376970	ENSG00000105357	protein_coding	MYH14	0.844571	1.22e-05
ENST00000369250	ENSG00000151553	protein_coding	FHIP2A	0.660086	0.000130359						ENST00000393695	ENSG00000137497	protein_coding	NUMA1	0.845137	2.64e-08
ENST00000579520	ENSG00000169689	protein_coding	CENPX	0.660562	9.82e-06						ENST00000646411	ENSG00000048707	protein_coding	VPS13D	0.848598	6.29e-07
ENST00000503788	ENSG00000145495	protein_coding	MARCHF6	0.664407	8.81e-05						ENST00000396840	ENSG00000010295	protein_coding	IFFO1	0.854061	2.22e-05
ENST00000424445	ENSG00000185250	protein_coding	PPIL6	0.669974	0.000799313						ENST00000692270	ENSG00000146282	protein_coding	RARS2	0.856485	4.16e-05
ENST00000444437	ENSG00000102054	protein_coding	RBBP7	0.670834	0.000807305						ENST00000448940	ENSG00000143776	protein_coding	CDC42BPA	0.858447	1.48e-07
ENST00000250373	ENSG00000100968	protein_coding	NFATC4	0.671099	7.99e-06						ENST00000555064	ENSG00000185442	protein_coding	FAM174B	0.859177	0.000579491
ENST00000690244	ENSG00000100345	protein_coding	MYH9	0.672397	3.71e-08						ENST00000680695	ENSG00000143740	protein_coding	SNAP47	0.863997	0.000554338
ENST00000237536	ENSG00000149639	protein_coding	SOGA1	0.676665	3.34e-07						ENST00000454422	ENSG00000107816	protein_coding	LZTS2	0.868528	2.33e-07
ENST00000680383	ENSG00000064703	protein_coding	DDX20	0.67792	4.78e-05						ENST00000700499	ENSG00000141279	protein_coding	NPEPPS	0.872516	4.37e-09
ENST00000336577	ENSG00000008516	protein_coding	MMP25	0.68202	0.000105452						ENST00000503651	ENSG00000112992	protein_coding	NNT	0.873411	0.000575545
ENST00000265854	ENSG00000002822	protein_coding	MAD1L1	0.68308	2.14e-07						ENST00000466670	ENSG00000184436	protein_coding	THAP7	0.873821	0.000539964
ENST00000315264	ENSG00000066735	protein_coding	KIF26A	0.684265	2.36e-07						ENST00000612501	ENSG00000108819	protein_coding	PPP1R9B	0.874991	6.75e-11
ENST00000612342	ENSG00000196152	protein_coding	ZNF79	0.685833	4.82e-06						ENST00000627109	ENSG00000044115	protein_coding	CTNNA1	0.880156	1.37e-05
ENST00000586582	ENSG00000167680	protein_coding	SEMA6B	0.688986	2.23e-05						ENST00000471924	ENSG00000101901	protein_coding	ALG13	0.89416	0.000523506
ENST00000545314	ENSG00000162433	protein_coding	AK4	0.692284	4.36e-09						ENST00000259711	ENSG00000137177	protein_coding	KIF13A	0.896622	1.87e-06
ENST00000675096	ENSG00000112367	protein_coding	FIG4	0.700325	0.000724875						ENST00000317350	ENSG00000170525	protein_coding	PFKFB3	0.915705	0.000533521
ENST00000269392	ENSG00000141577	protein_coding	CEP131	0.705258	1.48e-05						ENST00000430969	ENSG00000182095	protein_coding	TNRC18	0.920924	4.5e-12
ENST00000395759	ENSG00000163738	protein_coding	MTHFD2L	0.706331	0.00124161						ENST00000542596	ENSG00000186635	protein_coding	ARAP1	0.92327	1.39e-05
ENST00000643545	ENSG00000285219	lncRNA	HULC	0.70674	0.000979592						ENST00000289528	ENSG00000158552	protein_coding	ZFAND2B	0.937011	0.000543275
ENST00000616600	ENSG00000167674	protein_coding	HDGFL2	0.707581	9.64e-11						ENST00000422671	ENSG00000126001	protein_coding	CEP250	0.939556	2.4e-07
ENST00000524228	ENSG00000113645	protein_coding	WWC1	0.721933	9.72e-07						ENST00000674462	ENSG00000244754	protein_coding	N4BP2L2	0.946604	0.000899714
ENST00000527365	ENSG00000136002	protein_coding	ARHGEF4	0.724862	0.000717662						ENST00000584436	ENSG00000266074	protein_coding	BAHCC1	0.972398	9.52e-19
ENST00000560949	ENSG00000146373	protein_coding	RNF217	0.725925	4.46e-06						ENST00000676938	ENSG00000075413	protein_coding	MARK3	0.978821	0.000867793
ENST00000376550	ENSG00000015532	protein_coding	XYLT2	0.730241	6.31e-05						ENST00000448254	ENSG00000101181	protein_coding	MTG2	0.980331	2.78e-06
ENST00000557538	ENSG00000100644	protein_coding	HIF1A	0.730834	0.00119134						ENST00000615665	ENSG00000145687	protein_coding	SSBP2	0.99307	0.000830587
ENST00000587129	ENSG00000134779	protein_coding	TPGS2	0.737924	2.23e-05						ENST00000684377	ENSG00000134769	protein_coding	DTNA	1.00598	0.000450597
ENST00000258991	ENSG00000136478	protein_coding	TEX2	0.738086	0.00120947						ENST00000675495	ENSG00000087053	protein_coding	MTMR2	1.01882	0.000799806
ENST00000293349	ENSG00000068137	protein_coding	PLEKHH3	0.738954	0.00117472						ENST00000425460	ENSG00000105357	protein_coding	MYH14	1.02079	1.32e-08
ENST00000461386	ENSG00000126001	protein_coding	CEP250	0.743811	4.11e-06						ENST00000678092	ENSG00000164733	protein_coding	CTSB	1.02191	0.000787951
ENST00000477224	ENSG00000164076	protein_coding	CAMKV	0.74859	1.12e-05						ENST00000378017	ENSG00000170873	protein_coding	MTSS1	1.02237	0.000799942
ENST00000680715	ENSG00000197102	protein_coding	DYNC1H1	0.750302	4.61e-06						ENST00000541973	ENSG00000175582	protein_coding	RAB6A	1.0265	1.16e-06
ENST00000216181	ENSG00000100345	protein_coding	MYH9	0.75188	4.67e-06						ENST00000503088	ENSG00000113594	protein_coding	LIFR	1.03682	1.07e-05
ENST00000358252	ENSG00000149115	protein_coding	TNKS1BP1	0.754273	5.33e-09						ENST00000173898	ENSG00000067445	protein_coding	TRO	1.03981	1.32e-09
ENST00000644020	ENSG00000109099	protein_coding	PMP22	0.772308	0.00112568						ENST00000426523	ENSG00000186635	protein_coding	ARAP1	1.04539	0.00079344
ENST00000425096	ENSG00000126001	protein_coding	CEP250	0.775321	6.88e-05						ENST00000593925	ENSG00000083812	protein_coding	ZNF324	1.04787	0.000444441
ENST00000411829	ENSG00000177595	protein_coding	PIDD1	0.778978	0.00111298						ENST00000354831	ENSG00000078618	protein_coding	NRDC	1.04821	3.56e-06
ENST00000529997	ENSG00000173898	protein_coding	SPTBN2	0.783893	7.02e-07						ENST00000646209	ENSG00000151090	protein_coding	THRB	1.05436	5.11e-06
ENST00000689458	ENSG00000106610	transcribed_unprocessed_pseudogene	STAG3L4	0.794778	6.79e-05						ENST00000396432	ENSG00000107863	protein_coding	ARHGAP21	1.05886	2.56e-06
ENST00000467796	ENSG00000184319	transcribed_unprocessed_pseudogene	RPL23AP82	0.797441	6.25e-05						ENST00000306560	ENSG00000103044	protein_coding	HAS3	1.06157	0.000745119
ENST00000375541	ENSG00000058453	protein_coding	CROCC	0.801534	2.56e-07						ENST00000523306	ENSG00000106290	protein_coding	TAF6	1.0643	0.000740973
ENST00000521166	ENSG00000176853	protein_coding	FAM91A1	0.807624	5.16e-05						ENST00000423239	ENSG00000056586	protein_coding	RC3H2	1.07285	1.31e-10
ENST00000678547	ENSG00000001497	protein_coding	LAS1L	0.811467	0.00105405						ENST00000659732	ENSG00000154358	protein_coding	OBSCN	1.08092	0.000426459
ENST00000491867	ENSG00000168397	protein_coding	ATG4B	0.812277	0.000619099						ENST00000612738	ENSG00000198625	protein_coding	MDM4	1.08572	0.000726952
ENST00000402592	ENSG00000100003	protein_coding	SEC14L2	0.813551	0.000271769						ENST00000372935	ENSG00000188917	protein_coding	TRMT2B	1.0974	7.07e-07
ENST00000599105	ENSG00000131408	protein_coding	NR1H2	0.818723	3.9e-05						ENST00000352903	ENSG00000151575	protein_coding	TEX9	1.11969	0.000700382
ENST00000545871	ENSG00000131831	protein_coding	RAI2	0.821027	0.000589833						ENST00000289734	ENSG00000029534	protein_coding	ANK1	1.12488	5.11e-06
ENST00000328270	ENSG00000182095	protein_coding	TNRC18	0.833702	9.17e-08						ENST00000435794	ENSG00000131503	protein_coding	ANKHD1	1.14448	0.000681506
ENST00000523506	ENSG00000170919	lncRNA	TPT1-AS1	0.836958	0.000638696						ENST00000277551	ENSG00000148408	protein_coding	CACNA1B	1.16846	5.26e-06
ENST00000560598	ENSG00000169918	protein_coding	OTUD7A	0.837036	2.34e-06						ENST00000477294	ENSG00000132768	protein_coding	DPH2	1.1732	0.000358678
ENST00000452447	ENSG00000170004	protein_coding	CHD3	0.84342	3.96e-08						ENST00000649943	ENSG00000119139	protein_coding	TJP2	1.18117	0.000653674
ENST00000376970	ENSG00000105357	protein_coding	MYH14	0.844571	1.22e-05						ENST00000511071	ENSG00000159733	protein_coding	ZFYVE28	1.18378	0.000365497
ENST00000393695	ENSG00000137497	protein_coding	NUMA1	0.845137	2.64e-08						ENST00000611957	ENSG00000167110	protein_coding	GOLGA2	1.19978	7.33e-10
ENST00000646411	ENSG00000048707	protein_coding	VPS13D	0.848598	6.29e-07						ENST00000284548	ENSG00000154358	protein_coding	OBSCN	1.21229	3.18e-10
ENST00000396840	ENSG00000010295	protein_coding	IFFO1	0.854061	2.22e-05						ENST00000347699	ENSG00000071054	protein_coding	MAP4K4	1.21537	1.7e-07
ENST00000692270	ENSG00000146282	protein_coding	RARS2	0.856485	4.16e-05						ENST00000285420	ENSG00000155100	protein_coding	OTUD6B	1.22232	9.68e-05
ENST00000448940	ENSG00000143776	protein_coding	CDC42BPA	0.858447	1.48e-07						ENST00000569690	ENSG00000184110	protein_coding	EIF3C	1.23291	0.000619949
ENST00000555064	ENSG00000185442	protein_coding	FAM174B	0.859177	0.000579491						ENST00000472284	ENSG00000196730	protein_coding	DAPK1	1.23994	6.17e-06
ENST00000680695	ENSG00000143740	protein_coding	SNAP47	0.863997	0.000554338						ENST00000676551	ENSG00000183735	protein_coding	TBK1	1.26547	0.000601463
ENST00000454422	ENSG00000107816	protein_coding	LZTS2	0.868528	2.33e-07						ENST00000545482	ENSG00000097021	protein_coding	ACOT7	1.34104	9.5e-06
ENST00000700499	ENSG00000141279	protein_coding	NPEPPS	0.872516	4.37e-09						ENST00000648918	ENSG00000005302	protein_coding	MSL3	1.37166	0.000534077
ENST00000503651	ENSG00000112992	protein_coding	NNT	0.873411	0.000575545						ENST00000412742	ENSG00000117602	protein_coding	RCAN3	1.42064	0.000275308
ENST00000466670	ENSG00000184436	protein_coding	THAP7	0.873821	0.000539964						ENST00000437775	ENSG00000106077	protein_coding	ABHD11	1.42389	0.000512305
ENST00000612501	ENSG00000108819	protein_coding	PPP1R9B	0.874991	6.75e-11						ENST00000540540	ENSG00000166682	protein_coding	TMPRSS5	1.42676	0.000290833
ENST00000627109	ENSG00000044115	protein_coding	CTNNA1	0.880156	1.37e-05						ENST00000523904	ENSG00000064313	protein_coding	TAF2	1.433	0.000504707
ENST00000471924	ENSG00000101901	protein_coding	ALG13	0.89416	0.000523506						ENST00000692283	ENSG00000132600	protein_coding	PRMT7	1.4596	3.42e-05
ENST00000259711	ENSG00000137177	protein_coding	KIF13A	0.896622	1.87e-06						ENST00000676936	ENSG00000168615	protein_coding	ADAM9	1.49826	0.000255798
ENST00000317350	ENSG00000170525	protein_coding	PFKFB3	0.915705	0.000533521						ENST00000699312	ENSG00000162434	protein_coding	JAK1	1.50228	3.78e-08
ENST00000660608	ENSG00000232931	lncRNA	LINC00342	0.919504	0.000619236						ENST00000696385	ENSG00000141349	protein_coding	G6PC3	1.50671	0.000476705
ENST00000430969	ENSG00000182095	protein_coding	TNRC18	0.920924	4.5e-12						ENST00000696395	ENSG00000115392	protein_coding	FANCL	1.51435	0.000473213
ENST00000542596	ENSG00000186635	protein_coding	ARAP1	0.92327	1.39e-05						ENST00000679226	ENSG00000104218	protein_coding	CSPP1	1.55423	0.000240669
ENST00000289528	ENSG00000158552	protein_coding	ZFAND2B	0.937011	0.000543275						ENST00000699925	ENSG00000188994	protein_coding	ZNF292	1.68111	0.000409147
ENST00000422671	ENSG00000126001	protein_coding	CEP250	0.939556	2.4e-07						ENST00000689948	ENSG00000120699	protein_coding	EXOSC8	1.68523	6.57e-05
ENST00000674462	ENSG00000244754	protein_coding	N4BP2L2	0.946604	0.000899714						ENST00000394728	ENSG00000138780	protein_coding	GSTCD	1.6864	0.000404787
ENST00000584436	ENSG00000266074	protein_coding	BAHCC1	0.972398	9.52e-19						ENST00000676907	ENSG00000143801	protein_coding	PSEN2	1.69544	0.000216989
ENST00000676938	ENSG00000075413	protein_coding	MARK3	0.978821	0.000867793						ENST00000687607	ENSG00000107669	protein_coding	ATE1	1.71874	0.000209729
ENST00000448254	ENSG00000101181	protein_coding	MTG2	0.980331	2.78e-06						ENST00000598965	ENSG00000105722	protein_coding	ERF	1.73314	0.000207224
ENST00000615665	ENSG00000145687	protein_coding	SSBP2	0.99307	0.000830587						ENST00000598697	ENSG00000130529	protein_coding	TRPM4	1.75952	0.000198516
ENST00000684377	ENSG00000134769	protein_coding	DTNA	1.00598	0.000450597						ENST00000565832	ENSG00000177200	protein_coding	CHD9	1.96087	3.79e-07
ENST00000675495	ENSG00000087053	protein_coding	MTMR2	1.01882	0.000799806						ENST00000698597	ENSG00000136631	protein_coding	VPS45	2.02925	0.000157627
ENST00000425460	ENSG00000105357	protein_coding	MYH14	1.02079	1.32e-08						ENST00000617970	ENSG00000268350	protein_coding	FAM156A	2.06909	0.000170149
ENST00000678092	ENSG00000164733	protein_coding	CTSB	1.02191	0.000787951						ENST00000623241	ENSG00000160781	protein_coding	PAQR6	2.07572	0.000122298
ENST00000378017	ENSG00000170873	protein_coding	MTSS1	1.02237	0.000799942						ENST00000381879	ENSG00000168781	protein_coding	PPIP5K1	2.07834	1.81e-12
ENST00000541973	ENSG00000175582	protein_coding	RAB6A	1.0265	1.16e-06						ENST00000674579	ENSG00000117569	protein_coding	PTBP2	2.1047	0.000199403
ENST00000503088	ENSG00000113594	protein_coding	LIFR	1.03682	1.07e-05						ENST00000648480	ENSG00000170989	protein_coding	S1PR1	2.13909	0.000145493
ENST00000173898	ENSG00000067445	protein_coding	TRO	1.03981	1.32e-09						ENST00000490113	ENSG00000135002	protein_coding	RFK	2.35723	0.000124924
ENST00000426523	ENSG00000186635	protein_coding	ARAP1	1.04539	0.00079344						ENST00000455111	ENSG00000063660	protein_coding	GPC1	2.40813	0.000109592
ENST00000593925	ENSG00000083812	protein_coding	ZNF324	1.04787	0.000444441						ENST00000686001	ENSG00000177030	protein_coding	DEAF1	2.66235	0.000104284
ENST00000354831	ENSG00000078618	protein_coding	NRDC	1.04821	3.56e-06						ENST00000449651	ENSG00000163297	protein_coding	ANTXR2	2.68048	0.000106569
ENST00000646209	ENSG00000151090	protein_coding	THRB	1.05436	5.11e-06						ENST00000530165	ENSG00000254986	protein_coding	DPP3	2.77699	9.88e-05
ENST00000396432	ENSG00000107863	protein_coding	ARHGAP21	1.05886	2.56e-06						ENST00000638257	ENSG00000204271	protein_coding	SPIN3	2.81033	9.42e-05
ENST00000306560	ENSG00000103044	protein_coding	HAS3	1.06157	0.000745119						ENST00000628926	ENSG00000138669	protein_coding	PRKG2	2.87814	8.81e-05
ENST00000523306	ENSG00000106290	protein_coding	TAF6	1.0643	0.000740973						ENST00000496913	ENSG00000138162	protein_coding	TACC2	2.9081	6.74e-05
ENST00000423239	ENSG00000056586	protein_coding	RC3H2	1.07285	1.31e-10						ENST00000545204	ENSG00000135679	protein_coding	MDM2	2.99311	9.31e-05
ENST00000659732	ENSG00000154358	protein_coding	OBSCN	1.08092	0.000426459						ENST00000550161	ENSG00000134291	protein_coding	TMEM106C	3.0578	0.000100785
ENST00000612738	ENSG00000198625	protein_coding	MDM4	1.08572	0.000726952						ENST00000423994	ENSG00000007402	protein_coding	CACNA2D2	3.07666	8.29e-05
ENST00000372935	ENSG00000188917	protein_coding	TRMT2B	1.0974	7.07e-07						ENST00000680674	ENSG00000186868	protein_coding	MAPT	3.27514	6.62e-05
ENST00000352903	ENSG00000151575	protein_coding	TEX9	1.11969	0.000700382						ENST00000460569	ENSG00000151461	protein_coding	UPF2	3.30068	7.48e-05
ENST00000289734	ENSG00000029534	protein_coding	ANK1	1.12488	5.11e-06						ENST00000510267	ENSG00000168884	protein_coding	TNIP2	3.64545	5.41e-05
ENST00000435794	ENSG00000131503	protein_coding	ANKHD1	1.14448	0.000681506						ENST00000445108	ENSG00000032219	protein_coding	ARID4A	3.68288	4.88e-05
ENST00000499670	ENSG00000246731	lncRNA	MGC16275	1.15047	0.000284553						ENST00000427365	ENSG00000067829	protein_coding	IDH3G	3.83426	5.07e-05
ENST00000277551	ENSG00000148408	protein_coding	CACNA1B	1.16846	5.26e-06						ENST00000271411	ENSG00000143190	protein_coding	POU2F1	3.8474	2.47e-05
ENST00000477294	ENSG00000132768	protein_coding	DPH2	1.1732	0.000358678						ENST00000690617	ENSG00000163913	protein_coding	IFT122	3.94923	4.5e-05
ENST00000649943	ENSG00000119139	protein_coding	TJP2	1.18117	0.000653674						ENST00000699146	ENSG00000107521	protein_coding	HPS1	4.06916	4.12e-05
ENST00000511071	ENSG00000159733	protein_coding	ZFYVE28	1.18378	0.000365497						ENST00000690623	ENSG00000125835	protein_coding	SNRPB	4.18946	5.85e-05
ENST00000611957	ENSG00000167110	protein_coding	GOLGA2	1.19978	7.33e-10						ENST00000486334	ENSG00000064225	protein_coding	ST3GAL6	4.36929	3.97e-05
ENST00000284548	ENSG00000154358	protein_coding	OBSCN	1.21229	3.18e-10						ENST00000471511	ENSG00000101413	protein_coding	RPRD1B	4.82228	2.33e-05
ENST00000347699	ENSG00000071054	protein_coding	MAP4K4	1.21537	1.7e-07						ENST00000675520	ENSG00000116198	protein_coding	CEP104	4.82331	2.55e-05
ENST00000285420	ENSG00000155100	protein_coding	OTUD6B	1.22232	9.68e-05						ENST00000569745	ENSG00000166946	protein_coding	CCNDBP1	4.88581	2.08e-05
ENST00000569690	ENSG00000184110	protein_coding	EIF3C	1.23291	0.000619949						ENST00000550253	ENSG00000106799	protein_coding	TGFBR1	5.09246	2.34e-06
ENST00000472284	ENSG00000196730	protein_coding	DAPK1	1.23994	6.17e-06						ENST00000699008	ENSG00000112851	protein_coding	ERBIN	5.10197	2.62e-06
ENST00000676551	ENSG00000183735	protein_coding	TBK1	1.26547	0.000601463						ENST00000602131	ENSG00000105223	protein_coding	PLD3	5.19679	1.97e-05
ENST00000692421	ENSG00000167747	transcribed_unitary_pseudogene	C19orf48	1.33768	0.000552311						ENST00000608478	ENSG00000138685	protein_coding	FGF2	5.2024	3.19e-06
ENST00000545482	ENSG00000097021	protein_coding	ACOT7	1.34104	9.5e-06						ENST00000683817	ENSG00000196305	protein_coding	IARS1	5.22889	4.24e-05
ENST00000648918	ENSG00000005302	protein_coding	MSL3	1.37166	0.000534077						ENST00000692295	ENSG00000127838	protein_coding	PNKD	5.26961	9.43e-06
ENST00000412742	ENSG00000117602	protein_coding	RCAN3	1.42064	0.000275308						ENST00000676001	ENSG00000140090	protein_coding	SLC24A4	5.33374	1.39e-05
ENST00000437775	ENSG00000106077	protein_coding	ABHD11	1.42389	0.000512305						ENST00000557580	ENSG00000165533	protein_coding	TTC8	5.47774	1.84e-05
ENST00000314957	ENSG00000177738	lncRNA	ANXA2R-OT1	1.42582	0.000137302						ENST00000332305	ENSG00000162458	protein_coding	FBLIM1	5.4818	1.8e-05
ENST00000540540	ENSG00000166682	protein_coding	TMPRSS5	1.42676	0.000290833						ENST00000392996	ENSG00000109906	protein_coding	ZBTB16	5.65156	1.48e-05
ENST00000523904	ENSG00000064313	protein_coding	TAF2	1.433	0.000504707						ENST00000678830	ENSG00000147140	protein_coding	NONO	5.85935	1.38e-05
ENST00000667893	ENSG00000234456	lncRNA	MAGI2-AS3	1.45171	0.000504641						ENST00000320591	ENSG00000139200	protein_coding	PIANP	6.01554	2.87e-06
ENST00000692283	ENSG00000132600	protein_coding	PRMT7	1.4596	3.42e-05						ENST00000431593	ENSG00000168890	protein_coding	TMEM150A	6.12249	9.71e-06
ENST00000676936	ENSG00000168615	protein_coding	ADAM9	1.49826	0.000255798						ENST00000650739	ENSG00000163932	protein_coding	PRKCD	6.16324	5.27e-06
ENST00000699312	ENSG00000162434	protein_coding	JAK1	1.50228	3.78e-08						ENST00000699315	ENSG00000151694	protein_coding	ADAM17	6.44185	6.03e-06
ENST00000696385	ENSG00000141349	protein_coding	G6PC3	1.50671	0.000476705						ENST00000672841	ENSG00000169126	protein_coding	ODAD2	6.52326	2.05e-05
ENST00000696395	ENSG00000115392	protein_coding	FANCL	1.51435	0.000473213						ENST00000622017	ENSG00000067445	protein_coding	TRO	6.71915	2.26e-06
ENST00000679226	ENSG00000104218	protein_coding	CSPP1	1.55423	0.000240669						ENST00000670074	ENSG00000198690	protein_coding	FAN1	6.75027	1e-10
ENST00000699925	ENSG00000188994	protein_coding	ZNF292	1.68111	0.000409147						ENST00000535191	ENSG00000114904	protein_coding	NEK4	6.77392	1.33e-08
ENST00000689948	ENSG00000120699	protein_coding	EXOSC8	1.68523	6.57e-05						ENST00000461992	ENSG00000196642	protein_coding	RABL6	6.78046	1.18e-05
ENST00000394728	ENSG00000138780	protein_coding	GSTCD	1.6864	0.000404787						ENST00000678367	ENSG00000135047	protein_coding	CTSL	6.83227	3.56e-09
ENST00000676907	ENSG00000143801	protein_coding	PSEN2	1.69544	0.000216989						ENST00000506289	ENSG00000113108	protein_coding	APBB3	6.86675	1.1e-06
ENST00000687607	ENSG00000107669	protein_coding	ATE1	1.71874	0.000209729						ENST00000683393	ENSG00000119772	protein_coding	DNMT3A	6.92594	2.68e-06
ENST00000598965	ENSG00000105722	protein_coding	ERF	1.73314	0.000207224						ENST00000559127	ENSG00000137806	protein_coding	NDUFAF1	7.13353	1.13e-06
ENST00000598697	ENSG00000130529	protein_coding	TRPM4	1.75952	0.000198516						ENST00000398645	ENSG00000173120	protein_coding	KDM2A	7.13595	9.72e-07
ENST00000565832	ENSG00000177200	protein_coding	CHD9	1.96087	3.79e-07						ENST00000527043	ENSG00000173227	protein_coding	SYT12	7.15054	2.95e-06
ENST00000698597	ENSG00000136631	protein_coding	VPS45	2.02925	0.000157627						ENST00000498644	ENSG00000182979	protein_coding	MTA1	7.19218	5.16e-07
ENST00000617970	ENSG00000268350	protein_coding	FAM156A	2.06909	0.000170149						ENST00000509743	ENSG00000145687	protein_coding	SSBP2	7.20408	3.23e-07
ENST00000623241	ENSG00000160781	protein_coding	PAQR6	2.07572	0.000122298						ENST00000479829	ENSG00000008838	protein_coding	MED24	7.22057	5.01e-06
ENST00000381879	ENSG00000168781	protein_coding	PPIP5K1	2.07834	1.81e-12						ENST00000409311	ENSG00000169679	protein_coding	BUB1	7.30159	5.69e-07
ENST00000674579	ENSG00000117569	protein_coding	PTBP2	2.1047	0.000199403						ENST00000532207	ENSG00000117054	protein_coding	ACADM	7.3085	6.33e-07
ENST00000667251	ENSG00000253230	lncRNA	MIR124-1HG	2.10956	0.000195134						ENST00000682449	ENSG00000125124	protein_coding	BBS2	7.33845	4.71e-07
ENST00000648480	ENSG00000170989	protein_coding	S1PR1	2.13909	0.000145493						ENST00000683270	ENSG00000151835	protein_coding	SACS	7.37098	1.19e-09
ENST00000685276	ENSG00000228623	transcribed_unprocessed_pseudogene	ZNF883	2.21613	0.000169379						ENST00000512098	ENSG00000145687	protein_coding	SSBP2	7.40703	7.32e-07
ENST00000655847	ENSG00000203875	lncRNA	SNHG5	2.29028	0.000135302						ENST00000443408	ENSG00000159200	protein_coding	RCAN1	7.42141	1.02e-06
ENST00000490113	ENSG00000135002	protein_coding	RFK	2.35723	0.000124924						ENST00000271751	ENSG00000143473	protein_coding	KCNH1	7.45421	2.32e-07
ENST00000455111	ENSG00000063660	protein_coding	GPC1	2.40813	0.000109592						ENST00000634963	ENSG00000165476	protein_coding	REEP3	7.46628	7.54e-08
ENST00000686001	ENSG00000177030	protein_coding	DEAF1	2.66235	0.000104284						ENST00000397267	ENSG00000092096	protein_coding	SLC22A17	7.50251	4.16e-08
ENST00000449651	ENSG00000163297	protein_coding	ANTXR2	2.68048	0.000106569						ENST00000370470	ENSG00000102081	protein_coding	FMR1	7.50845	1.15e-06
ENST00000530165	ENSG00000254986	protein_coding	DPP3	2.77699	9.88e-05						ENST00000544970	ENSG00000121350	protein_coding	PYROXD1	7.55884	7.21e-07
ENST00000638257	ENSG00000204271	protein_coding	SPIN3	2.81033	9.42e-05						ENST00000679360	ENSG00000188906	protein_coding	LRRK2	7.6982	5.6e-08
ENST00000628926	ENSG00000138669	protein_coding	PRKG2	2.87814	8.81e-05						ENST00000531364	ENSG00000172893	protein_coding	DHCR7	7.73437	1.57e-07
ENST00000496913	ENSG00000138162	protein_coding	TACC2	2.9081	6.74e-05						ENST00000583694	ENSG00000139132	protein_coding	FGD4	7.75581	1.16e-06
ENST00000545204	ENSG00000135679	protein_coding	MDM2	2.99311	9.31e-05						ENST00000575158	ENSG00000197879	protein_coding	MYO1C	7.78631	2.08e-08
ENST00000550161	ENSG00000134291	protein_coding	TMEM106C	3.0578	0.000100785						ENST00000320389	ENSG00000130294	protein_coding	KIF1A	7.84178	3.46e-09
ENST00000423994	ENSG00000007402	protein_coding	CACNA2D2	3.07666	8.29e-05						ENST00000682748	ENSG00000182150	protein_coding	ERCC6L2	7.87886	1.9e-07
ENST00000680674	ENSG00000186868	protein_coding	MAPT	3.27514	6.62e-05						ENST00000369040	ENSG00000107669	protein_coding	ATE1	7.90398	7.89e-09
ENST00000460569	ENSG00000151461	protein_coding	UPF2	3.30068	7.48e-05						ENST00000673944	ENSG00000197653	protein_coding	DNAH10	7.92257	2.49e-07
ENST00000690966	ENSG00000185684	transcribed_unprocessed_pseudogene	EP400P1	3.37594	1.66e-10						ENST00000652041	ENSG00000134007	protein_coding	ADAM20	7.92331	2.22e-09
ENST00000510267	ENSG00000168884	protein_coding	TNIP2	3.64545	5.41e-05						ENST00000675857	ENSG00000156709	protein_coding	AIFM1	7.92684	1.38e-07
ENST00000445108	ENSG00000032219	protein_coding	ARID4A	3.68288	4.88e-05						ENST00000447436	ENSG00000164062	protein_coding	APEH	7.9365	1.49e-07
ENST00000427365	ENSG00000067829	protein_coding	IDH3G	3.83426	5.07e-05						ENST00000636891	ENSG00000157184	protein_coding	CPT2	7.95863	1.54e-09
ENST00000271411	ENSG00000143190	protein_coding	POU2F1	3.8474	2.47e-05						ENST00000644681	ENSG00000127990	protein_coding	SGCE	7.98212	8.04e-09
ENST00000669815	ENSG00000253552	lncRNA	HOXA-AS2	3.85609	4.61e-05						ENST00000676374	ENSG00000109654	protein_coding	TRIM2	7.98992	7.2e-08
ENST00000690617	ENSG00000163913	protein_coding	IFT122	3.94923	4.5e-05						ENST00000685380	ENSG00000107104	protein_coding	KANK1	8.00305	1.68e-07
ENST00000699146	ENSG00000107521	protein_coding	HPS1	4.06916	4.12e-05						ENST00000554439	ENSG00000185246	protein_coding	PRPF39	8.00452	1.07e-08
ENST00000690623	ENSG00000125835	protein_coding	SNRPB	4.18946	5.85e-05						ENST00000681491	ENSG00000105835	protein_coding	NAMPT	8.03994	1.37e-09
ENST00000486334	ENSG00000064225	protein_coding	ST3GAL6	4.36929	3.97e-05						ENST00000661047	ENSG00000182150	protein_coding	ERCC6L2	8.05064	4.16e-09
ENST00000688061	ENSG00000228065	lncRNA	LINC01515	4.67788	3.85e-05						ENST00000646848	ENSG00000284770	protein_coding	TBCE	8.06157	8.5e-10
ENST00000471511	ENSG00000101413	protein_coding	RPRD1B	4.82228	2.33e-05						ENST00000683843	ENSG00000147234	protein_coding	FRMPD3	8.0924	1.54e-08
ENST00000675520	ENSG00000116198	protein_coding	CEP104	4.82331	2.55e-05						ENST00000699683	ENSG00000092330	protein_coding	TINF2	8.1039	9.13e-09
ENST00000569745	ENSG00000166946	protein_coding	CCNDBP1	4.88581	2.08e-05						ENST00000691638	ENSG00000188766	protein_coding	SPRED3	8.12875	1.71e-09
ENST00000550253	ENSG00000106799	protein_coding	TGFBR1	5.09246	2.34e-06						ENST00000678854	ENSG00000145907	protein_coding	G3BP1	8.16811	1.95e-08
ENST00000699008	ENSG00000112851	protein_coding	ERBIN	5.10197	2.62e-06						ENST00000370713	ENSG00000117114	protein_coding	ADGRL2	8.38553	5.3e-08
ENST00000602131	ENSG00000105223	protein_coding	PLD3	5.19679	1.97e-05						ENST00000680078	ENSG00000130340	protein_coding	SNX9	8.45786	2.56e-06
ENST00000608478	ENSG00000138685	protein_coding	FGF2	5.2024	3.19e-06						ENST00000700503	ENSG00000132964	protein_coding	CDK8	8.4871	7.5e-10
ENST00000683817	ENSG00000196305	protein_coding	IARS1	5.22889	4.24e-05						ENST00000679822	ENSG00000079482	protein_coding	OPHN1	8.50356	7.38e-08
ENST00000692295	ENSG00000127838	protein_coding	PNKD	5.26961	9.43e-06						ENST00000684399	ENSG00000130714	protein_coding	POMT1	8.50795	7.74e-10
ENST00000676001	ENSG00000140090	protein_coding	SLC24A4	5.33374	1.39e-05						ENST00000248420	ENSG00000105298	protein_coding	CACTIN	8.54259	1.91e-11
ENST00000652936	ENSG00000241472	lncRNA	PTPRG-AS1	5.37471	2.16e-05						ENST00000683525	ENSG00000008277	protein_coding	ADAM22	8.76344	5.06e-08
ENST00000557580	ENSG00000165533	protein_coding	TTC8	5.47774	1.84e-05						ENST00000334267	ENSG00000187240	protein_coding	DYNC2H1	8.7903	1.93e-09
ENST00000332305	ENSG00000162458	protein_coding	FBLIM1	5.4818	1.8e-05						ENST00000216350	ENSG00000100462	protein_coding	PRMT5	8.89057	1.34e-10
ENST00000392996	ENSG00000109906	protein_coding	ZBTB16	5.65156	1.48e-05						ENST00000399848	ENSG00000168675	protein_coding	LDLRAD4	8.9512	3.87e-11
ENST00000678830	ENSG00000147140	protein_coding	NONO	5.85935	1.38e-05						ENST00000508794	ENSG00000249437	protein_coding	NAIP	9.03699	1.2e-11
ENST00000654098	ENSG00000261824	lncRNA	LINC00662	5.97082	1.07e-05						ENST00000697899	ENSG00000138375	protein_coding	SMARCAL1	9.04296	8.4e-10
ENST00000320591	ENSG00000139200	protein_coding	PIANP	6.01554	2.87e-06						ENST00000397606	ENSG00000153707	protein_coding	PTPRD	9.10765	7.14e-13
ENST00000431593	ENSG00000168890	protein_coding	TMEM150A	6.12249	9.71e-06						ENST00000692912	ENSG00000172046	protein_coding	USP19	9.28117	5.7e-11
ENST00000650739	ENSG00000163932	protein_coding	PRKCD	6.16324	5.27e-06						ENST00000465503	ENSG00000109689	protein_coding	STIM2	9.31569	9.21e-11
ENST00000699315	ENSG00000151694	protein_coding	ADAM17	6.44185	6.03e-06						ENST00000453394	ENSG00000113522	protein_coding	RAD50	9.32085	7.18e-14
ENST00000672841	ENSG00000169126	protein_coding	ODAD2	6.52326	2.05e-05						ENST00000677247	ENSG00000107862	protein_coding	GBF1	9.32199	9.91e-13
ENST00000622017	ENSG00000067445	protein_coding	TRO	6.71915	2.26e-06						ENST00000402625	ENSG00000157214	protein_coding	STEAP2	9.33763	1.07e-13
ENST00000657424	ENSG00000250337	lncRNA	PURPL	6.74176	2.15e-06						ENST00000513437	ENSG00000061918	protein_coding	GUCY1B1	9.37723	1.7e-09
ENST00000670074	ENSG00000198690	protein_coding	FAN1	6.75027	1e-10						ENST00000683060	ENSG00000130640	protein_coding	TUBGCP2	9.40291	4.48e-10
ENST00000535191	ENSG00000114904	protein_coding	NEK4	6.77392	1.33e-08						ENST00000681878	ENSG00000105835	protein_coding	NAMPT	9.51548	1.28e-14
ENST00000461992	ENSG00000196642	protein_coding	RABL6	6.78046	1.18e-05						ENST00000628433	ENSG00000102780	protein_coding	DGKH	9.78778	5.35e-13
ENST00000668073	ENSG00000257698	lncRNA	GIHCG	6.78559	2.66e-06						ENST00000261441	ENSG00000081019	protein_coding	RSBN1	10.385	1.04e-14
ENST00000678367	ENSG00000135047	protein_coding	CTSL	6.83227	3.56e-09						ENST00000395745	ENSG00000132153	protein_coding	DHX30	10.7245	9.2e-14
ENST00000506289	ENSG00000113108	protein_coding	APBB3	6.86675	1.1e-06						ENST00000679629	ENSG00000197102	protein_coding	DYNC1H1	11.1648	1.86e-17
ENST00000683393	ENSG00000119772	protein_coding	DNMT3A	6.92594	2.68e-06
ENST00000559127	ENSG00000137806	protein_coding	NDUFAF1	7.13353	1.13e-06
ENST00000398645	ENSG00000173120	protein_coding	KDM2A	7.13595	9.72e-07
ENST00000527043	ENSG00000173227	protein_coding	SYT12	7.15054	2.95e-06
ENST00000498644	ENSG00000182979	protein_coding	MTA1	7.19218	5.16e-07
ENST00000509743	ENSG00000145687	protein_coding	SSBP2	7.20408	3.23e-07
ENST00000479829	ENSG00000008838	protein_coding	MED24	7.22057	5.01e-06
ENST00000467292	ENSG00000231584	transcribed_unprocessed_pseudogene	FAHD2CP	7.24242	2.43e-07
ENST00000409311	ENSG00000169679	protein_coding	BUB1	7.30159	5.69e-07
ENST00000532207	ENSG00000117054	protein_coding	ACADM	7.3085	6.33e-07
ENST00000682449	ENSG00000125124	protein_coding	BBS2	7.33845	4.71e-07
ENST00000683270	ENSG00000151835	protein_coding	SACS	7.37098	1.19e-09
ENST00000512098	ENSG00000145687	protein_coding	SSBP2	7.40703	7.32e-07
ENST00000443408	ENSG00000159200	protein_coding	RCAN1	7.42141	1.02e-06
ENST00000271751	ENSG00000143473	protein_coding	KCNH1	7.45421	2.32e-07
ENST00000634963	ENSG00000165476	protein_coding	REEP3	7.46628	7.54e-08
ENST00000397267	ENSG00000092096	protein_coding	SLC22A17	7.50251	4.16e-08
ENST00000370470	ENSG00000102081	protein_coding	FMR1	7.50845	1.15e-06
ENST00000359244	ENSG00000158483	transcribed_unprocessed_pseudogene	FAM86C1P	7.55306	1.79e-06
ENST00000544970	ENSG00000121350	protein_coding	PYROXD1	7.55884	7.21e-07
ENST00000688398	ENSG00000247828	lncRNA	TMEM161B-DT	7.68761	6.21e-08
ENST00000679360	ENSG00000188906	protein_coding	LRRK2	7.6982	5.6e-08
ENST00000531364	ENSG00000172893	protein_coding	DHCR7	7.73437	1.57e-07
ENST00000583694	ENSG00000139132	protein_coding	FGD4	7.75581	1.16e-06
ENST00000575158	ENSG00000197879	protein_coding	MYO1C	7.78631	2.08e-08
ENST00000320389	ENSG00000130294	protein_coding	KIF1A	7.84178	3.46e-09
ENST00000682748	ENSG00000182150	protein_coding	ERCC6L2	7.87886	1.9e-07
ENST00000369040	ENSG00000107669	protein_coding	ATE1	7.90398	7.89e-09
ENST00000673944	ENSG00000197653	protein_coding	DNAH10	7.92257	2.49e-07
ENST00000652041	ENSG00000134007	protein_coding	ADAM20	7.92331	2.22e-09
ENST00000675857	ENSG00000156709	protein_coding	AIFM1	7.92684	1.38e-07
ENST00000447436	ENSG00000164062	protein_coding	APEH	7.9365	1.49e-07
ENST00000636891	ENSG00000157184	protein_coding	CPT2	7.95863	1.54e-09
ENST00000644681	ENSG00000127990	protein_coding	SGCE	7.98212	8.04e-09
ENST00000676374	ENSG00000109654	protein_coding	TRIM2	7.98992	7.2e-08
ENST00000685380	ENSG00000107104	protein_coding	KANK1	8.00305	1.68e-07
ENST00000554439	ENSG00000185246	protein_coding	PRPF39	8.00452	1.07e-08
ENST00000681491	ENSG00000105835	protein_coding	NAMPT	8.03994	1.37e-09
ENST00000661047	ENSG00000182150	protein_coding	ERCC6L2	8.05064	4.16e-09
ENST00000646848	ENSG00000284770	protein_coding	TBCE	8.06157	8.5e-10
ENST00000683843	ENSG00000147234	protein_coding	FRMPD3	8.0924	1.54e-08
ENST00000699683	ENSG00000092330	protein_coding	TINF2	8.1039	9.13e-09
ENST00000691638	ENSG00000188766	protein_coding	SPRED3	8.12875	1.71e-09
ENST00000678854	ENSG00000145907	protein_coding	G3BP1	8.16811	1.95e-08
ENST00000421927	ENSG00000215424	lncRNA	MCM3AP-AS1	8.2132	3.69e-09
ENST00000370713	ENSG00000117114	protein_coding	ADGRL2	8.38553	5.3e-08
ENST00000680078	ENSG00000130340	protein_coding	SNX9	8.45786	2.56e-06
ENST00000700503	ENSG00000132964	protein_coding	CDK8	8.4871	7.5e-10
ENST00000679822	ENSG00000079482	protein_coding	OPHN1	8.50356	7.38e-08
ENST00000684399	ENSG00000130714	protein_coding	POMT1	8.50795	7.74e-10
ENST00000248420	ENSG00000105298	protein_coding	CACTIN	8.54259	1.91e-11
ENST00000683525	ENSG00000008277	protein_coding	ADAM22	8.76344	5.06e-08
ENST00000334267	ENSG00000187240	protein_coding	DYNC2H1	8.7903	1.93e-09
ENST00000684630	ENSG00000179818	lncRNA	PCBP1-AS1	8.847	1.27e-09
ENST00000216350	ENSG00000100462	protein_coding	PRMT5	8.89057	1.34e-10
ENST00000399848	ENSG00000168675	protein_coding	LDLRAD4	8.9512	3.87e-11
ENST00000508794	ENSG00000249437	protein_coding	NAIP	9.03699	1.2e-11
ENST00000697899	ENSG00000138375	protein_coding	SMARCAL1	9.04296	8.4e-10
ENST00000397606	ENSG00000153707	protein_coding	PTPRD	9.10765	7.14e-13
ENST00000689419	ENSG00000224870	lncRNA	MRPL20-AS1	9.26618	2.67e-13
ENST00000692912	ENSG00000172046	protein_coding	USP19	9.28117	5.7e-11
ENST00000465503	ENSG00000109689	protein_coding	STIM2	9.31569	9.21e-11
ENST00000453394	ENSG00000113522	protein_coding	RAD50	9.32085	7.18e-14
ENST00000677247	ENSG00000107862	protein_coding	GBF1	9.32199	9.91e-13
ENST00000402625	ENSG00000157214	protein_coding	STEAP2	9.33763	1.07e-13
ENST00000513437	ENSG00000061918	protein_coding	GUCY1B1	9.37723	1.7e-09
ENST00000683060	ENSG00000130640	protein_coding	TUBGCP2	9.40291	4.48e-10
ENST00000681878	ENSG00000105835	protein_coding	NAMPT	9.51548	1.28e-14
ENST00000628433	ENSG00000102780	protein_coding	DGKH	9.78778	5.35e-13
ENST00000660569	ENSG00000260565	lncRNA	ERVK13-1	9.96906	3.27e-15
ENST00000261441	ENSG00000081019	protein_coding	RSBN1	10.385	1.04e-14
ENST00000395745	ENSG00000132153	protein_coding	DHX30	10.7245	9.2e-14
ENST00000679629	ENSG00000197102	protein_coding	DYNC1H1	11.1648	1.86e-17

## Sheet: 2. CyT
CyT DEGs between PGC-1α WT-res and ΔRS-res cell lines induced with doxycycline for 6 days:								ΔRS-res vs WT-res			p-value < 0.05	0.5 < log2 FC < -0.5
The DESeq2 package was used to statistically estimate the differential expression (Supplementary Method 6)
Annotated transcript changes (3,131):											Protein coding transcript changes (2,852):
Ensembl transcript ID	Ensembl gene ID	Transcript biotype	Gene symbol	CyT log2 FC	CyT p-value		DEGs (up): 1,055	DEGs (down): 1,470			Ensembl transcript ID	Ensembl gene ID	Transcript biotype	Gene symbol	CyT log2 FC	CyT p-value		DEGs (up): 973 mRNAs	DEGs (down): 1,358 mRNAs
ENST00000678117	ENSG00000116539	protein_coding	ASH1L	-13.9977	7.38252e-07		RIF1	ASH1L			ENST00000678117	ENSG00000116539	protein_coding	ASH1L	-13.9977	7.38252e-07		RIF1	ASH1L
ENST00000614476	ENSG00000122085	protein_coding	MTERF4	-13.6916	9.49539e-07		AK3	MTERF4			ENST00000614476	ENSG00000122085	protein_coding	MTERF4	-13.6916	9.49539e-07		AK3	MTERF4
ENST00000626993	ENSG00000163349	protein_coding	HIPK1	-13.2377	1.34177e-06		PALS1	HIPK1			ENST00000626993	ENSG00000163349	protein_coding	HIPK1	-13.2377	1.34177e-06		PALS1	HIPK1
ENST00000502929	ENSG00000280987	protein_coding	MATR3	-13.068	1.51558e-06		ZFAND6	MATR3			ENST00000502929	ENSG00000280987	protein_coding	MATR3	-13.068	1.51558e-06		ZFAND6	MATR3
ENST00000261441	ENSG00000081019	protein_coding	RSBN1	-12.961	1.63341e-06		LGALS8	RSBN1			ENST00000261441	ENSG00000081019	protein_coding	RSBN1	-12.961	1.63341e-06		LGALS8	RSBN1
ENST00000700649	ENSG00000112159	protein_coding	MDN1	-12.7587	1.8749e-06		ZNF304	MDN1			ENST00000700649	ENSG00000112159	protein_coding	MDN1	-12.7587	1.8749e-06		ZNF304	MDN1
ENST00000477523	ENSG00000015568	protein_coding	RGPD5	-12.605	2.0756e-06		EHMT2	RGPD5			ENST00000477523	ENSG00000015568	protein_coding	RGPD5	-12.605	2.0756e-06		EHMT2	RGPD5
ENST00000699415	ENSG00000145349	protein_coding	CAMK2D	-12.2549	2.59231e-06		G3BP1	CAMK2D			ENST00000699415	ENSG00000145349	protein_coding	CAMK2D	-12.2549	2.59231e-06		G3BP1	CAMK2D
ENST00000698766	ENSG00000186141	protein_coding	POLR3C	-12.1183	2.81824e-06		POLL	POLR3C			ENST00000698766	ENSG00000186141	protein_coding	POLR3C	-12.1183	2.81824e-06		POLL	POLR3C
ENST00000642669	ENSG00000148019	protein_coding	CEP78	-12.0738	2.8949e-06		LINC02987	CEP78			ENST00000642669	ENSG00000148019	protein_coding	CEP78	-12.0738	2.8949e-06		CANX	CEP78
ENST00000379333	ENSG00000089057	protein_coding	SLC23A2	-12.0738	2.8949e-06		CANX	SLC23A2			ENST00000379333	ENSG00000089057	protein_coding	SLC23A2	-12.0738	2.8949e-06		TSC1	SLC23A2
ENST00000695081	ENSG00000005810	protein_coding	MYCBP2	-11.9864	7.33421e-18		OLMALINC	MYCBP2			ENST00000695081	ENSG00000005810	protein_coding	MYCBP2	-11.9864	7.33421e-18		MBD1	MYCBP2
ENST00000680766	ENSG00000127914	protein_coding	AKAP9	-11.9596	1.85495e-16		TSC1	AKAP9			ENST00000680766	ENSG00000127914	protein_coding	AKAP9	-11.9596	1.85495e-16		TSEN2	AKAP9
ENST00000313352	ENSG00000179950	protein_coding	PUF60	-11.6596	1.55331e-16		MBD1	PUF60			ENST00000313352	ENSG00000179950	protein_coding	PUF60	-11.6596	1.55331e-16		DENND3	PUF60
ENST00000356239	ENSG00000127914	protein_coding	AKAP9	-11.3725	4.17028e-16		TSEN2	JPX			ENST00000356239	ENSG00000127914	protein_coding	AKAP9	-11.3725	4.17028e-16		PRDM11	ADAR
ENST00000660856	ENSG00000225470	lncRNA	JPX	-10.8073	4.04844e-13		DENND3	ADAR			ENST00000649724	ENSG00000160710	protein_coding	ADAR	-10.752	2.8986e-14		TFIP11	NUP98
ENST00000649724	ENSG00000160710	protein_coding	ADAR	-10.752	2.8986e-14		PRDM11	NUP98			ENST00000527104	ENSG00000110713	protein_coding	NUP98	-10.6004	7.12648e-14		FANCI	DDX19B
ENST00000527104	ENSG00000110713	protein_coding	NUP98	-10.6004	7.12648e-14		TFIP11	DDX19B			ENST00000393657	ENSG00000157349	protein_coding	DDX19B	-10.5234	1.36584e-13		MXI1	HECTD4
ENST00000393657	ENSG00000157349	protein_coding	DDX19B	-10.5234	1.36584e-13		FANCI	HECTD4			ENST00000682272	ENSG00000173064	protein_coding	HECTD4	-10.4831	1.63216e-14		PSME4	SNX14
ENST00000682272	ENSG00000173064	protein_coding	HECTD4	-10.4831	1.63216e-14		MXI1	SNX14			ENST00000314673	ENSG00000135317	protein_coding	SNX14	-10.455	1.81623e-13		USP45	CDKAL1
ENST00000314673	ENSG00000135317	protein_coding	SNX14	-10.455	1.81623e-13		PSME4	CDKAL1			ENST00000378610	ENSG00000145996	protein_coding	CDKAL1	-10.2959	2.34162e-12		BRPF1	PARD3B
ENST00000378610	ENSG00000145996	protein_coding	CDKAL1	-10.2959	2.34162e-12		USP45	PARD3B			ENST00000622699	ENSG00000116117	protein_coding	PARD3B	-10.2941	5.64613e-13		FBXO38	DICER1
ENST00000622699	ENSG00000116117	protein_coding	PARD3B	-10.2941	5.64613e-13		BRPF1	DICER1			ENST00000696925	ENSG00000100697	protein_coding	DICER1	-10.2443	8.978e-11		SEC31A	IFT122
ENST00000696925	ENSG00000100697	protein_coding	DICER1	-10.2443	8.978e-11		FBXO38	IFT122			ENST00000693588	ENSG00000163913	protein_coding	IFT122	-10.1533	1.44639e-12		LTN1	PEX10
ENST00000693588	ENSG00000163913	protein_coding	IFT122	-10.1533	1.44639e-12		SEC31A	PEX10			ENST00000507596	ENSG00000157911	protein_coding	PEX10	-10.1236	1.57793e-12		TWNK	EIF2AK2
ENST00000507596	ENSG00000157911	protein_coding	PEX10	-10.1236	1.57793e-12		LTN1	EIF2AK2			ENST00000679507	ENSG00000055332	protein_coding	EIF2AK2	-9.96676	5.47062e-12		CPPED1	ZCCHC17
ENST00000679507	ENSG00000055332	protein_coding	EIF2AK2	-9.96676	5.47062e-12		TWNK	ZCCHC17			ENST00000546109	ENSG00000121766	protein_coding	ZCCHC17	-9.85564	7.01189e-11		DYNC1H1	AMMECR1L
ENST00000546109	ENSG00000121766	protein_coding	ZCCHC17	-9.85564	7.01189e-11		CPPED1	AMMECR1L			ENST00000681313	ENSG00000144233	protein_coding	AMMECR1L	-9.85195	1.7483e-10		MTA3	RHNO1
ENST00000681313	ENSG00000144233	protein_coding	AMMECR1L	-9.85195	1.7483e-10		DYNC1H1	RHNO1			ENST00000623153	ENSG00000171792	protein_coding	RHNO1	-9.78546	2.87818e-11		MRPS25	HMMR
ENST00000623153	ENSG00000171792	protein_coding	RHNO1	-9.78546	2.87818e-11		MTA3	HMMR			ENST00000432118	ENSG00000072571	protein_coding	HMMR	-9.6973	6.55178e-11		SMARCA2	SMARCA4
ENST00000432118	ENSG00000072571	protein_coding	HMMR	-9.6973	6.55178e-11		MRPS25	SMARCA4			ENST00000563206	ENSG00000157349	protein_coding	DDX19B	-9.68125	4.21804e-11		SLC7A6	ERCC2
ENST00000563206	ENSG00000157349	protein_coding	DDX19B	-9.68125	4.21804e-11		SMARCA2	ERCC2			ENST00000642628	ENSG00000127616	protein_coding	SMARCA4	-9.62854	4.19352e-10		NFATC1	UBAP2
ENST00000642628	ENSG00000127616	protein_coding	SMARCA4	-9.62854	4.19352e-10		SLC7A6	UBAP2			ENST00000682508	ENSG00000104884	protein_coding	ERCC2	-9.56845	2.55379e-10		DCAF11	APTX
ENST00000682508	ENSG00000104884	protein_coding	ERCC2	-9.56845	2.55379e-10		NFATC1	APTX			ENST00000360802	ENSG00000137073	protein_coding	UBAP2	-9.46293	5.31404e-10		C17orf80	SLC4A7
ENST00000360802	ENSG00000137073	protein_coding	UBAP2	-9.46293	5.31404e-10		DCAF11	SLC4A7			ENST00000436040	ENSG00000137074	protein_coding	APTX	-9.43778	2.37623e-10		PARP11	VPS53
ENST00000436040	ENSG00000137074	protein_coding	APTX	-9.43778	2.37623e-10		C17orf80	VPS53			ENST00000455077	ENSG00000033867	protein_coding	SLC4A7	-9.41052	3.03889e-10		MEIS2	XPO1
ENST00000455077	ENSG00000033867	protein_coding	SLC4A7	-9.41052	3.03889e-10		PARP11	XPO1			ENST00000681902	ENSG00000141252	protein_coding	VPS53	-9.3884	1.48822e-09		CAMK2D	CDC16
ENST00000681902	ENSG00000141252	protein_coding	VPS53	-9.3884	1.48822e-09		MEIS2	CDC16			ENST00000677928	ENSG00000082898	protein_coding	XPO1	-9.31787	6.0825e-10		ATP13A2	LAMA3
ENST00000677928	ENSG00000082898	protein_coding	XPO1	-9.31787	6.0825e-10		SNHG17	LAMA3			ENST00000628084	ENSG00000130177	protein_coding	CDC16	-9.31555	5.60213e-09		TTC3	TATDN1
ENST00000628084	ENSG00000130177	protein_coding	CDC16	-9.31555	5.60213e-09		CAMK2D	TATDN1			ENST00000269217	ENSG00000053747	protein_coding	LAMA3	-9.31309	5.71172e-09		FAM98A	GAS2L1
ENST00000269217	ENSG00000053747	protein_coding	LAMA3	-9.31309	5.71172e-09		ATP13A2	GAS2L1			ENST00000519548	ENSG00000147687	protein_coding	TATDN1	-9.19622	7.13704e-10		MAGED4B	GOLGA7
ENST00000519548	ENSG00000147687	protein_coding	TATDN1	-9.19622	7.13704e-10		TTC3	GOLGA7			ENST00000611648	ENSG00000185340	protein_coding	GAS2L1	-9.14786	1.99613e-08		SMAD3	KIF17
ENST00000611648	ENSG00000185340	protein_coding	GAS2L1	-9.14786	1.99613e-08		FAM98A	KIF17			ENST00000523420	ENSG00000147533	protein_coding	GOLGA7	-9.14201	9.12509e-10		CASP8	OAS3
ENST00000523420	ENSG00000147533	protein_coding	GOLGA7	-9.14201	9.12509e-10		MAGED4B	OAS3			ENST00000247986	ENSG00000117245	protein_coding	KIF17	-9.13023	4.66617e-09		MID1	SLC25A30
ENST00000247986	ENSG00000117245	protein_coding	KIF17	-9.13023	4.66617e-09		SMAD3	SLC25A30			ENST00000679547	ENSG00000111331	protein_coding	OAS3	-9.12857	2.01239e-09		NFKB1	PMS2
ENST00000679547	ENSG00000111331	protein_coding	OAS3	-9.12857	2.01239e-09		CASP8	OLMALINC			ENST00000539591	ENSG00000174032	protein_coding	SLC25A30	-9.08612	1.58794e-09		RAD21	SMG7
ENST00000539591	ENSG00000174032	protein_coding	SLC25A30	-9.08612	1.58794e-09		MID1	PMS2			ENST00000642456	ENSG00000122512	protein_coding	PMS2	-9.08087	1.17703e-09		EEF1A1	TAF6
ENST00000664225	ENSG00000235823	lncRNA	OLMALINC	-9.08113	1.71956e-10		NFKB1	SMG7			ENST00000682168	ENSG00000135317	protein_coding	SNX14	-9.05043	2.05287e-09		GOLGA7	ARL13B
ENST00000642456	ENSG00000122512	protein_coding	PMS2	-9.08087	1.17703e-09		GLIDR	LINC01128			ENST00000688051	ENSG00000116698	protein_coding	SMG7	-9.0142	1.47701e-05		EWSR1	RACK1
ENST00000682168	ENSG00000135317	protein_coding	SNX14	-9.05043	2.05287e-09		RAD21	TAF6			ENST00000692927	ENSG00000106290	protein_coding	TAF6	-8.97382	9.04295e-08		GOLGA3	TNS2
ENST00000688051	ENSG00000116698	protein_coding	SMG7	-9.0142	1.47701e-05		EEF1A1	ARL13B			ENST00000679739	ENSG00000169379	protein_coding	ARL13B	-8.96836	3.00502e-09		TRIO	G3BP2
ENST00000685566	ENSG00000228794	lncRNA	LINC01128	-8.98618	3.16041e-09		GOLGA7	RACK1			ENST00000507261	ENSG00000204628	protein_coding	RACK1	-8.93189	4.10813e-09		PTPDC1	ERBB4
ENST00000692927	ENSG00000106290	protein_coding	TAF6	-8.97382	9.04295e-08		EWSR1	TNS2			ENST00000552570	ENSG00000111077	protein_coding	TNS2	-8.90874	4.8257e-08		HDAC9	FKBP15
ENST00000679739	ENSG00000169379	protein_coding	ARL13B	-8.96836	3.00502e-09		GOLGA3	G3BP2			ENST00000677876	ENSG00000138757	protein_coding	G3BP2	-8.89071	5.32395e-09		LCOR	TBC1D16
ENST00000507261	ENSG00000204628	protein_coding	RACK1	-8.93189	4.10813e-09		TRIO	ERBB4			ENST00000402597	ENSG00000178568	protein_coding	ERBB4	-8.88543	4.44203e-09		ST7	RAP1GDS1
ENST00000552570	ENSG00000111077	protein_coding	TNS2	-8.90874	4.8257e-08		PTPDC1	FKBP15			ENST00000689059	ENSG00000119321	protein_coding	FKBP15	-8.8503	2.52813e-08		SNRPB	MTMR2
ENST00000677876	ENSG00000138757	protein_coding	G3BP2	-8.89071	5.32395e-09		HDAC9	TBC1D16			ENST00000576768	ENSG00000167291	protein_coding	TBC1D16	-8.83147	1.05326e-08		LIG4	SRGAP3
ENST00000402597	ENSG00000178568	protein_coding	ERBB4	-8.88543	4.44203e-09		LCOR	RAP1GDS1			ENST00000505378	ENSG00000138698	protein_coding	RAP1GDS1	-8.80572	1.77656e-08		STAT3	ACADM
ENST00000689059	ENSG00000119321	protein_coding	FKBP15	-8.8503	2.52813e-08		PDCD6P1	MTMR2			ENST00000675807	ENSG00000087053	protein_coding	MTMR2	-8.80535	8.61635e-08		PAM	ZNF611
ENST00000576768	ENSG00000167291	protein_coding	TBC1D16	-8.83147	1.05326e-08		ST7	MRPL20-AS1			ENST00000437266	ENSG00000033867	protein_coding	SLC4A7	-8.78862	8.01837e-08		GHITM	SKOR1
ENST00000505378	ENSG00000138698	protein_coding	RAP1GDS1	-8.80572	1.77656e-08		SNRPB	SRGAP3			ENST00000360413	ENSG00000196220	protein_coding	SRGAP3	-8.77828	2.28177e-08		PNISR	TCAF2
ENST00000675807	ENSG00000087053	protein_coding	MTMR2	-8.80535	8.61635e-08		LIG4	BMS1P7			ENST00000679976	ENSG00000117054	protein_coding	ACADM	-8.68878	4.00903e-08		RTTN	CDK11B
ENST00000437266	ENSG00000033867	protein_coding	SLC4A7	-8.78862	8.01837e-08		STAT3	ACADM			ENST00000453741	ENSG00000213020	protein_coding	ZNF611	-8.64999	3.00422e-07		GADD45A	CRY2
ENST00000690954	ENSG00000224870	lncRNA	MRPL20-AS1	-8.78261	1.39899e-07		PAM	ZNF611			ENST00000554054	ENSG00000188779	protein_coding	SKOR1	-8.64364	3.95974e-08		CCDC82	FBXO42
ENST00000360413	ENSG00000196220	protein_coding	SRGAP3	-8.77828	2.28177e-08		GHITM	SKOR1			ENST00000441159	ENSG00000170379	protein_coding	TCAF2	-8.62251	1.96761e-08		SLC38A5	RAD50
ENST00000602440	ENSG00000270025	transcribed_unprocessed_pseudogene	BMS1P7	-8.71648	1.13556e-08		PNISR	TCAF2			ENST00000340677	ENSG00000248333	protein_coding	CDK11B	-8.5943	1.28722e-07		FGFR1	ARHGEF9
ENST00000679976	ENSG00000117054	protein_coding	ACADM	-8.68878	4.00903e-08		RTTN	CDK11B			ENST00000616623	ENSG00000121671	protein_coding	CRY2	-8.58692	5.21172e-08		TP53I11	LDLRAD4
ENST00000453741	ENSG00000213020	protein_coding	ZNF611	-8.64999	3.00422e-07		GADD45A	CRY2			ENST00000444116	ENSG00000037637	protein_coding	FBXO42	-8.58453	2.41151e-08		CUL7	ARIH2
ENST00000554054	ENSG00000188779	protein_coding	SKOR1	-8.64364	3.95974e-08		CCDC82	FBXO42			ENST00000651541	ENSG00000113522	protein_coding	RAD50	-8.56243	1.05633e-07		ERMP1	TSC1
ENST00000441159	ENSG00000170379	protein_coding	TCAF2	-8.62251	1.96761e-08		SLC38A5	RAD50			ENST00000671741	ENSG00000131089	protein_coding	ARHGEF9	-8.54836	6.23278e-08		EVL	PTK7
ENST00000340677	ENSG00000248333	protein_coding	CDK11B	-8.5943	1.28722e-07		LINC02693	ARHGEF9			ENST00000361303	ENSG00000168675	protein_coding	LDLRAD4	-8.52821	1.72228e-06		KTN1	THNSL2
ENST00000616623	ENSG00000121671	protein_coding	CRY2	-8.58692	5.21172e-08		FGFR1	LDLRAD4			ENST00000484999	ENSG00000177479	protein_coding	ARIH2	-8.51668	3.81509e-08		ATE1	TRIM66
ENST00000444116	ENSG00000037637	protein_coding	FBXO42	-8.58453	2.41151e-08		TP53I11	ARIH2			ENST00000647462	ENSG00000165699	protein_coding	TSC1	-8.46416	6.05762e-08		EGFR	AKAP8
ENST00000651541	ENSG00000113522	protein_coding	RAD50	-8.56243	1.05633e-07		CUL7	TSC1			ENST00000352931	ENSG00000112655	protein_coding	PTK7	-8.45884	5.7673e-08		CTC1	DCLRE1C
ENST00000671741	ENSG00000131089	protein_coding	ARHGEF9	-8.54836	6.23278e-08		ERMP1	PTK7			ENST00000324166	ENSG00000144115	protein_coding	THNSL2	-8.4473	5.94992e-08		TAL1	TTC39A
ENST00000361303	ENSG00000168675	protein_coding	LDLRAD4	-8.52821	1.72228e-06		EVL	THNSL2			ENST00000402157	ENSG00000166436	protein_coding	TRIM66	-8.44611	8.02551e-08		NPIPA5	ZEB2
ENST00000484999	ENSG00000177479	protein_coding	ARIH2	-8.51668	3.81509e-08		KTN1	TRIM66			ENST00000680461	ENSG00000105127	protein_coding	AKAP8	-8.44544	4.61688e-07		NPIPA9	CDK5RAP3
ENST00000647462	ENSG00000165699	protein_coding	TSC1	-8.46416	6.05762e-08		ATE1	AKAP8			ENST00000456122	ENSG00000152457	protein_coding	DCLRE1C	-8.43664	8.93161e-08		VCP	BUD13
ENST00000352931	ENSG00000112655	protein_coding	PTK7	-8.45884	5.7673e-08		EGFR	LINC00667			ENST00000262675	ENSG00000085831	protein_coding	TTC39A	-8.42561	1.2789e-07		DPP9	CHPT1
ENST00000324166	ENSG00000144115	protein_coding	THNSL2	-8.4473	5.94992e-08		CTC1	DCLRE1C			ENST00000636732	ENSG00000169554	protein_coding	ZEB2	-8.42378	1.05016e-06		C19orf25	NPRL3
ENST00000402157	ENSG00000166436	protein_coding	TRIM66	-8.44611	8.02551e-08		TMEM147-AS1	TTC39A			ENST00000585163	ENSG00000108465	protein_coding	CDK5RAP3	-8.39618	3.91353e-07		ERCC5	CERT1
ENST00000680461	ENSG00000105127	protein_coding	AKAP8	-8.44544	4.61688e-07		TAL1	ZEB2			ENST00000419189	ENSG00000137656	protein_coding	BUD13	-8.38006	4.82197e-07		CWC27	CDCA7L
ENST00000660030	ENSG00000263753	lncRNA	LINC00667	-8.44084	2.1415e-07		NPIPA5	CDK5RAP3			ENST00000549128	ENSG00000111666	protein_coding	CHPT1	-8.35471	9.11436e-08		CLIP4	DEF8
ENST00000456122	ENSG00000152457	protein_coding	DCLRE1C	-8.43664	8.93161e-08		NPIPA9	BUD13			ENST00000473674	ENSG00000103148	protein_coding	NPRL3	-8.35344	1.32444e-07		KRIT1	HGS
ENST00000262675	ENSG00000085831	protein_coding	TTC39A	-8.42561	1.2789e-07		VCP	COX10-DT			ENST00000646511	ENSG00000113163	protein_coding	CERT1	-8.35165	4.02315e-07		CEP290	DMPK
ENST00000636732	ENSG00000169554	protein_coding	ZEB2	-8.42378	1.05016e-06		DPP9	CHPT1			ENST00000488845	ENSG00000164649	protein_coding	CDCA7L	-8.33978	2.7634e-07		GJB2	INTS6
ENST00000585163	ENSG00000108465	protein_coding	CDK5RAP3	-8.39618	3.91353e-07		C19orf25	NPRL3			ENST00000570182	ENSG00000140995	protein_coding	DEF8	-8.32397	3.98091e-07		FOXP2	CTC1
ENST00000419189	ENSG00000137656	protein_coding	BUD13	-8.38006	4.82197e-07		ERCC5	CERT1			ENST00000676546	ENSG00000185359	protein_coding	HGS	-8.32024	1.11719e-07		DDX1	GLI3
ENST00000653162	ENSG00000236088	lncRNA	COX10-DT	-8.35768	1.13515e-07		CWC27	CDCA7L			ENST00000596686	ENSG00000104936	protein_coding	DMPK	-8.31817	2.10396e-06		TRIM16	MTO1
ENST00000549128	ENSG00000111666	protein_coding	CHPT1	-8.35471	9.11436e-08		CLIP4	DEF8			ENST00000398119	ENSG00000102786	protein_coding	INTS6	-8.29373	4.65689e-07		MEGF8	CTNNB1
ENST00000473674	ENSG00000103148	protein_coding	NPRL3	-8.35344	1.32444e-07		MRPL20-AS1	HGS			ENST00000699853	ENSG00000178971	protein_coding	CTC1	-8.23097	3.12544e-07		SMARCAL1	TAPBP
ENST00000646511	ENSG00000113163	protein_coding	CERT1	-8.35165	4.02315e-07		KRIT1	DMPK			ENST00000678429	ENSG00000106571	protein_coding	GLI3	-8.23094	3.26168e-07		NCK1	SMARCA2
ENST00000488845	ENSG00000164649	protein_coding	CDCA7L	-8.33978	2.7634e-07		CEP290	INTS6			ENST00000681500	ENSG00000135297	protein_coding	MTO1	-8.22428	4.8479e-07		TTC37	CUL2
ENST00000570182	ENSG00000140995	protein_coding	DEF8	-8.32397	3.98091e-07		GJB2	RIPK2-DT			ENST00000645763	ENSG00000168036	protein_coding	CTNNB1	-8.2214	6.67974e-07		METTL18	BIN1
ENST00000676546	ENSG00000185359	protein_coding	HGS	-8.32024	1.11719e-07		FOXP2	CTC1			ENST00000699652	ENSG00000231925	protein_coding	TAPBP	-8.21657	2.1702e-07		ZGRF1	ALPK1
ENST00000596686	ENSG00000104936	protein_coding	DMPK	-8.31817	2.10396e-06		DDX1	GLI3			ENST00000382183	ENSG00000080503	protein_coding	SMARCA2	-8.21617	1.74783e-06		NRF1	PHF21B
ENST00000398119	ENSG00000102786	protein_coding	INTS6	-8.29373	4.65689e-07		TRIM16	MTO1			ENST00000693739	ENSG00000108094	protein_coding	CUL2	-8.21071	3.31635e-07		CLCN6	SLC7A8
ENST00000653574	ENSG00000251136	lncRNA	RIPK2-DT	-8.27324	1.42758e-07		MEGF8	CTNNB1			ENST00000393040	ENSG00000136717	protein_coding	BIN1	-8.20243	2.26099e-07		TTC21B	NPIPB5
ENST00000699853	ENSG00000178971	protein_coding	CTC1	-8.23097	3.12544e-07		SMARCAL1	TAPBP			ENST00000504176	ENSG00000073331	protein_coding	ALPK1	-8.19594	2.37803e-06		JMJD6	ZNF385C
ENST00000678429	ENSG00000106571	protein_coding	GLI3	-8.23094	3.26168e-07		NCK1	SMARCA2			ENST00000396103	ENSG00000056487	protein_coding	PHF21B	-8.15333	3.05602e-07		CEP63	CSPP1
ENST00000681500	ENSG00000135297	protein_coding	MTO1	-8.22428	4.8479e-07		TTC37	CUL2			ENST00000422941	ENSG00000092068	protein_coding	SLC7A8	-8.14322	3.10289e-07		ZNF25	C4A
ENST00000645763	ENSG00000168036	protein_coding	CTNNB1	-8.2214	6.67974e-07		METTL18	BIN1			ENST00000546168	ENSG00000243716	protein_coding	NPIPB5	-8.12812	3.39485e-07		LAMB1	ZNF7
ENST00000699652	ENSG00000231925	protein_coding	TAPBP	-8.21657	2.1702e-07		ZGRF1	ALPK1			ENST00000692273	ENSG00000187595	protein_coding	ZNF385C	-8.10778	4.63013e-07		TRIM2	DDX41
ENST00000382183	ENSG00000080503	protein_coding	SMARCA2	-8.21617	1.74783e-06		NRF1	KTN1-AS1			ENST00000677009	ENSG00000104218	protein_coding	CSPP1	-8.10386	2.07767e-06		EDA	TBL1X
ENST00000693739	ENSG00000108094	protein_coding	CUL2	-8.21071	3.31635e-07		CLCN6	PHF21B			ENST00000698442	ENSG00000244731	protein_coding	C4A	-8.10358	3.55002e-07		CNPY2	XRCC6
ENST00000393040	ENSG00000136717	protein_coding	BIN1	-8.20243	2.26099e-07		TTC21B	SLC7A8			ENST00000527218	ENSG00000147789	protein_coding	ZNF7	-8.09206	3.68047e-07		GGPS1	CD44
ENST00000504176	ENSG00000073331	protein_coding	ALPK1	-8.19594	2.37803e-06		JMJD6	XIST			ENST00000693233	ENSG00000163913	protein_coding	IFT122	-8.09074	4.90347e-07		MCFD2	ZNF569
ENST00000653613	ENSG00000186615	lncRNA	KTN1-AS1	-8.19497	4.7548e-07		ZNF407-AS1	NPIPB5			ENST00000652565	ENSG00000183258	protein_coding	DDX41	-8.08458	1.45699e-06		DNMT3B	RAD51AP1
ENST00000396103	ENSG00000056487	protein_coding	PHF21B	-8.15333	3.05602e-07		CEP63	ZNF385C			ENST00000683056	ENSG00000101849	protein_coding	TBL1X	-8.05093	4.54175e-07		AKT3	HPS1
ENST00000422941	ENSG00000092068	protein_coding	SLC7A8	-8.14322	3.10289e-07		ZNF25	CSPP1			ENST00000405506	ENSG00000196419	protein_coding	XRCC6	-8.03948	3.25504e-06		TRPV1	MIB2
ENST00000650637	ENSG00000229807	lncRNA	XIST	-8.13954	2.92964e-07		LINC00839	C4A			ENST00000352818	ENSG00000026508	protein_coding	CD44	-8.02494	5.336e-07		NFE2L2	PPIL2
ENST00000546168	ENSG00000243716	protein_coding	NPIPB5	-8.12812	3.39485e-07		LAMB1	ZNF7			ENST00000392150	ENSG00000196437	protein_coding	ZNF569	-8.01762	1.4153e-06		BRF1	USP45
ENST00000692273	ENSG00000187595	protein_coding	ZNF385C	-8.10778	4.63013e-07		TRIM2	DDX41			ENST00000398012	ENSG00000111247	protein_coding	RAD51AP1	-7.95207	1.43267e-06		NEXN	LGR4
ENST00000677009	ENSG00000104218	protein_coding	CSPP1	-8.10386	2.07767e-06		EDA	TBL1X			ENST00000699156	ENSG00000107521	protein_coding	HPS1	-7.94276	1.09713e-06		SLC29A2	MGRN1
ENST00000698442	ENSG00000244731	protein_coding	C4A	-8.10358	3.55002e-07		CNPY2	XRCC6			ENST00000505820	ENSG00000197530	protein_coding	MIB2	-7.94124	2.37324e-06		SPECC1	PDLIM3
ENST00000527218	ENSG00000147789	protein_coding	ZNF7	-8.09206	3.68047e-07		GGPS1	CD44			ENST00000681791	ENSG00000100023	protein_coding	PPIL2	-7.93955	1.86403e-06		MIGA1	KIAA1109
ENST00000693233	ENSG00000163913	protein_coding	IFT122	-8.09074	4.90347e-07		MCFD2	ZNF569			ENST00000472914	ENSG00000123552	protein_coding	USP45	-7.9311	7.88481e-07		VPS53	LSAMP
ENST00000652565	ENSG00000183258	protein_coding	DDX41	-8.08458	1.45699e-06		DNMT3B	RAD51AP1			ENST00000389858	ENSG00000205213	protein_coding	LGR4	-7.92903	1.46322e-06		PIGN	SAMHD1
ENST00000683056	ENSG00000101849	protein_coding	TBL1X	-8.05093	4.54175e-07		AKT3	FAHD2CP			ENST00000588994	ENSG00000102858	protein_coding	MGRN1	-7.89726	9.07756e-07		TCF4	PDXK
ENST00000405506	ENSG00000196419	protein_coding	XRCC6	-8.03948	3.25504e-06		TRPV1	HPS1			ENST00000620787	ENSG00000154553	protein_coding	PDLIM3	-7.88613	1.06564e-06		LTBP3	MFSD8
ENST00000352818	ENSG00000026508	protein_coding	CD44	-8.02494	5.336e-07		NFE2L2	MIB2			ENST00000688248	ENSG00000138688	protein_coding	KIAA1109	-7.88369	9.72086e-07		CLP1	TUNAR
ENST00000392150	ENSG00000196437	protein_coding	ZNF569	-8.01762	1.4153e-06		BRF1	PPIL2			ENST00000539563	ENSG00000185565	protein_coding	LSAMP	-7.85441	1.66569e-06		SLC35B3	PIF1
ENST00000398012	ENSG00000111247	protein_coding	RAD51AP1	-7.95207	1.43267e-06		NEXN	USP45			ENST00000647163	ENSG00000101347	protein_coding	SAMHD1	-7.84602	1.12313e-06		DGLUCY	NAMPT
ENST00000690546	ENSG00000231584	transcribed_unprocessed_pseudogene	FAHD2CP	-7.94628	7.71223e-07		SLC29A2	LGR4			ENST00000490666	ENSG00000160209	protein_coding	PDXK	-7.83424	2.81988e-06		DNM1	PHTF2
ENST00000699156	ENSG00000107521	protein_coding	HPS1	-7.94276	1.09713e-06		SPECC1	MGRN1			ENST00000699856	ENSG00000178971	protein_coding	CTC1	-7.83062	1.3076e-06		TYK2	ARHGEF28
ENST00000505820	ENSG00000197530	protein_coding	MIB2	-7.94124	2.37324e-06		MIGA1	THUMPD3-AS1			ENST00000641748	ENSG00000164073	protein_coding	MFSD8	-7.824	1.23525e-06		CD46	ERG
ENST00000681791	ENSG00000100023	protein_coding	PPIL2	-7.93955	1.86403e-06		VPS53	PDLIM3			ENST00000503525	ENSG00000250366	protein_coding	TUNAR	-7.79115	1.64667e-06		PRDM10	PAFAH1B1
ENST00000472914	ENSG00000123552	protein_coding	USP45	-7.9311	7.88481e-07		PIGN	KIAA1109			ENST00000559239	ENSG00000140451	protein_coding	PIF1	-7.7821	1.65432e-06		MTOR	SOS1
ENST00000389858	ENSG00000205213	protein_coding	LGR4	-7.92903	1.46322e-06		TCF4	LSAMP			ENST00000674169	ENSG00000144115	protein_coding	THNSL2	-7.74727	1.6505e-06		AKAP9	NEDD4L
ENST00000588994	ENSG00000102858	protein_coding	MGRN1	-7.89726	9.07756e-07		LTBP3	SAMHD1			ENST00000681491	ENSG00000105835	protein_coding	NAMPT	-7.74508	2.74964e-06		DEPDC5	DEPDC5
ENST00000524210	ENSG00000206573	lncRNA	THUMPD3-AS1	-7.89469	1.01325e-06		CLP1	PDXK			ENST00000424760	ENSG00000006576	protein_coding	PHTF2	-7.74302	2.09975e-06		ETFDH	C19orf25
ENST00000620787	ENSG00000154553	protein_coding	PDLIM3	-7.88613	1.06564e-06		SLC35B3	MFSD8			ENST00000437974	ENSG00000214944	protein_coding	ARHGEF28	-7.7132	2.01606e-06		PIGT	ZBTB40
ENST00000688248	ENSG00000138688	protein_coding	KIAA1109	-7.88369	9.72086e-07		DGLUCY	TUNAR			ENST00000417133	ENSG00000157554	protein_coding	ERG	-7.67523	3.53684e-06		GSK3B	EXOSC8
ENST00000539563	ENSG00000185565	protein_coding	LSAMP	-7.85441	1.66569e-06		DNM1	PIF1			ENST00000675390	ENSG00000007168	protein_coding	PAFAH1B1	-7.66528	2.4678e-06		SYNCRIP	ALDH7A1
ENST00000647163	ENSG00000101347	protein_coding	SAMHD1	-7.84602	1.12313e-06		TYK2	NAMPT			ENST00000692620	ENSG00000115904	protein_coding	SOS1	-7.66027	4.89159e-06		EPB41	HACD4
ENST00000490666	ENSG00000160209	protein_coding	PDXK	-7.83424	2.81988e-06		CD46	PHTF2			ENST00000435432	ENSG00000049759	protein_coding	NEDD4L	-7.64521	3.54298e-06		BCAP31	MGST1
ENST00000699856	ENSG00000178971	protein_coding	CTC1	-7.83062	1.3076e-06		PRDM10	FAM86JP			ENST00000646755	ENSG00000100150	protein_coding	DEPDC5	-7.63979	4.49641e-06		TCAF2	TSC2
ENST00000641748	ENSG00000164073	protein_coding	MFSD8	-7.824	1.23525e-06		MTOR	ARHGEF28			ENST00000588849	ENSG00000119559	protein_coding	C19orf25	-7.63893	3.00039e-06		ATM	SUSD4
ENST00000503525	ENSG00000250366	protein_coding	TUNAR	-7.79115	1.64667e-06		AKAP9	ERG			ENST00000404138	ENSG00000184677	protein_coding	ZBTB40	-7.57558	3.25105e-06		ARNTL	STXBP1
ENST00000559239	ENSG00000140451	protein_coding	PIF1	-7.7821	1.65432e-06		DEPDC5	PAFAH1B1			ENST00000464235	ENSG00000120699	protein_coding	EXOSC8	-7.56242	4.21181e-06		EMC1	AKT1
ENST00000674169	ENSG00000144115	protein_coding	THNSL2	-7.74727	1.6505e-06		MCM3AP-AS1	SOS1			ENST00000636808	ENSG00000164904	protein_coding	ALDH7A1	-7.5387	5.72346e-06		MYO1C	ATP5F1A
ENST00000681491	ENSG00000105835	protein_coding	NAMPT	-7.74508	2.74964e-06		ETFDH	NEDD4L			ENST00000680181	ENSG00000127914	protein_coding	AKAP9	-7.52269	3.61169e-06		IKBKG	FANCM
ENST00000424760	ENSG00000006576	protein_coding	PHTF2	-7.74302	2.09975e-06		PIGT	DEPDC5			ENST00000645398	ENSG00000148019	protein_coding	CEP78	-7.52217	2.41472e-14		ZMYND8	DTNA
ENST00000467239	ENSG00000171084	transcribed_unprocessed_pseudogene	FAM86JP	-7.72551	2.14183e-06		GSK3B	C19orf25			ENST00000495827	ENSG00000188921	protein_coding	HACD4	-7.49889	1.25378e-15		ADAM17	IARS1
ENST00000437974	ENSG00000214944	protein_coding	ARHGEF28	-7.7132	2.01606e-06		SYNCRIP	ZBTB40			ENST00000010404	ENSG00000008394	protein_coding	MGST1	-7.4966	4.25123e-06		SGO1	TOLLIP
ENST00000417133	ENSG00000157554	protein_coding	ERG	-7.67523	3.53684e-06		EPB41	EXOSC8			ENST00000219476	ENSG00000103197	protein_coding	TSC2	-7.48756	3.81954e-06		PMS2	KCNMA1
ENST00000675390	ENSG00000007168	protein_coding	PAFAH1B1	-7.66528	2.4678e-06		BCAP31	ALDH7A1			ENST00000608996	ENSG00000143502	protein_coding	SUSD4	-7.48527	3.95601e-06		ALDH7A1	CD46
ENST00000692620	ENSG00000115904	protein_coding	SOS1	-7.66027	4.89159e-06		TCAF2	HACD4			ENST00000637953	ENSG00000136854	protein_coding	STXBP1	-7.46363	6.51313e-06		ACSL3	TPM1
ENST00000435432	ENSG00000049759	protein_coding	NEDD4L	-7.64521	3.54298e-06		ATM	MGST1			ENST00000555528	ENSG00000142208	protein_coding	AKT1	-7.44845	8.72334e-07		WNT5B	METTL21A
ENST00000646755	ENSG00000100150	protein_coding	DEPDC5	-7.63979	4.49641e-06		ARNTL	TSC2			ENST00000589869	ENSG00000152234	protein_coding	ATP5F1A	-7.38152	5.6667e-06		LIMK2	GORAB
ENST00000588849	ENSG00000119559	protein_coding	C19orf25	-7.63893	3.00039e-06		EMC1	SUSD4			ENST00000696647	ENSG00000187790	protein_coding	FANCM	-7.37391	6.43783e-06		TFG	CHD4
ENST00000404138	ENSG00000184677	protein_coding	ZBTB40	-7.57558	3.25105e-06		MYO1C	STXBP1			ENST00000598774	ENSG00000134769	protein_coding	DTNA	-7.31723	6.56204e-06		LRRC49	RAPGEF4
ENST00000464235	ENSG00000120699	protein_coding	EXOSC8	-7.56242	4.21181e-06		IKBKG	AKT1			ENST00000683477	ENSG00000196305	protein_coding	IARS1	-7.29876	1.74723e-05		MIER1	NPHP1
ENST00000636808	ENSG00000164904	protein_coding	ALDH7A1	-7.5387	5.72346e-06		ZMYND8	ATP5F1A			ENST00000263646	ENSG00000078902	protein_coding	TOLLIP	-7.29868	9.17733e-06		MRPL36	POT1
ENST00000680181	ENSG00000127914	protein_coding	AKAP9	-7.52269	3.61169e-06		ADAM17	FANCM			ENST00000354353	ENSG00000156113	protein_coding	KCNMA1	-7.29582	8.39543e-07		NDRG2	ANK2
ENST00000645398	ENSG00000148019	protein_coding	CEP78	-7.52217	2.41472e-14		SGO1	DTNA			ENST00000683817	ENSG00000196305	protein_coding	IARS1	-7.25412	7.04191e-06		KANK1	CIRBP
ENST00000495827	ENSG00000188921	protein_coding	HACD4	-7.49889	1.25378e-15		PMS2	IARS1			ENST00000358170	ENSG00000117335	protein_coding	CD46	-7.24632	8.25821e-06		NUSAP1	ADCY5
ENST00000010404	ENSG00000008394	protein_coding	MGST1	-7.4966	4.25123e-06		ALDH7A1	TOLLIP			ENST00000559281	ENSG00000140416	protein_coding	TPM1	-7.22197	7.31501e-06		IGSF8	FOXP1
ENST00000219476	ENSG00000103197	protein_coding	TSC2	-7.48756	3.81954e-06		ACSL3	KCNMA1			ENST00000425132	ENSG00000144401	protein_coding	METTL21A	-7.18171	1.25752e-05		C18orf54	GIGYF2
ENST00000608996	ENSG00000143502	protein_coding	SUSD4	-7.48527	3.95601e-06		WNT5B	CD46			ENST00000688499	ENSG00000120370	protein_coding	GORAB	-7.18117	9.20631e-06		CYP27C1	RNF167
ENST00000637953	ENSG00000136854	protein_coding	STXBP1	-7.46363	6.51313e-06		LIMK2	TPM1			ENST00000644137	ENSG00000111642	protein_coding	CHD4	-7.17711	1.06758e-05		TMEM63B	PDE9A
ENST00000555528	ENSG00000142208	protein_coding	AKT1	-7.44845	8.72334e-07		TFG	METTL21A			ENST00000409036	ENSG00000091428	protein_coding	RAPGEF4	-7.16946	1.04186e-05		FANCL	NSMF
ENST00000589869	ENSG00000152234	protein_coding	ATP5F1A	-7.38152	5.6667e-06		LRRC49	GORAB			ENST00000355301	ENSG00000144061	protein_coding	NPHP1	-7.15475	1.34354e-05		KMT5B	PFN2
ENST00000696647	ENSG00000187790	protein_coding	FANCM	-7.37391	6.43783e-06		MIER1	CHD4			ENST00000655761	ENSG00000128513	protein_coding	POT1	-7.12502	1.11274e-05		KCNAB2	SLC52A2
ENST00000598774	ENSG00000134769	protein_coding	DTNA	-7.31723	6.56204e-06		MRPL36	RAPGEF4			ENST00000671906	ENSG00000145362	protein_coding	ANK2	-7.12469	2.89829e-05		SLIT2	COPA
ENST00000683477	ENSG00000196305	protein_coding	IARS1	-7.29876	1.74723e-05		NDRG2	NPHP1			ENST00000590347	ENSG00000099622	protein_coding	CIRBP	-7.0995	9.59736e-06		AKT2	CLDN15
ENST00000263646	ENSG00000078902	protein_coding	TOLLIP	-7.29868	9.17733e-06		KANK1	POT1			ENST00000466617	ENSG00000173175	protein_coding	ADCY5	-7.09532	9.59928e-06		ETNK1	IL20RA
ENST00000354353	ENSG00000156113	protein_coding	KCNMA1	-7.29582	8.39543e-07		NUSAP1	ANK2			ENST00000649596	ENSG00000114861	protein_coding	FOXP1	-7.08859	3.25904e-06		NPIPB4	MRPL55
ENST00000683817	ENSG00000196305	protein_coding	IARS1	-7.25412	7.04191e-06		IGSF8	CIRBP			ENST00000629305	ENSG00000204120	protein_coding	GIGYF2	-7.06164	1.74003e-05		CNOT1	PITPNM1
ENST00000358170	ENSG00000117335	protein_coding	CD46	-7.24632	8.25821e-06		C18orf54	ADCY5			ENST00000572430	ENSG00000108523	protein_coding	RNF167	-7.04484	1.28739e-05		PAQR6	DNMT1
ENST00000559281	ENSG00000140416	protein_coding	TPM1	-7.22197	7.31501e-06		CYP27C1	FOXP1			ENST00000398227	ENSG00000160191	protein_coding	PDE9A	-7.03243	1.56337e-05		ZMYM3	PITRM1
ENST00000425132	ENSG00000144401	protein_coding	METTL21A	-7.18171	1.25752e-05		TMEM63B	LINC03015			ENST00000437259	ENSG00000165802	protein_coding	NSMF	-7.00879	1.35229e-05		AARS1	RAG1
ENST00000688499	ENSG00000120370	protein_coding	GORAB	-7.18117	9.20631e-06		FANCL	GIGYF2			ENST00000481767	ENSG00000070087	protein_coding	PFN2	-6.98104	1.2781e-05		RAB43	ZNRF3
ENST00000644137	ENSG00000111642	protein_coding	CHD4	-7.17711	1.06758e-05		KMT5B	TWF2-DT			ENST00000674870	ENSG00000185803	protein_coding	SLC52A2	-6.95242	1.3765e-05		AMMECR1L	CBLB
ENST00000409036	ENSG00000091428	protein_coding	RAPGEF4	-7.16946	1.04186e-05		KCNAB2	RNF167			ENST00000696202	ENSG00000122218	protein_coding	COPA	-6.84018	1.45869e-05		CSDE1	GDAP1L1
ENST00000355301	ENSG00000144061	protein_coding	NPHP1	-7.15475	1.34354e-05		SLIT2	PDE9A			ENST00000308344	ENSG00000106404	protein_coding	CLDN15	-6.7768	2.14631e-05		STAT5B	RDX
ENST00000655761	ENSG00000128513	protein_coding	POT1	-7.12502	1.11274e-05		AKT2	NSMF			ENST00000316649	ENSG00000016402	protein_coding	IL20RA	-6.76116	1.74856e-05		KDM1A	PHACTR1
ENST00000671906	ENSG00000145362	protein_coding	ANK2	-7.12469	2.89829e-05		ETNK1	PMS2P1			ENST00000366731	ENSG00000162910	protein_coding	MRPL55	-6.73962	2.09286e-05		ARL13B	NRF1
ENST00000590347	ENSG00000099622	protein_coding	CIRBP	-7.0995	9.59736e-06		NPIPB4	PFN2			ENST00000534749	ENSG00000110697	protein_coding	PITPNM1	-6.73552	1.94875e-05		TMEM39A	SLC10A3
ENST00000466617	ENSG00000173175	protein_coding	ADCY5	-7.09532	9.59928e-06		CNOT1	SLC52A2			ENST00000676882	ENSG00000104218	protein_coding	CSPP1	-6.73113	1.72245e-05		MRPS27	INF2
ENST00000649596	ENSG00000114861	protein_coding	FOXP1	-7.08859	3.25904e-06		PAQR6	COPA			ENST00000677685	ENSG00000130816	protein_coding	DNMT1	-6.72021	1.87011e-05		LAMTOR1	EXD3
ENST00000663267	ENSG00000242474	lncRNA	LINC03015	-7.06313	1.31838e-05		ZMYM3	CLDN15			ENST00000677305	ENSG00000107959	protein_coding	PITRM1	-6.68484	3.36483e-05		MAN1B1	COPS7A
ENST00000629305	ENSG00000204120	protein_coding	GIGYF2	-7.06164	1.74003e-05		AARS1	IL20RA			ENST00000697713	ENSG00000166349	protein_coding	RAG1	-6.67577	1.90035e-05		TMC7	BANP
ENST00000464958	ENSG00000243224	lncRNA	TWF2-DT	-7.04901	1.04777e-05		RAB43	MRPL55			ENST00000406323	ENSG00000183579	protein_coding	ZNRF3	-6.63592	2.00159e-05		IGF1R	NBEA
ENST00000572430	ENSG00000108523	protein_coding	RNF167	-7.04484	1.28739e-05		SNHG11	DUXAP10			ENST00000645425	ENSG00000114423	protein_coding	CBLB	-6.60652	2.04153e-05		MTF2	C11orf54
ENST00000398227	ENSG00000160191	protein_coding	PDE9A	-7.03243	1.56337e-05		AMMECR1L	PITPNM1			ENST00000617075	ENSG00000124194	protein_coding	GDAP1L1	-6.58865	2.10585e-05		TGFB2	PIGN
ENST00000437259	ENSG00000165802	protein_coding	NSMF	-7.00879	1.35229e-05		CSDE1	DNMT1			ENST00000530085	ENSG00000137710	protein_coding	RDX	-6.58577	2.20755e-05		NPIPB3	BDH2
ENST00000693192	ENSG00000078319	transcribed_unprocessed_pseudogene	PMS2P1	-7.0038	1.32279e-05		STAT5B	PITRM1			ENST00000692995	ENSG00000112137	protein_coding	PHACTR1	-6.56392	2.57515e-05		COPA	SPARC
ENST00000481767	ENSG00000070087	protein_coding	PFN2	-6.98104	1.2781e-05		KDM1A	RAG1			ENST00000311967	ENSG00000106459	protein_coding	NRF1	-6.5504	2.29455e-05		PTK2	MYD88
ENST00000674870	ENSG00000185803	protein_coding	SLC52A2	-6.95242	1.3765e-05		ARL13B	ZNRF3			ENST00000393586	ENSG00000126903	protein_coding	SLC10A3	-6.4324	3.41826e-05		JKAMP	TRIM2
ENST00000696202	ENSG00000122218	protein_coding	COPA	-6.84018	1.45869e-05		TMEM39A	CBLB			ENST00000676366	ENSG00000203485	protein_coding	INF2	-6.42077	2.65605e-05		SEC61A1	NUP62
ENST00000308344	ENSG00000106404	protein_coding	CLDN15	-6.7768	2.14631e-05		MRPS27	GDAP1L1			ENST00000340951	ENSG00000187609	protein_coding	EXD3	-6.41197	2.6879e-05		NPIPB5	SIPA1
ENST00000316649	ENSG00000016402	protein_coding	IL20RA	-6.76116	1.74856e-05		LAMTOR1	RDX			ENST00000534877	ENSG00000111652	protein_coding	COPS7A	-6.41058	3.22329e-05		OAS3	TUBGCP2
ENST00000366731	ENSG00000162910	protein_coding	MRPL55	-6.73962	2.09286e-05		MAN1B1	PHACTR1			ENST00000479780	ENSG00000172530	protein_coding	BANP	-6.35809	3.68837e-07		NPHP1	TREX2
ENST00000612052	ENSG00000244306	transcribed_processed_pseudogene	DUXAP10	-6.73615	2.24244e-05		TMC7	NRF1			ENST00000379939	ENSG00000172915	protein_coding	NBEA	-6.31816	2.89172e-05		PABPC1	STRADA
ENST00000534749	ENSG00000110697	protein_coding	PITPNM1	-6.73552	1.94875e-05		IGF1R	SLC10A3			ENST00000288071	ENSG00000157349	protein_coding	DDX19B	-6.27509	1.83567e-15		UNKL	TSSK6
ENST00000676882	ENSG00000104218	protein_coding	CSPP1	-6.73113	1.72245e-05		MTF2	INF2			ENST00000528099	ENSG00000182919	protein_coding	C11orf54	-6.2357	3.1594e-05		ITCH	ACP2
ENST00000677685	ENSG00000130816	protein_coding	DNMT1	-6.72021	1.87011e-05		TGFB2	EXD3			ENST00000638977	ENSG00000197563	protein_coding	PIGN	-6.15922	4.75064e-05		CKMT1A	PLCB1
ENST00000677305	ENSG00000107959	protein_coding	PITRM1	-6.68484	3.36483e-05		NPIPB3	COPS7A			ENST00000640876	ENSG00000197563	protein_coding	PIGN	-6.0352	3.87491e-09		ITPR1	HSPD1
ENST00000697713	ENSG00000166349	protein_coding	RAG1	-6.67577	1.90035e-05		COPA	BANP			ENST00000475058	ENSG00000164039	protein_coding	BDH2	-5.98752	4.21131e-05		ALS2	ECHDC3
ENST00000406323	ENSG00000183579	protein_coding	ZNRF3	-6.63592	2.00159e-05		PTK2	NBEA			ENST00000231061	ENSG00000113140	protein_coding	SPARC	-5.93259	2.81763e-06		SLC9A3	GLS2
ENST00000645425	ENSG00000114423	protein_coding	CBLB	-6.60652	2.04153e-05		JKAMP	C11orf54			ENST00000416282	ENSG00000172936	protein_coding	MYD88	-5.90209	4.54464e-05		CECR2	CCDC82
ENST00000617075	ENSG00000124194	protein_coding	GDAP1L1	-6.58865	2.10585e-05		SEC61A1	PIGN			ENST00000676408	ENSG00000109654	protein_coding	TRIM2	-5.89443	4.51724e-05		PFDN5	TMEM231
ENST00000530085	ENSG00000137710	protein_coding	RDX	-6.58577	2.20755e-05		NPIPB5	BDH2			ENST00000596437	ENSG00000213024	protein_coding	NUP62	-5.83172	5.9249e-05		TPP2	NFE2L2
ENST00000692995	ENSG00000112137	protein_coding	PHACTR1	-6.56392	2.57515e-05		OAS3	SPARC			ENST00000527525	ENSG00000213445	protein_coding	SIPA1	-5.83018	4.78617e-05		ADAP1	CEP63
ENST00000311967	ENSG00000106459	protein_coding	NRF1	-6.5504	2.29455e-05		HCG18	MYD88			ENST00000682515	ENSG00000130640	protein_coding	TUBGCP2	-5.8237	4.83766e-05		HNRNPF	TBC1D20
ENST00000393586	ENSG00000126903	protein_coding	SLC10A3	-6.4324	3.41826e-05		TDRKH-AS1	TRIM2			ENST00000330912	ENSG00000183479	protein_coding	TREX2	-5.82328	4.74127e-05		HOMEZ	CUL4B
ENST00000676366	ENSG00000203485	protein_coding	INF2	-6.42077	2.65605e-05		NPHP1	NUP62			ENST00000639835	ENSG00000266173	protein_coding	STRADA	-5.80684	5.76374e-05		PRMT7	ZNF821
ENST00000340951	ENSG00000187609	protein_coding	EXD3	-6.41197	2.6879e-05		PABPC1	SIPA1			ENST00000585580	ENSG00000178093	protein_coding	TSSK6	-5.75488	5.05978e-05		VKORC1L1	PTBP2
ENST00000534877	ENSG00000111652	protein_coding	COPS7A	-6.41058	3.22329e-05		UNKL	TUBGCP2			ENST00000256997	ENSG00000134575	protein_coding	ACP2	-5.70963	5.5115e-05		DNAJC11	LRPPRC
ENST00000479780	ENSG00000172530	protein_coding	BANP	-6.35809	3.68837e-07		ITCH	TREX2			ENST00000637919	ENSG00000182621	protein_coding	PLCB1	-5.69045	3.38554e-07		HAUS7	U2AF1
ENST00000379939	ENSG00000172915	protein_coding	NBEA	-6.31816	2.89172e-05		CKMT1A	STRADA			ENST00000677913	ENSG00000144381	protein_coding	HSPD1	-5.67347	5.50363e-05		ZNF22	GRAMD1B
ENST00000288071	ENSG00000157349	protein_coding	DDX19B	-6.27509	1.83567e-15		C22orf46	TSSK6			ENST00000379215	ENSG00000134463	protein_coding	ECHDC3	-5.6293	6.87997e-13		RNF31	KMT2C
ENST00000528099	ENSG00000182919	protein_coding	C11orf54	-6.2357	3.1594e-05		ITPR1	ACP2			ENST00000623608	ENSG00000135423	protein_coding	GLS2	-5.55641	6.67165e-05		MLST8	SPIN3
ENST00000638977	ENSG00000197563	protein_coding	PIGN	-6.15922	4.75064e-05		FRG1HP	PLCB1			ENST00000679960	ENSG00000149231	protein_coding	CCDC82	-5.50601	2.14618e-07		SLC37A3	TCTN1
ENST00000640876	ENSG00000197563	protein_coding	PIGN	-6.0352	3.87491e-09		ALS2	HSPD1			ENST00000568377	ENSG00000205084	protein_coding	TMEM231	-5.3906	8.32792e-05		EPHA6	H2AC8
ENST00000475058	ENSG00000164039	protein_coding	BDH2	-5.98752	4.21131e-05		SLC9A3	ECHDC3			ENST00000699350	ENSG00000116044	protein_coding	NFE2L2	-5.35895	7.33998e-05		HADH	NFATC2IP
ENST00000231061	ENSG00000113140	protein_coding	SPARC	-5.93259	2.81763e-06		CECR2	GLS2			ENST00000682689	ENSG00000182923	protein_coding	CEP63	-5.3266	7.34221e-05		TMEM67	FRMPD3
ENST00000416282	ENSG00000172936	protein_coding	MYD88	-5.90209	4.54464e-05		PFDN5	CCDC82			ENST00000679895	ENSG00000125875	protein_coding	TBC1D20	-5.29847	7.62701e-05		FOSB	MRPS5
ENST00000676408	ENSG00000109654	protein_coding	TRIM2	-5.89443	4.51724e-05		KIF19BP	TMEM231			ENST00000679965	ENSG00000158290	protein_coding	CUL4B	-5.23943	8.94518e-05		RNASEH2B	ITFG1
ENST00000596437	ENSG00000213024	protein_coding	NUP62	-5.83172	5.9249e-05		TPP2	RPL23AP82			ENST00000425432	ENSG00000102984	protein_coding	ZNF821	-5.20802	0.000119928		PCDH10	POMGNT1
ENST00000527525	ENSG00000213445	protein_coding	SIPA1	-5.83018	4.78617e-05		ADAP1	NFE2L2			ENST00000675365	ENSG00000117569	protein_coding	PTBP2	-5.16566	8.89101e-05		VPS51	ENTPD4
ENST00000682515	ENSG00000130640	protein_coding	TUBGCP2	-5.8237	4.83766e-05		HNRNPF	CEP63			ENST00000683125	ENSG00000138095	protein_coding	LRPPRC	-5.13599	8.48397e-05		DDX54	CDKN3
ENST00000330912	ENSG00000183479	protein_coding	TREX2	-5.82328	4.74127e-05		HOMEZ	TBC1D20			ENST00000291552	ENSG00000160201	protein_coding	U2AF1	-5.1105	6.61946e-07		SKOR1	FARP2
ENST00000639835	ENSG00000266173	protein_coding	STRADA	-5.80684	5.76374e-05		PRMT7	CUL4B			ENST00000529750	ENSG00000023171	protein_coding	GRAMD1B	-5.08743	8.75973e-05		MORF4L1	KPNA2
ENST00000585580	ENSG00000178093	protein_coding	TSSK6	-5.75488	5.05978e-05		VKORC1L1	ZNF821			ENST00000639521	ENSG00000266173	protein_coding	STRADA	-5.04202	0.000101854		ASXL3	EPCAM
ENST00000256997	ENSG00000134575	protein_coding	ACP2	-5.70963	5.5115e-05		DNAJC11	PTBP2			ENST00000683178	ENSG00000055609	protein_coding	KMT2C	-5.02662	9.11386e-05		GDPD5	SNX10
ENST00000637919	ENSG00000182621	protein_coding	PLCB1	-5.69045	3.38554e-07		HAUS7	LRPPRC			ENST00000638289	ENSG00000204271	protein_coding	SPIN3	-5.00413	9.22018e-05		IKZF5	MORF4L1
ENST00000677913	ENSG00000144381	protein_coding	HSPD1	-5.67347	5.50363e-05		ZNF22	U2AF1			ENST00000478122	ENSG00000204852	protein_coding	TCTN1	-4.98015	0.000103884		N4BP2L2	TBK1
ENST00000379215	ENSG00000134463	protein_coding	ECHDC3	-5.6293	6.87997e-13		RNF31	GRAMD1B			ENST00000303910	ENSG00000277075	protein_coding	H2AC8	-4.97234	1.3832e-119		NFAT5	CR2
ENST00000623608	ENSG00000135423	protein_coding	GLS2	-5.55641	6.67165e-05		LINC02609	KMT2C			ENST00000564978	ENSG00000176953	protein_coding	NFATC2IP	-4.91431	9.91134e-05		ZNF619	POLR3F
ENST00000679960	ENSG00000149231	protein_coding	CCDC82	-5.50601	2.14618e-07		MLST8	SPIN3			ENST00000276185	ENSG00000147234	protein_coding	FRMPD3	-4.90315	9.8896e-05		G6PC3	OTUD6B
ENST00000568377	ENSG00000205084	protein_coding	TMEM231	-5.3906	8.32792e-05		SLC37A3	TCTN1			ENST00000695434	ENSG00000144029	protein_coding	MRPS5	-4.88736	0.000101543		PTBP2	CRAT
ENST00000467796	ENSG00000184319	transcribed_unprocessed_pseudogene	RPL23AP82	-5.37727	8.15572e-05		EPHA6	H2AC8			ENST00000542691	ENSG00000129636	protein_coding	ITFG1	-4.87418	0.000119081		MCPH1	NFIA
ENST00000699350	ENSG00000116044	protein_coding	NFE2L2	-5.35895	7.33998e-05		HADH	LINC00662			ENST00000691209	ENSG00000085998	protein_coding	POMGNT1	-4.87418	0.000119081		ADAMTS1	SPATA6
ENST00000682689	ENSG00000182923	protein_coding	CEP63	-5.3266	7.34221e-05		TMEM67	NFATC2IP			ENST00000356206	ENSG00000197217	protein_coding	ENTPD4	-4.79055	0.000110982		TSC2	CDC14A
ENST00000679895	ENSG00000125875	protein_coding	TBC1D20	-5.29847	7.62701e-05		FOSB	FRMPD3			ENST00000442975	ENSG00000100526	protein_coding	CDKN3	-4.78677	0.00010753		POMGNT1	SYNE2
ENST00000659124	ENSG00000228794	lncRNA	LINC01128	-5.26181	7.88078e-05		RNASEH2B	MRPS5			ENST00000485051	ENSG00000006607	protein_coding	FARP2	-4.7583	0.000110751		IKBKB	GHITM
ENST00000679965	ENSG00000158290	protein_coding	CUL4B	-5.23943	8.94518e-05		PCDH10	ITFG1			ENST00000677827	ENSG00000182481	protein_coding	KPNA2	-4.75156	0.000117667		KCNA2	WAS
ENST00000425432	ENSG00000102984	protein_coding	ZNF821	-5.20802	0.000119928		VPS51	POMGNT1			ENST00000456133	ENSG00000119888	protein_coding	EPCAM	-4.70136	0.00011891		TACC2	GSDMB
ENST00000675365	ENSG00000117569	protein_coding	PTBP2	-5.16566	8.89101e-05		DDX54	ENTPD4			ENST00000698074	ENSG00000086300	protein_coding	SNX10	-4.70136	0.00011891		INTS4	RPP38
ENST00000683125	ENSG00000138095	protein_coding	LRPPRC	-5.13599	8.48397e-05		SKOR1	CDKN3			ENST00000558522	ENSG00000185787	protein_coding	MORF4L1	-4.66923	0.000122717		PPARGC1A	SH3KBP1
ENST00000291552	ENSG00000160201	protein_coding	U2AF1	-5.1105	6.61946e-07		MORF4L1	FARP2			ENST00000651262	ENSG00000183735	protein_coding	TBK1	-4.62017	0.000120744		WASHC1	ZNF174
ENST00000529750	ENSG00000023171	protein_coding	GRAMD1B	-5.08743	8.75973e-05		ASXL3	KPNA2			ENST00000367057	ENSG00000117322	protein_coding	CR2	-4.59429	0.000143088		CMC2	ZNF302
ENST00000639521	ENSG00000266173	protein_coding	STRADA	-5.04202	0.000101854		GDPD5	EPCAM			ENST00000475910	ENSG00000144115	protein_coding	THNSL2	-4.58676	6.8436e-06		SMOX	RAF1
ENST00000683178	ENSG00000055609	protein_coding	KMT2C	-5.02662	9.11386e-05		IKZF5	SNX10			ENST00000697649	ENSG00000132664	protein_coding	POLR3F	-4.55581	0.000129734		SPX	POLD2
ENST00000638289	ENSG00000204271	protein_coding	SPIN3	-5.00413	9.22018e-05		N4BP2L2	MORF4L1			ENST00000285420	ENSG00000155100	protein_coding	OTUD6B	-4.55421	6.10418e-15		MCM4	MEMO1
ENST00000478122	ENSG00000204852	protein_coding	TCTN1	-4.98015	0.000103884		NFAT5	TBK1			ENST00000681040	ENSG00000095321	protein_coding	CRAT	-4.51228	0.000136816		PSMD1	SYNE1
ENST00000303910	ENSG00000277075	protein_coding	H2AC8	-4.97234	1.3832e-119		ZNF619	CR2			ENST00000663597	ENSG00000162599	protein_coding	NFIA	-4.49904	0.000131241		GFM1	USP6NL
ENST00000666003	ENSG00000261824	lncRNA	LINC00662	-4.9589	9.50056e-05		G6PC3	POLR3F			ENST00000371841	ENSG00000132122	protein_coding	SPATA6	-4.4528	0.0001375		PDCD6	ATL3
ENST00000564978	ENSG00000176953	protein_coding	NFATC2IP	-4.91431	9.91134e-05		NUTM2A-AS1	OTUD6B			ENST00000455467	ENSG00000079335	protein_coding	CDC14A	-4.43333	3.24106e-05		IFT172	RARB
ENST00000276185	ENSG00000147234	protein_coding	FRMPD3	-4.90315	9.8896e-05		PTBP2	CRAT			ENST00000358025	ENSG00000054654	protein_coding	SYNE2	-4.43228	1.9469e-16		CAST	RNASEH2C
ENST00000695434	ENSG00000144029	protein_coding	MRPS5	-4.88736	0.000101543		MCPH1	NFIA			ENST00000688802	ENSG00000165678	protein_coding	GHITM	-4.35778	0.000172591		GRB2	WDR6
ENST00000658059	ENSG00000235823	lncRNA	OLMALINC	-4.88425	0.000111022		ADAMTS1	SPATA6			ENST00000376701	ENSG00000015285	protein_coding	WAS	-4.26828	0.000155596		AMDHD2	PSMD1
ENST00000542691	ENSG00000129636	protein_coding	ITFG1	-4.87418	0.000119081		TSC2	CDC14A			ENST00000394175	ENSG00000073605	protein_coding	GSDMB	-4.26759	0.000156493		BBS2	MAD1L1
ENST00000691209	ENSG00000085998	protein_coding	POMGNT1	-4.87418	0.000119081		POMGNT1	SYNE2			ENST00000355992	ENSG00000157349	protein_coding	DDX19B	-4.22395	1.46368e-08		CFAP43	GHR
ENST00000356206	ENSG00000197217	protein_coding	ENTPD4	-4.79055	0.000110982		IKBKB	GHITM			ENST00000343544	ENSG00000144115	protein_coding	THNSL2	-4.16824	0.00016454		PRICKLE1	PRSS16
ENST00000442975	ENSG00000100526	protein_coding	CDKN3	-4.78677	0.00010753		KCNA2	WAS			ENST00000441850	ENSG00000152464	protein_coding	RPP38	-4.1596	0.000194014		WDR7	H2BC8
ENST00000485051	ENSG00000006607	protein_coding	FARP2	-4.7583	0.000110751		TACC2	GSDMB			ENST00000699673	ENSG00000147010	protein_coding	SH3KBP1	-4.14743	4.46895e-05		MED12L	MAX
ENST00000677827	ENSG00000182481	protein_coding	KPNA2	-4.75156	0.000117667		INTS4	RPP38			ENST00000571936	ENSG00000103343	protein_coding	ZNF174	-4.13817	0.000195803		KAT6B	BIVM-ERCC5
ENST00000655879	ENSG00000225470	lncRNA	JPX	-4.75048	0.000113931		PPARGC1A	SH3KBP1			ENST00000505242	ENSG00000089335	protein_coding	ZNF302	-4.1329	0.000173197		LRRC57	RUNX1T1
ENST00000456133	ENSG00000119888	protein_coding	EPCAM	-4.70136	0.00011891		WASHC1	ZNF174			ENST00000689914	ENSG00000132155	protein_coding	RAF1	-4.06491	0.000185483		CUL2	CCDC18
ENST00000698074	ENSG00000086300	protein_coding	SNX10	-4.70136	0.00011891		CMC2	ZNF302			ENST00000698990	ENSG00000106628	protein_coding	POLD2	-4.06134	0.000180347		HYOU1	LRRC20
ENST00000558522	ENSG00000185787	protein_coding	MORF4L1	-4.66923	0.000122717		SMOX	RAF1			ENST00000379383	ENSG00000162959	protein_coding	MEMO1	-4.0321	0.00018231		KRT8	ICA1
ENST00000651262	ENSG00000183735	protein_coding	TBK1	-4.62017	0.000120744		SPX	POLD2			ENST00000409694	ENSG00000131018	protein_coding	SYNE1	-4.02242	8.12759e-06		TMEM87A	ANKS1A
ENST00000367057	ENSG00000117322	protein_coding	CR2	-4.59429	0.000143088		MCM4	MEMO1			ENST00000277575	ENSG00000148429	protein_coding	USP6NL	-4.00364	0.000193329		ZSCAN29	ADA
ENST00000475910	ENSG00000144115	protein_coding	THNSL2	-4.58676	6.8436e-06		PSMD1	SYNE1			ENST00000398868	ENSG00000184743	protein_coding	ATL3	-3.99251	1.42031e-21		DLG1	MTHFD2
ENST00000697649	ENSG00000132664	protein_coding	POLR3F	-4.55581	0.000129734		GFM1	USP6NL			ENST00000520687	ENSG00000113140	protein_coding	SPARC	-3.99073	2.09739e-06		GLDC	PDGFA
ENST00000285420	ENSG00000155100	protein_coding	OTUD6B	-4.55421	6.10418e-15		LINC00667	ATL3			ENST00000480001	ENSG00000077092	protein_coding	RARB	-3.98814	0.000197358		E2F8	ST14
ENST00000681040	ENSG00000095321	protein_coding	CRAT	-4.51228	0.000136816		PDCD6	RARB			ENST00000534482	ENSG00000172922	protein_coding	RNASEH2C	-3.95581	0.00019487		MAP3K8	DDX5
ENST00000663597	ENSG00000162599	protein_coding	NFIA	-4.49904	0.000131241		IFT172	RNASEH2C			ENST00000395474	ENSG00000178252	protein_coding	WDR6	-3.89451	0.000197614		FBXO8	NONO
ENST00000371841	ENSG00000132122	protein_coding	SPATA6	-4.4528	0.0001375		CAST	WDR6			ENST00000443527	ENSG00000121671	protein_coding	CRY2	-3.89225	0.000204006		SCML1	ERLEC1
ENST00000455467	ENSG00000079335	protein_coding	CDC14A	-4.43333	3.24106e-05		GRB2	PSMD1			ENST00000409643	ENSG00000173692	protein_coding	PSMD1	-3.8776	0.000205365		TNKS1BP1	PRKRA
ENST00000358025	ENSG00000054654	protein_coding	SYNE2	-4.43228	1.9469e-16		AMDHD2	SNHG5			ENST00000674282	ENSG00000144115	protein_coding	THNSL2	-3.87163	4.17015e-08		PHF21A	ARPC1B
ENST00000688802	ENSG00000165678	protein_coding	GHITM	-4.35778	0.000172591		BBS2	MAD1L1			ENST00000481633	ENSG00000002822	protein_coding	MAD1L1	-3.71487	0.000223546		MUTYH	ASPH
ENST00000376701	ENSG00000015285	protein_coding	WAS	-4.26828	0.000155596		CFAP43	GHR			ENST00000537449	ENSG00000112964	protein_coding	GHR	-3.6937	0.000224372		NEPRO	ZFAT
ENST00000394175	ENSG00000073605	protein_coding	GSDMB	-4.26759	0.000156493		PRICKLE1	PRSS16			ENST00000230582	ENSG00000112812	protein_coding	PRSS16	-3.6937	0.000224372		DDX5	ALPL
ENST00000355992	ENSG00000157349	protein_coding	DDX19B	-4.22395	1.46368e-08		WDR7	H2BC8			ENST00000541790	ENSG00000273802	protein_coding	H2BC8	-3.68165	2.61873e-33		PPHLN1	ABHD11
ENST00000343544	ENSG00000144115	protein_coding	THNSL2	-4.16824	0.00016454		MED12L	MAX			ENST00000492905	ENSG00000117569	protein_coding	PTBP2	-3.67545	0.00022792		DGKZ	ALDH3A1
ENST00000441850	ENSG00000152464	protein_coding	RPP38	-4.1596	0.000194014		KAT6B	BIVM-ERCC5			ENST00000555667	ENSG00000125952	protein_coding	MAX	-3.66162	0.000229372		GDAP1	KIF5C
ENST00000699673	ENSG00000147010	protein_coding	SH3KBP1	-4.14743	4.46895e-05		LRRC57	RUNX1T1			ENST00000639435	ENSG00000270181	protein_coding	BIVM-ERCC5	-3.64711	0.000249559		PARD3B	HDAC9
ENST00000571936	ENSG00000103343	protein_coding	ZNF174	-4.13817	0.000195803		CUL2	CCDC18			ENST00000617740	ENSG00000079102	protein_coding	RUNX1T1	-3.64458	0.000249653		CHD4	TMEM67
ENST00000505242	ENSG00000089335	protein_coding	ZNF302	-4.1329	0.000173197		HYOU1	LRRC20			ENST00000481180	ENSG00000122483	protein_coding	CCDC18	-3.64373	0.000234194		DOP1B	WDSUB1
ENST00000689914	ENSG00000132155	protein_coding	RAF1	-4.06491	0.000185483		KRT8	ICA1			ENST00000395011	ENSG00000172731	protein_coding	LRRC20	-3.64036	0.000242635		ZNF586	HSPB8
ENST00000698990	ENSG00000106628	protein_coding	POLD2	-4.06134	0.000180347		TMEM87A	ANKS1A			ENST00000406470	ENSG00000003147	protein_coding	ICA1	-3.63694	4.74231e-11		AFAP1	ABCA2
ENST00000379383	ENSG00000162959	protein_coding	MEMO1	-4.0321	0.00018231		ZSCAN29	ADA			ENST00000568460	ENSG00000157349	protein_coding	DDX19B	-3.57047	0.000244884		SRSF6	ERVMER34-1
ENST00000409694	ENSG00000131018	protein_coding	SYNE1	-4.02242	8.12759e-06		DLG1	MTHFD2			ENST00000698906	ENSG00000064999	protein_coding	ANKS1A	-3.56482	0.000245306		ERLEC1	OXSM
ENST00000277575	ENSG00000148429	protein_coding	USP6NL	-4.00364	0.000193329		GLDC	PDGFA			ENST00000696061	ENSG00000196839	protein_coding	ADA	-3.43394	3.36753e-06		NOP14	YY1AP1
ENST00000398868	ENSG00000184743	protein_coding	ATL3	-3.99251	1.42031e-21		E2F8	ST14			ENST00000409804	ENSG00000065911	protein_coding	MTHFD2	-3.40342	0.000107552		MANEA	HHAT
ENST00000520687	ENSG00000113140	protein_coding	SPARC	-3.99073	2.09739e-06		MAP3K8	DDX5			ENST00000400761	ENSG00000197461	protein_coding	PDGFA	-3.37015	0.000283938		C2CD3	PGAP1
ENST00000480001	ENSG00000077092	protein_coding	RARB	-3.98814	0.000197358		FBXO8	NONO			ENST00000278742	ENSG00000149418	protein_coding	ST14	-3.35436	3.95796e-05		NSD1	RAC2
ENST00000534482	ENSG00000172922	protein_coding	RNASEH2C	-3.95581	0.00019487		SCML1	ERLEC1			ENST00000676581	ENSG00000108654	protein_coding	DDX5	-3.3527	0.000289033		SLCO5A1	LTBP3
ENST00000395474	ENSG00000178252	protein_coding	WDR6	-3.89451	0.000197614		TNKS1BP1	PRKRA			ENST00000679062	ENSG00000147140	protein_coding	NONO	-3.3527	0.000289033		NDE1	SYNCRIP
ENST00000443527	ENSG00000121671	protein_coding	CRY2	-3.89225	0.000204006		ZNF252P	ARPC1B			ENST00000638021	ENSG00000131089	protein_coding	ARHGEF9	-3.32462	0.000159669		MKS1	SMAD4
ENST00000409643	ENSG00000173692	protein_coding	PSMD1	-3.8776	0.000205365		PHF21A	LINC01876			ENST00000688096	ENSG00000068912	protein_coding	ERLEC1	-3.32195	0.000305439		NUP98	TTC37
ENST00000674282	ENSG00000144115	protein_coding	THNSL2	-3.87163	4.17015e-08		MUTYH	ASPH			ENST00000487082	ENSG00000180228	protein_coding	PRKRA	-3.31834	9.23669e-05		NEDD4L	ZNF525
ENST00000658077	ENSG00000203875	lncRNA	SNHG5	-3.72918	6.68332e-08		FAM86JP	ZFAT			ENST00000484375	ENSG00000130429	protein_coding	ARPC1B	-3.24231	0.000302849		GLS2	GABRA5
ENST00000481633	ENSG00000002822	protein_coding	MAD1L1	-3.71487	0.000223546		NEPRO	ALPL			ENST00000356457	ENSG00000198363	protein_coding	ASPH	-3.22557	2.32037e-23		DNMT1	BUB1B
ENST00000537449	ENSG00000112964	protein_coding	GHR	-3.6937	0.000224372		DDX5	ABHD11			ENST00000523924	ENSG00000066827	protein_coding	ZFAT	-3.21417	0.000309048		CDK13	MDH1B
ENST00000230582	ENSG00000112812	protein_coding	PRSS16	-3.6937	0.000224372		RAD51-AS1	ALDH3A1			ENST00000374840	ENSG00000162551	protein_coding	ALPL	-3.16754	4.98067e-05		ARHGAP12	MBNL3
ENST00000541790	ENSG00000273802	protein_coding	H2BC8	-3.68165	2.61873e-33		PPHLN1	KIF5C			ENST00000437775	ENSG00000106077	protein_coding	ABHD11	-3.153	0.00032782		PRKCSH	CDK14
ENST00000492905	ENSG00000117569	protein_coding	PTBP2	-3.67545	0.00022792		DGKZ	HDAC9			ENST00000225740	ENSG00000108602	protein_coding	ALDH3A1	-3.11904	0.000330007		CDC16	UNG
ENST00000555667	ENSG00000125952	protein_coding	MAX	-3.66162	0.000229372		GDAP1	TMEM67			ENST00000676677	ENSG00000168280	protein_coding	KIF5C	-3.06595	0.000362761		IFNGR2	ZNF83
ENST00000639435	ENSG00000270181	protein_coding	BIVM-ERCC5	-3.64711	0.000249559		PARD3B	WDSUB1			ENST00000456174	ENSG00000048052	protein_coding	HDAC9	-3.0515	0.000353623		SH3KBP1	TBCK
ENST00000617740	ENSG00000079102	protein_coding	RUNX1T1	-3.64458	0.000249653		CCT6P1	HSPB8			ENST00000684343	ENSG00000164953	protein_coding	TMEM67	-3.02516	0.000358403		PHF8	ZNF730
ENST00000481180	ENSG00000122483	protein_coding	CCDC18	-3.64373	0.000234194		CHD4	ABCA2			ENST00000392796	ENSG00000196151	protein_coding	WDSUB1	-2.99009	0.00037013		TRIP13	IMMP1L
ENST00000395011	ENSG00000172731	protein_coding	LRRC20	-3.64036	0.000242635		DOP1B	ERVMER34-1			ENST00000281938	ENSG00000152137	protein_coding	HSPB8	-2.98901	8.79194e-45		NCOA1	KLHDC4
ENST00000406470	ENSG00000003147	protein_coding	ICA1	-3.63694	4.74231e-11		ZNF586	MIR4435-2HG			ENST00000341511	ENSG00000107331	protein_coding	ABCA2	-2.95779	1.46616e-19		TOLLIP	RPSAP58
ENST00000568460	ENSG00000157349	protein_coding	DDX19B	-3.57047	0.000244884		AFAP1	OXSM			ENST00000443173	ENSG00000226887	protein_coding	ERVMER34-1	-2.95712	2.13972e-06		SEMA6D	TMPRSS13
ENST00000698906	ENSG00000064999	protein_coding	ANKS1A	-3.56482	0.000245306		SRSF6	YY1AP1			ENST00000675900	ENSG00000152137	protein_coding	HSPB8	-2.90632	5.13264e-09		COMMD3-BMI1	GSN
ENST00000696061	ENSG00000196839	protein_coding	ADA	-3.43394	3.36753e-06		ERLEC1	HHAT			ENST00000678180	ENSG00000183735	protein_coding	TBK1	-2.88266	0.00040662		TBK1	ASAH1
ENST00000409804	ENSG00000065911	protein_coding	MTHFD2	-3.40342	0.000107552		NOP14	PGAP1			ENST00000420173	ENSG00000151093	protein_coding	OXSM	-2.87758	0.000179066		CTNND1	EDA2R
ENST00000400761	ENSG00000197461	protein_coding	PDGFA	-3.37015	0.000283938		MANEA	RAC2			ENST00000355499	ENSG00000163374	protein_coding	YY1AP1	-2.84962	0.000163611		GORASP1	BMP4
ENST00000278742	ENSG00000149418	protein_coding	ST14	-3.35436	3.95796e-05		C2CD3	LTBP3			ENST00000545154	ENSG00000054392	protein_coding	HHAT	-2.83156	0.00042446		SLITRK5	MBD1
ENST00000676581	ENSG00000108654	protein_coding	DDX5	-3.3527	0.000289033		NSD1	SYNCRIP			ENST00000422444	ENSG00000197121	protein_coding	PGAP1	-2.83006	0.000130471		ELP1	SLC35A3
ENST00000679062	ENSG00000147140	protein_coding	NONO	-3.3527	0.000289033		SLCO5A1	SMAD4			ENST00000249071	ENSG00000128340	protein_coding	RAC2	-2.80052	2.16021e-12		HDX	SOX6
ENST00000638021	ENSG00000131089	protein_coding	ARHGEF9	-3.32462	0.000159669		NDE1	TTC37			ENST00000688764	ENSG00000168056	protein_coding	LTBP3	-2.79987	0.000413002		PPIL2	RUSF1
ENST00000688096	ENSG00000068912	protein_coding	ERLEC1	-3.32195	0.000305439		MKS1	ZNF525			ENST00000677481	ENSG00000135316	protein_coding	SYNCRIP	-2.79476	0.000413747		KLC1	SUB1
ENST00000487082	ENSG00000180228	protein_coding	PRKRA	-3.31834	9.23669e-05		NUP98	GABRA5			ENST00000398417	ENSG00000141646	protein_coding	SMAD4	-2.78964	1.10721e-17		NAMPT	GPSM2
ENST00000484375	ENSG00000130429	protein_coding	ARPC1B	-3.24231	0.000302849		NEDD4L	WARS2-AS1			ENST00000698453	ENSG00000198677	protein_coding	TTC37	-2.72367	0.000146057		ZNF485	RGS9
ENST00000428651	ENSG00000226383	lncRNA	LINC01876	-3.23357	0.000305287		GLS2	BUB1B			ENST00000467003	ENSG00000203326	protein_coding	ZNF525	-2.71152	6.15902e-13		DDX19A	SPAST
ENST00000356457	ENSG00000198363	protein_coding	ASPH	-3.22557	2.32037e-23		DNMT1	MDH1B			ENST00000335625	ENSG00000186297	protein_coding	GABRA5	-2.67765	5.42178e-06		ADAR	THOC1
ENST00000523924	ENSG00000066827	protein_coding	ZFAT	-3.21417	0.000309048		CDK13	MBNL3			ENST00000412359	ENSG00000156970	protein_coding	BUB1B	-2.62297	0.000471486		PRRG1	MPI
ENST00000374840	ENSG00000162551	protein_coding	ALPL	-3.16754	4.98067e-05		ARHGAP12	CDK14			ENST00000454776	ENSG00000138400	protein_coding	MDH1B	-2.62297	0.000471486		ATP1B1	ARHGEF18
ENST00000437775	ENSG00000106077	protein_coding	ABHD11	-3.153	0.00032782		PRKCSH	UNG			ENST00000538204	ENSG00000076770	protein_coding	MBNL3	-2.5999	3.03573e-38		ZFAT	ADK
ENST00000225740	ENSG00000108602	protein_coding	ALDH3A1	-3.11904	0.000330007		CDC16	ZNF83			ENST00000436577	ENSG00000058091	protein_coding	CDK14	-2.59463	0.000498495		EXOC3	PPP3CA
ENST00000676677	ENSG00000168280	protein_coding	KIF5C	-3.06595	0.000362761		IFNGR2	TBCK			ENST00000699559	ENSG00000076248	protein_coding	UNG	-2.5847	0.000481276		CLPTM1L	SNED1
ENST00000456174	ENSG00000048052	protein_coding	HDAC9	-3.0515	0.000353623		SH3KBP1	ZNF730			ENST00000594682	ENSG00000167766	protein_coding	ZNF83	-2.58355	5.35017e-35		FRYL	USP21
ENST00000684343	ENSG00000164953	protein_coding	TMEM67	-3.02516	0.000358403		PHF8	IMMP1L			ENST00000394708	ENSG00000145348	protein_coding	TBCK	-2.54586	3.16111e-05		LCORL	CNN3
ENST00000392796	ENSG00000196151	protein_coding	WDSUB1	-2.99009	0.00037013		TRIP13	KLHDC4			ENST00000597761	ENSG00000183850	protein_coding	ZNF730	-2.53885	2.42391e-08		RECQL5	RAPGEF3
ENST00000281938	ENSG00000152137	protein_coding	HSPB8	-2.98901	8.79194e-45		NCOA1	RPSAP58			ENST00000678228	ENSG00000065911	protein_coding	MTHFD2	-2.52939	0.000158351		METTL17	DAZAP1
ENST00000341511	ENSG00000107331	protein_coding	ABCA2	-2.95779	1.46616e-19		TOLLIP	TMPRSS13			ENST00000531331	ENSG00000148950	protein_coding	IMMP1L	-2.49917	0.000533562		SDHA	ITGA7
ENST00000443173	ENSG00000226887	protein_coding	ERVMER34-1	-2.95712	2.13972e-06		SEMA6D	GSN			ENST00000566349	ENSG00000104731	protein_coding	KLHDC4	-2.46713	0.000529648		ALDH4A1	IFNAR1
ENST00000659806	ENSG00000172965	lncRNA	MIR4435-2HG	-2.95589	0.00038266		COMMD3-BMI1	ASAH1			ENST00000686829	ENSG00000288920	protein_coding	RPSAP58	-2.4642	0.00052519		RAI2	ZNF682
ENST00000675900	ENSG00000152137	protein_coding	HSPB8	-2.90632	5.13264e-09		TBK1	EDA2R			ENST00000528626	ENSG00000137747	protein_coding	TMPRSS13	-2.4642	0.00052519		CLTC	CLIP4
ENST00000678180	ENSG00000183735	protein_coding	TBK1	-2.88266	0.00040662		CTNND1	STAG3L2			ENST00000394353	ENSG00000148180	protein_coding	GSN	-2.45648	0.000544482		MTA1	NUP58
ENST00000420173	ENSG00000151093	protein_coding	OXSM	-2.87758	0.000179066		GORASP1	BMP4			ENST00000635998	ENSG00000104763	protein_coding	ASAH1	-2.42741	0.000539491		ANGPT1	CCDC137
ENST00000355499	ENSG00000163374	protein_coding	YY1AP1	-2.84962	0.000163611		SLITRK5	MBD1			ENST00000681936	ENSG00000105835	protein_coding	NAMPT	-2.38717	0.000271458		C1orf198	NLRC5
ENST00000545154	ENSG00000054392	protein_coding	HHAT	-2.83156	0.00042446		ELP1	SLC35A3			ENST00000396050	ENSG00000131080	protein_coding	EDA2R	-2.38481	0.000576909		BRD9	SCARA5
ENST00000422444	ENSG00000197121	protein_coding	PGAP1	-2.83006	0.000130471		HDX	SOX6			ENST00000559087	ENSG00000125378	protein_coding	BMP4	-2.35821	0.000609557		EPHA7	GDAP1
ENST00000249071	ENSG00000128340	protein_coding	RAC2	-2.80052	2.16021e-12		PPIL2	RUSF1			ENST00000339998	ENSG00000141644	protein_coding	MBD1	-2.33376	0.000669765		TEX14	WASF1
ENST00000688764	ENSG00000168056	protein_coding	LTBP3	-2.79987	0.000413002		KLC1	SUB1			ENST00000638338	ENSG00000117620	protein_coding	SLC35A3	-2.33318	0.000206601		VIPAS39	FAM126B
ENST00000677481	ENSG00000135316	protein_coding	SYNCRIP	-2.79476	0.000413747		NAMPT	GPSM2			ENST00000683767	ENSG00000110693	protein_coding	SOX6	-2.3245	0.000584523		POMT1	SH2D3C
ENST00000398417	ENSG00000141646	protein_coding	SMAD4	-2.78964	1.10721e-17		ZNF485	RGS9			ENST00000570164	ENSG00000140688	protein_coding	RUSF1	-2.31246	0.000589315		KIF1B	CD8A
ENST00000698453	ENSG00000198677	protein_coding	TTC37	-2.72367	0.000146057		SDHAP3	SPAST			ENST00000375044	ENSG00000117245	protein_coding	KIF17	-2.29827	2.22087e-08		PRCP	CTSH
ENST00000467003	ENSG00000203326	protein_coding	ZNF525	-2.71152	6.15902e-13		DDX19A	THOC1			ENST00000512913	ENSG00000113387	protein_coding	SUB1	-2.29593	2.37568e-11		HSPA8	SYTL4
ENST00000335625	ENSG00000186297	protein_coding	GABRA5	-2.67765	5.42178e-06		ADAR	MPI			ENST00000406462	ENSG00000121957	protein_coding	GPSM2	-2.28506	0.000621855		NFIA	ANKRD36
ENST00000685192	ENSG00000231365	lncRNA	WARS2-AS1	-2.66537	0.000515243		PRRG1	ARHGEF18			ENST00000262406	ENSG00000108370	protein_coding	RGS9	-2.27333	0.000352716		KIF5C	FANCL
ENST00000412359	ENSG00000156970	protein_coding	BUB1B	-2.62297	0.000471486		EXOC3-AS1	ADK			ENST00000642455	ENSG00000021574	protein_coding	SPAST	-2.26726	0.000614359		MAGT1	AHI1
ENST00000454776	ENSG00000138400	protein_coding	MDH1B	-2.62297	0.000471486		ATP1B1	PPP3CA			ENST00000579232	ENSG00000079134	protein_coding	THOC1	-2.25725	2.45167e-06		CEND1	PLAT
ENST00000538204	ENSG00000076770	protein_coding	MBNL3	-2.5999	3.03573e-38		ZFAT	SNED1			ENST00000567116	ENSG00000178802	protein_coding	MPI	-2.24706	0.000223954		ARL6	SYNRG
ENST00000436577	ENSG00000058091	protein_coding	CDK14	-2.59463	0.000498495		PVT1	USP21			ENST00000638712	ENSG00000204271	protein_coding	SPIN3	-2.24516	0.000621665		SETX	DDB1
ENST00000699559	ENSG00000076248	protein_coding	UNG	-2.5847	0.000481276		EXOC3	CNN3			ENST00000594665	ENSG00000104880	protein_coding	ARHGEF18	-2.23277	2.25094e-08		TBCE	ARMC9
ENST00000594682	ENSG00000167766	protein_coding	ZNF83	-2.58355	5.35017e-35		CLPTM1L	RAPGEF3			ENST00000672920	ENSG00000156110	protein_coding	ADK	-2.18858	3.71172e-06		SLC12A7	WDR62
ENST00000394708	ENSG00000145348	protein_coding	TBCK	-2.54586	3.16111e-05		FRYL	DAZAP1			ENST00000525819	ENSG00000138814	protein_coding	PPP3CA	-2.15038	0.000676173		MED12	KIAA0895
ENST00000597761	ENSG00000183850	protein_coding	ZNF730	-2.53885	2.42391e-08		LCORL	ITGA7			ENST00000405547	ENSG00000162804	protein_coding	SNED1	-2.14437	0.000690674		MPP2	PCYOX1L
ENST00000678228	ENSG00000065911	protein_coding	MTHFD2	-2.52939	0.000158351		RECQL5	IFNAR1			ENST00000492950	ENSG00000143258	protein_coding	USP21	-2.13686	0.000678251		PRDX1	AKNA
ENST00000531331	ENSG00000148950	protein_coding	IMMP1L	-2.49917	0.000533562		METTL17	ZNF682			ENST00000487539	ENSG00000117519	protein_coding	CNN3	-2.13494	0.000714307		ACTL8	SLC2A3
ENST00000566349	ENSG00000104731	protein_coding	KLHDC4	-2.46713	0.000529648		SDHA	CLIP4			ENST00000549151	ENSG00000079337	protein_coding	RAPGEF3	-2.12568	9.92259e-14		WWOX	KAT6B
ENST00000686829	ENSG00000288920	protein_coding	RPSAP58	-2.4642	0.00052519		ALDH4A1	NUP58			ENST00000592453	ENSG00000071626	protein_coding	DAZAP1	-2.08849	0.000719512		CCDC127	STAMBP
ENST00000528626	ENSG00000137747	protein_coding	TMPRSS13	-2.4642	0.00052519		RAI2	CCDC137			ENST00000687390	ENSG00000135424	protein_coding	ITGA7	-2.08676	0.0007266		SNX14	ZNF783
ENST00000394353	ENSG00000148180	protein_coding	GSN	-2.45648	0.000544482		CLTC	LINC01140			ENST00000700080	ENSG00000142166	protein_coding	IFNAR1	-2.08565	0.000707307		RGS7	PTPRE
ENST00000635998	ENSG00000104763	protein_coding	ASAH1	-2.42741	0.000539491		MTA1	NLRC5			ENST00000358523	ENSG00000197124	protein_coding	ZNF682	-2.08341	0.000710406		PDK3	CDKL3
ENST00000681936	ENSG00000105835	protein_coding	NAMPT	-2.38717	0.000271458		ANGPT1	SCARA5			ENST00000685126	ENSG00000115295	protein_coding	CLIP4	-2.08131	0.000715071		ARFIP2	BRPF3
ENST00000396050	ENSG00000131080	protein_coding	EDA2R	-2.38481	0.000576909		C1orf198	CDKN2B-AS1			ENST00000381718	ENSG00000139496	protein_coding	NUP58	-2.07753	6.57305e-19		GATA2	GINS4
ENST00000652688	ENSG00000277072	transcribed_unprocessed_pseudogene	STAG3L2	-2.35823	0.000570956		BRD9	GDAP1			ENST00000575223	ENSG00000185298	protein_coding	CCDC137	-2.06776	0.000724834		USP35	STUM
ENST00000559087	ENSG00000125378	protein_coding	BMP4	-2.35821	0.000609557		EPHA7	WASF1			ENST00000537056	ENSG00000140853	protein_coding	NLRC5	-2.06776	0.000724834		NUMA1	ATXN2L
ENST00000339998	ENSG00000141644	protein_coding	MBD1	-2.33376	0.000669765		TEX14	LINC01694			ENST00000682700	ENSG00000164953	protein_coding	TMEM67	-2.06621	0.00071958		ST3GAL5	NGEF
ENST00000638338	ENSG00000117620	protein_coding	SLC35A3	-2.33318	0.000206601		VIPAS39	FAM126B			ENST00000354914	ENSG00000168079	protein_coding	SCARA5	-2.05744	1.33092e-50		SLC25A30	FBXO36
ENST00000683767	ENSG00000110693	protein_coding	SOX6	-2.3245	0.000584523		POMT1	SH2D3C			ENST00000434412	ENSG00000104381	protein_coding	GDAP1	-2.05401	0.000737557		PRKAR1A	CANX
ENST00000570164	ENSG00000140688	protein_coding	RUSF1	-2.31246	0.000589315		KIF1B	CD8A			ENST00000392586	ENSG00000112290	protein_coding	WASF1	-2.0531	4.8126e-10		TNRC6B	CWC27
ENST00000375044	ENSG00000117245	protein_coding	KIF17	-2.29827	2.22087e-08		PRCP	CTSH			ENST00000681958	ENSG00000155744	protein_coding	FAM126B	-2.03056	1.73308e-05		LPCAT1	ZIC1
ENST00000512913	ENSG00000113387	protein_coding	SUB1	-2.29593	2.37568e-11		HSPA8	SYTL4			ENST00000420366	ENSG00000095370	protein_coding	SH2D3C	-2.01286	1.14255e-17		ZDHHC11B	EIF3E
ENST00000406462	ENSG00000121957	protein_coding	GPSM2	-2.28506	0.000621855		NFIA	ANKRD36			ENST00000380385	ENSG00000168079	protein_coding	SCARA5	-1.99561	1.64933e-16		PITRM1	PXK
ENST00000262406	ENSG00000108370	protein_coding	RGS9	-2.27333	0.000352716		KIF5C	FANCL			ENST00000283635	ENSG00000153563	protein_coding	CD8A	-1.99099	0.000769226		SLC25A3	NMT1
ENST00000642455	ENSG00000021574	protein_coding	SPAST	-2.26726	0.000614359		MAGT1	MSANTD2-AS1			ENST00000677789	ENSG00000103811	protein_coding	CTSH	-1.98136	0.00078624		SLMAP	FUT1
ENST00000579232	ENSG00000079134	protein_coding	THOC1	-2.25725	2.45167e-06		PP7080	LINC01512			ENST00000276141	ENSG00000102362	protein_coding	SYTL4	-1.98083	0.00037144		UBE2J2	FMN1
ENST00000567116	ENSG00000178802	protein_coding	MPI	-2.24706	0.000223954		LINC02982	AHI1			ENST00000636563	ENSG00000104763	protein_coding	ASAH1	-1.97961	4.33141e-05		MICOS10	HNRNPA3
ENST00000638712	ENSG00000204271	protein_coding	SPIN3	-2.24516	0.000621665		CEND1	LINC01036			ENST00000494336	ENSG00000135976	protein_coding	ANKRD36	-1.97741	0.000780254		LRP8	ETFA
ENST00000594665	ENSG00000104880	protein_coding	ARHGEF18	-2.23277	2.25094e-08		ARL6	PLAT			ENST00000696434	ENSG00000115392	protein_coding	FANCL	-1.95581	0.00081747		HDAC10	SBF2
ENST00000672920	ENSG00000156110	protein_coding	ADK	-2.18858	3.71172e-06		SETX	LINC02154			ENST00000367800	ENSG00000135541	protein_coding	AHI1	-1.93232	4.82695e-12		MAX	GRIP1
ENST00000525819	ENSG00000138814	protein_coding	PPP3CA	-2.15038	0.000676173		TBCE	SYNRG			ENST00000678676	ENSG00000104368	protein_coding	PLAT	-1.92996	0.000816319		ZDHHC11	ASS1
ENST00000405547	ENSG00000162804	protein_coding	SNED1	-2.14437	0.000690674		SLC12A7	DDB1			ENST00000674730	ENSG00000109654	protein_coding	TRIM2	-1.92888	0.000931957		DISP1	UBE3C
ENST00000492950	ENSG00000143258	protein_coding	USP21	-2.13686	0.000678251		MED12	ARMC9			ENST00000340848	ENSG00000167291	protein_coding	TBC1D16	-1.90647	6.18505e-15		FASTKD5	NFATC2
ENST00000487539	ENSG00000117519	protein_coding	CNN3	-2.13494	0.000714307		MPP2	WDR62			ENST00000621136	ENSG00000275066	protein_coding	SYNRG	-1.9054	1.13876e-06		DCLK2	RPGRIP1L
ENST00000549151	ENSG00000079337	protein_coding	RAPGEF3	-2.12568	9.92259e-14		PRDX1	KIAA0895			ENST00000680250	ENSG00000167986	protein_coding	DDB1	-1.89128	0.000855862		CEP72	CC2D2A
ENST00000592453	ENSG00000071626	protein_coding	DAZAP1	-2.08849	0.000719512		ACTL8	PCYOX1L			ENST00000696733	ENSG00000100697	protein_coding	DICER1	-1.88851	0.00087509		SNX1	EYA1
ENST00000687390	ENSG00000135424	protein_coding	ITGA7	-2.08676	0.0007266		TPT1-AS1	AKNA			ENST00000440107	ENSG00000135931	protein_coding	ARMC9	-1.88731	0.000870591		ETV1	CSDE1
ENST00000700080	ENSG00000142166	protein_coding	IFNAR1	-2.08565	0.000707307		WWOX	FAM86HP			ENST00000680211	ENSG00000075702	protein_coding	WDR62	-1.87801	0.000942217		GAS8	EYA4
ENST00000358523	ENSG00000197124	protein_coding	ZNF682	-2.08341	0.000710406		MAGI2-AS3	SLC2A3			ENST00000297063	ENSG00000164542	protein_coding	KIAA0895	-1.87745	1.10435e-07		GK	GALT
ENST00000685126	ENSG00000115295	protein_coding	CLIP4	-2.08131	0.000715071		CCDC127	KAT6B			ENST00000514349	ENSG00000145882	protein_coding	PCYOX1L	-1.87638	0.000872498		SKP2	LRP1B
ENST00000381718	ENSG00000139496	protein_coding	NUP58	-2.07753	6.57305e-19		LINC00511	STAMBP			ENST00000312033	ENSG00000106948	protein_coding	AKNA	-1.86907	0.0003247		TRAF3IP2	LIMS2
ENST00000575223	ENSG00000185298	protein_coding	CCDC137	-2.06776	0.000724834		SNX14	ZNF783			ENST00000504203	ENSG00000280987	protein_coding	MATR3	-1.84397	2.87526e-17		CCDC57	MYL6
ENST00000590653	ENSG00000267272	lncRNA	LINC01140	-2.06776	0.000724834		LINC01128	PTPRE			ENST00000394606	ENSG00000125952	protein_coding	MAX	-1.83591	1.85186e-08		MFAP3	BTN2A2
ENST00000537056	ENSG00000140853	protein_coding	NLRC5	-2.06776	0.000724834		RGS7	CDKL3			ENST00000075120	ENSG00000059804	protein_coding	SLC2A3	-1.83095	8.73414e-13		RASGRP1	TSEN2
ENST00000682700	ENSG00000164953	protein_coding	TMEM67	-2.06621	0.00071958		FAHD2CP	SNHG29			ENST00000648159	ENSG00000156650	protein_coding	KAT6B	-1.82983	0.000887708		CBWD2	BSDC1
ENST00000354914	ENSG00000168079	protein_coding	SCARA5	-2.05744	1.33092e-50		PDK3	BRPF3			ENST00000672955	ENSG00000145362	protein_coding	ANK2	-1.82827	4.41595e-13		EXOC7	DNAJB1
ENST00000584351	ENSG00000240498	lncRNA	CDKN2B-AS1	-2.05541	0.000756813		ARFIP2	GINS4			ENST00000683349	ENSG00000124356	protein_coding	STAMBP	-1.82619	0.000378461		RBM41	ATE1
ENST00000434412	ENSG00000104381	protein_coding	GDAP1	-2.05401	0.000737557		GATA2	STUM			ENST00000690962	ENSG00000106290	protein_coding	TAF6	-1.82023	0.000891143		RAC3	FHIT
ENST00000392586	ENSG00000112290	protein_coding	WASF1	-2.0531	4.8126e-10		USP35	ATXN2L			ENST00000434415	ENSG00000204946	protein_coding	ZNF783	-1.81694	1.34783e-36		SYTL5	DCAF11
ENST00000441095	ENSG00000233922	lncRNA	LINC01694	-2.03122	3.31819e-11		NUMA1	NGEF			ENST00000254667	ENSG00000132334	protein_coding	PTPRE	-1.81119	0.000900288		HDAC6	ALMS1
ENST00000681958	ENSG00000155744	protein_coding	FAM126B	-2.03056	1.73308e-05		ST3GAL5	FBXO36			ENST00000523832	ENSG00000006837	protein_coding	CDKL3	-1.80765	0.000905935		AKAP8	CD55
ENST00000420366	ENSG00000095370	protein_coding	SH2D3C	-2.01286	1.14255e-17		SLC25A30	CANX			ENST00000339717	ENSG00000096070	protein_coding	BRPF3	-1.79904	0.000970083		STAG2	STARD10
ENST00000380385	ENSG00000168079	protein_coding	SCARA5	-1.99561	1.64933e-16		PRKAR1A	CWC27			ENST00000520736	ENSG00000147536	protein_coding	GINS4	-1.79757	0.000910914		TMED7-TICAM2	H4C15
ENST00000283635	ENSG00000153563	protein_coding	CD8A	-1.99099	0.000769226		TNRC6B	ZIC1			ENST00000366788	ENSG00000203685	protein_coding	STUM	-1.79661	7.15681e-16		FAS	OGT
ENST00000677789	ENSG00000103811	protein_coding	CTSH	-1.98136	0.00078624		LPCAT1	EIF3E			ENST00000672169	ENSG00000131018	protein_coding	SYNE1	-1.7878	0.000925222		FANCA	MLH1
ENST00000276141	ENSG00000102362	protein_coding	SYTL4	-1.98083	0.00037144		ZDHHC11B	PXK			ENST00000336783	ENSG00000168488	protein_coding	ATXN2L	-1.7614	5.05028e-33		SMARCA4	SYT16
ENST00000636563	ENSG00000104763	protein_coding	ASAH1	-1.97961	4.33141e-05		PITRM1	NMT1			ENST00000264051	ENSG00000066248	protein_coding	NGEF	-1.75775	1.40189e-25		CCZ1	CAST
ENST00000494336	ENSG00000135976	protein_coding	ANKRD36	-1.97741	0.000780254		SLC25A3	FUT1			ENST00000684557	ENSG00000196305	protein_coding	IARS1	-1.7421	1.8511e-08		CNTN1	SYNE3
ENST00000696434	ENSG00000115392	protein_coding	FANCL	-1.95581	0.00081747		SLMAP	FMN1			ENST00000687234	ENSG00000167766	protein_coding	ZNF83	-1.7391	9.50359e-07		ZBTB38	EBF4
ENST00000653170	ENSG00000245498	lncRNA	MSANTD2-AS1	-1.94571	0.000798939		UBE2J2	LINC02086			ENST00000283946	ENSG00000153832	protein_coding	FBXO36	-1.73896	8.3518e-15		CDC25B	PCNX1
ENST00000691600	ENSG00000289313	lncRNA	LINC01512	-1.94445	0.000144153		LIFR-AS1	HNRNPA3			ENST00000680894	ENSG00000127022	protein_coding	CANX	-1.7341	0.00118311		KCND2	HDDC3
ENST00000367800	ENSG00000135541	protein_coding	AHI1	-1.93232	4.82695e-12		MICOS10	ETFA			ENST00000693121	ENSG00000153015	protein_coding	CWC27	-1.73232	0.000395157		TPPP	ASNS
ENST00000644419	ENSG00000230426	lncRNA	LINC01036	-1.93069	0.000830985		CIRBP-AS1	SBF2			ENST00000282928	ENSG00000152977	protein_coding	ZIC1	-1.72711	3.45904e-06		DNAJC7	PLCE1
ENST00000678676	ENSG00000104368	protein_coding	PLAT	-1.92996	0.000816319		LRP8	GAS5			ENST00000678004	ENSG00000104408	protein_coding	EIF3E	-1.72315	0.000977682		ATP5F1A	TIAM2
ENST00000674730	ENSG00000109654	protein_coding	TRIM2	-1.92888	0.000931957		HDAC10	GRIP1			ENST00000302779	ENSG00000168297	protein_coding	PXK	-1.71383	0.00114812		G3BP2	LCORL
ENST00000670053	ENSG00000235385	lncRNA	LINC02154	-1.92047	4.84113e-07		MAX	FAM111A-DT			ENST00000592654	ENSG00000136448	protein_coding	NMT1	-1.71273	3.17323e-07		ISYNA1	BRSK2
ENST00000340848	ENSG00000167291	protein_coding	TBC1D16	-1.90647	6.18505e-15		ZDHHC11	ASS1			ENST00000645652	ENSG00000174951	protein_coding	FUT1	-1.71104	5.96386e-11		C1orf43	NSRP1
ENST00000621136	ENSG00000275066	protein_coding	SYNRG	-1.9054	1.13876e-06		DISP1	UBE3C			ENST00000561249	ENSG00000248905	protein_coding	FMN1	-1.70722	0.000994301		MTMR12	PPARGC1A
ENST00000680250	ENSG00000167986	protein_coding	DDB1	-1.89128	0.000855862		FASTKD5	NFATC2			ENST00000677043	ENSG00000170144	protein_coding	HNRNPA3	-1.70087	2.18624e-14		ADD1	RCAN1
ENST00000696733	ENSG00000100697	protein_coding	DICER1	-1.88851	0.00087509		DCLK2	RPGRIP1L			ENST00000504734	ENSG00000127022	protein_coding	CANX	-1.69841	3.0283e-16		MAPK12	NUB1
ENST00000440107	ENSG00000135931	protein_coding	ARMC9	-1.88731	0.000870591		CEP72	CC2D2A			ENST00000688154	ENSG00000140374	protein_coding	ETFA	-1.69382	0.00103174		PCSK4	PTP4A3
ENST00000680211	ENSG00000075702	protein_coding	WDR62	-1.87801	0.000942217		SNX1	EYA1			ENST00000465003	ENSG00000137074	protein_coding	APTX	-1.68362	4.99985e-10		RBM11	MED12
ENST00000297063	ENSG00000164542	protein_coding	KIAA0895	-1.87745	1.10435e-07		ETV1	CSDE1			ENST00000688344	ENSG00000133812	protein_coding	SBF2	-1.67753	1.29639e-05		ZNF138	HLF
ENST00000514349	ENSG00000145882	protein_coding	PCYOX1L	-1.87638	0.000872498		GAS8	EYA4			ENST00000541299	ENSG00000155974	protein_coding	GRIP1	-1.67015	0.00102667		WHRN	G3BP1
ENST00000312033	ENSG00000106948	protein_coding	AKNA	-1.86907	0.0003247		GK	GALT			ENST00000372393	ENSG00000130707	protein_coding	ASS1	-1.66338	1.56775e-08		ACLY	LAMB1
ENST00000504203	ENSG00000280987	protein_coding	MATR3	-1.84397	2.87526e-17		SKP2	LRP1B			ENST00000497368	ENSG00000009335	protein_coding	UBE3C	-1.65931	1.97058e-08		MAGOHB	ZFAND1
ENST00000693359	ENSG00000253540	transcribed_unprocessed_pseudogene	FAM86HP	-1.84153	0.000921129		TRAF3IP2	ASNSP1			ENST00000396009	ENSG00000101096	protein_coding	NFATC2	-1.65787	3.51356e-07		KMT2C	FHIP2B
ENST00000394606	ENSG00000125952	protein_coding	MAX	-1.83591	1.85186e-08		CCDC57	LIMS2			ENST00000636997	ENSG00000104763	protein_coding	ASAH1	-1.65044	0.0010977		PIP5K1A	BRD2
ENST00000075120	ENSG00000059804	protein_coding	SLC2A3	-1.83095	8.73414e-13		MFAP3	LINC01278			ENST00000562230	ENSG00000103494	protein_coding	RPGRIP1L	-1.6401	0.00107332		NCSTN	TTLL1
ENST00000648159	ENSG00000156650	protein_coding	KAT6B	-1.82983	0.000887708		RASGRP1	SNHG1			ENST00000634028	ENSG00000048342	protein_coding	CC2D2A	-1.63725	0.00122169		CHFR	RYR2
ENST00000672955	ENSG00000145362	protein_coding	ANK2	-1.82827	4.41595e-13		CBWD2	MYL6			ENST00000388743	ENSG00000104313	protein_coding	EYA1	-1.63346	0.0011733		CTSB	HIC1
ENST00000683349	ENSG00000124356	protein_coding	STAMBP	-1.82619	0.000378461		EXOC7	BTN2A2			ENST00000691377	ENSG00000009307	protein_coding	CSDE1	-1.61861	0.00108015		LMNA	NPAS1
ENST00000690962	ENSG00000106290	protein_coding	TAF6	-1.82023	0.000891143		TARS1-DT	TSEN2			ENST00000431403	ENSG00000112319	protein_coding	EYA4	-1.61446	0.00108511		TRO	PPP1R7
ENST00000434415	ENSG00000204946	protein_coding	ZNF783	-1.81694	1.34783e-36		RBM41	BSDC1			ENST00000554638	ENSG00000213930	protein_coding	GALT	-1.61446	0.00108511		LZTR1	NEMP2
ENST00000254667	ENSG00000132334	protein_coding	PTPRE	-1.81119	0.000900288		RAC3	DNAJB1			ENST00000434794	ENSG00000168702	protein_coding	LRP1B	-1.60677	0.00111267		DDX3X	RAB3IP
ENST00000523832	ENSG00000006837	protein_coding	CDKL3	-1.80765	0.000905935		SYTL5	ATE1			ENST00000355119	ENSG00000072163	protein_coding	LIMS2	-1.5933	0.00111285		TP73	NEO1
ENST00000664939	ENSG00000175061	lncRNA	SNHG29	-1.80726	4.53127e-12		HDAC6	FHIT			ENST00000698473	ENSG00000198677	protein_coding	TTC37	-1.59154	0.0011169		APTX	EFEMP1
ENST00000339717	ENSG00000096070	protein_coding	BRPF3	-1.79904	0.000970083		AKAP8	DCAF11			ENST00000293422	ENSG00000092841	protein_coding	MYL6	-1.58239	0.0011297		NKD2	OCIAD1
ENST00000520736	ENSG00000147536	protein_coding	GINS4	-1.79757	0.000910914		STAG2	ALMS1			ENST00000356709	ENSG00000124508	protein_coding	BTN2A2	-1.58221	8.65874e-09		LYPLA1	NR4A1
ENST00000366788	ENSG00000203685	protein_coding	STUM	-1.79661	7.15681e-16		TMED7-TICAM2	CD55			ENST00000415684	ENSG00000154743	protein_coding	TSEN2	-1.58083	4.44671e-11		EIF3I	PSMA1
ENST00000535211	ENSG00000186615	lncRNA	KTN1-AS1	-1.7878	0.000925222		FAS	STARD10			ENST00000644184	ENSG00000165699	protein_coding	TSC1	-1.58032	6.41444e-05		PSMD12	GIT2
ENST00000672169	ENSG00000131018	protein_coding	SYNE1	-1.7878	0.000925222		FANCA	H4C15			ENST00000446293	ENSG00000160058	protein_coding	BSDC1	-1.57679	1.22919e-09		SKIV2L	CDCA7
ENST00000336783	ENSG00000168488	protein_coding	ATXN2L	-1.7614	5.05028e-33		SMARCA4	ALMS1-IT1			ENST00000676515	ENSG00000132002	protein_coding	DNAJB1	-1.57597	0.0011275		LRIG1	FOXRED2
ENST00000264051	ENSG00000066248	protein_coding	NGEF	-1.75775	1.40189e-25		CCZ1	OGT			ENST00000687607	ENSG00000107669	protein_coding	ATE1	-1.5735	0.00115637		SSBP3	SLC6A15
ENST00000684557	ENSG00000196305	protein_coding	IARS1	-1.7421	1.8511e-08		CNTN1	MLH1			ENST00000476844	ENSG00000189283	protein_coding	FHIT	-1.5704	7.37962e-11		ETV4	AK2
ENST00000687234	ENSG00000167766	protein_coding	ZNF83	-1.7391	9.50359e-07		ZBTB38	SYT16			ENST00000374075	ENSG00000106948	protein_coding	AKNA	-1.56655	8.9472e-14		EIF4ENIF1	SESTD1
ENST00000283946	ENSG00000153832	protein_coding	FBXO36	-1.73896	8.3518e-15		CDC25B	CAST			ENST00000395358	ENSG00000079337	protein_coding	RAPGEF3	-1.56512	3.54319e-08		NDUFS2	DYSF
ENST00000680894	ENSG00000127022	protein_coding	CANX	-1.7341	0.00118311		KCND2	SYNE3			ENST00000560614	ENSG00000100897	protein_coding	DCAF11	-1.56167	0.00114749		ERCC8	ZP3
ENST00000693121	ENSG00000153015	protein_coding	CWC27	-1.73232	0.000395157		TPPP	EBF4			ENST00000684197	ENSG00000116127	protein_coding	ALMS1	-1.55607	1.61173e-09		ATG5	MPV17
ENST00000282928	ENSG00000152977	protein_coding	ZIC1	-1.72711	3.45904e-06		DNAJC7	PCNX1			ENST00000314754	ENSG00000196352	protein_coding	CD55	-1.55341	8.72355e-06		NUP214	WDR20
ENST00000678004	ENSG00000104408	protein_coding	EIF3E	-1.72315	0.000977682		ATP5F1A	HDDC3			ENST00000543089	ENSG00000214530	protein_coding	STARD10	-1.55157	0.00115693		IFFO1	ARHGEF2
ENST00000302779	ENSG00000168297	protein_coding	PXK	-1.71383	0.00114812		G3BP2	ASNS			ENST00000373552	ENSG00000066248	protein_coding	NGEF	-1.54936	1.45048e-13		RALBP1	NIM1K
ENST00000592654	ENSG00000136448	protein_coding	NMT1	-1.71273	3.17323e-07		ISYNA1	PLCE1			ENST00000612061	ENSG00000270276	protein_coding	H4C15	-1.54603	1.00282e-34		RPS10	ZNF385B
ENST00000645652	ENSG00000174951	protein_coding	FUT1	-1.71104	5.96386e-11		C1orf43	TIAM2			ENST00000699749	ENSG00000147162	protein_coding	OGT	-1.50271	0.00146711		PARP3	FAM210A
ENST00000561249	ENSG00000248905	protein_coding	FMN1	-1.70722	0.000994301		MTMR12	LCORL			ENST00000673889	ENSG00000076242	protein_coding	MLH1	-1.50206	0.00123128		MYH10	ZC3H6
ENST00000478824	ENSG00000244649	lncRNA	LINC02086	-1.70513	0.00099326		ADD1	BRSK2			ENST00000683842	ENSG00000139973	protein_coding	SYT16	-1.49939	9.13166e-07		C1orf52	ZNF726
ENST00000677043	ENSG00000170144	protein_coding	HNRNPA3	-1.70087	2.18624e-14		MAPK12	NSRP1			ENST00000352480	ENSG00000130707	protein_coding	ASS1	-1.47762	9.79928e-60		DEK	WIPF1
ENST00000504734	ENSG00000127022	protein_coding	CANX	-1.69841	3.0283e-16		PCSK4	PPARGC1A			ENST00000674984	ENSG00000153113	protein_coding	CAST	-1.47046	1.16303e-06		WDR26	NEK1
ENST00000688154	ENSG00000140374	protein_coding	ETFA	-1.69382	0.00103174		RBM11	RCAN1			ENST00000557275	ENSG00000176438	protein_coding	SYNE3	-1.47001	5.01126e-09		VPS13A	CERKL
ENST00000465003	ENSG00000137074	protein_coding	APTX	-1.68362	4.99985e-10		PCBP1-AS1	NUB1			ENST00000307564	ENSG00000106948	protein_coding	AKNA	-1.46892	1.02516e-09		REEP4	GAL3ST4
ENST00000688344	ENSG00000133812	protein_coding	SBF2	-1.67753	1.29639e-05		ZNF138	DENND3-AS1			ENST00000380648	ENSG00000088881	protein_coding	EBF4	-1.46682	2.88677e-09		MAP4K4	OXR1
ENST00000687189	ENSG00000234741	lncRNA	GAS5	-1.67174	2.19965e-17		WHRN	PTP4A3			ENST00000554691	ENSG00000100731	protein_coding	PCNX1	-1.46469	2.31013e-06		P4HB	RDM1
ENST00000541299	ENSG00000155974	protein_coding	GRIP1	-1.67015	0.00102667		ACLY	MED12			ENST00000646620	ENSG00000184508	protein_coding	HDDC3	-1.46053	1.10368e-07		MTFR1L	REPIN1
ENST00000501817	ENSG00000245571	lncRNA	FAM111A-DT	-1.66748	0.00104207		NRAV	HLF			ENST00000175506	ENSG00000070669	protein_coding	ASNS	-1.45596	5.89635e-12		GCDH	SMARCA1
ENST00000372393	ENSG00000130707	protein_coding	ASS1	-1.66338	1.56775e-08		MAGOHB	G3BP1			ENST00000690488	ENSG00000107669	protein_coding	ATE1	-1.45054	0.000542094		CIZ1	NSD2
ENST00000497368	ENSG00000009335	protein_coding	UBE3C	-1.65931	1.97058e-08		KMT2C	LAMB1			ENST00000685889	ENSG00000138193	protein_coding	PLCE1	-1.44094	3.45202e-05		NDUFS6	RPL13A
ENST00000396009	ENSG00000101096	protein_coding	NFATC2	-1.65787	3.51356e-07		PIP5K1A	ZFAND1			ENST00000528391	ENSG00000146426	protein_coding	TIAM2	-1.42766	0.00131971		LSS	HSPA12A
ENST00000636997	ENSG00000104763	protein_coding	ASAH1	-1.65044	0.0010977		NCSTN	FHIP2B			ENST00000326877	ENSG00000178177	protein_coding	LCORL	-1.42641	1.12469e-18		SRD5A1	MRPS16
ENST00000562230	ENSG00000103494	protein_coding	RPGRIP1L	-1.6401	0.00107332		CHFR	BRD2			ENST00000529951	ENSG00000174672	protein_coding	BRSK2	-1.41715	0.000276961		AMOT	PROCR
ENST00000634028	ENSG00000048342	protein_coding	CC2D2A	-1.63725	0.00122169		CTSB	TTLL1			ENST00000612959	ENSG00000126653	protein_coding	NSRP1	-1.41307	1.22574e-16		SMARCD2	MTCH1
ENST00000388743	ENSG00000104313	protein_coding	EYA1	-1.63346	0.0011733		LMNA	RYR2			ENST00000506055	ENSG00000109819	protein_coding	PPARGC1A	-1.41232	2.7321e-147		GNAI1	CADPS
ENST00000691377	ENSG00000009307	protein_coding	CSDE1	-1.61861	0.00108015		TRO	HIC1			ENST00000443408	ENSG00000159200	protein_coding	RCAN1	-1.40814	0.00135328		PHYHIPL	CCNK
ENST00000431403	ENSG00000112319	protein_coding	EYA4	-1.61446	0.00108511		LINC00632	NPAS1			ENST00000470316	ENSG00000013374	protein_coding	NUB1	-1.40055	5.41797e-06		NSUN2	STK25
ENST00000554638	ENSG00000213930	protein_coding	GALT	-1.61446	0.00108511		LZTR1	CEROX1			ENST00000521578	ENSG00000184489	protein_coding	PTP4A3	-1.37896	3.0768e-08		AHSA1	ALS2
ENST00000434794	ENSG00000168702	protein_coding	LRP1B	-1.60677	0.00111267		DDX3X	PPP1R7			ENST00000690242	ENSG00000184634	protein_coding	MED12	-1.37076	7.20075e-08		NCDN	ACSL3
ENST00000641735	ENSG00000248498	transcribed_unprocessed_pseudogene	ASNSP1	-1.60632	1.52618e-10		TP73	NEMP2			ENST00000226067	ENSG00000108924	protein_coding	HLF	-1.36976	1.79769e-10		BAG5	HTR6
ENST00000579473	ENSG00000175061	lncRNA	SNHG29	-1.59345	5.27296e-14		APTX	RAB3IP			ENST00000356245	ENSG00000145907	protein_coding	G3BP1	-1.36819	9.92609e-53		MRRF	ARL6IP6
ENST00000355119	ENSG00000072163	protein_coding	LIMS2	-1.5933	0.00111285		SNORD3B-2	NEO1			ENST00000222399	ENSG00000091136	protein_coding	LAMB1	-1.36756	6.34883e-11		USP14	RARS2
ENST00000698473	ENSG00000198677	protein_coding	TTC37	-1.59154	0.0011169		NKD2	EFEMP1			ENST00000520604	ENSG00000104231	protein_coding	ZFAND1	-1.36504	2.98147e-07		PPP1R14A	ZNF43
ENST00000609143	ENSG00000235437	lncRNA	LINC01278	-1.59006	1.31283e-09		LYPLA1	OCIAD1			ENST00000523633	ENSG00000158863	protein_coding	FHIP2B	-1.36133	0.00145041		TMBIM1	SMARCD3
ENST00000583400	ENSG00000175061	lncRNA	SNHG29	-1.58461	9.13119e-08		EIF3I	NR4A1			ENST00000679179	ENSG00000204256	protein_coding	BRD2	-1.35802	1.28197e-08		NARF	FBLN5
ENST00000641079	ENSG00000248498	transcribed_unprocessed_pseudogene	ASNSP1	-1.58442	1.45163e-11		PSMD12	PSMA1			ENST00000439248	ENSG00000100271	protein_coding	TTLL1	-1.35769	0.00142939		FAM13B	SYNPO
ENST00000689147	ENSG00000255717	lncRNA	SNHG1	-1.58318	2.36061e-06		SKIV2L	GIT2			ENST00000366574	ENSG00000198626	protein_coding	RYR2	-1.35283	7.70487e-44		HNRNPL	EIF4A2
ENST00000293422	ENSG00000092841	protein_coding	MYL6	-1.58239	0.0011297		LRIG1	CDCA7			ENST00000322941	ENSG00000177374	protein_coding	HIC1	-1.35115	0.00117429		BAX	CEP290
ENST00000356709	ENSG00000124508	protein_coding	BTN2A2	-1.58221	8.65874e-09		SSBP3	FOXRED2			ENST00000522445	ENSG00000104408	protein_coding	EIF3E	-1.35083	1.75469e-22		JPT2	LRRFIP1
ENST00000415684	ENSG00000154743	protein_coding	TSEN2	-1.58083	4.44671e-11		ETV4	SLC6A15			ENST00000602212	ENSG00000130751	protein_coding	NPAS1	-1.33846	2.36827e-07		RBM39	PON2
ENST00000644184	ENSG00000165699	protein_coding	TSC1	-1.58032	6.41444e-05		EIF4ENIF1	UBR5-DT			ENST00000491715	ENSG00000115685	protein_coding	PPP1R7	-1.33646	0.00146754		UBAP2L	ZC3H7A
ENST00000446293	ENSG00000160058	protein_coding	BSDC1	-1.57679	1.22919e-09		NDUFS2	AK2			ENST00000409150	ENSG00000189362	protein_coding	NEMP2	-1.33484	3.35574e-12		STAMBP	KLHL41
ENST00000676515	ENSG00000132002	protein_coding	DNAJB1	-1.57597	0.0011275		ERCC8	SESTD1			ENST00000417413	ENSG00000127328	protein_coding	RAB3IP	-1.33458	2.31327e-12		ZNF655	ARMCX3
ENST00000687607	ENSG00000107669	protein_coding	ATE1	-1.5735	0.00115637		ATG5	DYSF			ENST00000560262	ENSG00000067141	protein_coding	NEO1	-1.33194	9.59236e-05		TPGS2	DDIT3
ENST00000476844	ENSG00000189283	protein_coding	FHIT	-1.5704	7.37962e-11		NUP214	ZP3			ENST00000355426	ENSG00000115380	protein_coding	EFEMP1	-1.32545	6.615e-07		LANCL3	TARS2
ENST00000374075	ENSG00000106948	protein_coding	AKNA	-1.56655	8.9472e-14		IFFO1	MPV17			ENST00000444354	ENSG00000109180	protein_coding	OCIAD1	-1.31599	0.00091148		LARP1	KALRN
ENST00000395358	ENSG00000079337	protein_coding	RAPGEF3	-1.56512	3.54319e-08		RALBP1	WDR20			ENST00000360284	ENSG00000123358	protein_coding	NR4A1	-1.3116	4.82251e-09		SFSWAP	TMEM161B
ENST00000560614	ENSG00000100897	protein_coding	DCAF11	-1.56167	0.00114749		PURPL	ARHGEF2			ENST00000418988	ENSG00000129084	protein_coding	PSMA1	-1.30712	8.37496e-06		HSPA2	PAXIP1
ENST00000684197	ENSG00000116127	protein_coding	ALMS1	-1.55607	1.61173e-09		RPS10	NIM1K			ENST00000507469	ENSG00000116698	protein_coding	SMG7	-1.30543	3.51895e-09		ETV5	NIBAN1
ENST00000314754	ENSG00000196352	protein_coding	CD55	-1.55341	8.72355e-06		PARP3	ZNF385B			ENST00000457474	ENSG00000139436	protein_coding	GIT2	-1.30451	0.00125239		TAF8	CRABP2
ENST00000543089	ENSG00000214530	protein_coding	STARD10	-1.55157	0.00115693		MYH10	FAM210A			ENST00000695918	ENSG00000144354	protein_coding	CDCA7	-1.3035	3.97135e-08		SF1	TRIM71
ENST00000373552	ENSG00000066248	protein_coding	NGEF	-1.54936	1.45048e-13		C1orf52	BCDIN3D-AS1			ENST00000692693	ENSG00000100350	protein_coding	FOXRED2	-1.30309	0.00170425		EZH2	MANEA
ENST00000612061	ENSG00000270276	protein_coding	H4C15	-1.54603	1.00282e-34		DEK	ZC3H6			ENST00000680714	ENSG00000072041	protein_coding	SLC6A15	-1.30138	1.8405e-07		PCNX4	IL11RA
ENST00000441587	ENSG00000230002	lncRNA	ALMS1-IT1	-1.51481	7.98484e-08		CLUHP3	ZNF726			ENST00000672715	ENSG00000004455	protein_coding	AK2	-1.29726	2.44087e-06		NECTIN3	SAP30BP
ENST00000699749	ENSG00000147162	protein_coding	OGT	-1.50271	0.00146711		WDR26	WIPF1			ENST00000428443	ENSG00000187231	protein_coding	SESTD1	-1.28405	4.18991e-39		EED	ACSM3
ENST00000673889	ENSG00000076242	protein_coding	MLH1	-1.50206	0.00123128		VPS13A	NEK1			ENST00000410020	ENSG00000135636	protein_coding	DYSF	-1.28368	0.00159192		HNRNPC	INVS
ENST00000683842	ENSG00000139973	protein_coding	SYT16	-1.49939	9.13166e-07		REEP4	CERKL			ENST00000541777	ENSG00000167766	protein_coding	ZNF83	-1.28228	3.70826e-06		PPIH	AGAP1
ENST00000352480	ENSG00000130707	protein_coding	ASS1	-1.47762	9.79928e-60		MAP4K4	GAL3ST4			ENST00000336517	ENSG00000188372	protein_coding	ZP3	-1.28107	1.393e-06		WWP2	GALNT12
ENST00000674984	ENSG00000153113	protein_coding	CAST	-1.47046	1.16303e-06		P4HB	OXR1			ENST00000407597	ENSG00000101849	protein_coding	TBL1X	-1.28096	1.33493e-13		TEX9	ZNF142
ENST00000557275	ENSG00000176438	protein_coding	SYNE3	-1.47001	5.01126e-09		MTFR1L	RDM1			ENST00000233545	ENSG00000115204	protein_coding	MPV17	-1.27971	0.00157225		SON	FTCDNL1
ENST00000307564	ENSG00000106948	protein_coding	AKNA	-1.46892	1.02516e-09		GCDH	REPIN1			ENST00000299135	ENSG00000140153	protein_coding	WDR20	-1.27886	0.00160837		CBX8	ZNF85
ENST00000380648	ENSG00000088881	protein_coding	EBF4	-1.46682	2.88677e-09		CIZ1	SMARCA1			ENST00000462460	ENSG00000116584	protein_coding	ARHGEF2	-1.27564	1.14272e-07		BUB1	AIG1
ENST00000554691	ENSG00000100731	protein_coding	PCNX1	-1.46469	2.31013e-06		NDUFS6	NSD2			ENST00000326035	ENSG00000177453	protein_coding	NIM1K	-1.27385	2.98962e-05		WSB1	ARHGEF1
ENST00000646620	ENSG00000184508	protein_coding	HDDC3	-1.46053	1.10368e-07		LSS	RPL13A			ENST00000410066	ENSG00000144331	protein_coding	ZNF385B	-1.27058	5.44553e-24		IFT122	MCM4
ENST00000175506	ENSG00000070669	protein_coding	ASNS	-1.45596	5.89635e-12		SRD5A1	HSPA12A			ENST00000322247	ENSG00000177150	protein_coding	FAM210A	-1.26646	0.00159426		DNAJC21	ZNF737
ENST00000690488	ENSG00000107669	protein_coding	ATE1	-1.45054	0.000542094		AMOT	MRPS16			ENST00000409871	ENSG00000188177	protein_coding	ZC3H6	-1.2573	4.12374e-25		MGRN1	MYH10
ENST00000685889	ENSG00000138193	protein_coding	PLCE1	-1.44094	3.45202e-05		SMARCD2	PROCR			ENST00000506237	ENSG00000113387	protein_coding	SUB1	-1.25623	7.05029e-05		HEXIM1	MFSD6
ENST00000528391	ENSG00000146426	protein_coding	TIAM2	-1.42766	0.00131971		GNAI1	ZNF710-AS1			ENST00000525354	ENSG00000213967	protein_coding	ZNF726	-1.25275	1.01584e-05		SQSTM1	CTPS1
ENST00000326877	ENSG00000178177	protein_coding	LCORL	-1.42641	1.12469e-18		PHYHIPL	MAP3K9-DT			ENST00000698668	ENSG00000115935	protein_coding	WIPF1	-1.2424	1.06686e-10		MAT2A	KLF7
ENST00000529951	ENSG00000174672	protein_coding	BRSK2	-1.41715	0.000276961		NSUN2	MTCH1			ENST00000679521	ENSG00000127914	protein_coding	AKAP9	-1.23972	7.96634e-06		HSBP1	ARHGAP19
ENST00000612959	ENSG00000126653	protein_coding	NSRP1	-1.41307	1.22574e-16		AHSA1	CADPS			ENST00000492590	ENSG00000189283	protein_coding	FHIT	-1.23743	2.10033e-05		CCDC117	ZNF717
ENST00000506055	ENSG00000109819	protein_coding	PPARGC1A	-1.41232	2.7321e-147		NCDN	CCNK			ENST00000685111	ENSG00000137601	protein_coding	NEK1	-1.23458	6.31345e-08		FASTKD3	GAB2
ENST00000443408	ENSG00000159200	protein_coding	RCAN1	-1.40814	0.00135328		SNORD3B-1	STK25			ENST00000410087	ENSG00000188452	protein_coding	CERKL	-1.23106	1.35251e-07		PHLDB2	MTA1
ENST00000470316	ENSG00000013374	protein_coding	NUB1	-1.40055	5.41797e-06		BAG5	ALS2			ENST00000413800	ENSG00000197093	protein_coding	GAL3ST4	-1.23083	0.00142763		TFRC	FKBP7
ENST00000664702	ENSG00000253210	lncRNA	DENND3-AS1	-1.39866	0.00139722		MRRF	ACSL3			ENST00000517566	ENSG00000164830	protein_coding	OXR1	-1.22696	4.90635e-08		EIF4H	SERPINE2
ENST00000448718	ENSG00000234741	lncRNA	GAS5	-1.38904	6.71083e-05		MIR4458HG	HTR6			ENST00000613308	ENSG00000278023	protein_coding	RDM1	-1.22327	1.30365e-06		KIF9	DAAM2
ENST00000521578	ENSG00000184489	protein_coding	PTP4A3	-1.37896	3.0768e-08		USP14	ARL6IP6			ENST00000469309	ENSG00000214022	protein_coding	REPIN1	-1.21982	0.00170298		PKM	CRYL1
ENST00000690242	ENSG00000184634	protein_coding	MED12	-1.37076	7.20075e-08		PPP1R14A	RARS2			ENST00000617310	ENSG00000102038	protein_coding	SMARCA1	-1.21745	0.00176078		PLEKHG4B	PGM5
ENST00000226067	ENSG00000108924	protein_coding	HLF	-1.36976	1.79769e-10		TMBIM1	ZNF43			ENST00000398261	ENSG00000109685	protein_coding	NSD2	-1.21536	3.3723e-11		ZNF611	ZNF277
ENST00000356245	ENSG00000145907	protein_coding	G3BP1	-1.36819	9.92609e-53		NARF	SMARCD3			ENST00000624069	ENSG00000142541	protein_coding	RPL13A	-1.21509	4.60737e-27		NTHL1	STX17
ENST00000222399	ENSG00000091136	protein_coding	LAMB1	-1.36756	6.34883e-11		FAM13B	FBLN5			ENST00000635765	ENSG00000165868	protein_coding	HSPA12A	-1.21303	1.87687e-09		LRPPRC	MORN1
ENST00000520604	ENSG00000104231	protein_coding	ZFAND1	-1.36504	2.98147e-07		HNRNPL	SYNPO			ENST00000473427	ENSG00000182180	protein_coding	MRPS16	-1.21279	1.65526e-07		RAB5IF	HLTF
ENST00000523633	ENSG00000158863	protein_coding	FHIP2B	-1.36133	0.00145041		BAX	EIF4A2			ENST00000216968	ENSG00000101000	protein_coding	PROCR	-1.20256	7.56565e-17		ETF1	OGFOD2
ENST00000679179	ENSG00000204256	protein_coding	BRD2	-1.35802	1.28197e-08		JPT2	CEP290			ENST00000695065	ENSG00000137409	protein_coding	MTCH1	-1.19825	0.00173508		USP8	ZNF711
ENST00000439248	ENSG00000100271	protein_coding	TTLL1	-1.35769	0.00142939		ANXA2R-OT1	LRRFIP1			ENST00000357948	ENSG00000163618	protein_coding	CADPS	-1.19822	2.97317e-06		RPS7	CARF
ENST00000366574	ENSG00000198626	protein_coding	RYR2	-1.35283	7.70487e-44		RBM39	PON2			ENST00000556641	ENSG00000090061	protein_coding	CCNK	-1.1944	0.00173989		TMC5	PRKN
ENST00000322941	ENSG00000177374	protein_coding	HIC1	-1.35115	0.00117429		UBAP2L	ZC3H7A			ENST00000461760	ENSG00000115694	protein_coding	STK25	-1.19067	3.2103e-06		EXOSC8	DNAH17
ENST00000522445	ENSG00000104408	protein_coding	EIF3E	-1.35083	1.75469e-22		STAMBP	KLHL41			ENST00000679416	ENSG00000003393	protein_coding	ALS2	-1.18451	0.00176355		MAF1	ARRDC4
ENST00000602212	ENSG00000130751	protein_coding	NPAS1	-1.33846	2.36827e-07		ZNF655	ARMCX3			ENST00000680424	ENSG00000123983	protein_coding	ACSL3	-1.17249	9.28255e-06		FAM222B	RPL18A
ENST00000568394	ENSG00000260807	lncRNA	CEROX1	-1.33663	0.00146341		SNORD3D	DDIT3			ENST00000687410	ENSG00000106290	protein_coding	TAF6	-1.16903	0.00181592		CDK2AP1	ERC2
ENST00000491715	ENSG00000115685	protein_coding	PPP1R7	-1.33646	0.00146754		TPGS2	PPIEL			ENST00000289753	ENSG00000158748	protein_coding	HTR6	-1.16707	1.05677e-05		SMURF2	ASCC1
ENST00000409150	ENSG00000189362	protein_coding	NEMP2	-1.33484	3.35574e-12		ALOX12P2	TARS2			ENST00000688293	ENSG00000177917	protein_coding	ARL6IP6	-1.1668	3.06693e-07		EIF3E	BOK
ENST00000417413	ENSG00000127328	protein_coding	RAB3IP	-1.33458	2.31327e-12		LANCL3	KALRN			ENST00000699779	ENSG00000147162	protein_coding	OGT	-1.15986	7.99292e-12		TERF1	PATJ
ENST00000560262	ENSG00000067141	protein_coding	NEO1	-1.33194	9.59236e-05		LARP1	TMEM161B			ENST00000686371	ENSG00000146282	protein_coding	RARS2	-1.15766	0.00182516		OXCT1	BARD1
ENST00000690172	ENSG00000234741	lncRNA	GAS5	-1.33086	3.26656e-06		HOXB-AS3	PAXIP1			ENST00000598381	ENSG00000198521	protein_coding	ZNF43	-1.14316	1.11511e-07		DOK3	LRP8
ENST00000355426	ENSG00000115380	protein_coding	EFEMP1	-1.32545	6.615e-07		SFSWAP	NIBAN1			ENST00000356800	ENSG00000082014	protein_coding	SMARCD3	-1.1416	4.52915e-06		RNF34	C2orf72
ENST00000444354	ENSG00000109180	protein_coding	OCIAD1	-1.31599	0.00091148		HSPA2	CRABP2			ENST00000342058	ENSG00000140092	protein_coding	FBLN5	-1.13886	3.87331e-11		NPEPPS	MYC
ENST00000360284	ENSG00000123358	protein_coding	NR4A1	-1.3116	4.82251e-09		ETV5	TRIM71			ENST00000307662	ENSG00000171992	protein_coding	SYNPO	-1.13881	1.5367e-08		ATAD3B	DYNC1H1
ENST00000664999	ENSG00000172965	lncRNA	MIR4435-2HG	-1.30844	0.00151193		TAF8	MANEA			ENST00000426808	ENSG00000156976	protein_coding	EIF4A2	-1.1371	1.1504e-24		SRSF2	ZNF467
ENST00000418988	ENSG00000129084	protein_coding	PSMA1	-1.30712	8.37496e-06		SF1	IL11RA			ENST00000496090	ENSG00000123552	protein_coding	USP45	-1.13593	0.000116829		HNRNPA2B1	RHBDD1
ENST00000507469	ENSG00000116698	protein_coding	SMG7	-1.30543	3.51895e-09		EZH2	SAP30BP			ENST00000696060	ENSG00000196839	protein_coding	ADA	-1.13462	0.000125562		DMAP1	PADI2
ENST00000457474	ENSG00000139436	protein_coding	GIT2	-1.30451	0.00125239		PCNX4	ACSM3			ENST00000550962	ENSG00000198707	protein_coding	CEP290	-1.13452	0.00191728		POLR3D	MFSD4A
ENST00000695918	ENSG00000144354	protein_coding	CDCA7	-1.3035	3.97135e-08		NECTIN3	INVS			ENST00000478958	ENSG00000124831	protein_coding	LRRFIP1	-1.13269	1.23941e-10		AHRR	GNAS
ENST00000692693	ENSG00000100350	protein_coding	FOXRED2	-1.30309	0.00170425		EED	AGAP1			ENST00000633531	ENSG00000105854	protein_coding	PON2	-1.13165	2.92045e-05		SKP1	OSGEPL1
ENST00000680714	ENSG00000072041	protein_coding	SLC6A15	-1.30138	1.8405e-07		HNRNPC	MAP4K3-DT			ENST00000571198	ENSG00000122299	protein_coding	ZC3H7A	-1.13081	0.00192034		H2AC15	SWT1
ENST00000667853	ENSG00000246263	lncRNA	UBR5-DT	-1.29811	0.000365023		PPIH	GALNT12			ENST00000284669	ENSG00000239474	protein_coding	KLHL41	-1.12774	4.17252e-06		EXT2	SNX5
ENST00000672715	ENSG00000004455	protein_coding	AK2	-1.29726	2.44087e-06		WWP2	ZNF142			ENST00000537169	ENSG00000102401	protein_coding	ARMCX3	-1.12691	1.15346e-05		MYEF2	PMS1
ENST00000428443	ENSG00000187231	protein_coding	SESTD1	-1.28405	4.18991e-39		TEX9	FTCDNL1			ENST00000346473	ENSG00000175197	protein_coding	DDIT3	-1.12533	7.10802e-16		U2SURP	N4BP2L1
ENST00000410020	ENSG00000135636	protein_coding	DYSF	-1.28368	0.00159192		SON	ZNF85			ENST00000369051	ENSG00000143374	protein_coding	TARS2	-1.12277	0.00130479		MTRR	FAM184B
ENST00000541777	ENSG00000167766	protein_coding	ZNF83	-1.28228	3.70826e-06		CBX8	AIG1			ENST00000460856	ENSG00000160145	protein_coding	KALRN	-1.11519	0.00193292		OTULINL	PIK3CD
ENST00000336517	ENSG00000188372	protein_coding	ZP3	-1.28107	1.393e-06		BUB1	ARHGEF1			ENST00000509387	ENSG00000164180	protein_coding	TMEM161B	-1.11519	0.00193292		SBF1	MDC1
ENST00000407597	ENSG00000101849	protein_coding	TBL1X	-1.28096	1.33493e-13		WSB1	MCM4			ENST00000457196	ENSG00000157212	protein_coding	PAXIP1	-1.10424	1.19943e-09		CMPK1	IMMP2L
ENST00000233545	ENSG00000115204	protein_coding	MPV17	-1.27971	0.00157225		IFT122	ZNF737			ENST00000367511	ENSG00000135842	protein_coding	NIBAN1	-1.1021	9.22505e-23		USP1	VANGL2
ENST00000299135	ENSG00000140153	protein_coding	WDR20	-1.27886	0.00160837		DNAJC21	MYH10			ENST00000368222	ENSG00000143320	protein_coding	CRABP2	-1.10159	8.2155e-21		PIK3R1	KRTAP19-1
ENST00000462460	ENSG00000116584	protein_coding	ARHGEF2	-1.27564	1.14272e-07		MGRN1	MFSD6			ENST00000436443	ENSG00000178568	protein_coding	ERBB4	-1.0998	1.97402e-07		HRAS	PRXL2B
ENST00000326035	ENSG00000177453	protein_coding	NIM1K	-1.27385	2.98962e-05		HEXIM1	CTPS1			ENST00000383763	ENSG00000206557	protein_coding	TRIM71	-1.09922	3.17752e-09		CYP1A1	EZH2
ENST00000410066	ENSG00000144331	protein_coding	ZNF385B	-1.27058	5.44553e-24		SQSTM1	KLF7			ENST00000684211	ENSG00000172469	protein_coding	MANEA	-1.09786	0.00198749		CTSA	VSTM2B
ENST00000322247	ENSG00000177150	protein_coding	FAM210A	-1.26646	0.00159426		MAT2A	ARHGAP19			ENST00000441545	ENSG00000137070	protein_coding	IL11RA	-1.09537	0.00164807		UBE2I	FAM114A1
ENST00000670504	ENSG00000258057	lncRNA	BCDIN3D-AS1	-1.26338	0.00160377		HSBP1	ZNF717			ENST00000355423	ENSG00000161526	protein_coding	SAP30BP	-1.09213	2.67024e-05		ANTXR2	MRAS
ENST00000409871	ENSG00000188177	protein_coding	ZC3H6	-1.2573	4.12374e-25		CCDC117	GAB2			ENST00000289416	ENSG00000005187	protein_coding	ACSM3	-1.08873	2.53047e-07		MECOM	SECISBP2L
ENST00000506237	ENSG00000113387	protein_coding	SUB1	-1.25623	7.05029e-05		FASTKD3	MTA1			ENST00000262456	ENSG00000119509	protein_coding	INVS	-1.08833	1.19352e-07		MTRF1L	ELP4
ENST00000525354	ENSG00000213967	protein_coding	ZNF726	-1.25275	1.01584e-05		PHLDB2	FKBP7			ENST00000304032	ENSG00000157985	protein_coding	AGAP1	-1.08415	1.74124e-58		C12orf60	VPS29
ENST00000698668	ENSG00000115935	protein_coding	WIPF1	-1.2424	1.06686e-10		TFRC	SERPINE2			ENST00000375011	ENSG00000119514	protein_coding	GALNT12	-1.0821	2.13773e-06		ZNF248	DNAH14
ENST00000679521	ENSG00000127914	protein_coding	AKAP9	-1.23972	7.96634e-06		EIF4H	DAAM2			ENST00000450765	ENSG00000115568	protein_coding	ZNF142	-1.08004	8.87493e-06		CYBC1	OSBPL6
ENST00000608623	ENSG00000235437	lncRNA	LINC01278	-1.23887	2.03483e-11		KIF9	CRYL1			ENST00000681830	ENSG00000141252	protein_coding	VPS53	-1.07659	0.000940807		MBD3	KCNC4
ENST00000492590	ENSG00000189283	protein_coding	FHIT	-1.23743	2.10033e-05		NPEPPSP1	PGM5			ENST00000342788	ENSG00000178568	protein_coding	ERBB4	-1.07633	1.78989e-06		HMGN3	ALOX5
ENST00000685111	ENSG00000137601	protein_coding	NEK1	-1.23458	6.31345e-08		PKM	ZNF277			ENST00000420128	ENSG00000226124	protein_coding	FTCDNL1	-1.07517	3.2975e-07		RPL27	PPP2R2C
ENST00000410087	ENSG00000188452	protein_coding	CERKL	-1.23106	1.35251e-07		PLEKHG4B	STX17			ENST00000328178	ENSG00000105750	protein_coding	ZNF85	-1.07309	2.42519e-10		TOMM40	AK7
ENST00000413800	ENSG00000197093	protein_coding	GAL3ST4	-1.23083	0.00142763		ZNF611	MORN1			ENST00000494282	ENSG00000146416	protein_coding	AIG1	-1.07126	8.2621e-08		FHL1	GPATCH8
ENST00000517566	ENSG00000164830	protein_coding	OXR1	-1.22696	4.90635e-08		NTHL1	HLTF			ENST00000684619	ENSG00000138095	protein_coding	LRPPRC	-1.06776	8.56809e-12		IDH3A	PPFIA2
ENST00000613308	ENSG00000278023	protein_coding	RDM1	-1.22327	1.30365e-06		LRPPRC	OGFOD2			ENST00000698934	ENSG00000076928	protein_coding	ARHGEF1	-1.06761	0.0020667		MPI	SH3BGR
ENST00000469309	ENSG00000214022	protein_coding	REPIN1	-1.21982	0.00170298		DUXAP8	ZNF711			ENST00000648519	ENSG00000104738	protein_coding	MCM4	-1.06584	0.00022309		DCLRE1C	PHYKPL
ENST00000617310	ENSG00000102038	protein_coding	SMARCA1	-1.21745	0.00176078		RAB5IF	CARF			ENST00000427401	ENSG00000237440	protein_coding	ZNF737	-1.06571	2.66652e-06		HSD17B4	SAT1
ENST00000398261	ENSG00000109685	protein_coding	NSD2	-1.21536	3.3723e-11		ETF1	PRKN			ENST00000691566	ENSG00000133026	protein_coding	MYH10	-1.05829	0.00212014		MAGED1	FXYD5
ENST00000624069	ENSG00000142541	protein_coding	RPL13A	-1.21509	4.60737e-27		USP8	DNAH17			ENST00000281416	ENSG00000151690	protein_coding	MFSD6	-1.05652	1.1707e-13		JADE2	NT5C3A
ENST00000635765	ENSG00000165868	protein_coding	HSPA12A	-1.21303	1.87687e-09		RPS7	ARRDC4			ENST00000464283	ENSG00000171793	protein_coding	CTPS1	-1.05374	2.83017e-06		FAM199X	PAPOLA
ENST00000473427	ENSG00000182180	protein_coding	MRPS16	-1.21279	1.65526e-07		TMC5	RPL18A			ENST00000309446	ENSG00000118263	protein_coding	KLF7	-1.04897	2.30281e-13		LBHD1	DCLK1
ENST00000216968	ENSG00000101000	protein_coding	PROCR	-1.20256	7.56565e-17		EXOSC8	ERC2			ENST00000371027	ENSG00000213390	protein_coding	ARHGAP19	-1.04816	0.00212283		YIF1A	DISC1
ENST00000620791	ENSG00000259291	lncRNA	ZNF710-AS1	-1.20086	5.95913e-07		MAF1	ASCC1			ENST00000652011	ENSG00000227124	protein_coding	ZNF717	-1.04763	5.98e-08		C6orf136	GPR173
ENST00000697764	ENSG00000259153	lncRNA	MAP3K9-DT	-1.20083	0.000986313		NSUN5P1	BOK			ENST00000263398	ENSG00000026508	protein_coding	CD44	-1.04756	7.64818e-12		ACAT2	GSTO2
ENST00000695065	ENSG00000137409	protein_coding	MTCH1	-1.19825	0.00173508		FAM222B	PATJ			ENST00000475359	ENSG00000204120	protein_coding	GIGYF2	-1.04687	1.92341e-07		EPB41L2	HBS1L
ENST00000357948	ENSG00000163618	protein_coding	CADPS	-1.19822	2.97317e-06		CDK2AP1	BARD1			ENST00000361507	ENSG00000033327	protein_coding	GAB2	-1.04681	1.517e-08		TMEM216	WDR19
ENST00000556641	ENSG00000090061	protein_coding	CCNK	-1.1944	0.00173989		SMURF2	LRP8			ENST00000406191	ENSG00000182979	protein_coding	MTA1	-1.04592	1.12805e-33		ARFGAP1	ABI2
ENST00000461760	ENSG00000115694	protein_coding	STK25	-1.19067	3.2103e-06		EIF3E	C2orf72			ENST00000685403	ENSG00000079150	protein_coding	FKBP7	-1.04548	5.38774e-05		MPV17L2	LAMP3
ENST00000679416	ENSG00000003393	protein_coding	ALS2	-1.18451	0.00176355		TERF1	MYC			ENST00000409304	ENSG00000135919	protein_coding	SERPINE2	-1.0454	5.3443e-09		RABAC1	TCAF1
ENST00000680424	ENSG00000123983	protein_coding	ACSL3	-1.17249	9.28255e-06		OXCT1	DYNC1H1			ENST00000274867	ENSG00000146122	protein_coding	DAAM2	-1.04506	1.60267e-13		C8orf33	KCNA6
ENST00000687410	ENSG00000106290	protein_coding	TAF6	-1.16903	0.00181592		DOK3	ZNF467			ENST00000695911	ENSG00000144354	protein_coding	CDCA7	-1.04266	1.29554e-10		EIF3C	PSAT1
ENST00000289753	ENSG00000158748	protein_coding	HTR6	-1.16707	1.05677e-05		RNF34	RHBDD1			ENST00000298248	ENSG00000165475	protein_coding	CRYL1	-1.03493	7.71027e-12		AP1M1	RIMS3
ENST00000688293	ENSG00000177917	protein_coding	ARL6IP6	-1.1668	3.06693e-07		NPEPPS	PADI2			ENST00000396396	ENSG00000154330	protein_coding	PGM5	-1.03442	4.382e-06		LUC7L	C2orf88
ENST00000699779	ENSG00000147162	protein_coding	OGT	-1.15986	7.99292e-12		ATAD3B	DUXAP9			ENST00000361946	ENSG00000198839	protein_coding	ZNF277	-1.0325	1.48346e-13		CCNE1	SYN3
ENST00000686371	ENSG00000146282	protein_coding	RARS2	-1.15766	0.00182516		SRSF2	MFSD4A			ENST00000259400	ENSG00000136874	protein_coding	STX17	-1.03222	4.91112e-35		JOSD2	MDM4
ENST00000598381	ENSG00000198521	protein_coding	ZNF43	-1.14316	1.11511e-07		HNRNPA2B1	GNAS			ENST00000378531	ENSG00000116151	protein_coding	MORN1	-1.03127	8.91525e-06		ACAD9	TIAM1
ENST00000356800	ENSG00000082014	protein_coding	SMARCD3	-1.1416	4.52915e-06		DMAP1	OSGEPL1			ENST00000392912	ENSG00000071794	protein_coding	HLTF	-1.02945	3.72065e-16		GPR107	ELP3
ENST00000342058	ENSG00000140092	protein_coding	FBLN5	-1.13886	3.87331e-11		POLR3D	SWT1			ENST00000454694	ENSG00000111325	protein_coding	OGFOD2	-1.02896	0.00220743		CHTOP	CRTC2
ENST00000307662	ENSG00000171992	protein_coding	SYNPO	-1.13881	1.5367e-08		AHRR	SNX5			ENST00000262210	ENSG00000104218	protein_coding	CSPP1	-1.0289	9.75845e-05		LIFR	LPAR3
ENST00000426808	ENSG00000156976	protein_coding	EIF4A2	-1.1371	1.1504e-24		SKP1	PMS1			ENST00000674551	ENSG00000147180	protein_coding	ZNF711	-1.028	4.90098e-27		TMEM254	TMX2
ENST00000496090	ENSG00000123552	protein_coding	USP45	-1.13593	0.000116829		H2AC15	N4BP2L1			ENST00000347703	ENSG00000144354	protein_coding	CDCA7	-1.02777	1.07198e-31		ADGRL1	NEMP1
ENST00000696060	ENSG00000196839	protein_coding	ADA	-1.13462	0.000125562		EXT2	FAM184B			ENST00000402905	ENSG00000138380	protein_coding	CARF	-1.02713	2.63636e-06		CHKB-CPT1B	RPL17
ENST00000550962	ENSG00000198707	protein_coding	CEP290	-1.13452	0.00191728		MYEF2	PIK3CD			ENST00000366898	ENSG00000185345	protein_coding	PRKN	-1.02376	5.79412e-05		DGCR8	ENDOV
ENST00000478958	ENSG00000124831	protein_coding	LRRFIP1	-1.13269	1.23941e-10		U2SURP	MDC1			ENST00000591369	ENSG00000187775	protein_coding	DNAH17	-1.0231	1.28078e-06		C6orf132	TWNK
ENST00000633531	ENSG00000105854	protein_coding	PON2	-1.13165	2.92045e-05		MTRR	IMMP2L			ENST00000268042	ENSG00000140450	protein_coding	ARRDC4	-1.02255	1.87864e-22		HMGB1	PTGS2
ENST00000571198	ENSG00000122299	protein_coding	ZC3H7A	-1.13081	0.00192034		OTULINL	VANGL2			ENST00000599898	ENSG00000105640	protein_coding	RPL18A	-1.02248	1.35343e-12		NCAPD3	FIP1L1
ENST00000284669	ENSG00000239474	protein_coding	KLHL41	-1.12774	4.17252e-06		SBF1	KRTAP19-1			ENST00000288221	ENSG00000187672	protein_coding	ERC2	-1.02107	9.18472e-07		SIRT1	PPM1J
ENST00000537169	ENSG00000102401	protein_coding	ARMCX3	-1.12691	1.15346e-05		CMPK1	PRXL2B			ENST00000672774	ENSG00000138303	protein_coding	ASCC1	-1.02094	0.00234741		SNF8	ARTN
ENST00000346473	ENSG00000175197	protein_coding	DDIT3	-1.12533	7.10802e-16		USP1	EZH2			ENST00000318407	ENSG00000176720	protein_coding	BOK	-1.01873	2.74856e-05		TBL3	NMRK2
ENST00000649920	ENSG00000243970	transcribed_unprocessed_pseudogene	PPIEL	-1.12518	0.00157179		PIK3R1	LINC01515			ENST00000371158	ENSG00000132849	protein_coding	PATJ	-1.0186	4.57942e-34		H3C4	NTRK2
ENST00000369051	ENSG00000143374	protein_coding	TARS2	-1.12277	0.00130479		HRAS	VSTM2B			ENST00000617164	ENSG00000138376	protein_coding	BARD1	-1.01776	3.40065e-13		GUK1	LARP7
ENST00000460856	ENSG00000160145	protein_coding	KALRN	-1.11519	0.00193292		AHSA2P	FAM114A1			ENST00000668071	ENSG00000157193	protein_coding	LRP8	-1.01748	8.4118e-06		ATF6B	CD302
ENST00000509387	ENSG00000164180	protein_coding	TMEM161B	-1.11519	0.00193292		CYP1A1	MRAS			ENST00000463834	ENSG00000204128	protein_coding	C2orf72	-1.01746	1.22917e-13		ZNF592	SRGAP2
ENST00000457196	ENSG00000157212	protein_coding	PAXIP1	-1.10424	1.19943e-09		CTSA	SECISBP2L			ENST00000524013	ENSG00000136997	protein_coding	MYC	-1.01664	4.54481e-27		ATPSCKMT	RIF1
ENST00000367511	ENSG00000135842	protein_coding	NIBAN1	-1.1021	9.22505e-23		UBE2I	ELP4			ENST00000680715	ENSG00000197102	protein_coding	DYNC1H1	-1.01563	6.81523e-05		RPS14	PPP2R5C
ENST00000368222	ENSG00000143320	protein_coding	CRABP2	-1.10159	8.2155e-21		ANTXR2	VPS29			ENST00000302017	ENSG00000181444	protein_coding	ZNF467	-1.01454	7.91806e-05		WRAP53	PACS2
ENST00000436443	ENSG00000178568	protein_coding	ERBB4	-1.0998	1.97402e-07		MECOM	DNAH14			ENST00000646172	ENSG00000113163	protein_coding	CERT1	-1.01349	0.00224077		ALDOA	NECAP1
ENST00000383763	ENSG00000206557	protein_coding	TRIM71	-1.09922	3.17752e-09		MTRF1L	OSBPL6			ENST00000341329	ENSG00000144468	protein_coding	RHBDD1	-1.01267	5.11008e-07		UQCRB	PAX3
ENST00000684211	ENSG00000172469	protein_coding	MANEA	-1.09786	0.00198749		C12orf60	KCNC4			ENST00000375486	ENSG00000117115	protein_coding	PADI2	-1.01067	2.63014e-11		TMEM107	RPS3
ENST00000441545	ENSG00000137070	protein_coding	IL11RA	-1.09537	0.00164807		ZNF248	ALOX5			ENST00000367147	ENSG00000174514	protein_coding	MFSD4A	-1.00998	0.000122941		PSMC2	PRAME
ENST00000355423	ENSG00000161526	protein_coding	SAP30BP	-1.09213	2.67024e-05		CYBC1	PPP2R2C			ENST00000657090	ENSG00000087460	protein_coding	GNAS	-1.00975	0.00228892		CAPNS1	SPTAN1
ENST00000289416	ENSG00000005187	protein_coding	ACSM3	-1.08873	2.53047e-07		MBD3	AK7			ENST00000264151	ENSG00000128694	protein_coding	OSGEPL1	-1.00797	1.91059e-14		SPEG	AP2B1
ENST00000262456	ENSG00000119509	protein_coding	INVS	-1.08833	1.19352e-07		HMGN3	PRECSIT			ENST00000506654	ENSG00000127022	protein_coding	CANX	-1.00788	1.08879e-07		PARL	EML2
ENST00000304032	ENSG00000157985	protein_coding	AGAP1	-1.08415	1.74124e-58		RPL27	GPATCH8			ENST00000367501	ENSG00000116668	protein_coding	SWT1	-1.00535	0.00226212		ADSL	CPEB2
ENST00000670502	ENSG00000255717	lncRNA	SNHG1	-1.08351	0.00202179		TOMM40	PPFIA2			ENST00000377970	ENSG00000136997	protein_coding	MYC	-1.00383	6.81045e-23		TOP3B	HES6
ENST00000667600	ENSG00000231312	lncRNA	MAP4K3-DT	-1.08256	1.87476e-06		FHL1	SH3BGR			ENST00000584026	ENSG00000182481	protein_coding	KPNA2	-1.00234	0.00233346		RNASEH2C	HNRNPH1
ENST00000375011	ENSG00000119514	protein_coding	GALNT12	-1.0821	2.13773e-06		IDH3A	PHYKPL			ENST00000419004	ENSG00000089006	protein_coding	SNX5	-1.00234	0.00233346		QRICH1	SH3BP2
ENST00000450765	ENSG00000115568	protein_coding	ZNF142	-1.08004	8.87493e-06		MPI	SAT1			ENST00000651701	ENSG00000173064	protein_coding	HECTD4	-1.0013	3.05978e-07		CCT5	NOL4L
ENST00000681830	ENSG00000141252	protein_coding	VPS53	-1.07659	0.000940807		LINC03015	FXYD5			ENST00000450931	ENSG00000064933	protein_coding	PMS1	-1.00094	1.2698e-05		SPTLC2	GCNT1
ENST00000342788	ENSG00000178568	protein_coding	ERBB4	-1.07633	1.78989e-06		DCLRE1C	NT5C3A			ENST00000530622	ENSG00000139597	protein_coding	N4BP2L1	-1.00009	0.000283237		CDS2	COX6C
ENST00000420128	ENSG00000226124	protein_coding	FTCDNL1	-1.07517	3.2975e-07		HSD17B4	LINC-PINT			ENST00000265018	ENSG00000047662	protein_coding	FAM184B	-0.999568	3.84802e-05		MATR3	CTH
ENST00000328178	ENSG00000105750	protein_coding	ZNF85	-1.07309	2.42519e-10		MAGED1	PAPOLA			ENST00000377346	ENSG00000171608	protein_coding	PIK3CD	-0.998591	5.70648e-07		MSRB1	ITPRID2
ENST00000494282	ENSG00000146416	protein_coding	AIG1	-1.07126	8.2621e-08		JADE2	DCLK1			ENST00000417033	ENSG00000137337	protein_coding	MDC1	-0.996133	1.55321e-06		EIF4G1	CEBPG
ENST00000648829	ENSG00000229807	lncRNA	XIST	-1.06956	1.51737e-14		FAM199X	DISC1			ENST00000331762	ENSG00000184903	protein_coding	IMMP2L	-0.996041	2.36146e-08		PRPF8	PPA2
ENST00000684619	ENSG00000138095	protein_coding	LRPPRC	-1.06776	8.56809e-12		LBHD1	GPR173			ENST00000495360	ENSG00000137074	protein_coding	APTX	-0.995881	8.12624e-05		ALG8	LUC7L3
ENST00000698934	ENSG00000076928	protein_coding	ARHGEF1	-1.06761	0.0020667		YIF1A	GSTO2			ENST00000368061	ENSG00000162738	protein_coding	VANGL2	-0.995659	3.46702e-08		LMBRD1	ICE2
ENST00000648519	ENSG00000104738	protein_coding	MCM4	-1.06584	0.00022309		C6orf136	AFG3L1P			ENST00000696602	ENSG00000162738	protein_coding	VANGL2	-0.995659	3.46702e-08		HNRNPM	ANXA3
ENST00000427401	ENSG00000237440	protein_coding	ZNF737	-1.06571	2.66652e-06		GUSBP1	HBS1L			ENST00000680881	ENSG00000167986	protein_coding	DDB1	-0.995098	0.000205979		NIPBL	UBE3A
ENST00000691566	ENSG00000133026	protein_coding	MYH10	-1.05829	0.00212014		ACAT2	WDR19			ENST00000390689	ENSG00000184351	protein_coding	KRTAP19-1	-0.99457	8.85365e-05		CBFB	LRRK1
ENST00000281416	ENSG00000151690	protein_coding	MFSD6	-1.05652	1.1707e-13		EPB41L2	ABI2			ENST00000444521	ENSG00000157870	protein_coding	PRXL2B	-0.993317	0.0023039		PDHA1	TRIP12
ENST00000464283	ENSG00000171793	protein_coding	CTPS1	-1.05374	2.83017e-06		TMEM216	SYT15-AS1			ENST00000483967	ENSG00000106462	protein_coding	EZH2	-0.991709	5.93213e-10		TBCD	SP110
ENST00000688805	ENSG00000175061	lncRNA	SNHG29	-1.0533	1.35851e-16		ARFGAP1	LAMP3			ENST00000335523	ENSG00000187135	protein_coding	VSTM2B	-0.990878	4.79102e-05		EIF4A1	KMT2B
ENST00000309446	ENSG00000118263	protein_coding	KLF7	-1.04897	2.30281e-13		MPV17L2	TCAF1			ENST00000358869	ENSG00000197712	protein_coding	FAM114A1	-0.989855	5.70596e-08		NCOA5	FAM86B1
ENST00000371027	ENSG00000213390	protein_coding	ARHGAP19	-1.04816	0.00212283		RABAC1	KCNA6			ENST00000423968	ENSG00000158186	protein_coding	MRAS	-0.989402	8.70725e-07		ICE1	AKR1A1
ENST00000652011	ENSG00000227124	protein_coding	ZNF717	-1.04763	5.98e-08		C8orf33	PSAT1			ENST00000261847	ENSG00000138593	protein_coding	SECISBP2L	-0.987488	0.000182344		BRSK2	FAM131B
ENST00000263398	ENSG00000026508	protein_coding	CD44	-1.04756	7.64818e-12		EIF3C	RIMS3			ENST00000638347	ENSG00000109911	protein_coding	ELP4	-0.987087	0.000137845		MSRB3	PAQR5
ENST00000475359	ENSG00000204120	protein_coding	GIGYF2	-1.04687	1.92341e-07		AP1M1	C2orf88			ENST00000325748	ENSG00000180228	protein_coding	PRKRA	-0.986355	1.64544e-15		SYTL2	ATXN2
ENST00000361507	ENSG00000033327	protein_coding	GAB2	-1.04681	1.517e-08		LUC7L	SYN3			ENST00000447578	ENSG00000111237	protein_coding	VPS29	-0.985412	8.87892e-06		MRPL4	ABRAXAS1
ENST00000667979	ENSG00000175061	lncRNA	SNHG29	-1.04596	4.15413e-34		CCNE1	MDM4			ENST00000366850	ENSG00000185842	protein_coding	DNAH14	-0.98265	1.7642e-10		EXOSC2	WIPF3
ENST00000406191	ENSG00000182979	protein_coding	MTA1	-1.04592	1.12805e-33		JOSD2	TIAM1			ENST00000409045	ENSG00000079156	protein_coding	OSBPL6	-0.982083	6.83897e-22		SCLT1	FILIP1
ENST00000685403	ENSG00000079150	protein_coding	FKBP7	-1.04548	5.38774e-05		ACAD9	ELP3			ENST00000369787	ENSG00000116396	protein_coding	KCNC4	-0.980815	1.71462e-13		HOXB8	MNX1
ENST00000409304	ENSG00000135919	protein_coding	SERPINE2	-1.0454	5.3443e-09		GPR107	CRTC2			ENST00000374391	ENSG00000012779	protein_coding	ALOX5	-0.979478	0.000426595		VPS45	STK36
ENST00000274867	ENSG00000146122	protein_coding	DAAM2	-1.04506	1.60267e-13		CHTOP	RAB30-DT			ENST00000490035	ENSG00000185565	protein_coding	LSAMP	-0.97918	1.24515e-08		UFSP2	HDAC8
ENST00000695911	ENSG00000144354	protein_coding	CDCA7	-1.04266	1.29554e-10		LIFR	LPAR3			ENST00000506140	ENSG00000074211	protein_coding	PPP2R2C	-0.978741	6.7905e-05		SET	LTBP4
ENST00000298248	ENSG00000165475	protein_coding	CRYL1	-1.03493	7.71027e-12		TMEM254	TMX2			ENST00000267584	ENSG00000140057	protein_coding	AK7	-0.977371	1.35319e-05		ATXN2	PCK2
ENST00000396396	ENSG00000154330	protein_coding	PGM5	-1.03442	4.382e-06		ADGRL1	NEMP1			ENST00000587228	ENSG00000186566	protein_coding	GPATCH8	-0.970532	2.67546e-06		SUGP1	XRCC2
ENST00000361946	ENSG00000198839	protein_coding	ZNF277	-1.0325	1.48346e-13		CHKB-CPT1B	RPL17			ENST00000696325	ENSG00000115392	protein_coding	FANCL	-0.970237	0.0012222		PRKAA1	KANK1
ENST00000259400	ENSG00000136874	protein_coding	STX17	-1.03222	4.91112e-35		DGCR8	ENDOV			ENST00000310924	ENSG00000167291	protein_coding	TBC1D16	-0.970092	9.60917e-17		HSPH1	TMBIM1
ENST00000378531	ENSG00000116151	protein_coding	MORN1	-1.03127	8.91525e-06		C6orf132	TWNK			ENST00000541017	ENSG00000139220	protein_coding	PPFIA2	-0.969674	0.00242158		SHC3	DNAI3
ENST00000392912	ENSG00000071794	protein_coding	HLTF	-1.02945	3.72065e-16		HMGB1	PTGS2			ENST00000333634	ENSG00000185437	protein_coding	SH3BGR	-0.968694	4.49599e-05		MAPK9	TAF1D
ENST00000454694	ENSG00000111325	protein_coding	OGFOD2	-1.02896	0.00220743		NCAPD3	FIP1L1			ENST00000308158	ENSG00000175309	protein_coding	PHYKPL	-0.966534	1.03329e-10		HIPK1	MORC2
ENST00000262210	ENSG00000104218	protein_coding	CSPP1	-1.0289	9.75845e-05		SIRT1	PPM1J			ENST00000489394	ENSG00000130066	protein_coding	SAT1	-0.963851	6.37924e-14		TENT4A	BBS2
ENST00000674551	ENSG00000147180	protein_coding	ZNF711	-1.028	4.90098e-27		SNF8	ARTN			ENST00000392219	ENSG00000089327	protein_coding	FXYD5	-0.963698	1.2152e-20		RAB7A	DET1
ENST00000347703	ENSG00000144354	protein_coding	CDCA7	-1.02777	1.07198e-31		TBL3	NMRK2			ENST00000276123	ENSG00000147180	protein_coding	ZNF711	-0.961948	6.02922e-43		H3C1	ZNF846
ENST00000402905	ENSG00000138380	protein_coding	CARF	-1.02713	2.63636e-06		H3C4	PROX1-AS1			ENST00000456458	ENSG00000122643	protein_coding	NT5C3A	-0.960522	5.72207e-07		SLC35F5	PPM1M
ENST00000366898	ENSG00000185345	protein_coding	PRKN	-1.02376	5.79412e-05		GUK1	NTRK2			ENST00000557320	ENSG00000090060	protein_coding	PAPOLA	-0.956664	1.54149e-13		ZNF691	PRR35
ENST00000591369	ENSG00000187775	protein_coding	DNAH17	-1.0231	1.28078e-06		ATF6B	LARP7			ENST00000360631	ENSG00000133083	protein_coding	DCLK1	-0.954114	2.19481e-13		HNRNPAB	ZDBF2
ENST00000268042	ENSG00000140450	protein_coding	ARRDC4	-1.02255	1.87864e-22		ZNF592	CD302			ENST00000320063	ENSG00000139436	protein_coding	GIT2	-0.95345	8.22322e-05		TUSC3	HLA-DOA
ENST00000599898	ENSG00000105640	protein_coding	RPL18A	-1.02248	1.35343e-12		ATPSCKMT	SRGAP2			ENST00000439617	ENSG00000162946	protein_coding	DISC1	-0.952747	1.41728e-10		LIMD2	RHOB
ENST00000288221	ENSG00000187672	protein_coding	ERC2	-1.02107	9.18472e-07		RPS14	RIF1			ENST00000332582	ENSG00000184194	protein_coding	GPR173	-0.950658	3.0711e-05		PAFAH1B1	PKNOX2
ENST00000672774	ENSG00000138303	protein_coding	ASCC1	-1.02094	0.00234741		WRAP53	PPP2R5C			ENST00000369707	ENSG00000065621	protein_coding	GSTO2	-0.949409	0.000100634		MTHFD1	TSPAN7
ENST00000318407	ENSG00000176720	protein_coding	BOK	-1.01873	2.74856e-05		ALDOA	PACS2			ENST00000389840	ENSG00000187775	protein_coding	DNAH17	-0.949278	2.53331e-11		ARPC4	EPS8
ENST00000371158	ENSG00000132849	protein_coding	PATJ	-1.0186	4.57942e-34		UQCRB	NECAP1			ENST00000586636	ENSG00000099622	protein_coding	CIRBP	-0.948591	1.99056e-07		RASL11A	EIF4B
ENST00000617164	ENSG00000138376	protein_coding	BARD1	-1.01776	3.40065e-13		TMEM107	PAX3			ENST00000314674	ENSG00000112339	protein_coding	HBS1L	-0.947744	0.000185846		EBF1	ATG12
ENST00000668071	ENSG00000157193	protein_coding	LRP8	-1.01748	8.4118e-06		PSMC2	TCAF1P1			ENST00000360700	ENSG00000147180	protein_coding	ZNF711	-0.947642	2.97685e-10		ATP5IF1	CCNB1IP1
ENST00000463834	ENSG00000204128	protein_coding	C2orf72	-1.01746	1.22917e-13		CAPNS1	RPS3			ENST00000403346	ENSG00000115694	protein_coding	STK25	-0.94692	2.11838e-19		FAM222A	TASOR2
ENST00000524013	ENSG00000136997	protein_coding	MYC	-1.01664	4.54481e-27		SPEG	PRAME			ENST00000506869	ENSG00000157796	protein_coding	WDR19	-0.945644	5.62706e-05		CBWD1	TSC22D3
ENST00000680715	ENSG00000197102	protein_coding	DYNC1H1	-1.01563	6.81523e-05		PARL	SPTAN1			ENST00000613457	ENSG00000116117	protein_coding	PARD3B	-0.944818	4.54357e-06		RAD51C	CLASP2
ENST00000302017	ENSG00000181444	protein_coding	ZNF467	-1.01454	7.91806e-05		NIPBL-DT	AP2B1			ENST00000454023	ENSG00000138443	protein_coding	ABI2	-0.944749	1.13367e-06		NOP56	EFHD1
ENST00000646172	ENSG00000113163	protein_coding	CERT1	-1.01349	0.00224077		ADSL	EML2			ENST00000296794	ENSG00000214944	protein_coding	ARHGEF28	-0.941446	4.14537e-07		NGDN	RASA4B
ENST00000341329	ENSG00000144468	protein_coding	RHBDD1	-1.01267	5.11008e-07		TOP3B	CPEB2			ENST00000265598	ENSG00000078081	protein_coding	LAMP3	-0.940647	1.01551e-05		BCCIP	GTF3C3
ENST00000375486	ENSG00000117115	protein_coding	PADI2	-1.01067	2.63014e-11		RNASEH2C	HES6			ENST00000479870	ENSG00000198420	protein_coding	TCAF1	-0.940026	5.46908e-45		BIRC5	HOMER2
ENST00000644980	ENSG00000225210	transcribed_processed_pseudogene	DUXAP9	-1.01001	1.52463e-07		QRICH1	HNRNPH1			ENST00000280684	ENSG00000151079	protein_coding	KCNA6	-0.93938	4.65394e-05		BCL2L2	NCKAP1
ENST00000367147	ENSG00000174514	protein_coding	MFSD4A	-1.00998	0.000122941		CCT5	SH3BP2			ENST00000347159	ENSG00000135069	protein_coding	PSAT1	-0.937245	8.44254e-09		DNAJA1	DIS3L2
ENST00000657090	ENSG00000087460	protein_coding	GNAS	-1.00975	0.00228892		SPTLC2	NOL4L			ENST00000372684	ENSG00000117016	protein_coding	RIMS3	-0.936531	1.56017e-15		GRPEL2	AGAP3
ENST00000689238	ENSG00000234741	lncRNA	GAS5	-1.0088	2.3562e-14		CDS2	GCNT1			ENST00000340623	ENSG00000187699	protein_coding	C2orf88	-0.936247	6.74314e-08		NOL12	MERTK
ENST00000264151	ENSG00000128694	protein_coding	OSGEPL1	-1.00797	1.91059e-14		MATR3	COX6C			ENST00000358763	ENSG00000185666	protein_coding	SYN3	-0.935462	8.32538e-07		EDF1	C11orf96
ENST00000506654	ENSG00000127022	protein_coding	CANX	-1.00788	1.08879e-07		MSRB1	CTH			ENST00000391947	ENSG00000198625	protein_coding	MDM4	-0.933013	3.98129e-13		EEF1G	CIB2
ENST00000367501	ENSG00000116668	protein_coding	SWT1	-1.00535	0.00226212		EIF4G1	ITPRID2			ENST00000541036	ENSG00000156299	protein_coding	TIAM1	-0.932934	7.79212e-05		ATR	IRS4
ENST00000377970	ENSG00000136997	protein_coding	MYC	-1.00383	6.81045e-23		PRPF8	CEBPG			ENST00000521015	ENSG00000134014	protein_coding	ELP3	-0.93273	0.00253623		FAM185A	BDP1
ENST00000584026	ENSG00000182481	protein_coding	KPNA2	-1.00234	0.00233346		ALG8	LINC00630			ENST00000461638	ENSG00000160741	protein_coding	CRTC2	-0.931249	1.28353e-05		SNRNP25	DNPEP
ENST00000419004	ENSG00000089006	protein_coding	SNX5	-1.00234	0.00233346		LMBRD1	PPA2			ENST00000678679	ENSG00000173692	protein_coding	PSMD1	-0.930717	0.000203919		SLFN11	SP9
ENST00000651701	ENSG00000173064	protein_coding	HECTD4	-1.0013	3.05978e-07		HNRNPM	LUC7L3			ENST00000440886	ENSG00000171517	protein_coding	LPAR3	-0.927469	4.04533e-14		WDR70	ZMYM6
ENST00000450931	ENSG00000064933	protein_coding	PMS1	-1.00094	1.2698e-05		NIPBL	ICE2			ENST00000529403	ENSG00000213593	protein_coding	TMX2	-0.927	1.55595e-06		NDUFV3	FAHD2B
ENST00000530622	ENSG00000139597	protein_coding	N4BP2L1	-1.00009	0.000283237		CBFB	ANXA3			ENST00000379391	ENSG00000166881	protein_coding	NEMP1	-0.926015	7.7532e-10		ILF3	ADAMTS1
ENST00000265018	ENSG00000047662	protein_coding	FAM184B	-0.999568	3.84802e-05		PDHA1	UBE3A			ENST00000583036	ENSG00000265681	protein_coding	RPL17	-0.924919	1.24604e-06		SPRY4	WWOX
ENST00000377346	ENSG00000171608	protein_coding	PIK3CD	-0.998591	5.70648e-07		TBCD	LRRK1			ENST00000518137	ENSG00000173818	protein_coding	ENDOV	-0.923318	3.04856e-05		ZNF644	ALDH1L2
ENST00000417033	ENSG00000137337	protein_coding	MDC1	-0.996133	1.55321e-06		EIF4A1	TRIP12			ENST00000643860	ENSG00000107815	protein_coding	TWNK	-0.923137	0.000161798		USP38	HPS4
ENST00000331762	ENSG00000184903	protein_coding	IMMP2L	-0.996041	2.36146e-08		NCOA5	SP110			ENST00000680451	ENSG00000073756	protein_coding	PTGS2	-0.922815	0.00257401		NABP2	KIF1A
ENST00000495360	ENSG00000137074	protein_coding	APTX	-0.995881	8.12624e-05		ICE1	KMT2B			ENST00000509702	ENSG00000109819	protein_coding	PPARGC1A	-0.922167	3.2067e-17		BRWD3	NHEJ1
ENST00000368061	ENSG00000162738	protein_coding	VANGL2	-0.995659	3.46702e-08		BRSK2	FAM86B1			ENST00000514543	ENSG00000145216	protein_coding	FIP1L1	-0.921775	1.87786e-08		POLR2E	TCEAL3
ENST00000696602	ENSG00000162738	protein_coding	VANGL2	-0.995659	3.46702e-08		MSRB3	AKR1A1			ENST00000309276	ENSG00000155367	protein_coding	PPM1J	-0.921604	9.97398e-06		CARS2	FBLIM1
ENST00000680881	ENSG00000167986	protein_coding	DDB1	-0.995098	0.000205979		SYTL2	FAM131B			ENST00000498139	ENSG00000117407	protein_coding	ARTN	-0.920479	0.00263369		MED10	PPP1R16B
ENST00000390689	ENSG00000184351	protein_coding	KRTAP19-1	-0.99457	8.85365e-05		MRPL4	PAQR5			ENST00000168977	ENSG00000077009	protein_coding	NMRK2	-0.920478	0.000444368		WDR91	ELOVL5
ENST00000444521	ENSG00000157870	protein_coding	PRXL2B	-0.993317	0.0023039		EXOSC2	ATXN2			ENST00000691415	ENSG00000148053	protein_coding	NTRK2	-0.919082	0.00267594		GDPGP1	USP19
ENST00000483967	ENSG00000106462	protein_coding	EZH2	-0.991709	5.93213e-10		SCLT1	ABRAXAS1			ENST00000512589	ENSG00000174720	protein_coding	LARP7	-0.917163	7.09207e-05		TRIM39	CCNL2
ENST00000659814	ENSG00000228065	lncRNA	LINC01515	-0.991533	8.92315e-05		HOXB8	WIPF3			ENST00000259053	ENSG00000241399	protein_coding	CD302	-0.915649	8.77112e-15		GPATCH4	DST
ENST00000335523	ENSG00000187135	protein_coding	VSTM2B	-0.990878	4.79102e-05		VPS45	FILIP1			ENST00000605610	ENSG00000266028	protein_coding	SRGAP2	-0.914215	6.45254e-08		RASSF8	IKZF3
ENST00000358869	ENSG00000197712	protein_coding	FAM114A1	-0.989855	5.70596e-08		UFSP2	MNX1			ENST00000444746	ENSG00000080345	protein_coding	RIF1	-0.913462	6.45994e-26		EMC10	OLA1
ENST00000423968	ENSG00000158186	protein_coding	MRAS	-0.989402	8.70725e-07		SET	STK36			ENST00000694906	ENSG00000078304	protein_coding	PPP2R5C	-0.913216	1.34039e-10		NDUFAF8	PROSER1
ENST00000261847	ENSG00000138593	protein_coding	SECISBP2L	-0.987488	0.000182344		ATXN2	HDAC8			ENST00000685365	ENSG00000179364	protein_coding	PACS2	-0.911448	6.75444e-05		CUTA	ALG3
ENST00000638347	ENSG00000109911	protein_coding	ELP4	-0.987087	0.000137845		CCDC183-AS1	LTBP4			ENST00000450991	ENSG00000089818	protein_coding	NECAP1	-0.91043	3.41289e-06		ATP6V0D1	PMAIP1
ENST00000325748	ENSG00000180228	protein_coding	PRKRA	-0.986355	1.64544e-15		SUGP1	PCK2			ENST00000392069	ENSG00000135903	protein_coding	PAX3	-0.910226	5.1703e-05		CUL9	STON1
ENST00000648085	ENSG00000244306	transcribed_processed_pseudogene	DUXAP10	-0.985992	9.53375e-08		PRKAA1	XRCC2			ENST00000527446	ENSG00000149273	protein_coding	RPS3	-0.90903	1.38111e-06		MAP3K11	CCHCR1
ENST00000447578	ENSG00000111237	protein_coding	VPS29	-0.985412	8.87892e-06		HSPH1	KANK1			ENST00000398743	ENSG00000185686	protein_coding	PRAME	-0.907096	3.59288e-08		VPS18	NDUFS1
ENST00000366850	ENSG00000185842	protein_coding	DNAH14	-0.98265	1.7642e-10		SHC3	TMBIM1			ENST00000372739	ENSG00000197694	protein_coding	SPTAN1	-0.906303	2.67087e-06		BPTF	MAP7D2
ENST00000409045	ENSG00000079156	protein_coding	OSBPL6	-0.982083	6.83897e-22		MAPK9	DNAI3			ENST00000590538	ENSG00000006125	protein_coding	AP2B1	-0.905818	0.00024559		SUSD4	ANKS6
ENST00000369787	ENSG00000116396	protein_coding	KCNC4	-0.980815	1.71462e-13		HIPK1	TAF1D			ENST00000245925	ENSG00000125746	protein_coding	EML2	-0.905234	5.22132e-12		TPST2	SDAD1
ENST00000374391	ENSG00000012779	protein_coding	ALOX5	-0.979478	0.000426595		TENT4A	MORC2			ENST00000680877	ENSG00000055609	protein_coding	KMT2C	-0.904256	3.42054e-10		HSP90B1	FLNB
ENST00000490035	ENSG00000185565	protein_coding	LSAMP	-0.97918	1.24515e-08		RAB7A	BBS2			ENST00000538197	ENSG00000137449	protein_coding	CPEB2	-0.90314	6.60309e-06		CDK4	STARD8
ENST00000506140	ENSG00000074211	protein_coding	PPP2R2C	-0.978741	6.7905e-05		H3C1	DET1			ENST00000272937	ENSG00000144485	protein_coding	HES6	-0.902396	4.27472e-15		RBIS	RAPH1
ENST00000267584	ENSG00000140057	protein_coding	AK7	-0.977371	1.35319e-05		SLC35F5	ZNF846			ENST00000505087	ENSG00000169045	protein_coding	HNRNPH1	-0.90207	0.0026742		CDK5RAP2	PABPC4L
ENST00000538077	ENSG00000255874	lncRNA	PRECSIT	-0.97467	2.00014e-06		ZNF691	PPM1M			ENST00000358161	ENSG00000197694	protein_coding	SPTAN1	-0.901963	4.54049e-18		SRSF1	CASK
ENST00000587228	ENSG00000186566	protein_coding	GPATCH8	-0.970532	2.67546e-06		HNRNPAB	PRR35			ENST00000503393	ENSG00000087266	protein_coding	SH3BP2	-0.901598	9.75342e-05		PAIP1	CLMN
ENST00000696325	ENSG00000115392	protein_coding	FANCL	-0.970237	0.0012222		TUSC3	ZDBF2			ENST00000621426	ENSG00000197183	protein_coding	NOL4L	-0.901149	7.6178e-06		ARF6	WDFY1
ENST00000310924	ENSG00000167291	protein_coding	TBC1D16	-0.970092	9.60917e-17		LIMD2	HLA-DOA			ENST00000376730	ENSG00000187210	protein_coding	GCNT1	-0.900823	8.77239e-06		ERBIN	RNF165
ENST00000541017	ENSG00000139220	protein_coding	PPFIA2	-0.969674	0.00242158		PAFAH1B1	RHOB			ENST00000297564	ENSG00000164919	protein_coding	COX6C	-0.899616	0.000322394		DYNLT3	CNTNAP2
ENST00000333634	ENSG00000185437	protein_coding	SH3BGR	-0.968694	4.49599e-05		MTHFD1	PKNOX2			ENST00000370938	ENSG00000116761	protein_coding	CTH	-0.899603	5.26662e-21		ADI1	MTF2
ENST00000308158	ENSG00000175309	protein_coding	PHYKPL	-0.966534	1.03329e-10		ARPC4	TSPAN7			ENST00000454579	ENSG00000138434	protein_coding	ITPRID2	-0.899565	7.84752e-05		TASOR2	RASSF2
ENST00000489394	ENSG00000130066	protein_coding	SAT1	-0.963851	6.37924e-14		RASL11A	EPS8			ENST00000518112	ENSG00000134014	protein_coding	ELP3	-0.895812	2.34673e-05		UFD1	MACROD1
ENST00000392219	ENSG00000089327	protein_coding	FXYD5	-0.963698	1.2152e-20		EBF1	EIF4B			ENST00000652630	ENSG00000153879	protein_coding	CEBPG	-0.895779	7.3203e-13		ABCA3	TAP2
ENST00000276123	ENSG00000147180	protein_coding	ZNF711	-0.961948	6.02922e-43		ATP5IF1	ATG12			ENST00000502833	ENSG00000138777	protein_coding	PPA2	-0.893339	0.000218462		GRSF1	CRMP1
ENST00000456458	ENSG00000122643	protein_coding	NT5C3A	-0.960522	5.72207e-07		FAM222A	CCNB1IP1			ENST00000393227	ENSG00000108848	protein_coding	LUC7L3	-0.892003	1.95999e-05		PTGES2	ANKMY1
ENST00000702406	ENSG00000231721	lncRNA	LINC-PINT	-0.960197	0.00243108		CBWD1	GABPB1-AS1			ENST00000558181	ENSG00000128915	protein_coding	ICE2	-0.890293	2.3337e-13		BCL6	COPS7B
ENST00000557320	ENSG00000090060	protein_coding	PAPOLA	-0.956664	1.54149e-13		INKA2-AS1	TASOR2			ENST00000264908	ENSG00000138772	protein_coding	ANXA3	-0.889805	1.34535e-07		ESRP2	MAZ
ENST00000360631	ENSG00000133083	protein_coding	DCLK1	-0.954114	2.19481e-13		RAD51C	TSC22D3			ENST00000511473	ENSG00000204628	protein_coding	RACK1	-0.889051	4.91559e-24		ELOB	JAM2
ENST00000320063	ENSG00000139436	protein_coding	GIT2	-0.95345	8.22322e-05		NOP56	BOLA3-DT			ENST00000618619	ENSG00000265681	protein_coding	RPL17	-0.888071	3.26098e-06		CDC45	SLFN5
ENST00000439617	ENSG00000162946	protein_coding	DISC1	-0.952747	1.41728e-10		HOXA-AS3	CLASP2			ENST00000636667	ENSG00000114062	protein_coding	UBE3A	-0.887646	0.000312731		FOXM1	MFF
ENST00000332582	ENSG00000184194	protein_coding	GPR173	-0.950658	3.0711e-05		ZBED3-AS1	EFHD1			ENST00000388948	ENSG00000154237	protein_coding	LRRK1	-0.884835	2.99503e-06		GMPR2	FAM3A
ENST00000369707	ENSG00000065621	protein_coding	GSTO2	-0.949409	0.000100634		NGDN	RASA4B			ENST00000389044	ENSG00000153827	protein_coding	TRIP12	-0.884773	9.34435e-19		ORMDL1	ERCC8
ENST00000688932	ENSG00000223959	transcribed_unitary_pseudogene	AFG3L1P	-0.949301	0.000335208		RRN3P1	GTF3C3			ENST00000258382	ENSG00000135899	protein_coding	SP110	-0.883773	8.19714e-08		NPLOC4	HJURP
ENST00000389840	ENSG00000187775	protein_coding	DNAH17	-0.949278	2.53331e-11		BCCIP	HOMER2			ENST00000674114	ENSG00000272333	protein_coding	KMT2B	-0.882865	3.84718e-06		AP2M1	TCTN3
ENST00000586636	ENSG00000099622	protein_coding	CIRBP	-0.948591	1.99056e-07		BIRC5	TMEM147-AS1			ENST00000529146	ENSG00000186523	protein_coding	FAM86B1	-0.879902	8.68109e-05		TMEM8B	DSE
ENST00000314674	ENSG00000112339	protein_coding	HBS1L	-0.947744	0.000185846		BCL2L2	NCKAP1			ENST00000621846	ENSG00000117448	protein_coding	AKR1A1	-0.878893	6.55279e-06		METTL1	SYT15
ENST00000360700	ENSG00000147180	protein_coding	ZNF711	-0.947642	2.97685e-10		DNAJA1	DIS3L2			ENST00000443739	ENSG00000159784	protein_coding	FAM131B	-0.87886	5.15125e-06		ARFGAP2	PHF24
ENST00000403346	ENSG00000115694	protein_coding	STK25	-0.94692	2.11838e-19		SBDSP1	AGAP3			ENST00000340965	ENSG00000137819	protein_coding	PAQR5	-0.877439	1.85402e-09		ELP5	TEX264
ENST00000506869	ENSG00000157796	protein_coding	WDR19	-0.945644	5.62706e-05		GRPEL2	MERTK			ENST00000673436	ENSG00000204842	protein_coding	ATXN2	-0.875787	1.80884e-07		NAA60	MAP3K20
ENST00000613457	ENSG00000116117	protein_coding	PARD3B	-0.944818	4.54357e-06		NOL12	C11orf96			ENST00000475656	ENSG00000163322	protein_coding	ABRAXAS1	-0.875686	1.31293e-08		TIGAR	CHN1
ENST00000454023	ENSG00000138443	protein_coding	ABI2	-0.944749	1.13367e-06		EDF1	CIB2			ENST00000470592	ENSG00000065911	protein_coding	MTHFD2	-0.874567	5.06065e-15		BAG1	SLC24A4
ENST00000659936	ENSG00000231187	lncRNA	SYT15-AS1	-0.943198	3.29655e-07		EEF1G	IRS4			ENST00000242140	ENSG00000122574	protein_coding	WIPF3	-0.873786	3.9073e-15		TLK2	CRTAP
ENST00000296794	ENSG00000214944	protein_coding	ARHGEF28	-0.941446	4.14537e-07		ATR	BDP1			ENST00000498523	ENSG00000118407	protein_coding	FILIP1	-0.872711	1.90247e-06		TM2D3	RRP12
ENST00000265598	ENSG00000078081	protein_coding	LAMP3	-0.940647	1.01551e-05		FAM185A	DNPEP			ENST00000543409	ENSG00000130675	protein_coding	MNX1	-0.872367	3.07584e-08		GRB7	ZNF766
ENST00000479870	ENSG00000198420	protein_coding	TCAF1	-0.940026	5.46908e-45		SNRNP25	SP9			ENST00000392105	ENSG00000163482	protein_coding	STK36	-0.870047	4.27978e-06		ZC3HAV1	ADAM19
ENST00000280684	ENSG00000151079	protein_coding	KCNA6	-0.93938	4.65394e-05		SLFN11	SPATA3-AS1			ENST00000648962	ENSG00000147099	protein_coding	HDAC8	-0.868504	0.00303926		TEDC2	SNAPC3
ENST00000697766	ENSG00000259153	lncRNA	MAP3K9-DT	-0.9373	0.0025216		WDR70	ZMYM6			ENST00000396819	ENSG00000090006	protein_coding	LTBP4	-0.866777	8.55643e-05		ARMC7	TWIST2
ENST00000347159	ENSG00000135069	protein_coding	PSAT1	-0.937245	8.44254e-09		NDUFV3	FAHD2B			ENST00000216780	ENSG00000100889	protein_coding	PCK2	-0.866003	2.16471e-15		MTFP1	HLA-DRB5
ENST00000434839	ENSG00000229807	lncRNA	XIST	-0.936715	3.61506e-06		ILF3	ADAMTS1			ENST00000359321	ENSG00000196584	protein_coding	XRCC2	-0.865295	5.779e-26		ESS2	ATF2
ENST00000372684	ENSG00000117016	protein_coding	RIMS3	-0.936531	1.56017e-15		SPRY4	WWOX			ENST00000685947	ENSG00000107104	protein_coding	KANK1	-0.864652	0.00289709		STAG1	SLC39A10
ENST00000340623	ENSG00000187699	protein_coding	C2orf88	-0.936247	6.74314e-08		ZNF644	ALDH1L2			ENST00000258412	ENSG00000135926	protein_coding	TMBIM1	-0.864028	1.89932e-17		AK2	KCTD18
ENST00000358763	ENSG00000185666	protein_coding	SYN3	-0.935462	8.32538e-07		USP38	HPS4			ENST00000370596	ENSG00000162643	protein_coding	DNAI3	-0.86384	0.00289081		AIFM2	PLEKHM3
ENST00000391947	ENSG00000198625	protein_coding	MDM4	-0.933013	3.98129e-13		NABP2	KIF1A			ENST00000526015	ENSG00000166012	protein_coding	TAF1D	-0.863734	4.73139e-14		ACTB	MX1
ENST00000541036	ENSG00000156299	protein_coding	TIAM1	-0.932934	7.79212e-05		BRWD3	NHEJ1			ENST00000675798	ENSG00000133422	protein_coding	MORC2	-0.863607	0.000253095		GNA12	RALGPS2
ENST00000521015	ENSG00000134014	protein_coding	ELP3	-0.93273	0.00253623		POLR2E	TCEAL3			ENST00000683959	ENSG00000125124	protein_coding	BBS2	-0.862967	0.00285042		RPL6	RAB11FIP4
ENST00000461638	ENSG00000160741	protein_coding	CRTC2	-0.931249	1.28353e-05		CARS2	FBLIM1			ENST00000444300	ENSG00000140543	protein_coding	DET1	-0.862096	0.00014742		MDN1	PIGS
ENST00000530270	ENSG00000246067	lncRNA	RAB30-DT	-0.930923	0.00255761		MED10	PPP1R16B			ENST00000589453	ENSG00000196605	protein_coding	ZNF846	-0.861667	0.00284725		MORF4L2	ATRNL1
ENST00000678679	ENSG00000173692	protein_coding	PSMD1	-0.930717	0.000203919		WDR91	ELOVL5			ENST00000373563	ENSG00000204120	protein_coding	GIGYF2	-0.861466	1.6535e-19		BNIP2	IQGAP3
ENST00000440886	ENSG00000171517	protein_coding	LPAR3	-0.927469	4.04533e-14		GDPGP1	USP19			ENST00000323588	ENSG00000164088	protein_coding	PPM1M	-0.860949	6.13504e-05		SGK1	HAND1
ENST00000529403	ENSG00000213593	protein_coding	TMX2	-0.927	1.55595e-06		TRIM39	CCNL2			ENST00000409413	ENSG00000161992	protein_coding	PRR35	-0.859796	0.000119834		ENY2	MEIS2
ENST00000379391	ENSG00000166881	protein_coding	NEMP1	-0.926015	7.7532e-10		GPATCH4	DST			ENST00000649285	ENSG00000204186	protein_coding	ZDBF2	-0.85962	1.77595e-11		EME2	SPG11
ENST00000583036	ENSG00000265681	protein_coding	RPL17	-0.924919	1.24604e-06		RASSF8	IKZF3			ENST00000229829	ENSG00000204252	protein_coding	HLA-DOA	-0.859547	0.00020844		CALM1	RND2
ENST00000518137	ENSG00000173818	protein_coding	ENDOV	-0.923318	3.04856e-05		EMC10	OLA1			ENST00000272233	ENSG00000143878	protein_coding	RHOB	-0.859459	5.69828e-31		MED17	NOS2
ENST00000643860	ENSG00000107815	protein_coding	TWNK	-0.923137	0.000161798		NDUFAF8	PROSER1			ENST00000298282	ENSG00000165495	protein_coding	PKNOX2	-0.858678	8.85693e-10		EIF1AX	KIF21B
ENST00000680451	ENSG00000073756	protein_coding	PTGS2	-0.922815	0.00257401		CUTA	ALG3			ENST00000378482	ENSG00000156298	protein_coding	TSPAN7	-0.856967	2.35574e-07		ECI1	TUBGCP3
ENST00000509702	ENSG00000109819	protein_coding	PPARGC1A	-0.922167	3.2067e-17		ATP6V0D1	PMAIP1			ENST00000646828	ENSG00000151491	protein_coding	EPS8	-0.856542	0.00288061		ID1	XBP1
ENST00000514543	ENSG00000145216	protein_coding	FIP1L1	-0.921775	1.87786e-08		CUL9	STON1			ENST00000675809	ENSG00000203485	protein_coding	INF2	-0.856542	0.00288061		TEX261	HDLBP
ENST00000309276	ENSG00000155367	protein_coding	PPM1J	-0.921604	9.97398e-06		MAP3K11	USP32P2			ENST00000416762	ENSG00000063046	protein_coding	EIF4B	-0.855048	8.30867e-05		DHCR24	CALCB
ENST00000498139	ENSG00000117407	protein_coding	ARTN	-0.920479	0.00263369		VPS18	CCHCR1			ENST00000505993	ENSG00000145782	protein_coding	ATG12	-0.855001	5.31759e-05		GLCE	UBE2L6
ENST00000168977	ENSG00000077009	protein_coding	NMRK2	-0.920478	0.000444368		BPTF	NDUFS1			ENST00000358932	ENSG00000100814	protein_coding	CCNB1IP1	-0.854847	4.12802e-20		ATP13A3	MBNL2
ENST00000433082	ENSG00000230461	lncRNA	PROX1-AS1	-0.919856	3.42467e-05		SUSD4	MAP7D2			ENST00000406610	ENSG00000116117	protein_coding	PARD3B	-0.854624	1.37781e-08		AGPAT1	CRYBG1
ENST00000691415	ENSG00000148053	protein_coding	NTRK2	-0.919082	0.00267594		TPST2	ANKS6			ENST00000699051	ENSG00000108021	protein_coding	TASOR2	-0.851802	2.0118e-16		GGCX	SDHAF4
ENST00000512589	ENSG00000174720	protein_coding	LARP7	-0.917163	7.09207e-05		HSP90B1	SDAD1			ENST00000372397	ENSG00000157514	protein_coding	TSC22D3	-0.851768	3.6137e-21		ZC3H4	SEPTIN2
ENST00000259053	ENSG00000241399	protein_coding	CD302	-0.915649	8.77112e-15		CDK4	FLNB			ENST00000461133	ENSG00000163539	protein_coding	CLASP2	-0.849538	4.16583e-05		TRA2A	LARP6
ENST00000605610	ENSG00000266028	protein_coding	SRGAP2	-0.914215	6.45254e-08		RBIS	STARD8			ENST00000264059	ENSG00000115468	protein_coding	EFHD1	-0.849396	1.60747e-11		DARS2	SFRP1
ENST00000444746	ENSG00000080345	protein_coding	RIF1	-0.913462	6.45994e-26		LINC02226	RAPH1			ENST00000465829	ENSG00000170667	protein_coding	RASA4B	-0.849379	6.18965e-05		DNA2	RAB27A
ENST00000694906	ENSG00000078304	protein_coding	PPP2R5C	-0.913216	1.34039e-10		CDK5RAP2	PABPC4L			ENST00000651042	ENSG00000119041	protein_coding	GTF3C3	-0.849091	5.1706e-09		LDLR	SHC2
ENST00000685365	ENSG00000179364	protein_coding	PACS2	-0.911448	6.75444e-05		SRSF1	CASK			ENST00000558090	ENSG00000103942	protein_coding	HOMER2	-0.848518	5.06859e-11		TBC1D23	SLC35A2
ENST00000450991	ENSG00000089818	protein_coding	NECAP1	-0.91043	3.41289e-06		PAIP1	CLMN			ENST00000361354	ENSG00000061676	protein_coding	NCKAP1	-0.847479	1.15412e-12		CBX4	RAB3B
ENST00000392069	ENSG00000135903	protein_coding	PAX3	-0.910226	5.1703e-05		ARF6	WDFY1			ENST00000325385	ENSG00000144535	protein_coding	DIS3L2	-0.847404	4.32452e-14		TACC1	NCOR2
ENST00000414990	ENSG00000223459	unprocessed_pseudogene	TCAF1P1	-0.909993	3.85183e-10		ERBIN	RNF165			ENST00000622464	ENSG00000133612	protein_coding	AGAP3	-0.847254	1.88573e-08		PRORP	GPR12
ENST00000527446	ENSG00000149273	protein_coding	RPS3	-0.90903	1.38111e-06		DYNLT3	CNTNAP2			ENST00000686951	ENSG00000177917	protein_coding	ARL6IP6	-0.84376	0.00297239		DUSP6	TMEM120B
ENST00000398743	ENSG00000185686	protein_coding	PRAME	-0.907096	3.59288e-08		ADI1	MTF2			ENST00000409780	ENSG00000153208	protein_coding	MERTK	-0.84376	0.00297239		IDI1	DGKD
ENST00000372739	ENSG00000197694	protein_coding	SPTAN1	-0.906303	2.67087e-06		TASOR2	RASSF2			ENST00000617612	ENSG00000187479	protein_coding	C11orf96	-0.842557	3.27994e-08		AMZ2	AMZ2
ENST00000590538	ENSG00000006125	protein_coding	AP2B1	-0.905818	0.00024559		UFD1	MACROD1			ENST00000252971	ENSG00000130675	protein_coding	MNX1	-0.842318	1.19337e-10		C5orf22	TCF3
ENST00000245925	ENSG00000125746	protein_coding	EML2	-0.905234	5.22132e-12		ABCA3	TAP2			ENST00000258930	ENSG00000136425	protein_coding	CIB2	-0.84213	3.84681e-08		PCBP2	LANCL1
ENST00000680877	ENSG00000055609	protein_coding	KMT2C	-0.904256	3.42054e-10		GRSF1	CRMP1			ENST00000564206	ENSG00000133124	protein_coding	IRS4	-0.841736	1.77836e-11		IVD	HECW2
ENST00000538197	ENSG00000137449	protein_coding	CPEB2	-0.90314	6.60309e-06		PTGES2	ANKMY1			ENST00000508917	ENSG00000145734	protein_coding	BDP1	-0.840099	2.31972e-08		UMPS	GPI
ENST00000272937	ENSG00000144485	protein_coding	HES6	-0.902396	4.27472e-15		BCL6	COPS7B			ENST00000373963	ENSG00000123992	protein_coding	DNPEP	-0.839696	1.23461e-08		ATP5MF	ATF7IP2
ENST00000505087	ENSG00000169045	protein_coding	HNRNPH1	-0.90207	0.0026742		ESRP2	MAZ			ENST00000394967	ENSG00000217236	protein_coding	SP9	-0.839546	1.48423e-11		FBXO44	TMEM254
ENST00000358161	ENSG00000197694	protein_coding	SPTAN1	-0.901963	4.54049e-18		ELOB	JAM2			ENST00000323963	ENSG00000156976	protein_coding	EIF4A2	-0.839032	8.63852e-21		DNM1L	SUMF2
ENST00000503393	ENSG00000087266	protein_coding	SH3BP2	-0.901598	9.75342e-05		CDC45	SLFN5			ENST00000493328	ENSG00000163867	protein_coding	ZMYM6	-0.837944	2.22454e-06		NME2	IDH3B
ENST00000621426	ENSG00000197183	protein_coding	NOL4L	-0.901149	7.6178e-06		FOXM1	MFF			ENST00000414820	ENSG00000144199	protein_coding	FAHD2B	-0.83702	1.23672e-08		SIN3B	NRP2
ENST00000376730	ENSG00000187210	protein_coding	GCNT1	-0.900823	8.77239e-06		GMPR2	FAM3A			ENST00000284984	ENSG00000154734	protein_coding	ADAMTS1	-0.836623	2.05655e-12		HMGCS1	CHAC1
ENST00000297564	ENSG00000164919	protein_coding	COX6C	-0.899616	0.000322394		ORMDL1	ERCC8			ENST00000677337	ENSG00000170144	protein_coding	HNRNPA3	-0.836233	8.26752e-06		ZNF354C	KYAT1
ENST00000370938	ENSG00000116761	protein_coding	CTH	-0.899603	5.26662e-21		NPLOC4	HJURP			ENST00000566780	ENSG00000186153	protein_coding	WWOX	-0.835645	4.17278e-09		FKBP15	EPS15L1
ENST00000454579	ENSG00000138434	protein_coding	ITPRID2	-0.899565	7.84752e-05		AP2M1	GTF2H2B			ENST00000258494	ENSG00000136010	protein_coding	ALDH1L2	-0.834147	1.14828e-06		TMEM199	ARID4B
ENST00000518112	ENSG00000134014	protein_coding	ELP3	-0.895812	2.34673e-05		TMEM8B	TCTN3			ENST00000394308	ENSG00000070669	protein_coding	ASNS	-0.833167	1.92716e-15		AIFM1	EZH1
ENST00000652630	ENSG00000153879	protein_coding	CEBPG	-0.895779	7.3203e-13		METTL1	DSE			ENST00000336873	ENSG00000100099	protein_coding	HPS4	-0.833048	1.58642e-13		PRKAR1B	PER2
ENST00000435966	ENSG00000223546	lncRNA	LINC00630	-0.893637	0.00197854		ARFGAP2	SYT15			ENST00000649096	ENSG00000130294	protein_coding	KIF1A	-0.832652	2.89357e-06		ACYP2	ZYX
ENST00000502833	ENSG00000138777	protein_coding	PPA2	-0.893339	0.000218462		ELP5	PHF24			ENST00000467448	ENSG00000003393	protein_coding	ALS2	-0.832131	1.00989e-05		MRPS7	RIBC2
ENST00000393227	ENSG00000108848	protein_coding	LUC7L3	-0.892003	1.95999e-05		NAA60	TEX264			ENST00000649650	ENSG00000204186	protein_coding	ZDBF2	-0.832	5.3884e-14		ABCB7	MIB1
ENST00000558181	ENSG00000128915	protein_coding	ICE2	-0.890293	2.3337e-13		TIGAR	MAP3K20			ENST00000698174	ENSG00000187736	protein_coding	NHEJ1	-0.831069	6.38663e-05		CSTF1	CCDC88A
ENST00000264908	ENSG00000138772	protein_coding	ANXA3	-0.889805	1.34535e-07		BAG1	LINC00839			ENST00000372627	ENSG00000196507	protein_coding	TCEAL3	-0.830834	7.50622e-06		PYCR3	MCMBP
ENST00000511473	ENSG00000204628	protein_coding	RACK1	-0.889051	4.91559e-24		TLK2	FTX			ENST00000375766	ENSG00000162458	protein_coding	FBLIM1	-0.830307	9.40013e-12		PQBP1	PDE11A
ENST00000618619	ENSG00000265681	protein_coding	RPL17	-0.888071	3.26098e-06		TM2D3	CHN1			ENST00000437628	ENSG00000070669	protein_coding	ASNS	-0.829141	2.15104e-19		SAMD9	FNBP1
ENST00000636667	ENSG00000114062	protein_coding	UBE3A	-0.887646	0.000312731		GRB7	SLC24A4			ENST00000299824	ENSG00000101445	protein_coding	PPP1R16B	-0.828871	5.20791e-06		HDGF	OXA1L
ENST00000388948	ENSG00000154237	protein_coding	LRRK1	-0.884835	2.99503e-06		ZC3HAV1	CRTAP			ENST00000304434	ENSG00000012660	protein_coding	ELOVL5	-0.828538	5.42944e-31		BAZ2A	ITPRIP
ENST00000389044	ENSG00000153827	protein_coding	TRIP12	-0.884773	9.34435e-19		TEDC2	RRP12			ENST00000453664	ENSG00000172046	protein_coding	USP19	-0.828222	2.94932e-05		PHB2	SLC15A1
ENST00000258382	ENSG00000135899	protein_coding	SP110	-0.883773	8.19714e-08		ARMC7	ZNF766			ENST00000480479	ENSG00000221978	protein_coding	CCNL2	-0.828147	0.00306447		TMEM250	ZNF568
ENST00000674114	ENSG00000272333	protein_coding	KMT2B	-0.882865	3.84718e-06		MTFP1	ADAM19			ENST00000312431	ENSG00000151914	protein_coding	DST	-0.827644	1.91045e-06		ZNF239	FRY
ENST00000529146	ENSG00000186523	protein_coding	FAM86B1	-0.879902	8.68109e-05		ESS2	SNAPC3			ENST00000346872	ENSG00000161405	protein_coding	IKZF3	-0.827524	5.66692e-13		TMEM208	GLS
ENST00000621846	ENSG00000117448	protein_coding	AKR1A1	-0.878893	6.55279e-06		SOX2-OT	TWIST2			ENST00000284719	ENSG00000138430	protein_coding	OLA1	-0.827368	5.43233e-15		GOSR2	MSL3
ENST00000443739	ENSG00000159784	protein_coding	FAM131B	-0.87886	5.15125e-06		STAG1	HLA-DRB5			ENST00000625998	ENSG00000120685	protein_coding	PROSER1	-0.827355	6.84438e-06		SERTAD1	RALGDS
ENST00000340965	ENSG00000137819	protein_coding	PAQR5	-0.877439	1.85402e-09		AK2	ATF2			ENST00000423996	ENSG00000214160	protein_coding	ALG3	-0.82723	0.000249871		PYM1	LPP
ENST00000673436	ENSG00000204842	protein_coding	ATXN2	-0.875787	1.80884e-07		AIFM2	SLC39A10			ENST00000316660	ENSG00000141682	protein_coding	PMAIP1	-0.824992	1.40918e-12		TRMT61A	RPS6KA2
ENST00000475656	ENSG00000163322	protein_coding	ABRAXAS1	-0.875686	1.31293e-08		ACTB	KCTD18			ENST00000492143	ENSG00000106462	protein_coding	EZH2	-0.824828	5.09932e-05		BTBD6	CPEB1
ENST00000470592	ENSG00000065911	protein_coding	MTHFD2	-0.874567	5.06065e-15		GNA12	PLEKHM3			ENST00000404752	ENSG00000243244	protein_coding	STON1	-0.824541	8.86949e-09		MTIF2	FAM221A
ENST00000242140	ENSG00000122574	protein_coding	WIPF3	-0.873786	3.9073e-15		RPL6	MX1			ENST00000370611	ENSG00000171517	protein_coding	LPAR3	-0.823501	0.000140664		SERF2	TRIB3
ENST00000498523	ENSG00000118407	protein_coding	FILIP1	-0.872711	1.90247e-06		MDN1	RALGPS2			ENST00000374080	ENSG00000184634	protein_coding	MED12	-0.822486	2.24103e-07		FDPS	SHMT2
ENST00000543409	ENSG00000130675	protein_coding	MNX1	-0.872367	3.07584e-08		MORF4L2	RAB11FIP4			ENST00000329994	ENSG00000185803	protein_coding	SLC52A2	-0.821954	0.00314945		ACTRT3	HDAC7
ENST00000392105	ENSG00000163482	protein_coding	STK36	-0.870047	4.27978e-06		BNIP2	PIGS			ENST00000396263	ENSG00000204536	protein_coding	CCHCR1	-0.821223	0.00051792		MAD2L2	RPL37A
ENST00000648962	ENSG00000147099	protein_coding	HDAC8	-0.868504	0.00303926		SGK1	ATRNL1			ENST00000449699	ENSG00000023228	protein_coding	NDUFS1	-0.821076	1.46605e-17		TPRN	RGMB
ENST00000396819	ENSG00000090006	protein_coding	LTBP4	-0.866777	8.55643e-05		ENY2	IQGAP3			ENST00000379651	ENSG00000184368	protein_coding	MAP7D2	-0.820961	0.000104893		CEP78	PABPC1
ENST00000216780	ENSG00000100889	protein_coding	PCK2	-0.866003	2.16471e-15		EME2	HAND1			ENST00000698667	ENSG00000115935	protein_coding	WIPF1	-0.820885	1.03952e-05		TRUB2	PLEKHM2
ENST00000359321	ENSG00000196584	protein_coding	XRCC2	-0.865295	5.779e-26		CALM1	MEIS2			ENST00000634393	ENSG00000165138	protein_coding	ANKS6	-0.819786	2.21844e-06		REEP2	EXOC6
ENST00000685947	ENSG00000107104	protein_coding	KANK1	-0.864652	0.00289709		MED17	SPG11			ENST00000395710	ENSG00000198301	protein_coding	SDAD1	-0.818571	4.72035e-10		BCL7B	YPEL1
ENST00000258412	ENSG00000135926	protein_coding	TMBIM1	-0.864028	1.89932e-17		EIF1AX	RND2			ENST00000289175	ENSG00000124831	protein_coding	LRRFIP1	-0.816938	7.10699e-26		MAP9	CAMLG
ENST00000370596	ENSG00000162643	protein_coding	DNAI3	-0.86384	0.00289081		ECI1	NOS2			ENST00000684607	ENSG00000136068	protein_coding	FLNB	-0.816646	5.58096e-05		EIF4A3	MCM3
ENST00000526015	ENSG00000166012	protein_coding	TAF1D	-0.863734	4.73139e-14		ID1	KIF21B			ENST00000374599	ENSG00000130052	protein_coding	STARD8	-0.813742	0.00050082		KDM2A	ANKZF1
ENST00000675798	ENSG00000133422	protein_coding	MORC2	-0.863607	0.000253095		TEX261	EMX2OS			ENST00000319170	ENSG00000173166	protein_coding	RAPH1	-0.813133	9.70073e-28		TFAM	IRS2
ENST00000683959	ENSG00000125124	protein_coding	BBS2	-0.862967	0.00285042		DHCR24	TUBGCP3			ENST00000421491	ENSG00000254535	protein_coding	PABPC4L	-0.812028	2.86542e-05		FKBP1A	POU6F1
ENST00000444300	ENSG00000140543	protein_coding	DET1	-0.862096	0.00014742		GLCE	XBP1			ENST00000372874	ENSG00000196839	protein_coding	ADA	-0.811942	1.33246e-10		POC1B-GALNT4	ITGA4
ENST00000589453	ENSG00000196605	protein_coding	ZNF846	-0.861667	0.00284725		ATP13A3	HDLBP			ENST00000378166	ENSG00000147044	protein_coding	CASK	-0.811133	2.78755e-08		ZNF148	TATDN3
ENST00000373563	ENSG00000204120	protein_coding	GIGYF2	-0.861466	1.6535e-19		AGPAT1	CALCB			ENST00000298912	ENSG00000165959	protein_coding	CLMN	-0.810843	6.14174e-16		ARID4B	USP36
ENST00000323588	ENSG00000164088	protein_coding	PPM1M	-0.860949	6.13504e-05		GGCX	UBE2L6			ENST00000233055	ENSG00000085449	protein_coding	WDFY1	-0.810224	9.23749e-19		NDUFB10	RPL10A
ENST00000668333	ENSG00000175061	lncRNA	SNHG29	-0.860933	0.000123681		ZC3H4	MBNL2			ENST00000679152	ENSG00000154734	protein_coding	ADAMTS1	-0.809446	1.34272e-11		FBXW2	RBM24
ENST00000409413	ENSG00000161992	protein_coding	PRR35	-0.859796	0.000119834		TRA2A	CRYBG1			ENST00000269439	ENSG00000141622	protein_coding	RNF165	-0.807934	0.000199841		H2AC16	ZNF619
ENST00000649285	ENSG00000204186	protein_coding	ZDBF2	-0.85962	1.77595e-11		DARS2	SDHAF4			ENST00000686125	ENSG00000115295	protein_coding	CLIP4	-0.807757	7.41515e-05		UCHL5	ASDURF
ENST00000229829	ENSG00000204252	protein_coding	HLA-DOA	-0.859547	0.00020844		DNA2	SEPTIN2			ENST00000463592	ENSG00000174469	protein_coding	CNTNAP2	-0.80687	5.63891e-12		PSMC3	WIZ
ENST00000272233	ENSG00000143878	protein_coding	RHOB	-0.859459	5.69828e-31		LDLR	LARP6			ENST00000545708	ENSG00000143033	protein_coding	MTF2	-0.805682	0.000159301		PTPMT1	LETMD1
ENST00000298282	ENSG00000165495	protein_coding	PKNOX2	-0.858678	8.85693e-10		ENTPD1-AS1	SFRP1			ENST00000379400	ENSG00000101265	protein_coding	RASSF2	-0.804824	1.48627e-12		MDM2	AFAP1L1
ENST00000577439	ENSG00000263753	lncRNA	LINC00667	-0.858284	0.00163912		TBC1D23	RAB27A			ENST00000255681	ENSG00000133315	protein_coding	MACROD1	-0.804618	1.11024e-07		ZNF131	TBC1D31
ENST00000378482	ENSG00000156298	protein_coding	TSPAN7	-0.856967	2.35574e-07		CBX4	SHC2			ENST00000374897	ENSG00000204267	protein_coding	TAP2	-0.80379	2.63135e-07		SRSF8	PASK
ENST00000646828	ENSG00000151491	protein_coding	EPS8	-0.856542	0.00288061		TACC1	SLC35A2			ENST00000261017	ENSG00000138443	protein_coding	ABI2	-0.803392	5.07195e-20		FBXW7	STAT1
ENST00000675809	ENSG00000203485	protein_coding	INF2	-0.856542	0.00288061		PRORP	RAB3B			ENST00000397890	ENSG00000072832	protein_coding	CRMP1	-0.802931	1.90524e-17		CUX1	ATM
ENST00000416762	ENSG00000063046	protein_coding	EIF4B	-0.855048	8.30867e-05		DUSP6	EPB41L4A-AS1			ENST00000361678	ENSG00000144504	protein_coding	ANKMY1	-0.802868	0.000183832		MTR	RPLP0
ENST00000505993	ENSG00000145782	protein_coding	ATG12	-0.855001	5.31759e-05		IDI1	NCOR2			ENST00000350033	ENSG00000144524	protein_coding	COPS7B	-0.802587	5.59796e-19		EIF6	GADD45A
ENST00000358932	ENSG00000100814	protein_coding	CCNB1IP1	-0.854847	4.12802e-20		AMZ2	GPR12			ENST00000568282	ENSG00000103495	protein_coding	MAZ	-0.802537	8.77401e-16		ID3	PCBP2
ENST00000406610	ENSG00000116117	protein_coding	PARD3B	-0.854624	1.37781e-08		C5orf22	TMEM120B			ENST00000480456	ENSG00000154721	protein_coding	JAM2	-0.80204	1.69707e-05		TRA2B	SLC6A9
ENST00000499624	ENSG00000244879	lncRNA	GABPB1-AS1	-0.853788	1.03614e-12		DLEU2	DGKD			ENST00000299977	ENSG00000166750	protein_coding	SLFN5	-0.800184	5.27472e-10		AP1B1	RAD23A
ENST00000690193	ENSG00000261824	lncRNA	LINC00662	-0.852956	2.46677e-08		PCBP2	AMZ2			ENST00000354503	ENSG00000168958	protein_coding	MFF	-0.800048	2.6474e-09		RPS26	DENND5A
ENST00000699051	ENSG00000108021	protein_coding	TASOR2	-0.851802	2.0118e-16		IVD	TCF3			ENST00000369643	ENSG00000071889	protein_coding	FAM3A	-0.799285	0.000157268		COMMD4	BTN2A1
ENST00000372397	ENSG00000157514	protein_coding	TSC22D3	-0.851768	3.6137e-21		UMPS	LANCL1			ENST00000682217	ENSG00000049167	protein_coding	ERCC8	-0.79878	0.00320977		TIA1	ARHGAP8
ENST00000656407	ENSG00000225439	lncRNA	BOLA3-DT	-0.849992	1.59809e-07		ATP5MF	HECW2			ENST00000411486	ENSG00000123485	protein_coding	HJURP	-0.798142	8.42067e-17		G6PD	MYEF2
ENST00000461133	ENSG00000163539	protein_coding	CLASP2	-0.849538	4.16583e-05		FBXO44	GPI			ENST00000680781	ENSG00000119977	protein_coding	TCTN3	-0.797171	0.00321572		PLK2	COL4A3
ENST00000264059	ENSG00000115468	protein_coding	EFHD1	-0.849396	1.60747e-11		NOP14-AS1	ATF7IP2			ENST00000644252	ENSG00000111817	protein_coding	DSE	-0.79667	2.61307e-05		ANKRD52	BVES
ENST00000465829	ENSG00000170667	protein_coding	RASA4B	-0.849379	6.18965e-05		DNM1L	SLC16A1-AS1			ENST00000374321	ENSG00000204176	protein_coding	SYT15	-0.796604	8.62186e-05		CSTB	EIF3B
ENST00000651042	ENSG00000119041	protein_coding	GTF3C3	-0.849091	5.1706e-09		NME2	TMEM254			ENST00000242315	ENSG00000122733	protein_coding	PHF24	-0.796079	0.000185869		POP4	EXOSC2
ENST00000558090	ENSG00000103942	protein_coding	HOMER2	-0.848518	5.06859e-11		SIN3B	SUMF2			ENST00000457573	ENSG00000164081	protein_coding	TEX264	-0.795292	0.00338164		TSFM	CEP85L
ENST00000598092	ENSG00000228065	lncRNA	LINC01515	-0.848392	1.00956e-05		HMGCS1	IDH3B			ENST00000359742	ENSG00000155974	protein_coding	GRIP1	-0.79526	3.08347e-06		PPIA	NAV1
ENST00000444728	ENSG00000236144	lncRNA	TMEM147-AS1	-0.848312	8.14978e-06		ZNF354C	NUTM2A-AS1			ENST00000476618	ENSG00000091436	protein_coding	MAP3K20	-0.79481	1.96676e-06		PPT2	IGSF9B
ENST00000361354	ENSG00000061676	protein_coding	NCKAP1	-0.847479	1.15412e-12		FKBP15	NRP2			ENST00000443238	ENSG00000128656	protein_coding	CHN1	-0.788193	5.83905e-09		MBNL1	POLI
ENST00000325385	ENSG00000144535	protein_coding	DIS3L2	-0.847404	4.32452e-14		TMEM199	CHAC1			ENST00000532405	ENSG00000140090	protein_coding	SLC24A4	-0.788154	0.000117388		GOLGB1	TRIM6
ENST00000622464	ENSG00000133612	protein_coding	AGAP3	-0.847254	1.88573e-08		AIFM1	KYAT1			ENST00000260947	ENSG00000138376	protein_coding	BARD1	-0.787376	2.71192e-12		ZNF230	RGS3
ENST00000686951	ENSG00000177917	protein_coding	ARL6IP6	-0.84376	0.00297239		PRKAR1B	EPS15L1			ENST00000449224	ENSG00000170275	protein_coding	CRTAP	-0.787337	2.86033e-14		ZNF317	KLRC3
ENST00000409780	ENSG00000153208	protein_coding	MERTK	-0.84376	0.00297239		ACYP2	ARID4B			ENST00000536831	ENSG00000052749	protein_coding	RRP12	-0.786593	5.77327e-05		UBE2V1	DBF4
ENST00000617612	ENSG00000187479	protein_coding	C11orf96	-0.842557	3.27994e-08		SLC25A25-AS1	EZH1			ENST00000593612	ENSG00000196214	protein_coding	ZNF766	-0.786558	0.000241235		TPD52L2	USP44
ENST00000252971	ENSG00000130675	protein_coding	MNX1	-0.842318	1.19337e-10		MRPS7	PER2			ENST00000684381	ENSG00000186153	protein_coding	WWOX	-0.786445	1.11264e-06		SNX9	HMGCLL1
ENST00000258930	ENSG00000136425	protein_coding	CIB2	-0.84213	3.84681e-08		ABCB7	TTN-AS1			ENST00000247461	ENSG00000127022	protein_coding	CANX	-0.78584	1.51165e-31		BBS1	RASA4
ENST00000564206	ENSG00000133124	protein_coding	IRS4	-0.841736	1.77836e-11		GK4P	LINC00665			ENST00000461065	ENSG00000133612	protein_coding	AGAP3	-0.785821	2.84676e-09		CALR	BSPRY
ENST00000508917	ENSG00000145734	protein_coding	BDP1	-0.840099	2.31972e-08		CSTF1	ZYX			ENST00000678517	ENSG00000250366	protein_coding	TUNAR	-0.78528	0.000489839		HNRNPH1	HEY1
ENST00000373963	ENSG00000123992	protein_coding	DNPEP	-0.839696	1.23461e-08		PYCR3	RIBC2			ENST00000257527	ENSG00000135074	protein_coding	ADAM19	-0.784599	4.90898e-06		RBM4B	ZNF512
ENST00000394967	ENSG00000217236	protein_coding	SP9	-0.839546	1.48423e-11		PQBP1	MIB1			ENST00000380821	ENSG00000164975	protein_coding	SNAPC3	-0.783315	1.4778e-15		VGLL4	PALM
ENST00000414876	ENSG00000238062	lncRNA	SPATA3-AS1	-0.839532	4.2541e-05		SAMD9	CCDC88A			ENST00000620284	ENSG00000278023	protein_coding	RDM1	-0.782315	1.05082e-07		POLR2L	SATB2
ENST00000323963	ENSG00000156976	protein_coding	EIF4A2	-0.839032	8.63852e-21		HDGF	MCMBP			ENST00000612363	ENSG00000233608	protein_coding	TWIST2	-0.781301	1.88389e-09		NUTF2	REXO5
ENST00000481898	ENSG00000175061	lncRNA	SNHG29	-0.838734	3.16841e-10		BAZ2A	PDE11A			ENST00000374975	ENSG00000198502	protein_coding	HLA-DRB5	-0.780386	0.000198729		SRCAP	BCAS3
ENST00000493328	ENSG00000163867	protein_coding	ZMYM6	-0.837944	2.22454e-06		PHB2	FNBP1			ENST00000264110	ENSG00000115966	protein_coding	ATF2	-0.779577	3.45154e-20		ALDH3A2	PTPN13
ENST00000414820	ENSG00000144199	protein_coding	FAHD2B	-0.83702	1.23672e-08		TMEM250	OXA1L			ENST00000359634	ENSG00000196950	protein_coding	SLC39A10	-0.779163	2.80166e-16		CSE1L	MPP2
ENST00000284984	ENSG00000154734	protein_coding	ADAMTS1	-0.836623	2.05655e-12		ZNF239	ITPRIP			ENST00000409157	ENSG00000155729	protein_coding	KCTD18	-0.778714	2.82691e-11		TMEM120A	ASGR1
ENST00000677337	ENSG00000170144	protein_coding	HNRNPA3	-0.836233	8.26752e-06		TMEM208	SLC15A1			ENST00000447645	ENSG00000178385	protein_coding	PLEKHM3	-0.778292	0.00331329		TCERG1	SCN9A
ENST00000566780	ENSG00000186153	protein_coding	WWOX	-0.835645	4.17278e-09		GOSR2	SNHG32			ENST00000679626	ENSG00000157601	protein_coding	MX1	-0.777937	0.00203681		HMBS	OSBPL1A
ENST00000369605	ENSG00000203875	lncRNA	SNHG5	-0.834782	2.408e-06		SERTAD1	ZNF568			ENST00000262457	ENSG00000119509	protein_coding	INVS	-0.776718	1.46514e-15		SRSF5	CRYBG3
ENST00000258494	ENSG00000136010	protein_coding	ALDH1L2	-0.834147	1.14828e-06		PYM1	FRY			ENST00000367635	ENSG00000116191	protein_coding	RALGPS2	-0.776564	8.5133e-07		WDR81	ATF7IP
ENST00000394308	ENSG00000070669	protein_coding	ASNS	-0.833167	1.92716e-15		TRMT61A	GLS			ENST00000621161	ENSG00000131242	protein_coding	RAB11FIP4	-0.776087	4.82472e-12		GNAI2	ID4
ENST00000336873	ENSG00000100099	protein_coding	HPS4	-0.833048	1.58642e-13		BTBD6	MSL3			ENST00000308360	ENSG00000087111	protein_coding	PIGS	-0.773963	1.1935e-06		EIF3K	TTLL4
ENST00000649096	ENSG00000130294	protein_coding	KIF1A	-0.832652	2.89357e-06		MTIF2	RALGDS			ENST00000355044	ENSG00000107518	protein_coding	ATRNL1	-0.773605	3.7128e-05		ATP6V0B	SEPTIN5
ENST00000467448	ENSG00000003393	protein_coding	ALS2	-0.832131	1.00989e-05		SERF2	SNHG16			ENST00000284000	ENSG00000153879	protein_coding	CEBPG	-0.773455	2.83776e-27		EPB41L3	SLC16A14
ENST00000649650	ENSG00000204186	protein_coding	ZDBF2	-0.832	5.3884e-14		FDPS	LPP			ENST00000361170	ENSG00000183856	protein_coding	IQGAP3	-0.773426	8.21917e-29		TJAP1	PNMA2
ENST00000698174	ENSG00000187736	protein_coding	NHEJ1	-0.831069	6.38663e-05		ACTRT3	RPS6KA2			ENST00000392070	ENSG00000135903	protein_coding	PAX3	-0.77228	7.43108e-12		PTPRK	OTUD1
ENST00000372627	ENSG00000196507	protein_coding	TCEAL3	-0.830834	7.50622e-06		MAD2L2	CPEB1			ENST00000231121	ENSG00000113196	protein_coding	HAND1	-0.771629	8.10319e-05		SP4	SPECC1
ENST00000375766	ENSG00000162458	protein_coding	FBLIM1	-0.830307	9.40013e-12		TPRN	FAM221A			ENST00000448228	ENSG00000186523	protein_coding	FAM86B1	-0.771556	0.000154238		WIPI2	PDE1B
ENST00000437628	ENSG00000070669	protein_coding	ASNS	-0.829141	2.15104e-19		CEP78	TRIB3			ENST00000635214	ENSG00000132849	protein_coding	PATJ	-0.771377	1.96911e-10		TRIAP1	CUX1
ENST00000299824	ENSG00000101445	protein_coding	PPP1R16B	-0.828871	5.20791e-06		TRUB2	SHMT2			ENST00000699956	ENSG00000134138	protein_coding	MEIS2	-0.771273	0.000249376		ARPC1B	HOXD13
ENST00000304434	ENSG00000012660	protein_coding	ELOVL5	-0.828538	5.42944e-31		REEP2	HDAC7			ENST00000683753	ENSG00000104133	protein_coding	SPG11	-0.769949	3.25806e-06		CIRBP	TXNIP
ENST00000453664	ENSG00000172046	protein_coding	USP19	-0.828222	2.94932e-05		BCL7B	RPL37A			ENST00000587250	ENSG00000108830	protein_coding	RND2	-0.769039	7.8751e-17		FAM78B	HOXC11
ENST00000480479	ENSG00000221978	protein_coding	CCNL2	-0.828147	0.00306447		MAP9	RGMB			ENST00000646938	ENSG00000007171	protein_coding	NOS2	-0.768872	8.03724e-06		KAT2A	C2orf69
ENST00000312431	ENSG00000151914	protein_coding	DST	-0.827644	1.91045e-06		LINC01140	PABPC1			ENST00000461742	ENSG00000116852	protein_coding	KIF21B	-0.768078	7.19372e-05		MSH3	DCAF10
ENST00000346872	ENSG00000161405	protein_coding	IKZF3	-0.827524	5.66692e-13		EIF4A3	PLEKHM2			ENST00000464139	ENSG00000126216	protein_coding	TUBGCP3	-0.766344	6.90711e-09		CHAMP1	TMEM101
ENST00000284719	ENSG00000138430	protein_coding	OLA1	-0.827368	5.43233e-15		KDM2A	EXOC6			ENST00000344347	ENSG00000100219	protein_coding	XBP1	-0.766088	2.52832e-07		LUC7L3	ATP13A2
ENST00000625998	ENSG00000120685	protein_coding	PROSER1	-0.827355	6.84438e-06		TFAM	YPEL1			ENST00000391975	ENSG00000115677	protein_coding	HDLBP	-0.766036	2.35095e-11		GBA	CDK18
ENST00000423996	ENSG00000214160	protein_coding	ALG3	-0.82723	0.000249871		FKBP1A	CAMLG			ENST00000324229	ENSG00000175868	protein_coding	CALCB	-0.765878	4.48329e-05		GLMN	ATIC
ENST00000316660	ENSG00000141682	protein_coding	PMAIP1	-0.824992	1.40918e-12		POC1B-GALNT4	MCM3			ENST00000287156	ENSG00000156587	protein_coding	UBE2L6	-0.76531	0.000268296		SPEF2	RNPS1
ENST00000492143	ENSG00000106462	protein_coding	EZH2	-0.824828	5.09932e-05		EXOSC10-AS1	ANKZF1			ENST00000679496	ENSG00000139793	protein_coding	MBNL2	-0.765292	1.88906e-09		TUBB4B	INPP1
ENST00000404752	ENSG00000243244	protein_coding	STON1	-0.824541	8.86949e-09		ZNF148	IRS2			ENST00000633556	ENSG00000112297	protein_coding	CRYBG1	-0.765284	1.1445e-06		ZNF547	NBPF9
ENST00000370611	ENSG00000171517	protein_coding	LPAR3	-0.823501	0.000140664		ARID4B	POU6F1			ENST00000370474	ENSG00000154079	protein_coding	SDHAF4	-0.764373	1.27518e-05		YWHAB	EEF2K
ENST00000374080	ENSG00000184634	protein_coding	MED12	-0.822486	2.24103e-07		NDUFB10	ITGA4			ENST00000407971	ENSG00000168385	protein_coding	SEPTIN2	-0.763725	4.88065e-05		ZNF394	FAM184A
ENST00000329994	ENSG00000185803	protein_coding	SLC52A2	-0.821954	0.00314945		FBXW2	TATDN3			ENST00000299213	ENSG00000166173	protein_coding	LARP6	-0.763259	2.77503e-20		ERGIC1	PTMA
ENST00000508093	ENSG00000233327	transcribed_unprocessed_pseudogene	USP32P2	-0.821501	0.000126485		H2AC16	USP36			ENST00000220772	ENSG00000104332	protein_coding	SFRP1	-0.761179	3.97266e-05		TUBB3	CEP170
ENST00000396263	ENSG00000204536	protein_coding	CCHCR1	-0.821223	0.00051792		UCHL5	RPL10A			ENST00000336787	ENSG00000069974	protein_coding	RAB27A	-0.760824	1.42054e-07		SOCS6	PYCR1
ENST00000449699	ENSG00000023228	protein_coding	NDUFS1	-0.821076	1.46605e-17		PSMC3	RBM24			ENST00000264554	ENSG00000129946	protein_coding	SHC2	-0.760822	3.43227e-06		ATMIN	GNG4
ENST00000379651	ENSG00000184368	protein_coding	MAP7D2	-0.820961	0.000104893		PTPMT1	ZNF619			ENST00000635628	ENSG00000102100	protein_coding	SLC35A2	-0.759892	0.00343896		NUP107	HLA-DQB1
ENST00000698667	ENSG00000115935	protein_coding	WIPF1	-0.820885	1.03952e-05		MDM2	ASDURF			ENST00000371655	ENSG00000169213	protein_coding	RAB3B	-0.759113	2.28746e-17		DYNLL1	ZEB1
ENST00000634393	ENSG00000165138	protein_coding	ANKS6	-0.819786	2.21844e-06		ZNF131	WIZ			ENST00000677042	ENSG00000116539	protein_coding	ASH1L	-0.758869	1.83617e-06		HACL1	NCAPG2
ENST00000395710	ENSG00000198301	protein_coding	SDAD1	-0.818571	4.72035e-10		ZNRD1ASP	LETMD1			ENST00000660292	ENSG00000198626	protein_coding	RYR2	-0.758749	0.000372457		SULF2	EIF4EBP1
ENST00000289175	ENSG00000124831	protein_coding	LRRFIP1	-0.816938	7.10699e-26		SRSF8	AFAP1L1			ENST00000522520	ENSG00000104231	protein_coding	ZFAND1	-0.758618	3.11563e-09		FRK	ODF2L
ENST00000684607	ENSG00000136068	protein_coding	FLNB	-0.816646	5.58096e-05		FBXW7	TBC1D31			ENST00000494862	ENSG00000115677	protein_coding	HDLBP	-0.757252	5.03417e-05		DBNL	KCNG1
ENST00000374599	ENSG00000130052	protein_coding	STARD8	-0.813742	0.00050082		CUX1	PASK			ENST00000464377	ENSG00000196498	protein_coding	NCOR2	-0.756621	0.00350309		CPSF7	EDIL3
ENST00000319170	ENSG00000173166	protein_coding	RAPH1	-0.813133	9.70073e-28		MTR	STAT1			ENST00000405846	ENSG00000132975	protein_coding	GPR12	-0.756534	0.000371968		MAP3K7	SNX1
ENST00000421491	ENSG00000254535	protein_coding	PABPC4L	-0.812028	2.86542e-05		EIF6	ATM			ENST00000449592	ENSG00000188735	protein_coding	TMEM120B	-0.756262	1.13257e-10		PFKL	PEX26
ENST00000372874	ENSG00000196839	protein_coding	ADA	-0.811942	1.33246e-10		ID3	RPLP0			ENST00000264057	ENSG00000077044	protein_coding	DGKD	-0.755918	4.34356e-22		DMTN	RPS9
ENST00000378166	ENSG00000147044	protein_coding	CASK	-0.811133	2.78755e-08		TRA2B	GADD45A			ENST00000580753	ENSG00000196704	protein_coding	AMZ2	-0.754784	2.01246e-05		SRSF3	NAB1
ENST00000298912	ENSG00000165959	protein_coding	CLMN	-0.810843	6.14174e-16		AP1B1	PCBP2			ENST00000587425	ENSG00000071564	protein_coding	TCF3	-0.754547	0.000480827		FTSJ1	R3HDM2
ENST00000233055	ENSG00000085449	protein_coding	WDFY1	-0.810224	9.23749e-19		RPS26	SLC6A9			ENST00000450366	ENSG00000115365	protein_coding	LANCL1	-0.753653	2.11288e-13		NAA15	FERMT1
ENST00000679152	ENSG00000154734	protein_coding	ADAMTS1	-0.809446	1.34272e-11		TERC	RAD23A			ENST00000644030	ENSG00000138411	protein_coding	HECW2	-0.753583	1.4546e-06		NCOA4	NPPC
ENST00000269439	ENSG00000141622	protein_coding	RNF165	-0.807934	0.000199841		COMMD4	DENND5A			ENST00000415930	ENSG00000105220	protein_coding	GPI	-0.752525	0.000333822		DIS3L	JDP2
ENST00000686125	ENSG00000115295	protein_coding	CLIP4	-0.807757	7.41515e-05		TIA1	BTN2A1			ENST00000489041	ENSG00000065911	protein_coding	MTHFD2	-0.750838	3.26382e-09		MIPOL1	MLLT10
ENST00000687807	ENSG00000261824	lncRNA	LINC00662	-0.807557	7.89884e-06		G6PD	ARHGAP8			ENST00000396560	ENSG00000166669	protein_coding	ATF7IP2	-0.750196	3.44903e-05		SFXN2	SELENON
ENST00000463592	ENSG00000174469	protein_coding	CNTNAP2	-0.80687	5.63891e-12		PLK2	MYEF2			ENST00000642355	ENSG00000121957	protein_coding	GPSM2	-0.749327	0.000438231		ACE	USP37
ENST00000545708	ENSG00000143033	protein_coding	MTF2	-0.805682	0.000159301		ANKRD52	COL4A3			ENST00000440274	ENSG00000023228	protein_coding	NDUFS1	-0.748216	1.64778e-10		VARS1	ZZEF1
ENST00000379400	ENSG00000101265	protein_coding	RASSF2	-0.804824	1.48627e-12		CSTB	SNHG8			ENST00000372275	ENSG00000133678	protein_coding	TMEM254	-0.748022	0.003516		ZNF544	TMEM8B
ENST00000255681	ENSG00000133315	protein_coding	MACROD1	-0.804618	1.11024e-07		POP4	BVES			ENST00000651586	ENSG00000129103	protein_coding	SUMF2	-0.747332	5.41614e-05		WNK1	RPS27
ENST00000374897	ENSG00000204267	protein_coding	TAP2	-0.80379	2.63135e-07		TSFM	EIF3B			ENST00000380851	ENSG00000101365	protein_coding	IDH3B	-0.747002	2.44209e-06		BCOR	GALNT11
ENST00000261017	ENSG00000138443	protein_coding	ABI2	-0.803392	5.07195e-20		PPIA	EXOSC2			ENST00000357785	ENSG00000118257	protein_coding	NRP2	-0.745364	1.99688e-05		EIF5A	STX3
ENST00000397890	ENSG00000072832	protein_coding	CRMP1	-0.802931	1.90524e-17		PPT2	CEP85L			ENST00000617768	ENSG00000128965	protein_coding	CHAC1	-0.744866	1.89073e-06		ZNF606	TYW5
ENST00000361678	ENSG00000144504	protein_coding	ANKMY1	-0.802868	0.000183832		MBNL1	NAV1			ENST00000302586	ENSG00000171097	protein_coding	KYAT1	-0.744442	2.26828e-10		HCCS	MCTP2
ENST00000350033	ENSG00000144524	protein_coding	COPS7B	-0.802587	5.59796e-19		GOLGB1	IGSF9B			ENST00000592031	ENSG00000127527	protein_coding	EPS15L1	-0.74289	1.70849e-07		INA	ZFP37
ENST00000568282	ENSG00000103495	protein_coding	MAZ	-0.802537	8.77401e-16		ZNF230	POLI			ENST00000349213	ENSG00000054267	protein_coding	ARID4B	-0.742722	2.58222e-09		DUSP5	SP6
ENST00000480456	ENSG00000154721	protein_coding	JAM2	-0.80204	1.69707e-05		ZNF317	TRIM6			ENST00000586382	ENSG00000108799	protein_coding	EZH1	-0.742427	0.00358657		CPLANE1	GPSM3
ENST00000299977	ENSG00000166750	protein_coding	SLFN5	-0.800184	5.27472e-10		UBE2V1	RGS3			ENST00000254657	ENSG00000132326	protein_coding	PER2	-0.741487	3.05321e-09		UROD	ENOPH1
ENST00000354503	ENSG00000168958	protein_coding	MFF	-0.800048	2.6474e-09		TPD52L2	KLRC3			ENST00000322764	ENSG00000159840	protein_coding	ZYX	-0.740388	7.19474e-19		SMG7	PRDX6
ENST00000369643	ENSG00000071889	protein_coding	FAM3A	-0.799285	0.000157268		SNX9	DBF4			ENST00000614167	ENSG00000128408	protein_coding	RIBC2	-0.739963	9.51969e-05		ZFYVE16	HHIP
ENST00000682217	ENSG00000049167	protein_coding	ERCC8	-0.79878	0.00320977		BBS1	USP44			ENST00000261537	ENSG00000101752	protein_coding	MIB1	-0.739858	1.04441e-13		OGDH	ANKRD11
ENST00000411486	ENSG00000123485	protein_coding	HJURP	-0.798142	8.42067e-17		CALR	HMGCLL1			ENST00000647517	ENSG00000115355	protein_coding	CCDC88A	-0.73982	0.000532559		GTF2I	EGFR
ENST00000513202	ENSG00000226259	transcribed_unprocessed_pseudogene	GTF2H2B	-0.798014	1.11723e-05		HNRNPH1	RASA4			ENST00000466047	ENSG00000197771	protein_coding	MCMBP	-0.738849	0.00027533		FAM120AOS	FAM234B
ENST00000680781	ENSG00000119977	protein_coding	TCTN3	-0.797171	0.00321572		RBM4B	BSPRY			ENST00000286063	ENSG00000128655	protein_coding	PDE11A	-0.73796	3.0514e-05		ZSCAN5A	CTBS
ENST00000644252	ENSG00000111817	protein_coding	DSE	-0.79667	2.61307e-05		AFG3L1P	MHENCR			ENST00000446176	ENSG00000187239	protein_coding	FNBP1	-0.737399	2.44147e-07		HSD17B10	ARAP3
ENST00000374321	ENSG00000204176	protein_coding	SYT15	-0.796604	8.62186e-05		VGLL4	HEY1			ENST00000412791	ENSG00000155463	protein_coding	OXA1L	-0.737252	2.32843e-06		EPS15L1	SLC6A6
ENST00000242315	ENSG00000122733	protein_coding	PHF24	-0.796079	0.000185869		UBL7-DT	ZNF512			ENST00000422745	ENSG00000070669	protein_coding	ASNS	-0.735028	2.37677e-17		FOXD4	BROX
ENST00000457573	ENSG00000164081	protein_coding	TEX264	-0.795292	0.00338164		POLR2L	PALM			ENST00000278071	ENSG00000148841	protein_coding	ITPRIP	-0.734793	0.00362568		CSPP1	SETD5
ENST00000359742	ENSG00000155974	protein_coding	GRIP1	-0.79526	3.08347e-06		NUTF2	SATB2			ENST00000458426	ENSG00000144401	protein_coding	METTL21A	-0.734306	6.62923e-05		SLC27A4	IKBKB
ENST00000476618	ENSG00000091436	protein_coding	MAP3K20	-0.79481	1.96676e-06		SRCAP	REXO5			ENST00000681241	ENSG00000134769	protein_coding	DTNA	-0.733905	0.000330148		TYW3	GTDC1
ENST00000659650	ENSG00000185904	lncRNA	LINC00839	-0.794601	4.21198e-05		ALDH3A2	BCAS3			ENST00000684023	ENSG00000164953	protein_coding	TMEM67	-0.733803	0.00382546		EIF3F	NHSL1
ENST00000653018	ENSG00000230590	lncRNA	FTX	-0.792903	0.00324828		CSE1L	PTPN13			ENST00000376503	ENSG00000088386	protein_coding	SLC15A1	-0.733732	0.00301182		GRK5	AK4
ENST00000475947	ENSG00000175061	lncRNA	SNHG29	-0.790831	2.42353e-12		TMEM120A	MPP2			ENST00000359676	ENSG00000197183	protein_coding	NOL4L	-0.733174	1.13359e-07		FAAP20	FKBP11
ENST00000443238	ENSG00000128656	protein_coding	CHN1	-0.788193	5.83905e-09		TCERG1	ASGR1			ENST00000617745	ENSG00000198453	protein_coding	ZNF568	-0.732767	9.42907e-05		TMEM9B	BTG1
ENST00000532405	ENSG00000140090	protein_coding	SLC24A4	-0.788154	0.000117388		HMBS	SCN9A			ENST00000642040	ENSG00000073910	protein_coding	FRY	-0.73071	5.90434e-05		CS	RHOT1
ENST00000260947	ENSG00000138376	protein_coding	BARD1	-0.787376	2.71192e-12		PSMA3-AS1	OSBPL1A			ENST00000338435	ENSG00000115419	protein_coding	GLS	-0.728671	7.75859e-16		AP1G2	ECT2
ENST00000449224	ENSG00000170275	protein_coding	CRTAP	-0.787337	2.86033e-14		SRSF5	CRYBG3			ENST00000649785	ENSG00000005302	protein_coding	MSL3	-0.728431	0.00376921		PTBP1	WDR33
ENST00000536831	ENSG00000052749	protein_coding	RRP12	-0.786593	5.77327e-05		WDR81	ATF7IP			ENST00000393160	ENSG00000160271	protein_coding	RALGDS	-0.727688	2.54935e-05		TRIM11	PPIP5K1
ENST00000593612	ENSG00000196214	protein_coding	ZNF766	-0.786558	0.000241235		GNAI2	ID4			ENST00000618621	ENSG00000145012	protein_coding	LPP	-0.726761	7.1515e-07		MRPL35	INSIG1
ENST00000684381	ENSG00000186153	protein_coding	WWOX	-0.786445	1.11264e-06		EIF3K	TTLL4			ENST00000640853	ENSG00000145012	protein_coding	LPP	-0.726761	7.1515e-07		HAUS5	PECR
ENST00000247461	ENSG00000127022	protein_coding	CANX	-0.78584	1.51165e-31		ATP6V0B	SEPTIN5			ENST00000265678	ENSG00000071242	protein_coding	RPS6KA2	-0.72667	7.5028e-10			GSTK1
ENST00000461065	ENSG00000133612	protein_coding	AGAP3	-0.785821	2.84676e-09		EPB41L3	SLC16A14			ENST00000611031	ENSG00000214575	protein_coding	CPEB1	-0.726393	3.97665e-10			DNM1L
ENST00000678517	ENSG00000250366	protein_coding	TUNAR	-0.78528	0.000489839		TJAP1	PNMA2			ENST00000428768	ENSG00000130294	protein_coding	KIF1A	-0.72626	0.000555748			TSPAN2
ENST00000257527	ENSG00000135074	protein_coding	ADAM19	-0.784599	4.90898e-06		PTPRK	OTUD1			ENST00000409192	ENSG00000188732	protein_coding	FAM221A	-0.725769	6.01588e-05			AK5
ENST00000380821	ENSG00000164975	protein_coding	SNAPC3	-0.783315	1.4778e-15		SP4	SPECC1			ENST00000217233	ENSG00000101255	protein_coding	TRIB3	-0.725063	2.59296e-19			MYO7A
ENST00000620284	ENSG00000278023	protein_coding	RDM1	-0.782315	1.05082e-07		WIPI2	PDE1B			ENST00000555116	ENSG00000182199	protein_coding	SHMT2	-0.724148	0.000349916			CACNB4
ENST00000612363	ENSG00000233608	protein_coding	TWIST2	-0.781301	1.88389e-09		TRIAP1	CUX1			ENST00000397192	ENSG00000157212	protein_coding	PAXIP1	-0.723465	1.92324e-05			ZNF81
ENST00000374975	ENSG00000198502	protein_coding	HLA-DRB5	-0.780386	0.000198729		ARPC1B	HOXD13			ENST00000450363	ENSG00000072041	protein_coding	SLC6A15	-0.722888	5.50202e-07			ITPKB
ENST00000264110	ENSG00000115966	protein_coding	ATF2	-0.779577	3.45154e-20		CIRBP	TXNIP			ENST00000080059	ENSG00000061273	protein_coding	HDAC7	-0.722573	7.62891e-06			AARS1
ENST00000359634	ENSG00000196950	protein_coding	SLC39A10	-0.779163	2.80166e-16		FAM78B	HOXC11			ENST00000600880	ENSG00000197756	protein_coding	RPL37A	-0.72229	2.84914e-09			GFPT2
ENST00000409157	ENSG00000155729	protein_coding	KCTD18	-0.778714	2.82691e-11		KAT2A	ZFAS1			ENST00000308234	ENSG00000174136	protein_coding	RGMB	-0.722216	6.49985e-05			MBP
ENST00000447645	ENSG00000178385	protein_coding	PLEKHM3	-0.778292	0.00331329		MSH3	C2orf69			ENST00000519596	ENSG00000070756	protein_coding	PABPC1	-0.721746	3.05349e-07			FBXO44
ENST00000679626	ENSG00000157601	protein_coding	MX1	-0.777937	0.00203681		CHAMP1	DCAF10			ENST00000375799	ENSG00000116786	protein_coding	PLEKHM2	-0.721465	8.71526e-06			GORASP1
ENST00000262457	ENSG00000119509	protein_coding	INVS	-0.776718	1.46514e-15		LUC7L3	TMEM101			ENST00000443748	ENSG00000138190	protein_coding	EXOC6	-0.720676	3.9229e-05			PLEKHA3
ENST00000367635	ENSG00000116191	protein_coding	RALGPS2	-0.776564	8.5133e-07		GBA	ATP13A2			ENST00000339468	ENSG00000100027	protein_coding	YPEL1	-0.720672	1.15518e-06			STAU2
ENST00000621161	ENSG00000131242	protein_coding	RAB11FIP4	-0.776087	4.82472e-12		SNORD3A	THAP9-AS1			ENST00000297156	ENSG00000164615	protein_coding	CAMLG	-0.720094	1.1127e-14			RFC5
ENST00000308360	ENSG00000087111	protein_coding	PIGS	-0.773963	1.1935e-06		GLMN	LINC00997			ENST00000421471	ENSG00000112118	protein_coding	MCM3	-0.719536	2.98134e-13			CEBPB
ENST00000355044	ENSG00000107518	protein_coding	ATRNL1	-0.773605	3.7128e-05		SPEF2	CDK18			ENST00000379893	ENSG00000133083	protein_coding	DCLK1	-0.718606	0.000599236			MYO1B
ENST00000284000	ENSG00000153879	protein_coding	CEBPG	-0.773455	2.83776e-27		TUBB4B	ATIC			ENST00000323348	ENSG00000163516	protein_coding	ANKZF1	-0.717887	1.37234e-09			EPB41L1
ENST00000361170	ENSG00000183856	protein_coding	IQGAP3	-0.773426	8.21917e-29		ZNF547	RNPS1			ENST00000375856	ENSG00000185950	protein_coding	IRS2	-0.716489	5.22004e-20			UVRAG
ENST00000392070	ENSG00000135903	protein_coding	PAX3	-0.77228	7.43108e-12		YWHAB	INPP1			ENST00000636728	ENSG00000184271	protein_coding	POU6F1	-0.715929	1.24741e-06			SPATS2L
ENST00000231121	ENSG00000113196	protein_coding	HAND1	-0.771629	8.10319e-05		ZNF394	NBPF9			ENST00000397033	ENSG00000115232	protein_coding	ITGA4	-0.715734	1.85523e-10			TOP1MT
ENST00000448228	ENSG00000186523	protein_coding	FAM86B1	-0.771556	0.000154238		ERGIC1	EEF2K			ENST00000532324	ENSG00000203705	protein_coding	TATDN3	-0.715566	5.75867e-05			SAMD8
ENST00000635214	ENSG00000132849	protein_coding	PATJ	-0.771377	1.96911e-10		TUBB3	FAM184A			ENST00000338983	ENSG00000091436	protein_coding	MAP3K20	-0.715483	1.81948e-19			NT5M
ENST00000699956	ENSG00000134138	protein_coding	MEIS2	-0.771273	0.000249376		SOCS6	PTMA			ENST00000335289	ENSG00000187231	protein_coding	SESTD1	-0.714783	0.000100394			LMO7
ENST00000683753	ENSG00000104133	protein_coding	SPG11	-0.769949	3.25806e-06		ATMIN	CEP170			ENST00000449938	ENSG00000055483	protein_coding	USP36	-0.714519	7.72597e-07			CD24
ENST00000587250	ENSG00000108830	protein_coding	RND2	-0.769039	7.8751e-17		ZNF225-AS1	PYCR1			ENST00000478340	ENSG00000198755	protein_coding	RPL10A	-0.714383	3.04934e-08			ALPK2
ENST00000646938	ENSG00000007171	protein_coding	NOS2	-0.768872	8.03724e-06		NUP107	MNX1-AS1			ENST00000509686	ENSG00000112183	protein_coding	RBM24	-0.713452	0.00385281			SLC7A11
ENST00000461742	ENSG00000116852	protein_coding	KIF21B	-0.768078	7.19372e-05		DYNLL1	GNG4			ENST00000522736	ENSG00000177873	protein_coding	ZNF619	-0.713452	0.00385281			SENP7
ENST00000440007	ENSG00000229847	lncRNA	EMX2OS	-0.767696	2.10503e-09		HACL1	HLA-DQB1			ENST00000521287	ENSG00000104231	protein_coding	ZFAND1	-0.712823	0.000365437			JPH1
ENST00000464139	ENSG00000126216	protein_coding	TUBGCP3	-0.766344	6.90711e-09		SULF2	ZEB1			ENST00000607690	ENSG00000286053	protein_coding	ASDURF	-0.71281	0.000541829			AP1S3
ENST00000344347	ENSG00000100219	protein_coding	XBP1	-0.766088	2.52832e-07		FRK	NCAPG2			ENST00000674001	ENSG00000011451	protein_coding	WIZ	-0.712547	5.9248e-05			MTAP
ENST00000391975	ENSG00000115677	protein_coding	HDLBP	-0.766036	2.35095e-11		DBNL	EIF4EBP1			ENST00000262055	ENSG00000050426	protein_coding	LETMD1	-0.711979	2.44416e-09			FAM131A
ENST00000324229	ENSG00000175868	protein_coding	CALCB	-0.765878	4.48329e-05		CPSF7	ODF2L			ENST00000513665	ENSG00000157510	protein_coding	AFAP1L1	-0.711676	2.72958e-05			RPL22L1
ENST00000287156	ENSG00000156587	protein_coding	UBE2L6	-0.76531	0.000268296		MAP3K7	KCNG1			ENST00000521914	ENSG00000156787	protein_coding	TBC1D31	-0.711578	2.71771e-05			CCDC117
ENST00000679496	ENSG00000139793	protein_coding	MBNL2	-0.765292	1.88906e-09		PFKL	EDIL3			ENST00000234040	ENSG00000115687	protein_coding	PASK	-0.711397	1.28469e-11			ANKRD34B
ENST00000633556	ENSG00000112297	protein_coding	CRYBG1	-0.765284	1.1445e-06		DMTN	SNX1			ENST00000361099	ENSG00000115415	protein_coding	STAT1	-0.710964	1.50682e-18			KIF22
ENST00000370474	ENSG00000154079	protein_coding	SDHAF4	-0.764373	1.27518e-05		SRSF3	PEX26			ENST00000683914	ENSG00000149311	protein_coding	ATM	-0.710518	0.000699947			RABAC1
ENST00000407971	ENSG00000168385	protein_coding	SEPTIN2	-0.763725	4.88065e-05		FTSJ1	RPS9			ENST00000549098	ENSG00000089157	protein_coding	RPLP0	-0.710317	5.93977e-13			TRIP10
ENST00000299213	ENSG00000166173	protein_coding	LARP6	-0.763259	2.77503e-20		NAA15	LINC02210			ENST00000370986	ENSG00000116717	protein_coding	GADD45A	-0.70964	8.2229e-12			STK17B
ENST00000220772	ENSG00000104332	protein_coding	SFRP1	-0.761179	3.97266e-05		NCOA4	NAB1			ENST00000552819	ENSG00000197111	protein_coding	PCBP2	-0.7095	4.00807e-20			RBM33
ENST00000336787	ENSG00000069974	protein_coding	RAB27A	-0.760824	1.42054e-07		KHDC1-AS1	R3HDM2			ENST00000372310	ENSG00000196517	protein_coding	SLC6A9	-0.70939	2.97145e-06			PLAAT3
ENST00000264554	ENSG00000129946	protein_coding	SHC2	-0.760822	3.43227e-06		HMGB1P5	FERMT1			ENST00000593114	ENSG00000179262	protein_coding	RAD23A	-0.707749	0.000254004			RPE
ENST00000635628	ENSG00000102100	protein_coding	SLC35A2	-0.759892	0.00343896		DIS3L	NPPC			ENST00000680742	ENSG00000184014	protein_coding	DENND5A	-0.70759	8.12344e-07			ING5
ENST00000371655	ENSG00000169213	protein_coding	RAB3B	-0.759113	2.28746e-17		MIPOL1	JDP2			ENST00000620057	ENSG00000138376	protein_coding	BARD1	-0.707547	0.000615926			CYCS
ENST00000677042	ENSG00000116539	protein_coding	ASH1L	-0.758869	1.83617e-06		SFXN2	MLLT10			ENST00000377768	ENSG00000089006	protein_coding	SNX5	-0.70726	5.99546e-09			ZNF697
ENST00000660292	ENSG00000198626	protein_coding	RYR2	-0.758749	0.000372457		ACE	SELENON			ENST00000312541	ENSG00000112763	protein_coding	BTN2A1	-0.707093	0.000332479			NDRG4
ENST00000522520	ENSG00000104231	protein_coding	ZFAND1	-0.758618	3.11563e-09		CEROX1	MRNIP-DT			ENST00000427836	ENSG00000178385	protein_coding	PLEKHM3	-0.706389	4.24657e-18			FAM171B
ENST00000688370	ENSG00000224032	lncRNA	EPB41L4A-AS1	-0.757512	3.22304e-07		VARS1	USP37			ENST00000673972	ENSG00000076242	protein_coding	MLH1	-0.706159	0.000291821			FAM161A
ENST00000494862	ENSG00000115677	protein_coding	HDLBP	-0.757252	5.03417e-05		ZNF544	ZZEF1			ENST00000389774	ENSG00000241484	protein_coding	ARHGAP8	-0.705933	4.41908e-05			ZNF746
ENST00000669422	ENSG00000235437	lncRNA	LINC01278	-0.757059	0.000145958		WNK1	TMEM8B			ENST00000557868	ENSG00000104177	protein_coding	MYEF2	-0.705908	0.000259466			TFPI
ENST00000464377	ENSG00000196498	protein_coding	NCOR2	-0.756621	0.00350309		BCOR	RPS27			ENST00000396578	ENSG00000169031	protein_coding	COL4A3	-0.705222	0.00025053			HFM1
ENST00000417942	ENSG00000229807	lncRNA	XIST	-0.756589	6.27397e-06		EIF5A	GALNT11			ENST00000314641	ENSG00000112276	protein_coding	BVES	-0.703923	6.97145e-09			APOBEC3F
ENST00000405846	ENSG00000132975	protein_coding	GPR12	-0.756534	0.000371968		ZNF606	STX3			ENST00000397011	ENSG00000106263	protein_coding	EIF3B	-0.703907	6.97495e-33			ATP5F1C
ENST00000449592	ENSG00000188735	protein_coding	TMEM120B	-0.756262	1.13257e-10		HCCS	TYW5			ENST00000546165	ENSG00000130713	protein_coding	EXOSC2	-0.703746	1.04477e-05			TNFRSF13C
ENST00000264057	ENSG00000077044	protein_coding	DGKD	-0.755918	4.34356e-22		INA	MCTP2			ENST00000472713	ENSG00000111860	protein_coding	CEP85L	-0.703738	0.00398756			WDR12
ENST00000580753	ENSG00000196704	protein_coding	AMZ2	-0.754784	2.01246e-05		DUSP5	ZFP37			ENST00000685211	ENSG00000134369	protein_coding	NAV1	-0.702756	8.393e-08			ATF6
ENST00000587425	ENSG00000071564	protein_coding	TCF3	-0.754547	0.000480827		CPLANE1	SP6			ENST00000651246	ENSG00000128656	protein_coding	CHN1	-0.702349	3.24911e-09			XRCC5
ENST00000450366	ENSG00000115365	protein_coding	LANCL1	-0.753653	2.11288e-13		UROD	GPSM3			ENST00000401869	ENSG00000115694	protein_coding	STK25	-0.702332	7.55589e-11			SIX2
ENST00000644030	ENSG00000138411	protein_coding	HECW2	-0.753583	1.4546e-06		SMG7	ENOPH1			ENST00000440623	ENSG00000138434	protein_coding	ITPRID2	-0.702252	2.94579e-06			ANXA11
ENST00000415930	ENSG00000105220	protein_coding	GPI	-0.752525	0.000333822		ZFYVE16	PRDX6			ENST00000533871	ENSG00000080854	protein_coding	IGSF9B	-0.701906	0.000189433			TCF4
ENST00000489041	ENSG00000065911	protein_coding	MTHFD2	-0.750838	3.26382e-09		OGDH	HHIP			ENST00000579534	ENSG00000101751	protein_coding	POLI	-0.70176	1.03028e-08			ESYT2
ENST00000396560	ENSG00000166669	protein_coding	ATF7IP2	-0.750196	3.44903e-05		GTF2I	ANKRD11			ENST00000278302	ENSG00000121236	protein_coding	TRIM6	-0.70134	0.000217393			BCS1L
ENST00000642355	ENSG00000121957	protein_coding	GPSM2	-0.749327	0.000438231		FAM120AOS	EGFR			ENST00000374136	ENSG00000138835	protein_coding	RGS3	-0.701241	0.00403083			ACOXL
ENST00000440274	ENSG00000023228	protein_coding	NDUFS1	-0.748216	1.64778e-10		ZSCAN5A	FAM234B			ENST00000396439	ENSG00000205810	protein_coding	KLRC3	-0.700579	0.00387434			PAQR8
ENST00000664314	ENSG00000226419	lncRNA	SLC16A1-AS1	-0.748038	0.000741281		HSD17B10	CTBS			ENST00000413643	ENSG00000006634	protein_coding	DBF4	-0.699108	5.06792e-06			WDR31
ENST00000372275	ENSG00000133678	protein_coding	TMEM254	-0.748022	0.003516		EPS15L1	ARAP3			ENST00000258499	ENSG00000136014	protein_coding	USP44	-0.698237	3.92332e-07			FOXP2
ENST00000651586	ENSG00000129103	protein_coding	SUMF2	-0.747332	5.41614e-05		FOXD4	SLC6A6			ENST00000274901	ENSG00000146151	protein_coding	HMGCLL1	-0.697675	0.000138855			ACADS
ENST00000380851	ENSG00000101365	protein_coding	IDH3B	-0.747002	2.44209e-06		CSPP1	BROX			ENST00000425899	ENSG00000168385	protein_coding	SEPTIN2	-0.697352	0.000702037			NOM1
ENST00000659257	ENSG00000223482	lncRNA	NUTM2A-AS1	-0.746235	9.82297e-05		LINC01521	SETD5			ENST00000262940	ENSG00000105808	protein_coding	RASA4	-0.697076	0.000152951			MR1
ENST00000357785	ENSG00000118257	protein_coding	NRP2	-0.745364	1.99688e-05		SLC27A4	IKBKB			ENST00000374183	ENSG00000119411	protein_coding	BSPRY	-0.695847	7.59034e-05			SSBP3
ENST00000617768	ENSG00000128965	protein_coding	CHAC1	-0.744866	1.89073e-06		TYW3	GTDC1			ENST00000410095	ENSG00000115468	protein_coding	EFHD1	-0.695288	1.64361e-08			ZBTB38
ENST00000302586	ENSG00000171097	protein_coding	KYAT1	-0.744442	2.26828e-10		EIF3F	NHSL1			ENST00000521111	ENSG00000164683	protein_coding	HEY1	-0.695183	0.0025221			KRBA1
ENST00000592031	ENSG00000127527	protein_coding	EPS15L1	-0.74289	1.70849e-07		GRK5	AK4			ENST00000568344	ENSG00000139973	protein_coding	SYT16	-0.694326	0.000673542			RASGRP1
ENST00000349213	ENSG00000054267	protein_coding	ARID4B	-0.742722	2.58222e-09		FAAP20	FKBP11			ENST00000556601	ENSG00000243943	protein_coding	ZNF512	-0.694109	3.25758e-07			PRRX2
ENST00000586382	ENSG00000108799	protein_coding	EZH1	-0.742427	0.00358657		TMEM9B	PVT1			ENST00000592155	ENSG00000099864	protein_coding	PALM	-0.692613	0.000773441			ZNF282
ENST00000254657	ENSG00000132326	protein_coding	PER2	-0.741487	3.05321e-09		CS	BTG1			ENST00000700207	ENSG00000119042	protein_coding	SATB2	-0.692055	0.000310447			THAP4
ENST00000664161	ENSG00000237298	lncRNA	TTN-AS1	-0.740915	4.76838e-05		AP1G2	RHOT1			ENST00000269518	ENSG00000141682	protein_coding	PMAIP1	-0.691734	1.88537e-05			DTYMK
ENST00000590657	ENSG00000232677	lncRNA	LINC00665	-0.740806	3.19426e-05		PTBP1	ECT2			ENST00000564274	ENSG00000005189	protein_coding	REXO5	-0.69118	0.000606428			BCAT1
ENST00000322764	ENSG00000159840	protein_coding	ZYX	-0.740388	7.19474e-19		TRIM11	WDR33			ENST00000359685	ENSG00000079156	protein_coding	OSBPL6	-0.691017	2.26853e-10			STC2
ENST00000614167	ENSG00000128408	protein_coding	RIBC2	-0.739963	9.51969e-05		MRPL35	BCRP2			ENST00000588874	ENSG00000141376	protein_coding	BCAS3	-0.690536	2.35915e-11			MAP7
ENST00000261537	ENSG00000101752	protein_coding	MIB1	-0.739858	1.04441e-13		HAUS5	PPIP5K1			ENST00000427191	ENSG00000163629	protein_coding	PTPN13	-0.690493	9.23432e-15			COBL
ENST00000647517	ENSG00000115355	protein_coding	CCDC88A	-0.73982	0.000532559			INSIG1			ENST00000269095	ENSG00000108852	protein_coding	MPP2	-0.690035	0.000687543			FHIP1B
ENST00000466047	ENSG00000197771	protein_coding	MCMBP	-0.738849	0.00027533			PECR			ENST00000380920	ENSG00000141505	protein_coding	ASGR1	-0.690011	0.0024845			FARSB
ENST00000484836	ENSG00000175061	lncRNA	SNHG29	-0.738023	0.000220396			GSTK1			ENST00000454569	ENSG00000169432	protein_coding	SCN9A	-0.689965	0.000739021			GAS8
ENST00000286063	ENSG00000128655	protein_coding	PDE11A	-0.73796	3.0514e-05			DNM1L			ENST00000319481	ENSG00000141447	protein_coding	OSBPL1A	-0.689645	2.36993e-08			GAS2L3
ENST00000446176	ENSG00000187239	protein_coding	FNBP1	-0.737399	2.44147e-07			TSPAN2			ENST00000485253	ENSG00000080200	protein_coding	CRYBG3	-0.689599	0.000790423			ZNF618
ENST00000412791	ENSG00000155463	protein_coding	OXA1L	-0.737252	2.32843e-06			AK5			ENST00000684550	ENSG00000055609	protein_coding	KMT2C	-0.68746	2.05481e-05			ERP44
ENST00000422745	ENSG00000070669	protein_coding	ASNS	-0.735028	2.37677e-17			MYO7A			ENST00000449707	ENSG00000115568	protein_coding	ZNF142	-0.687304	7.39352e-05			FAM131C
ENST00000278071	ENSG00000148841	protein_coding	ITPRIP	-0.734793	0.00362568			HCP5			ENST00000420712	ENSG00000197756	protein_coding	RPL37A	-0.68714	1.23454e-11			MSI2
ENST00000458426	ENSG00000144401	protein_coding	METTL21A	-0.734306	6.62923e-05			CACNB4			ENST00000536444	ENSG00000171681	protein_coding	ATF7IP	-0.685947	7.86084e-14			LRSAM1
ENST00000681241	ENSG00000134769	protein_coding	DTNA	-0.733905	0.000330148			ZNF81			ENST00000441310	ENSG00000064933	protein_coding	PMS1	-0.685577	2.72371e-08			AP4S1
ENST00000684023	ENSG00000164953	protein_coding	TMEM67	-0.733803	0.00382546			ITPKB			ENST00000378700	ENSG00000172201	protein_coding	ID4	-0.685382	1.46359e-11			EIF5
ENST00000376503	ENSG00000088386	protein_coding	SLC15A1	-0.733732	0.00301182			AARS1			ENST00000392102	ENSG00000135912	protein_coding	TTLL4	-0.685169	1.91344e-09			FBXO11
ENST00000375638	ENSG00000204387	lncRNA	SNHG32	-0.733614	2.23578e-09			GFPT2			ENST00000455784	ENSG00000184702	protein_coding	SEPTIN5	-0.684746	9.60735e-05			MAN2B1
ENST00000359676	ENSG00000197183	protein_coding	NOL4L	-0.733174	1.13359e-07			MBP			ENST00000295190	ENSG00000163053	protein_coding	SLC16A14	-0.684341	3.72825e-12			SPIRE1
ENST00000617745	ENSG00000198453	protein_coding	ZNF568	-0.732767	9.42907e-05			FBXO44			ENST00000522362	ENSG00000240694	protein_coding	PNMA2	-0.684254	3.27382e-22			RBM43
ENST00000657210	ENSG00000237298	lncRNA	TTN-AS1	-0.732313	0.000337594			LINC00963			ENST00000476511	ENSG00000188177	protein_coding	ZC3H6	-0.68416	0.00031396			GOLGA4
ENST00000642040	ENSG00000073910	protein_coding	FRY	-0.73071	5.90434e-05			GORASP1			ENST00000376495	ENSG00000165312	protein_coding	OTUD1	-0.68369	7.4164e-14			FBXO17
ENST00000338435	ENSG00000115419	protein_coding	GLS	-0.728671	7.75859e-16			PLEKHA3			ENST00000395527	ENSG00000128487	protein_coding	SPECC1	-0.683669	9.33937e-08			DNAJB6
ENST00000649785	ENSG00000005302	protein_coding	MSL3	-0.728431	0.00376921			STAU2			ENST00000371121	ENSG00000102038	protein_coding	SMARCA1	-0.682425	0.00028169			MARK1
ENST00000393160	ENSG00000160271	protein_coding	RALGDS	-0.727688	2.54935e-05			LINC02693			ENST00000677447	ENSG00000104408	protein_coding	EIF3E	-0.679786	4.02446e-09			IDH1
ENST00000686755	ENSG00000163597	lncRNA	SNHG16	-0.727356	0.000142055			RFC5			ENST00000491306	ENSG00000197756	protein_coding	RPL37A	-0.67949	8.1248e-08			DPF2
ENST00000618621	ENSG00000145012	protein_coding	LPP	-0.726761	7.1515e-07			CEBPB			ENST00000243052	ENSG00000123360	protein_coding	PDE1B	-0.679085	7.92816e-05			ZFAND2B
ENST00000640853	ENSG00000145012	protein_coding	LPP	-0.726761	7.1515e-07			MYO1B			ENST00000622516	ENSG00000257923	protein_coding	CUX1	-0.678342	9.69653e-07			ZNF529
ENST00000265678	ENSG00000071242	protein_coding	RPS6KA2	-0.72667	7.5028e-10			EPB41L1			ENST00000392539	ENSG00000128714	protein_coding	HOXD13	-0.678318	1.04867e-20			BARHL2
ENST00000611031	ENSG00000214575	protein_coding	CPEB1	-0.726393	3.97665e-10			UVRAG			ENST00000582401	ENSG00000265972	protein_coding	TXNIP	-0.67797	6.16186e-09			FMN2
ENST00000428768	ENSG00000130294	protein_coding	KIF1A	-0.72626	0.000555748			SPATS2L			ENST00000243082	ENSG00000123388	protein_coding	HOXC11	-0.677408	4.29019e-05			NEBL
ENST00000409192	ENSG00000188732	protein_coding	FAM221A	-0.725769	6.01588e-05			TOP1MT			ENST00000456586	ENSG00000197756	protein_coding	RPL37A	-0.676244	2.85778e-07			CECR2
ENST00000217233	ENSG00000101255	protein_coding	TRIB3	-0.725063	2.59296e-19			SAMD8			ENST00000319974	ENSG00000178074	protein_coding	C2orf69	-0.67604	2.8341e-10			SRRM1
ENST00000555116	ENSG00000182199	protein_coding	SHMT2	-0.724148	0.000349916			NT5M			ENST00000242323	ENSG00000122741	protein_coding	DCAF10	-0.675881	0.00014602			RBBP8
ENST00000397192	ENSG00000157212	protein_coding	PAXIP1	-0.723465	1.92324e-05			LMO7			ENST00000206380	ENSG00000091947	protein_coding	TMEM101	-0.675786	3.31336e-07			MORN4
ENST00000450363	ENSG00000072041	protein_coding	SLC6A15	-0.722888	5.50202e-07			SNHG17			ENST00000511957	ENSG00000159363	protein_coding	ATP13A2	-0.675487	0.00410399			PIKFYVE
ENST00000080059	ENSG00000061273	protein_coding	HDAC7	-0.722573	7.62891e-06			CD24			ENST00000429964	ENSG00000117266	protein_coding	CDK18	-0.675091	1.09115e-07			SH3BP4
ENST00000600880	ENSG00000197756	protein_coding	RPL37A	-0.72229	2.84914e-09			LOXL1-AS1			ENST00000236959	ENSG00000138363	protein_coding	ATIC	-0.674912	3.97011e-25			DNAJC7
ENST00000308234	ENSG00000174136	protein_coding	RGMB	-0.722216	6.49985e-05			ALPK2			ENST00000566397	ENSG00000205937	protein_coding	RNPS1	-0.674839	2.21519e-13			CCNB3
ENST00000519596	ENSG00000070756	protein_coding	PABPC1	-0.721746	3.05349e-07			SLC7A11			ENST00000479093	ENSG00000138363	protein_coding	ATIC	-0.674416	7.61246e-11			CDC42BPA
ENST00000375799	ENSG00000116786	protein_coding	PLEKHM2	-0.721465	8.71526e-06			SENP7			ENST00000322522	ENSG00000151689	protein_coding	INPP1	-0.67379	7.16096e-07			ARPP19
ENST00000443748	ENSG00000138190	protein_coding	EXOC6	-0.720676	3.9229e-05			JPH1			ENST00000698832	ENSG00000269713	protein_coding	NBPF9	-0.673631	1.91967e-06			EEF2KMT
ENST00000339468	ENSG00000100027	protein_coding	YPEL1	-0.720672	1.15518e-06			AP1S3			ENST00000263026	ENSG00000103319	protein_coding	EEF2K	-0.673533	2.54662e-15			HSD17B8
ENST00000297156	ENSG00000164615	protein_coding	CAMLG	-0.720094	1.1127e-14			MTAP			ENST00000338891	ENSG00000111879	protein_coding	FAM184A	-0.673049	1.93252e-11			ZDHHC23
ENST00000521996	ENSG00000251136	lncRNA	RIPK2-DT	-0.719809	0.00148234			NR2F1-AS1			ENST00000412128	ENSG00000187514	protein_coding	PTMA	-0.673015	0.000427145			IFT80
ENST00000421471	ENSG00000112118	protein_coding	MCM3	-0.719536	2.98134e-13			CTC-338M12.4			ENST00000464936	ENSG00000143702	protein_coding	CEP170	-0.672564	0.00055446			OPTN
ENST00000379893	ENSG00000133083	protein_coding	DCLK1	-0.718606	0.000599236			FAM131A			ENST00000619204	ENSG00000183010	protein_coding	PYCR1	-0.67157	4.1583e-08			GSE1
ENST00000323348	ENSG00000163516	protein_coding	ANKZF1	-0.717887	1.37234e-09			RPL22L1			ENST00000683199	ENSG00000049167	protein_coding	ERCC8	-0.671528	0.000173978			DIAPH3
ENST00000375856	ENSG00000185950	protein_coding	IRS2	-0.716489	5.22004e-20			CCDC117			ENST00000395407	ENSG00000137819	protein_coding	PAQR5	-0.670296	1.29933e-05			ERFE
ENST00000636728	ENSG00000184271	protein_coding	POU6F1	-0.715929	1.24741e-06			ANKRD34B			ENST00000391854	ENSG00000168243	protein_coding	GNG4	-0.669412	2.77321e-11			DENND4A
ENST00000397033	ENSG00000115232	protein_coding	ITGA4	-0.715734	1.85523e-10			KIF22			ENST00000399084	ENSG00000179344	protein_coding	HLA-DQB1	-0.669219	0.000777013			GRAMD1A
ENST00000532324	ENSG00000203705	protein_coding	TATDN3	-0.715566	5.75867e-05			RABAC1			ENST00000542879	ENSG00000148516	protein_coding	ZEB1	-0.668729	0.00423394			BORA
ENST00000338983	ENSG00000091436	protein_coding	MAP3K20	-0.715483	1.81948e-19			TRIP10			ENST00000356099	ENSG00000241484	protein_coding	ARHGAP8	-0.668577	3.36719e-08			ABHD14B
ENST00000335289	ENSG00000187231	protein_coding	SESTD1	-0.714783	0.000100394			STK17B			ENST00000348165	ENSG00000009335	protein_coding	UBE3C	-0.668189	3.38741e-20			SPICE1
ENST00000449938	ENSG00000055483	protein_coding	USP36	-0.714519	7.72597e-07			RBM33			ENST00000356309	ENSG00000146918	protein_coding	NCAPG2	-0.666981	9.666e-15			ACOT2
ENST00000478340	ENSG00000198755	protein_coding	RPL10A	-0.714383	3.04934e-08			PLAAT3			ENST00000338825	ENSG00000187840	protein_coding	EIF4EBP1	-0.666548	6.97846e-18			KDM7A
ENST00000509686	ENSG00000112183	protein_coding	RBM24	-0.713452	0.00385281			RPE			ENST00000696303	ENSG00000122417	protein_coding	ODF2L	-0.666388	0.000383834			CACNB3
ENST00000522736	ENSG00000177873	protein_coding	ZNF619	-0.713452	0.00385281			ING5			ENST00000371571	ENSG00000026559	protein_coding	KCNG1	-0.665743	3.82972e-05			SH3YL1
ENST00000521287	ENSG00000104231	protein_coding	ZFAND1	-0.712823	0.000365437			CYCS			ENST00000380138	ENSG00000164176	protein_coding	EDIL3	-0.665649	4.575e-06			SHF
ENST00000607690	ENSG00000286053	protein_coding	ASDURF	-0.71281	0.000541829			ZNF697			ENST00000559844	ENSG00000028528	protein_coding	SNX1	-0.665558	6.44017e-14			CYTH1
ENST00000674001	ENSG00000011451	protein_coding	WIZ	-0.712547	5.9248e-05			NDRG4			ENST00000329627	ENSG00000215193	protein_coding	PEX26	-0.665216	8.06961e-07			PALD1
ENST00000262055	ENSG00000050426	protein_coding	LETMD1	-0.711979	2.44416e-09			FAM171B			ENST00000445961	ENSG00000170889	protein_coding	RPS9	-0.663874	0.000464548			RNPEPL1
ENST00000513665	ENSG00000157510	protein_coding	AFAP1L1	-0.711676	2.72958e-05			FAM161A			ENST00000337386	ENSG00000138386	protein_coding	NAB1	-0.663377	3.58969e-08			ACADL
ENST00000521914	ENSG00000156787	protein_coding	TBC1D31	-0.711578	2.71771e-05			ZNF746			ENST00000679873	ENSG00000105835	protein_coding	NAMPT	-0.663279	0.00106859			ZNF212
ENST00000234040	ENSG00000115687	protein_coding	PASK	-0.711397	1.28469e-11			TMCC1-DT			ENST00000402412	ENSG00000179912	protein_coding	R3HDM2	-0.662975	2.1984e-14			FBXO27
ENST00000361099	ENSG00000115415	protein_coding	STAT1	-0.710964	1.50682e-18			TFPI			ENST00000520657	ENSG00000187840	protein_coding	EIF4EBP1	-0.662804	3.09329e-08			SPAG16
ENST00000663781	ENSG00000175061	lncRNA	SNHG29	-0.710919	2.09384e-19			HFM1			ENST00000217289	ENSG00000101311	protein_coding	FERMT1	-0.662143	0.000304395			RAB15
ENST00000683914	ENSG00000149311	protein_coding	ATM	-0.710518	0.000699947			APOBEC3F			ENST00000409852	ENSG00000163273	protein_coding	NPPC	-0.660525	0.000197071			EEF1B2
ENST00000549098	ENSG00000089157	protein_coding	RPLP0	-0.710317	5.93977e-13			ATP5F1C			ENST00000267569	ENSG00000140044	protein_coding	JDP2	-0.660326	0.00017172			PRR36
ENST00000370986	ENSG00000116717	protein_coding	GADD45A	-0.70964	8.2229e-12			TNFRSF13C			ENST00000377072	ENSG00000078403	protein_coding	MLLT10	-0.660054	1.50122e-06			DUSP8
ENST00000552819	ENSG00000197111	protein_coding	PCBP2	-0.7095	4.00807e-20			WDR12			ENST00000361547	ENSG00000162430	protein_coding	SELENON	-0.659999	5.29908e-05			PLEKHA7
ENST00000372310	ENSG00000196517	protein_coding	SLC6A9	-0.70939	2.97145e-06			ATF6			ENST00000413764	ENSG00000054392	protein_coding	HHAT	-0.658271	0.000261486			NKAIN1
ENST00000593114	ENSG00000179262	protein_coding	RAD23A	-0.707749	0.000254004			XRCC5			ENST00000454775	ENSG00000135913	protein_coding	USP37	-0.657759	7.83082e-05			SHISA3
ENST00000680742	ENSG00000184014	protein_coding	DENND5A	-0.70759	8.12344e-07			COPB2-DT			ENST00000573183	ENSG00000074755	protein_coding	ZZEF1	-0.65752	0.000658693			SH3PXD2A
ENST00000620057	ENSG00000138376	protein_coding	BARD1	-0.707547	0.000615926			SIX2			ENST00000643932	ENSG00000137103	protein_coding	TMEM8B	-0.657341	3.78613e-05			NEPRO
ENST00000377768	ENSG00000089006	protein_coding	SNX5	-0.70726	5.99546e-09			ANXA11			ENST00000493224	ENSG00000177954	protein_coding	RPS27	-0.657128	5.4405e-05			DCUN1D2
ENST00000312541	ENSG00000112763	protein_coding	BTN2A1	-0.707093	0.000332479			TCF4			ENST00000430044	ENSG00000178234	protein_coding	GALNT11	-0.656592	5.86835e-11			INAVA
ENST00000427836	ENSG00000178385	protein_coding	PLEKHM3	-0.706389	4.24657e-18			ESYT2			ENST00000337979	ENSG00000166900	protein_coding	STX3	-0.656581	1.83276e-07			ARHGAP20
ENST00000673972	ENSG00000076242	protein_coding	MLH1	-0.706159	0.000291821			BCS1L			ENST00000354611	ENSG00000162971	protein_coding	TYW5	-0.654623	2.49489e-05			ZNF655
ENST00000389774	ENSG00000241484	protein_coding	ARHGAP8	-0.705933	4.41908e-05			GMDS-DT			ENST00000357742	ENSG00000140563	protein_coding	MCTP2	-0.654541	7.66271e-05			STAT4
ENST00000557868	ENSG00000104177	protein_coding	MYEF2	-0.705908	0.000259466			ACOXL			ENST00000553380	ENSG00000136866	protein_coding	ZFP37	-0.654404	0.000915512			IFI35
ENST00000396578	ENSG00000169031	protein_coding	COL4A3	-0.705222	0.00025053			PAQR8			ENST00000536300	ENSG00000189120	protein_coding	SP6	-0.654311	0.000464742			CSNK1A1
ENST00000689575	ENSG00000269893	lncRNA	SNHG8	-0.704653	0.000174646			WDR31			ENST00000619085	ENSG00000213654	protein_coding	GPSM3	-0.654219	0.00377257			JRK
ENST00000314641	ENSG00000112276	protein_coding	BVES	-0.703923	6.97145e-09			FOXP2			ENST00000509635	ENSG00000145293	protein_coding	ENOPH1	-0.653704	0.000133321			PLEKHA5
ENST00000397011	ENSG00000106263	protein_coding	EIF3B	-0.703907	6.97495e-33			ACADS			ENST00000470017	ENSG00000117592	protein_coding	PRDX6	-0.653624	0.000541574			PPP1R15A
ENST00000546165	ENSG00000130713	protein_coding	EXOSC2	-0.703746	1.04477e-05			NOM1			ENST00000296575	ENSG00000164161	protein_coding	HHIP	-0.651889	3.09334e-05			PAX1
ENST00000472713	ENSG00000111860	protein_coding	CEP85L	-0.703738	0.00398756			MR1			ENST00000434526	ENSG00000129103	protein_coding	SUMF2	-0.651707	3.14088e-07			NUDT3
ENST00000685211	ENSG00000134369	protein_coding	NAV1	-0.702756	8.393e-08			SSBP3			ENST00000642600	ENSG00000167522	protein_coding	ANKRD11	-0.651524	0.000659148			KLF9
ENST00000651246	ENSG00000128656	protein_coding	CHN1	-0.702349	3.24911e-09			ZBTB38			ENST00000275493	ENSG00000146648	protein_coding	EGFR	-0.651455	1.06933e-05			SBF1
ENST00000401869	ENSG00000115694	protein_coding	STK25	-0.702332	7.55589e-11			KRBA1			ENST00000699337	ENSG00000157985	protein_coding	AGAP1	-0.651427	1.42575e-05			PPIG
ENST00000440623	ENSG00000138434	protein_coding	ITPRID2	-0.702252	2.94579e-06			RASGRP1			ENST00000436757	ENSG00000110697	protein_coding	PITPNM1	-0.651382	0.0003426			ANKRD28
ENST00000533871	ENSG00000080854	protein_coding	IGSF9B	-0.701906	0.000189433			PRRX2			ENST00000515000	ENSG00000157510	protein_coding	AFAP1L1	-0.650579	0.000746912			ACBD5
ENST00000579534	ENSG00000101751	protein_coding	POLI	-0.70176	1.03028e-08			ZNF282			ENST00000197268	ENSG00000084444	protein_coding	FAM234B	-0.650402	2.1345e-08			ALKBH2
ENST00000278302	ENSG00000121236	protein_coding	TRIM6	-0.70134	0.000217393			THAP4			ENST00000477677	ENSG00000117151	protein_coding	CTBS	-0.65012	7.36045e-05			MECR
ENST00000374136	ENSG00000138835	protein_coding	RGS3	-0.701241	0.00403083			DTYMK			ENST00000239440	ENSG00000120318	protein_coding	ARAP3	-0.650108	9.3664e-06			VASH2
ENST00000396439	ENSG00000205810	protein_coding	KLRC3	-0.700579	0.00387434			BCAT1			ENST00000649500	ENSG00000131389	protein_coding	SLC6A6	-0.64996	0.000756992			AGO1
ENST00000413643	ENSG00000006634	protein_coding	DBF4	-0.699108	5.06792e-06			STC2			ENST00000426638	ENSG00000162819	protein_coding	BROX	-0.649489	0.00061918			LRRC75B
ENST00000258499	ENSG00000136014	protein_coding	USP44	-0.698237	3.92332e-07			MAP7			ENST00000406341	ENSG00000168137	protein_coding	SETD5	-0.649136	3.49456e-05			RBM20
ENST00000274901	ENSG00000146151	protein_coding	HMGCLL1	-0.697675	0.000138855			COBL			ENST00000649612	ENSG00000104365	protein_coding	IKBKB	-0.64891	0.00434143			TOM1L1
ENST00000425899	ENSG00000168385	protein_coding	SEPTIN2	-0.697352	0.000702037			FHIP1B			ENST00000344850	ENSG00000121964	protein_coding	GTDC1	-0.647881	0.000894268			TXLNB
ENST00000262940	ENSG00000105808	protein_coding	RASA4	-0.697076	0.000152951			FARSB			ENST00000263956	ENSG00000119041	protein_coding	GTF3C3	-0.646826	4.02134e-11			PTPRM
ENST00000374183	ENSG00000119411	protein_coding	BSPRY	-0.695847	7.59034e-05			GAS8			ENST00000273075	ENSG00000123992	protein_coding	DNPEP	-0.646155	2.66998e-08			ARHGAP22
ENST00000410095	ENSG00000115468	protein_coding	EFHD1	-0.695288	1.64361e-08			GAS2L3			ENST00000342260	ENSG00000135540	protein_coding	NHSL1	-0.64583	0.000944401			ISYNA1
ENST00000449500	ENSG00000232442	lncRNA	MHENCR	-0.695206	0.000543387			ZNF618			ENST00000474968	ENSG00000162433	protein_coding	AK4	-0.644789	9.22534e-05			FKTN
ENST00000521111	ENSG00000164683	protein_coding	HEY1	-0.695183	0.0025221			ERP44			ENST00000444214	ENSG00000134285	protein_coding	FKBP11	-0.644448	0.000247573			KCNA3
ENST00000568344	ENSG00000139973	protein_coding	SYT16	-0.694326	0.000673542			FAM131C			ENST00000673901	ENSG00000133639	protein_coding	BTG1	-0.644051	2.98082e-11			CFLAR
ENST00000556601	ENSG00000243943	protein_coding	ZNF512	-0.694109	3.25758e-07			MSI2			ENST00000688364	ENSG00000130713	protein_coding	EXOSC2	-0.643948	0.000948976			NDUFA10
ENST00000592155	ENSG00000099864	protein_coding	PALM	-0.692613	0.000773441			LRSAM1			ENST00000333942	ENSG00000126858	protein_coding	RHOT1	-0.64361	1.15418e-05			G0S2
ENST00000700207	ENSG00000119042	protein_coding	SATB2	-0.692055	0.000310447			AP4S1			ENST00000437296	ENSG00000114346	protein_coding	ECT2	-0.643006	0.000123214			ATF3
ENST00000269518	ENSG00000141682	protein_coding	PMAIP1	-0.691734	1.88537e-05			EIF5			ENST00000393006	ENSG00000136709	protein_coding	WDR33	-0.642892	6.50998e-05			RPL22
ENST00000564274	ENSG00000005189	protein_coding	REXO5	-0.69118	0.000606428			FBXO11			ENST00000360301	ENSG00000168781	protein_coding	PPIP5K1	-0.642769	2.91131e-05			ORC2
ENST00000359685	ENSG00000079156	protein_coding	OSBPL6	-0.691017	2.26853e-10			MAN2B1			ENST00000340368	ENSG00000186480	protein_coding	INSIG1	-0.641147	6.51474e-18			UPRT
ENST00000588874	ENSG00000141376	protein_coding	BCAS3	-0.690536	2.35915e-11			SPIRE1			ENST00000265322	ENSG00000115425	protein_coding	PECR	-0.639984	1.8366e-05			SLC46A3
ENST00000427191	ENSG00000163629	protein_coding	PTPN13	-0.690493	9.23432e-15			RBM43			ENST00000358406	ENSG00000197448	protein_coding	GSTK1	-0.639938	2.062e-07			SSH3
ENST00000269095	ENSG00000108852	protein_coding	MPP2	-0.690035	0.000687543			GOLGA4			ENST00000547312	ENSG00000087470	protein_coding	DNM1L	-0.63973	4.98934e-07			CNIH1
ENST00000380920	ENSG00000141505	protein_coding	ASGR1	-0.690011	0.0024845			FBXO17			ENST00000369516	ENSG00000134198	protein_coding	TSPAN2	-0.639413	0.00011503			HNRNPA2B1
ENST00000454569	ENSG00000169432	protein_coding	SCN9A	-0.689965	0.000739021			DNAJB6			ENST00000354567	ENSG00000154027	protein_coding	AK5	-0.638852	0.000698417			ESRRB
ENST00000319481	ENSG00000141447	protein_coding	OSBPL1A	-0.689645	2.36993e-08			MARK1			ENST00000355951	ENSG00000198420	protein_coding	TCAF1	-0.638703	4.0537e-05			PRCP
ENST00000485253	ENSG00000080200	protein_coding	CRYBG3	-0.689599	0.000790423			IDH1			ENST00000458169	ENSG00000137474	protein_coding	MYO7A	-0.638287	0.000797209			CCDC125
ENST00000590622	ENSG00000232677	lncRNA	LINC00665	-0.68956	8.39542e-07			PNISR-AS1			ENST00000539935	ENSG00000182389	protein_coding	CACNB4	-0.637913	9.64018e-09			PALM3
ENST00000684550	ENSG00000055609	protein_coding	KMT2C	-0.68746	2.05481e-05			DPF2			ENST00000376954	ENSG00000197779	protein_coding	ZNF81	-0.637449	0.000383219			PREX2
ENST00000449707	ENSG00000115568	protein_coding	ZNF142	-0.687304	7.39352e-05			ZFAND2B			ENST00000494699	ENSG00000115694	protein_coding	STK25	-0.636888	0.000594824			SCLY
ENST00000420712	ENSG00000197756	protein_coding	RPL37A	-0.68714	1.23454e-11			ZNF529			ENST00000568733	ENSG00000013374	protein_coding	NUB1	-0.636524	0.000933597			EMD
ENST00000536444	ENSG00000171681	protein_coding	ATF7IP	-0.685947	7.86084e-14			BARHL2			ENST00000360135	ENSG00000168781	protein_coding	PPIP5K1	-0.636502	0.000262756			FARP1
ENST00000441310	ENSG00000064933	protein_coding	PMS1	-0.685577	2.72371e-08			FMN2			ENST00000429204	ENSG00000143772	protein_coding	ITPKB	-0.636057	6.27431e-06			GLI1
ENST00000378700	ENSG00000172201	protein_coding	ID4	-0.685382	1.46359e-11			DPY19L2P2			ENST00000261772	ENSG00000090861	protein_coding	AARS1	-0.635937	5.63422e-26			FAM72C
ENST00000392102	ENSG00000135912	protein_coding	TTLL4	-0.685169	1.91344e-09			NEBL			ENST00000253778	ENSG00000131459	protein_coding	GFPT2	-0.635539	1.65524e-06			ABLIM3
ENST00000537869	ENSG00000255717	lncRNA	SNHG1	-0.685045	2.1443e-05			CECR2			ENST00000320985	ENSG00000148516	protein_coding	ZEB1	-0.634945	1.58444e-13			HOXD10
ENST00000455784	ENSG00000184702	protein_coding	SEPTIN5	-0.684746	9.60735e-05			SRRM1			ENST00000397860	ENSG00000197971	protein_coding	MBP	-0.633967	1.26427e-06			DCAF7
ENST00000295190	ENSG00000163053	protein_coding	SLC16A14	-0.684341	3.72825e-12			RBBP8			ENST00000376770	ENSG00000132879	protein_coding	FBXO44	-0.633929	0.00084349			IL1RAP
ENST00000522362	ENSG00000240694	protein_coding	PNMA2	-0.684254	3.27382e-22			MORN4			ENST00000295851	ENSG00000138443	protein_coding	ABI2	-0.633583	0.000258197			IGLON5
ENST00000476511	ENSG00000188177	protein_coding	ZC3H6	-0.68416	0.00031396			PIKFYVE			ENST00000289104	ENSG00000158186	protein_coding	MRAS	-0.632357	0.000679929			PURG
ENST00000376495	ENSG00000165312	protein_coding	OTUD1	-0.68369	7.4164e-14			SH3BP4			ENST00000695445	ENSG00000114745	protein_coding	GORASP1	-0.632219	0.0045109			ENOSF1
ENST00000395527	ENSG00000128487	protein_coding	SPECC1	-0.683669	9.33937e-08			DNAJC7			ENST00000234453	ENSG00000116095	protein_coding	PLEKHA3	-0.632115	4.34697e-11			ASMTL
ENST00000371121	ENSG00000102038	protein_coding	SMARCA1	-0.682425	0.00028169			CCNB3			ENST00000522962	ENSG00000040341	protein_coding	STAU2	-0.631049	0.000965506			PALM2AKAP2
ENST00000677447	ENSG00000104408	protein_coding	EIF3E	-0.679786	4.02446e-09			CDC42BPA			ENST00000392542	ENSG00000111445	protein_coding	RFC5	-0.630305	1.70444e-06			LSM11
ENST00000491306	ENSG00000197756	protein_coding	RPL37A	-0.67949	8.1248e-08			ARPP19			ENST00000303004	ENSG00000172216	protein_coding	CEBPB	-0.630176	3.40764e-09			RPF2
ENST00000243052	ENSG00000123360	protein_coding	PDE1B	-0.679085	7.92816e-05			EEF2KMT			ENST00000392318	ENSG00000128641	protein_coding	MYO1B	-0.629785	4.31067e-11			CHST9
ENST00000622516	ENSG00000257923	protein_coding	CUX1	-0.678342	9.69653e-07			HSD17B8			ENST00000441639	ENSG00000088367	protein_coding	EPB41L1	-0.629404	2.86352e-07			OPHN1
ENST00000392539	ENSG00000128714	protein_coding	HOXD13	-0.678318	1.04867e-20			ZDHHC23			ENST00000356136	ENSG00000198382	protein_coding	UVRAG	-0.629333	7.07074e-09			PLPP6
ENST00000582401	ENSG00000265972	protein_coding	TXNIP	-0.67797	6.16186e-09			IFT80			ENST00000410024	ENSG00000144524	protein_coding	COPS7B	-0.628843	0.000261215			SARNP
ENST00000243082	ENSG00000123388	protein_coding	HOXC11	-0.677408	4.29019e-05			OPTN			ENST00000224652	ENSG00000107669	protein_coding	ATE1	-0.628491	0.000444996			WSB1
ENST00000428008	ENSG00000177410	lncRNA	ZFAS1	-0.67732	3.08786e-07			GSE1			ENST00000360760	ENSG00000196141	protein_coding	SPATS2L	-0.628435	6.77633e-11			USP39
ENST00000456586	ENSG00000197756	protein_coding	RPL37A	-0.676244	2.85778e-07			DIAPH3			ENST00000611847	ENSG00000204186	protein_coding	ZDBF2	-0.627714	4.19223e-07			AHNAK
ENST00000319974	ENSG00000178074	protein_coding	C2orf69	-0.67604	2.8341e-10			RRP7BP			ENST00000329245	ENSG00000184428	protein_coding	TOP1MT	-0.6276	1.97241e-12			DENND3
ENST00000242323	ENSG00000122741	protein_coding	DCAF10	-0.675881	0.00014602			ERFE			ENST00000671730	ENSG00000156671	protein_coding	SAMD8	-0.627582	0.000783301			SCIN
ENST00000206380	ENSG00000091947	protein_coding	TMEM101	-0.675786	3.31336e-07			DENND4A			ENST00000389022	ENSG00000205309	protein_coding	NT5M	-0.627257	0.00012038			EIF3F
ENST00000511957	ENSG00000159363	protein_coding	ATP13A2	-0.675487	0.00410399			GRAMD1A			ENST00000526202	ENSG00000136153	protein_coding	LMO7	-0.627137	0.000104973			DDIT4
ENST00000512932	ENSG00000251022	lncRNA	THAP9-AS1	-0.675325	3.27032e-05			BORA			ENST00000485310	ENSG00000170275	protein_coding	CRTAP	-0.625902	7.88829e-07			DPP8
ENST00000628855	ENSG00000281332	lncRNA	LINC00997	-0.675196	0.00016164			ABHD14B			ENST00000606017	ENSG00000272398	protein_coding	CD24	-0.625883	2.69515e-05			ITGAV
ENST00000429964	ENSG00000117266	protein_coding	CDK18	-0.675091	1.09115e-07			SPICE1			ENST00000361673	ENSG00000198796	protein_coding	ALPK2	-0.625551	0.00110638			EXTL3
ENST00000236959	ENSG00000138363	protein_coding	ATIC	-0.674912	3.97011e-25			ACOT2			ENST00000489540	ENSG00000137337	protein_coding	MDC1	-0.62511	2.56225e-05			RHEB
ENST00000566397	ENSG00000205937	protein_coding	RNPS1	-0.674839	2.21519e-13			KDM7A			ENST00000280612	ENSG00000151012	protein_coding	SLC7A11	-0.624887	1.77174e-12			PHACTR2
ENST00000479093	ENSG00000138363	protein_coding	ATIC	-0.674416	7.61246e-11			CACNB3			ENST00000394095	ENSG00000138468	protein_coding	SENP7	-0.624582	2.99735e-05			CHD1L
ENST00000322522	ENSG00000151689	protein_coding	INPP1	-0.67379	7.16096e-07			SH3YL1			ENST00000342232	ENSG00000104369	protein_coding	JPH1	-0.623724	3.34238e-17			DUSP9
ENST00000698832	ENSG00000269713	protein_coding	NBPF9	-0.673631	1.91967e-06			SHF			ENST00000396654	ENSG00000152056	protein_coding	AP1S3	-0.622871	9.40072e-10			IGFBP2
ENST00000263026	ENSG00000103319	protein_coding	EEF2K	-0.673533	2.54662e-15			SNHG6			ENST00000580900	ENSG00000099810	protein_coding	MTAP	-0.622618	5.06358e-07			KLHL36
ENST00000338891	ENSG00000111879	protein_coding	FAM184A	-0.673049	1.93252e-11			CYTH1			ENST00000444472	ENSG00000165138	protein_coding	ANKS6	-0.621847	0.00010045			TUBE1
ENST00000412128	ENSG00000187514	protein_coding	PTMA	-0.673015	0.000427145			PALD1			ENST00000340957	ENSG00000175182	protein_coding	FAM131A	-0.620997	0.000295044			CLCN3
ENST00000464936	ENSG00000143702	protein_coding	CEP170	-0.672564	0.00055446			RNPEPL1			ENST00000475836	ENSG00000163584	protein_coding	RPL22L1	-0.620402	7.81091e-05			VPS13B
ENST00000619204	ENSG00000183010	protein_coding	PYCR1	-0.67157	4.1583e-08			ACADL			ENST00000448492	ENSG00000159873	protein_coding	CCDC117	-0.620283	0.000515304			TEX15
ENST00000683199	ENSG00000049167	protein_coding	ERCC8	-0.671528	0.000173978			ZNF212			ENST00000353234	ENSG00000165138	protein_coding	ANKS6	-0.620108	5.53737e-16			OARD1
ENST00000395407	ENSG00000137819	protein_coding	PAQR5	-0.670296	1.29933e-05			FBXO27			ENST00000338682	ENSG00000189127	protein_coding	ANKRD34B	-0.619387	0.00022324			TTC39B
ENST00000480284	ENSG00000243479	lncRNA	MNX1-AS1	-0.669842	7.52389e-05			SPAG16			ENST00000691486	ENSG00000079616	protein_coding	KIF22	-0.619323	0.00466429			NR2F2
ENST00000391854	ENSG00000168243	protein_coding	GNG4	-0.669412	2.77321e-11			RAB15			ENST00000599219	ENSG00000105404	protein_coding	RABAC1	-0.619323	0.00466429			RNF32
ENST00000399084	ENSG00000179344	protein_coding	HLA-DQB1	-0.669219	0.000777013			EEF1B2			ENST00000313285	ENSG00000125733	protein_coding	TRIP10	-0.619037	1.71419e-10			KHDC4
ENST00000542879	ENSG00000148516	protein_coding	ZEB1	-0.668729	0.00423394			PRR36			ENST00000263955	ENSG00000081320	protein_coding	STK17B	-0.618842	3.29122e-08			RABGAP1L
ENST00000356099	ENSG00000241484	protein_coding	ARHGAP8	-0.668577	3.36719e-08			GACAT2			ENST00000401878	ENSG00000184863	protein_coding	RBM33	-0.618301	1.8007e-18			FAM200B
ENST00000348165	ENSG00000009335	protein_coding	UBE3C	-0.668189	3.38741e-20			DUSP8			ENST00000415826	ENSG00000176485	protein_coding	PLAAT3	-0.617987	0.000258423			STIL
ENST00000356309	ENSG00000146918	protein_coding	NCAPG2	-0.666981	9.666e-15			PLEKHA7			ENST00000359429	ENSG00000197713	protein_coding	RPE	-0.617934	1.6927e-08			ZNF445
ENST00000338825	ENSG00000187840	protein_coding	EIF4EBP1	-0.666548	6.97846e-18			NKAIN1			ENST00000313552	ENSG00000168395	protein_coding	ING5	-0.617676	1.42238e-10			RTTN
ENST00000696303	ENSG00000122417	protein_coding	ODF2L	-0.666388	0.000383834			SHISA3			ENST00000590156	ENSG00000152234	protein_coding	ATP5F1A	-0.61672	0.000318441			RBCK1
ENST00000371571	ENSG00000026559	protein_coding	KCNG1	-0.665743	3.82972e-05			SH3PXD2A			ENST00000409764	ENSG00000172115	protein_coding	CYCS	-0.616558	3.93796e-10			PCID2
ENST00000380138	ENSG00000164176	protein_coding	EDIL3	-0.665649	4.575e-06			NEPRO			ENST00000421812	ENSG00000143067	protein_coding	ZNF697	-0.616403	3.52545e-10			CGREF1
ENST00000559844	ENSG00000028528	protein_coding	SNX1	-0.665558	6.44017e-14			DCUN1D2			ENST00000258187	ENSG00000103034	protein_coding	NDRG4	-0.61626	0.000725697			CDKL2
ENST00000329627	ENSG00000215193	protein_coding	PEX26	-0.665216	8.06961e-07			INAVA			ENST00000440108	ENSG00000184863	protein_coding	RBM33	-0.615781	1.40299e-05			TMOD2
ENST00000445961	ENSG00000170889	protein_coding	RPS9	-0.663874	0.000464548			ARHGAP20			ENST00000304698	ENSG00000144369	protein_coding	FAM171B	-0.615641	9.56762e-09			S100A11
ENST00000578000	ENSG00000204650	transcribed_unitary_pseudogene	LINC02210	-0.663588	0.000685495			ZNF655			ENST00000405894	ENSG00000170264	protein_coding	FAM161A	-0.615333	6.63407e-05			RBM15
ENST00000337386	ENSG00000138386	protein_coding	NAB1	-0.663377	3.58969e-08			HAGLR			ENST00000644635	ENSG00000181220	protein_coding	ZNF746	-0.614981	1.41019e-08			ANO5
ENST00000679873	ENSG00000105835	protein_coding	NAMPT	-0.663279	0.00106859			STAT4			ENST00000233156	ENSG00000003436	protein_coding	TFPI	-0.613486	0.00017814			SEMA5B
ENST00000402412	ENSG00000179912	protein_coding	R3HDM2	-0.662975	2.1984e-14			IFI35			ENST00000370425	ENSG00000162669	protein_coding	HFM1	-0.613402	0.000207857			PLEKHH1
ENST00000520657	ENSG00000187840	protein_coding	EIF4EBP1	-0.662804	3.09329e-08			CSNK1A1			ENST00000308521	ENSG00000128394	protein_coding	APOBEC3F	-0.612961	1.15905e-06			TUB
ENST00000217289	ENSG00000101311	protein_coding	FERMT1	-0.662143	0.000304395			JRK			ENST00000335698	ENSG00000165629	protein_coding	ATP5F1C	-0.612719	5.12024e-05			DRAM2
ENST00000409852	ENSG00000163273	protein_coding	NPPC	-0.660525	0.000197071			PLEKHA5			ENST00000291232	ENSG00000159958	protein_coding	TNFRSF13C	-0.612446	0.000522425			IMPACT
ENST00000267569	ENSG00000140044	protein_coding	JDP2	-0.660326	0.00017172			PPP1R15A			ENST00000478869	ENSG00000138442	protein_coding	WDR12	-0.612405	1.47894e-06			GRAMD1C
ENST00000377072	ENSG00000078403	protein_coding	MLLT10	-0.660054	1.50122e-06			PAX1			ENST00000688924	ENSG00000157514	protein_coding	TSC22D3	-0.612262	9.0588e-05			TMEM168
ENST00000361547	ENSG00000162430	protein_coding	SELENON	-0.659999	5.29908e-05			NUDT3			ENST00000367942	ENSG00000118217	protein_coding	ATF6	-0.61216	3.38311e-11			BHLHE40
ENST00000413764	ENSG00000054392	protein_coding	HHAT	-0.658271	0.000261486			KLF9			ENST00000413432	ENSG00000006607	protein_coding	FARP2	-0.612125	3.16493e-16			ARL4C
ENST00000499601	ENSG00000245317	lncRNA	MRNIP-DT	-0.658123	0.000469704			SBF1			ENST00000682297	ENSG00000136068	protein_coding	FLNB	-0.612118	0.000126285			EIF3H
ENST00000454775	ENSG00000135913	protein_coding	USP37	-0.657759	7.83082e-05			PPIG			ENST00000392133	ENSG00000079246	protein_coding	XRCC5	-0.611452	1.52099e-05			IRAK1BP1
ENST00000573183	ENSG00000074755	protein_coding	ZZEF1	-0.65752	0.000658693			ANKRD28			ENST00000303077	ENSG00000170577	protein_coding	SIX2	-0.61068	5.36141e-05			WDR76
ENST00000643932	ENSG00000137103	protein_coding	TMEM8B	-0.657341	3.78613e-05			ACBD5			ENST00000372231	ENSG00000122359	protein_coding	ANXA11	-0.610469	4.03201e-05			KLF6
ENST00000493224	ENSG00000177954	protein_coding	RPS27	-0.657128	5.4405e-05			ALKBH2			ENST00000616053	ENSG00000196628	protein_coding	TCF4	-0.609529	0.00258502			GPSM1
ENST00000430044	ENSG00000178234	protein_coding	GALNT11	-0.656592	5.86835e-11			MECR			ENST00000251527	ENSG00000117868	protein_coding	ESYT2	-0.609425	1.54019e-06			NR5A2
ENST00000337979	ENSG00000166900	protein_coding	STX3	-0.656581	1.83276e-07			VASH2			ENST00000682666	ENSG00000146426	protein_coding	TIAM2	-0.609384	0.000327164			ATP13A3
ENST00000354611	ENSG00000162971	protein_coding	TYW5	-0.654623	2.49489e-05			AGO1			ENST00000439945	ENSG00000074582	protein_coding	BCS1L	-0.609378	0.000395678			MAN2C1
ENST00000357742	ENSG00000140563	protein_coding	MCTP2	-0.654541	7.66271e-05			LRRC75B			ENST00000439055	ENSG00000153093	protein_coding	ACOXL	-0.609134	0.000934544			NSL1
ENST00000553380	ENSG00000136866	protein_coding	ZFP37	-0.654404	0.000915512			RBM20			ENST00000442253	ENSG00000170915	protein_coding	PAQR8	-0.608572	7.71106e-05			ASNSD1
ENST00000536300	ENSG00000189120	protein_coding	SP6	-0.654311	0.000464742			TOM1L1			ENST00000374193	ENSG00000148225	protein_coding	WDR31	-0.60857	0.000163258			AKT3
ENST00000619085	ENSG00000213654	protein_coding	GPSM3	-0.654219	0.00377257			TXLNB			ENST00000403559	ENSG00000128573	protein_coding	FOXP2	-0.607877	0.000212934			BPTF
ENST00000671170	ENSG00000175061	lncRNA	SNHG29	-0.654169	0.000937057			PTPRM			ENST00000242592	ENSG00000122971	protein_coding	ACADS	-0.607724	2.00422e-07			IPO9
ENST00000509635	ENSG00000145293	protein_coding	ENOPH1	-0.653704	0.000133321			ARHGAP22			ENST00000275820	ENSG00000146909	protein_coding	NOM1	-0.607591	2.92186e-17			CBS
ENST00000470017	ENSG00000117592	protein_coding	PRDX6	-0.653624	0.000541574			ISYNA1			ENST00000367580	ENSG00000153029	protein_coding	MR1	-0.607439	0.000194458			PHF21A
ENST00000296575	ENSG00000164161	protein_coding	HHIP	-0.651889	3.09334e-05			FKTN			ENST00000426150	ENSG00000157216	protein_coding	SSBP3	-0.607297	0.00123797			RASGRP3
ENST00000434526	ENSG00000129103	protein_coding	SUMF2	-0.651707	3.14088e-07			KCNA3			ENST00000321464	ENSG00000177311	protein_coding	ZBTB38	-0.607169	0.000153521			ZNF185
ENST00000642600	ENSG00000167522	protein_coding	ANKRD11	-0.651524	0.000659148			CFLAR			ENST00000496259	ENSG00000133619	protein_coding	KRBA1	-0.606954	0.000119856			C1orf52
ENST00000275493	ENSG00000146648	protein_coding	EGFR	-0.651455	1.06933e-05			NDUFA10			ENST00000310803	ENSG00000172575	protein_coding	RASGRP1	-0.60681	0.00110685			JHY
ENST00000699337	ENSG00000157985	protein_coding	AGAP1	-0.651427	1.42575e-05			G0S2			ENST00000372469	ENSG00000167157	protein_coding	PRRX2	-0.606471	0.00103465			QPRT
ENST00000436757	ENSG00000110697	protein_coding	PITPNM1	-0.651382	0.0003426			STAG3L4			ENST00000687476	ENSG00000138688	protein_coding	KIAA1109	-0.605869	0.00116655			NDRG1
ENST00000515000	ENSG00000157510	protein_coding	AFAP1L1	-0.650579	0.000746912			ATF3			ENST00000409538	ENSG00000157985	protein_coding	AGAP1	-0.605706	0.000142584			PRKCSH
ENST00000197268	ENSG00000084444	protein_coding	FAM234B	-0.650402	2.1345e-08			RPL22			ENST00000610704	ENSG00000170265	protein_coding	ZNF282	-0.60568	4.08006e-09			METTL25B
ENST00000477677	ENSG00000117151	protein_coding	CTBS	-0.65012	7.36045e-05			ORC2			ENST00000344357	ENSG00000138430	protein_coding	OLA1	-0.605588	9.21421e-17			MYB
ENST00000239440	ENSG00000120318	protein_coding	ARAP3	-0.650108	9.3664e-06			UPRT			ENST00000407315	ENSG00000176946	protein_coding	THAP4	-0.605554	3.44312e-20			CYRIB
ENST00000649500	ENSG00000131389	protein_coding	SLC6A6	-0.64996	0.000756992			SLC46A3			ENST00000400770	ENSG00000168393	protein_coding	DTYMK	-0.605515	0.000134161			RGS10
ENST00000426638	ENSG00000162819	protein_coding	BROX	-0.649489	0.00061918			SSH3			ENST00000304593	ENSG00000168958	protein_coding	MFF	-0.60519	7.99055e-08			PTK2
ENST00000406341	ENSG00000168137	protein_coding	SETD5	-0.649136	3.49456e-05			CNIH1			ENST00000261192	ENSG00000060982	protein_coding	BCAT1	-0.60501	6.37752e-12			CPM
ENST00000649612	ENSG00000104365	protein_coding	IKBKB	-0.64891	0.00434143			HNRNPA2B1			ENST00000265087	ENSG00000113739	protein_coding	STC2	-0.60365	1.34024e-09			WTIP
ENST00000344850	ENSG00000121964	protein_coding	GTDC1	-0.647881	0.000894268			ESRRB			ENST00000617204	ENSG00000135525	protein_coding	MAP7	-0.60312	0.00112805			NUPR1
ENST00000263956	ENSG00000119041	protein_coding	GTF3C3	-0.646826	4.02134e-11			PRCP			ENST00000395542	ENSG00000106078	protein_coding	COBL	-0.603011	4.61513e-08			INTS6L
ENST00000273075	ENSG00000123992	protein_coding	DNPEP	-0.646155	2.66998e-08			CCDC125			ENST00000449352	ENSG00000051009	protein_coding	FHIP1B	-0.602905	3.66033e-05			UQCRH
ENST00000342260	ENSG00000135540	protein_coding	NHSL1	-0.64583	0.000944401			RN7SL3			ENST00000281828	ENSG00000116120	protein_coding	FARSB	-0.602627	6.72586e-13			PRIMPOL
ENST00000474968	ENSG00000162433	protein_coding	AK4	-0.644789	9.22534e-05			PALM3			ENST00000264042	ENSG00000006607	protein_coding	FARP2	-0.60245	1.59018e-05			NOP53
ENST00000444214	ENSG00000134285	protein_coding	FKBP11	-0.644448	0.000247573			PREX2			ENST00000536122	ENSG00000141013	protein_coding	GAS8	-0.601372	0.000507053			ABCF2-H2BK1
ENST00000653522	ENSG00000249859	lncRNA	PVT1	-0.644091	0.00123306			SCLY			ENST00000547754	ENSG00000139354	protein_coding	GAS2L3	-0.601178	9.90923e-08			DPYSL2
ENST00000673901	ENSG00000133639	protein_coding	BTG1	-0.644051	2.98082e-11			EMD			ENST00000615615	ENSG00000157657	protein_coding	ZNF618	-0.601074	6.45992e-06			RNF152
ENST00000688364	ENSG00000130713	protein_coding	EXOSC2	-0.643948	0.000948976			FARP1			ENST00000262455	ENSG00000023318	protein_coding	ERP44	-0.600398	0.000150356			PRKAB1
ENST00000333942	ENSG00000126858	protein_coding	RHOT1	-0.64361	1.15418e-05			GLI1			ENST00000375662	ENSG00000185519	protein_coding	FAM131C	-0.599904	6.3594e-05			SLC37A4
ENST00000437296	ENSG00000114346	protein_coding	ECT2	-0.643006	0.000123214			FAM72C			ENST00000674898	ENSG00000153944	protein_coding	MSI2	-0.599559	0.00494694			COL4A4
ENST00000393006	ENSG00000136709	protein_coding	WDR33	-0.642892	6.50998e-05			ABLIM3			ENST00000675641	ENSG00000148356	protein_coding	LRSAM1	-0.599092	0.00504408			CXCL6
ENST00000689110	ENSG00000169668	transcribed_unprocessed_pseudogene	BCRP2	-0.642831	0.00307889			FZD4-DT			ENST00000487135	ENSG00000135541	protein_coding	AHI1	-0.599029	0.00489451			STRN4
ENST00000360301	ENSG00000168781	protein_coding	PPIP5K1	-0.642769	2.91131e-05			HOXD10			ENST00000557346	ENSG00000100478	protein_coding	AP4S1	-0.599029	0.00489451			WNT3A
ENST00000442823	ENSG00000224032	lncRNA	EPB41L4A-AS1	-0.641259	5.23062e-05			DCAF7			ENST00000559249	ENSG00000100664	protein_coding	EIF5	-0.598711	4.46345e-05			TGIF2
ENST00000340368	ENSG00000186480	protein_coding	INSIG1	-0.641147	6.51474e-18			LINC00622			ENST00000492225	ENSG00000138081	protein_coding	FBXO11	-0.598689	0.00125366			CCDC66
ENST00000265322	ENSG00000115425	protein_coding	PECR	-0.639984	1.8366e-05			IL1RAP			ENST00000456935	ENSG00000104774	protein_coding	MAN2B1	-0.598661	1.88273e-09			NCAPH2
ENST00000358406	ENSG00000197448	protein_coding	GSTK1	-0.639938	2.062e-07			IGLON5			ENST00000309836	ENSG00000134278	protein_coding	SPIRE1	-0.598273	0.00492499			CREB5
ENST00000547312	ENSG00000087470	protein_coding	DNM1L	-0.63973	4.98934e-07			PURG			ENST00000359273	ENSG00000074582	protein_coding	BCS1L	-0.598039	9.14797e-08			PAM
ENST00000369516	ENSG00000134198	protein_coding	TSPAN2	-0.639413	0.00011503			ENOSF1			ENST00000331426	ENSG00000184898	protein_coding	RBM43	-0.597807	0.000114097			NPAS2
ENST00000354567	ENSG00000154027	protein_coding	AK5	-0.638852	0.000698417			ASMTL			ENST00000391976	ENSG00000115677	protein_coding	HDLBP	-0.597606	3.34686e-23			DNAJC10
ENST00000355951	ENSG00000198420	protein_coding	TCAF1	-0.638703	4.0537e-05			PALM2AKAP2			ENST00000437131	ENSG00000144674	protein_coding	GOLGA4	-0.597591	7.58104e-07			OGA
ENST00000655101	ENSG00000245498	lncRNA	MSANTD2-AS1	-0.638408	0.00178016			LSM11			ENST00000553461	ENSG00000090060	protein_coding	PAPOLA	-0.597213	0.000416519			KICS2
ENST00000458169	ENSG00000137474	protein_coding	MYO7A	-0.638287	0.000797209			RPF2			ENST00000488080	ENSG00000128656	protein_coding	CHN1	-0.597046	0.00123414			NUP88
ENST00000414046	ENSG00000206337	lncRNA	HCP5	-0.637926	0.00095387			CHST9			ENST00000318080	ENSG00000095321	protein_coding	CRAT	-0.596797	3.52668e-06			STK32C
ENST00000539935	ENSG00000182389	protein_coding	CACNB4	-0.637913	9.64018e-09			OPHN1			ENST00000292852	ENSG00000269190	protein_coding	FBXO17	-0.596554	1.88723e-17			PRKCB
ENST00000376954	ENSG00000197779	protein_coding	ZNF81	-0.637449	0.000383219			PLPP6			ENST00000429029	ENSG00000105993	protein_coding	DNAJB6	-0.596309	5.4915e-10			EDA
ENST00000641977	ENSG00000248498	transcribed_unprocessed_pseudogene	ASNSP1	-0.636982	0.000828887			SARNP			ENST00000366917	ENSG00000116141	protein_coding	MARK1	-0.594956	0.000237484			EPG5
ENST00000494699	ENSG00000115694	protein_coding	STK25	-0.636888	0.000594824			WSB1			ENST00000446179	ENSG00000138413	protein_coding	IDH1	-0.594697	0.000388282			ZFP90
ENST00000568733	ENSG00000013374	protein_coding	NUB1	-0.636524	0.000933597			USP39			ENST00000379270	ENSG00000130066	protein_coding	SAT1	-0.594359	4.19213e-12			NBPF8
ENST00000360135	ENSG00000168781	protein_coding	PPIP5K1	-0.636502	0.000262756			AHNAK			ENST00000531989	ENSG00000133884	protein_coding	DPF2	-0.594148	0.00077134			POLR3G
ENST00000429204	ENSG00000143772	protein_coding	ITPKB	-0.636057	6.27431e-06			CCDC144B			ENST00000444522	ENSG00000158552	protein_coding	ZFAND2B	-0.593943	1.72126e-05			ALDH1A3
ENST00000261772	ENSG00000090861	protein_coding	AARS1	-0.635937	5.63422e-26			DENND3			ENST00000586458	ENSG00000186020	protein_coding	ZNF529	-0.593687	4.00845e-07			BMPR2
ENST00000253778	ENSG00000131459	protein_coding	GFPT2	-0.635539	1.65524e-06			SCIN			ENST00000537315	ENSG00000111445	protein_coding	RFC5	-0.592674	0.00111108			NFKB2
ENST00000320985	ENSG00000148516	protein_coding	ZEB1	-0.634945	1.58444e-13			EIF3F			ENST00000370445	ENSG00000143032	protein_coding	BARHL2	-0.59252	1.52886e-06			CASKIN1
ENST00000397860	ENSG00000197971	protein_coding	MBP	-0.633967	1.26427e-06			DDIT4			ENST00000545751	ENSG00000155816	protein_coding	FMN2	-0.59252	0.0011524			RAB6B
ENST00000376770	ENSG00000132879	protein_coding	FBXO44	-0.633929	0.00084349			DPP8			ENST00000652654	ENSG00000142166	protein_coding	IFNAR1	-0.592369	0.000349177			SYT15B
ENST00000295851	ENSG00000138443	protein_coding	ABI2	-0.633583	0.000258197			ITGAV			ENST00000676637	ENSG00000135316	protein_coding	SYNCRIP	-0.592012	6.7027e-05			NPM1
ENST00000659535	ENSG00000204054	lncRNA	LINC00963	-0.633339	0.00291104			EXTL3			ENST00000675700	ENSG00000078114	protein_coding	NEBL	-0.591948	2.16355e-09			JAK3
ENST00000289104	ENSG00000158186	protein_coding	MRAS	-0.632357	0.000679929			RHEB			ENST00000262608	ENSG00000099954	protein_coding	CECR2	-0.591542	2.89152e-10			TP53I11
ENST00000695445	ENSG00000114745	protein_coding	GORASP1	-0.632219	0.0045109			PHACTR2			ENST00000374389	ENSG00000133226	protein_coding	SRRM1	-0.591469	6.40166e-05			NOTCH2NLA
ENST00000234453	ENSG00000116095	protein_coding	PLEKHA3	-0.632115	4.34697e-11			CHD1L			ENST00000399722	ENSG00000101773	protein_coding	RBBP8	-0.589768	1.69667e-08			RMC1
ENST00000522962	ENSG00000040341	protein_coding	STAU2	-0.631049	0.000965506			DUSP9			ENST00000307450	ENSG00000171160	protein_coding	MORN4	-0.589527	5.24007e-07			SF1
ENST00000647872	ENSG00000212719	lncRNA	LINC02693	-0.630922	2.34352e-09			IGFBP2			ENST00000264380	ENSG00000115020	protein_coding	PIKFYVE	-0.589055	1.17126e-14			MRPL37
ENST00000392542	ENSG00000111445	protein_coding	RFC5	-0.630305	1.70444e-06			KLHL36			ENST00000392011	ENSG00000130147	protein_coding	SH3BP4	-0.588864	1.58913e-16			NEXN
ENST00000303004	ENSG00000172216	protein_coding	CEBPB	-0.630176	3.40764e-09			TUBE1			ENST00000586335	ENSG00000168259	protein_coding	DNAJC7	-0.588654	0.00101465			SPEG
ENST00000392318	ENSG00000128641	protein_coding	MYO1B	-0.629785	4.31067e-11			CLCN3			ENST00000476167	ENSG00000147082	protein_coding	CCNB3	-0.588213	0.0050218			ZNF521
ENST00000441639	ENSG00000088367	protein_coding	EPB41L1	-0.629404	2.86352e-07			VPS13B			ENST00000366766	ENSG00000143776	protein_coding	CDC42BPA	-0.588102	6.62609e-10			SNCB
ENST00000356136	ENSG00000198382	protein_coding	UVRAG	-0.629333	7.07074e-09			TEX15			ENST00000567669	ENSG00000128989	protein_coding	ARPP19	-0.587924	0.00104361			KAT8
ENST00000410024	ENSG00000144524	protein_coding	COPS7B	-0.628843	0.000261215			OARD1			ENST00000427587	ENSG00000118894	protein_coding	EEF2KMT	-0.587687	3.60089e-07			RNF213
ENST00000224652	ENSG00000107669	protein_coding	ATE1	-0.628491	0.000444996			TTC39B			ENST00000547815	ENSG00000139436	protein_coding	GIT2	-0.58756	0.000192582			FLT1
ENST00000360760	ENSG00000196141	protein_coding	SPATS2L	-0.628435	6.77633e-11			NR2F2			ENST00000356853	ENSG00000187736	protein_coding	NHEJ1	-0.587224	2.79152e-07			TMPRSS2
ENST00000611847	ENSG00000204186	protein_coding	ZDBF2	-0.627714	4.19223e-07			RNF32			ENST00000374662	ENSG00000204228	protein_coding	HSD17B8	-0.587198	5.85332e-05			ADAT2
ENST00000329245	ENSG00000184428	protein_coding	TOP1MT	-0.6276	1.97241e-12			KHDC4			ENST00000478793	ENSG00000184307	protein_coding	ZDHHC23	-0.587036	0.00123034			KIF21A
ENST00000671730	ENSG00000156671	protein_coding	SAMD8	-0.627582	0.000783301			RABGAP1L			ENST00000326448	ENSG00000068885	protein_coding	IFT80	-0.58698	1.97337e-07			TAF8
ENST00000389022	ENSG00000205309	protein_coding	NT5M	-0.627257	0.00012038			FAM200B			ENST00000378764	ENSG00000123240	protein_coding	OPTN	-0.586863	0.00126524			CWC22
ENST00000526202	ENSG00000136153	protein_coding	LMO7	-0.627137	0.000104973			STIL			ENST00000412692	ENSG00000131149	protein_coding	GSE1	-0.586631	0.00014308			DOK1
ENST00000665233	ENSG00000196756	lncRNA	SNHG17	-0.626525	0.00102267			ZNF445			ENST00000377908	ENSG00000139734	protein_coding	DIAPH3	-0.586401	5.30068e-06			ZNF160
ENST00000485310	ENSG00000170275	protein_coding	CRTAP	-0.625902	7.88829e-07			RTTN			ENST00000374079	ENSG00000106948	protein_coding	AKNA	-0.586314	0.000809054			JUN
ENST00000606017	ENSG00000272398	protein_coding	CD24	-0.625883	2.69515e-05			RBCK1			ENST00000357303	ENSG00000178752	protein_coding	ERFE	-0.586126	0.000653993			GABPB1
ENST00000565689	ENSG00000261801	lncRNA	LOXL1-AS1	-0.625715	0.00466509			PCID2			ENST00000635620	ENSG00000174485	protein_coding	DENND4A	-0.586008	0.000139854			ANK3
ENST00000361673	ENSG00000198796	protein_coding	ALPK2	-0.625551	0.00110638			SMIM2-AS1			ENST00000566946	ENSG00000168488	protein_coding	ATXN2L	-0.58521	1.41393e-06			PBDC1
ENST00000489540	ENSG00000137337	protein_coding	MDC1	-0.62511	2.56225e-05			CGREF1			ENST00000680623	ENSG00000089351	protein_coding	GRAMD1A	-0.584749	7.3232e-17			PRKAG2
ENST00000280612	ENSG00000151012	protein_coding	SLC7A11	-0.624887	1.77174e-12			CDKL2			ENST00000471712	ENSG00000136122	protein_coding	BORA	-0.584426	0.00515442			NCAPG
ENST00000394095	ENSG00000138468	protein_coding	SENP7	-0.624582	2.99735e-05			TMOD2			ENST00000361143	ENSG00000114779	protein_coding	ABHD14B	-0.584349	4.77075e-09			POU2F2
ENST00000342232	ENSG00000104369	protein_coding	JPH1	-0.623724	3.34238e-17			S100A11			ENST00000295872	ENSG00000163611	protein_coding	SPICE1	-0.58421	3.16459e-07			STRADB
ENST00000396654	ENSG00000152056	protein_coding	AP1S3	-0.622871	9.40072e-10			RBM15			ENST00000538782	ENSG00000119673	protein_coding	ACOT2	-0.584069	0.000801474			AGO4
ENST00000580900	ENSG00000099810	protein_coding	MTAP	-0.622618	5.06358e-07			ANO5			ENST00000409156	ENSG00000128656	protein_coding	CHN1	-0.583953	0.000456509			ASB1
ENST00000658662	ENSG00000237187	lncRNA	NR2F1-AS1	-0.622533	0.00477072			SEMA5B			ENST00000442048	ENSG00000138363	protein_coding	ATIC	-0.583752	3.42742e-08			HES7
ENST00000444472	ENSG00000165138	protein_coding	ANKS6	-0.621847	0.00010045			PLEKHH1			ENST00000339514	ENSG00000128641	protein_coding	MYO1B	-0.583694	1.98123e-08			STN1
ENST00000506340	ENSG00000233937	lncRNA	CTC-338M12.4	-0.621386	0.000678701			TUB			ENST00000397560	ENSG00000006459	protein_coding	KDM7A	-0.583689	2.75751e-14			ST3GAL3
ENST00000340957	ENSG00000175182	protein_coding	FAM131A	-0.620997	0.000295044			DRAM2			ENST00000301050	ENSG00000167535	protein_coding	CACNB3	-0.583652	0.00072275			FXYD6
ENST00000475836	ENSG00000163584	protein_coding	RPL22L1	-0.620402	7.81091e-05			IMPACT			ENST00000467777	ENSG00000138442	protein_coding	WDR12	-0.582939	8.34462e-05			CREB3L2
ENST00000448492	ENSG00000159873	protein_coding	CCDC117	-0.620283	0.000515304			GRAMD1C			ENST00000306721	ENSG00000144354	protein_coding	CDCA7	-0.582343	2.06112e-09			C9orf72
ENST00000353234	ENSG00000165138	protein_coding	ANKS6	-0.620108	5.53737e-16			TMEM168			ENST00000403712	ENSG00000035115	protein_coding	SH3YL1	-0.582058	0.00131237			FAM91A1
ENST00000338682	ENSG00000189127	protein_coding	ANKRD34B	-0.619387	0.00022324			BHLHE40			ENST00000560540	ENSG00000138606	protein_coding	SHF	-0.581766	0.00106085			DISP1
ENST00000691486	ENSG00000079616	protein_coding	KIF22	-0.619323	0.00466429			ARL4C			ENST00000591455	ENSG00000108669	protein_coding	CYTH1	-0.581457	4.92769e-05			KIAA0232
ENST00000599219	ENSG00000105404	protein_coding	RABAC1	-0.619323	0.00466429			EIF3H			ENST00000644978	ENSG00000138411	protein_coding	HECW2	-0.580611	9.47803e-05			POLL
ENST00000313285	ENSG00000125733	protein_coding	TRIP10	-0.619037	1.71419e-10			IRAK1BP1			ENST00000697578	ENSG00000107719	protein_coding	PALD1	-0.580537	0.00136372			ACAD11
ENST00000263955	ENSG00000081320	protein_coding	STK17B	-0.618842	3.29122e-08			WDR76			ENST00000444334	ENSG00000070669	protein_coding	ASNS	-0.58046	9.11364e-05			MXI1
ENST00000401878	ENSG00000184863	protein_coding	RBM33	-0.618301	1.8007e-18			KLF6			ENST00000270357	ENSG00000142327	protein_coding	RNPEPL1	-0.580442	6.05505e-05			SARS1
ENST00000415826	ENSG00000176485	protein_coding	PLAAT3	-0.617987	0.000258423			GPSM1			ENST00000233710	ENSG00000115361	protein_coding	ACADL	-0.579778	0.000317712			TRAF3IP2
ENST00000359429	ENSG00000197713	protein_coding	RPE	-0.617934	1.6927e-08			NR5A2			ENST00000335870	ENSG00000170260	protein_coding	ZNF212	-0.579427	4.09517e-07			DDX60
ENST00000313552	ENSG00000168395	protein_coding	ING5	-0.617676	1.42238e-10			ATP13A3			ENST00000292853	ENSG00000161243	protein_coding	FBXO27	-0.579254	0.000271596			HS6ST3
ENST00000590156	ENSG00000152234	protein_coding	ATP5F1A	-0.61672	0.000318441			FRG1BP			ENST00000432529	ENSG00000144451	protein_coding	SPAG16	-0.579244	4.36681e-06			NDRG2
ENST00000409764	ENSG00000172115	protein_coding	CYCS	-0.616558	3.93796e-10			MAN2C1			ENST00000267512	ENSG00000139998	protein_coding	RAB15	-0.579151	0.00118403			GPATCH2L
ENST00000421812	ENSG00000143067	protein_coding	ZNF697	-0.616403	3.52545e-10			NSL1			ENST00000236957	ENSG00000114942	protein_coding	EEF1B2	-0.578937	2.04428e-06			RPS24
ENST00000650548	ENSG00000229807	lncRNA	XIST	-0.616374	0.000118857			ASNSD1			ENST00000618550	ENSG00000183248	protein_coding	PRR36	-0.578793	4.47977e-05			RPL4
ENST00000258187	ENSG00000103034	protein_coding	NDRG4	-0.61626	0.000725697			AKT3			ENST00000331588	ENSG00000184545	protein_coding	DUSP8	-0.577895	1.61527e-07			CNOT9
ENST00000440108	ENSG00000184863	protein_coding	RBM33	-0.615781	1.40299e-05			BPTF			ENST00000355661	ENSG00000166689	protein_coding	PLEKHA7	-0.577849	1.0075e-05			CASP10
ENST00000304698	ENSG00000144369	protein_coding	FAM171B	-0.615641	9.56762e-09			IPO9			ENST00000417154	ENSG00000115419	protein_coding	GLS	-0.577161	0.000600356			CLK1
ENST00000405894	ENSG00000170264	protein_coding	FAM161A	-0.615333	6.63407e-05			CBS			ENST00000373736	ENSG00000084628	protein_coding	NKAIN1	-0.576681	6.13936e-05
ENST00000644635	ENSG00000181220	protein_coding	ZNF746	-0.614981	1.41019e-08			PHF21A			ENST00000319234	ENSG00000178343	protein_coding	SHISA3	-0.576591	0.000780786
ENST00000605830	ENSG00000271270	lncRNA	TMCC1-DT	-0.614806	1.11466e-05			RASGRP3			ENST00000369774	ENSG00000107957	protein_coding	SH3PXD2A	-0.575207	1.15029e-05
ENST00000233156	ENSG00000003436	protein_coding	TFPI	-0.613486	0.00017814			ZNF185			ENST00000473284	ENSG00000163608	protein_coding	NEPRO	-0.574989	0.00117514
ENST00000370425	ENSG00000162669	protein_coding	HFM1	-0.613402	0.000207857			C1orf52			ENST00000478244	ENSG00000150401	protein_coding	DCUN1D2	-0.574762	0.000167691
ENST00000308521	ENSG00000128394	protein_coding	APOBEC3F	-0.612961	1.15905e-06			JHY			ENST00000360982	ENSG00000061676	protein_coding	NCKAP1	-0.574663	1.58937e-13
ENST00000335698	ENSG00000165629	protein_coding	ATP5F1C	-0.612719	5.12024e-05			QPRT			ENST00000456655	ENSG00000115966	protein_coding	ATF2	-0.574619	6.11016e-05
ENST00000291232	ENSG00000159958	protein_coding	TNFRSF13C	-0.612446	0.000522425			NDRG1			ENST00000559316	ENSG00000166173	protein_coding	LARP6	-0.574124	0.000544029
ENST00000478869	ENSG00000138442	protein_coding	WDR12	-0.612405	1.47894e-06			PRKCSH			ENST00000413687	ENSG00000163362	protein_coding	INAVA	-0.573109	0.000810418
ENST00000688924	ENSG00000157514	protein_coding	TSC22D3	-0.612262	9.0588e-05			METTL25B			ENST00000683387	ENSG00000137727	protein_coding	ARHGAP20	-0.572709	0.000243561
ENST00000367942	ENSG00000118217	protein_coding	ATF6	-0.61216	3.38311e-11			RASSF8-AS1			ENST00000416144	ENSG00000197343	protein_coding	ZNF655	-0.572383	0.00525643
ENST00000413432	ENSG00000006607	protein_coding	FARP2	-0.612125	3.16493e-16			MYB			ENST00000392320	ENSG00000138378	protein_coding	STAT4	-0.571827	0.000427214
ENST00000682297	ENSG00000136068	protein_coding	FLNB	-0.612118	0.000126285			CYRIB			ENST00000438323	ENSG00000068079	protein_coding	IFI35	-0.57177	0.000952511
ENST00000392133	ENSG00000079246	protein_coding	XRCC5	-0.611452	1.52099e-05			LINC01703			ENST00000606719	ENSG00000113712	protein_coding	CSNK1A1	-0.571721	1.19617e-05
ENST00000686351	ENSG00000248932	lncRNA	COPB2-DT	-0.610878	0.000884463			RGS10			ENST00000614134	ENSG00000234616	protein_coding	JRK	-0.571362	0.0010172
ENST00000303077	ENSG00000170577	protein_coding	SIX2	-0.61068	5.36141e-05			PTK2			ENST00000424268	ENSG00000052126	protein_coding	PLEKHA5	-0.571004	0.0015384
ENST00000372231	ENSG00000122359	protein_coding	ANXA11	-0.610469	4.03201e-05			CPM			ENST00000200453	ENSG00000087074	protein_coding	PPP1R15A	-0.570691	1.6019e-08
ENST00000616053	ENSG00000196628	protein_coding	TCF4	-0.609529	0.00258502			WTIP			ENST00000613128	ENSG00000125813	protein_coding	PAX1	-0.570494	0.000533272
ENST00000251527	ENSG00000117868	protein_coding	ESYT2	-0.609425	1.54019e-06			NUPR1			ENST00000648656	ENSG00000005302	protein_coding	MSL3	-0.570451	0.0053214
ENST00000682666	ENSG00000146426	protein_coding	TIAM2	-0.609384	0.000327164			BCAN-AS1			ENST00000607016	ENSG00000272325	protein_coding	NUDT3	-0.570313	5.49085e-11
ENST00000439945	ENSG00000074582	protein_coding	BCS1L	-0.609378	0.000395678			INTS6L			ENST00000377126	ENSG00000119138	protein_coding	KLF9	-0.570301	1.56768e-12
ENST00000657072	ENSG00000250903	lncRNA	GMDS-DT	-0.609246	0.00213957			UQCRH			ENST00000686427	ENSG00000100241	protein_coding	SBF1	-0.570149	0.00601588
ENST00000439055	ENSG00000153093	protein_coding	ACOXL	-0.609134	0.000934544			PRIMPOL			ENST00000678721	ENSG00000138398	protein_coding	PPIG	-0.57006	0.000439644
ENST00000442253	ENSG00000170915	protein_coding	PAQR8	-0.608572	7.71106e-05			NOP53			ENST00000367182	ENSG00000198625	protein_coding	MDM4	-0.570051	8.71252e-06
ENST00000374193	ENSG00000148225	protein_coding	WDR31	-0.60857	0.000163258			ABCF2-H2BK1			ENST00000678400	ENSG00000168675	protein_coding	LDLRAD4	-0.569717	0.00253257
ENST00000403559	ENSG00000128573	protein_coding	FOXP2	-0.607877	0.000212934			DPYSL2			ENST00000683139	ENSG00000206560	protein_coding	ANKRD28	-0.569656	0.000381034
ENST00000242592	ENSG00000122971	protein_coding	ACADS	-0.607724	2.00422e-07			RNF152			ENST00000396271	ENSG00000107897	protein_coding	ACBD5	-0.569569	9.14029e-07
ENST00000275820	ENSG00000146909	protein_coding	NOM1	-0.607591	2.92186e-17			PRKAB1			ENST00000681033	ENSG00000055609	protein_coding	KMT2C	-0.56956	0.000530043
ENST00000367580	ENSG00000153029	protein_coding	MR1	-0.607439	0.000194458			SLC37A4			ENST00000343075	ENSG00000189046	protein_coding	ALKBH2	-0.569368	0.000107213
ENST00000426150	ENSG00000157216	protein_coding	SSBP3	-0.607297	0.00123797			COL4A4			ENST00000478505	ENSG00000116353	protein_coding	MECR	-0.568857	0.00017954
ENST00000321464	ENSG00000177311	protein_coding	ZBTB38	-0.607169	0.000153521			CXCL6			ENST00000517399	ENSG00000143494	protein_coding	VASH2	-0.567941	0.000953036
ENST00000496259	ENSG00000133619	protein_coding	KRBA1	-0.606954	0.000119856			STRN4			ENST00000635259	ENSG00000092847	protein_coding	AGO1	-0.567307	0.00109384
ENST00000310803	ENSG00000172575	protein_coding	RASGRP1	-0.60681	0.00110685			WNT3A			ENST00000446942	ENSG00000178026	protein_coding	LRRC75B	-0.567112	0.0014755
ENST00000372469	ENSG00000167157	protein_coding	PRRX2	-0.606471	0.00103465			TGIF2			ENST00000369519	ENSG00000203867	protein_coding	RBM20	-0.566492	4.36519e-14
ENST00000687476	ENSG00000138688	protein_coding	KIAA1109	-0.605869	0.00116655			CCDC66			ENST00000575882	ENSG00000141198	protein_coding	TOM1L1	-0.56604	1.20486e-06
ENST00000409538	ENSG00000157985	protein_coding	AGAP1	-0.605706	0.000142584			NCAPH2			ENST00000358430	ENSG00000164440	protein_coding	TXLNB	-0.56583	0.000137388
ENST00000610704	ENSG00000170265	protein_coding	ZNF282	-0.60568	4.08006e-09			CREB5			ENST00000400060	ENSG00000173482	protein_coding	PTPRM	-0.565806	0.00150682
ENST00000344357	ENSG00000138430	protein_coding	OLA1	-0.605588	9.21421e-17			PAM			ENST00000249601	ENSG00000128805	protein_coding	ARHGAP22	-0.565433	0.00146433
ENST00000407315	ENSG00000176946	protein_coding	THAP4	-0.605554	3.44312e-20			NPAS2			ENST00000577820	ENSG00000105655	protein_coding	ISYNA1	-0.565298	0.00071416
ENST00000400770	ENSG00000168393	protein_coding	DTYMK	-0.605515	0.000134161			DNAJC10			ENST00000467695	ENSG00000130707	protein_coding	ASS1	-0.565279	0.0014796
ENST00000304593	ENSG00000168958	protein_coding	MFF	-0.60519	7.99055e-08			OGA			ENST00000223528	ENSG00000106692	protein_coding	FKTN	-0.565268	3.29715e-05
ENST00000261192	ENSG00000060982	protein_coding	BCAT1	-0.60501	6.37752e-12			KICS2			ENST00000685980	ENSG00000177272	protein_coding	KCNA3	-0.565266	5.20448e-05
ENST00000265087	ENSG00000113739	protein_coding	STC2	-0.60365	1.34024e-09			NUP88			ENST00000309955	ENSG00000003402	protein_coding	CFLAR	-0.564964	1.74585e-10
ENST00000617204	ENSG00000135525	protein_coding	MAP7	-0.60312	0.00112805			ARNT2-DT			ENST00000677764	ENSG00000130414	protein_coding	NDUFA10	-0.564913	0.00150817
ENST00000395542	ENSG00000106078	protein_coding	COBL	-0.603011	4.61513e-08			STK32C			ENST00000367029	ENSG00000123689	protein_coding	G0S2	-0.564213	0.00155773
ENST00000449352	ENSG00000051009	protein_coding	FHIP1B	-0.602905	3.66033e-05			PRKCB			ENST00000341491	ENSG00000162772	protein_coding	ATF3	-0.564139	3.13757e-10
[truncated: 1,727 more rows]

## Sheet: 3. PGC1α RNA NE targets
WCT and CyT changes for PGC-1α WT-res and ΔRS-res cell lines induced with doxycycline for 6 days:								ΔRS-res vs WT-res		WCT (unchanged):		Remove 0.5 < log2 FC < -0.5 with p-value < 0.05
[truncated: 1,707 more rows]

[truncated: 1 more sheets: 4. Alternative splicing]
