# Supplementary material for: The master energy homeostasis regulator PGC-1α exhibits an mRNA nuclear export function
Source: Nat Commun. 2023 Sep 7;14:5496. doi: 10.1038/s41467-023-41304-8 (PMC10485026; doi:10.1038/s41467-023-41304-8)
Supplement: Supplementary file 8 — Supplementary Data 5 [file 41467_2023_41304_MOESM8_ESM.xlsx]

## Sheet: Changed proteins
Protein changes between PGC-1α WT-res and ΔRS-res cell lines induced with doxycycline for 6 days:													ΔRS-res vs WT-res:			P. Adj. Val <0.05
The LIMMA package was used to statistically estimate the differential expression (Supplementary Method 7)
Protein changes (214):
Majority_protein_IDs	Fasta_headers	Score	id	Phospho_(STY)_site_IDs	Description	Gene_name	Uniprot_ID	WT GLU 1	WT GLU 2	WT GLU 3	WT GAL 1	WT GAL 2	dRS GLU 1	dRS GLU 2	dRS GLU 3	dRS GAL 1	dRS GAL 2	dRS_GAL- WT_GAL adj.P.Val	dRS_GAL- WT_GAL logFC	dRS_GAL- WT_GAL P.Value	dRS_Glu - WT_Glu adj.P.Val <0.05	dRS_GLU - WT_GLU logFC	dRS_GLU - WT_GLU P.Value			DEGs (down): 128 proteins
Q9BVG4	sp|Q9BVG4|PBDC1_HUMAN Protein PBDC1 OS=Homo sapiens OX=9606 GN=PBDC1 PE=1 SV=1	57.137	6593	NA	Protein PBDC1	PBDC1	Q9BVG4	-3.23908	-3.01829	-2.99078	-2.95607	-2.90028	-3.9215	-3.712	-3.89395	-3.53722	-3.53376	0.0148672	-0.60732	0.000116629	0.00104153	-0.759762	3.7269e-06			PBDC1
B8ZZN6;P63165;B8ZZJ0;B9A032	tr|B8ZZN6|B8ZZN6_HUMAN Small ubiquitin-related modifier 1 OS=Homo sapiens OX=9606 GN=SUMO1 PE=1 SV=1;sp|P63165|SUMO1_HUMAN Small ubiquitin-related modifier 1 OS=Homo sapiens OX=9606 GN=SUMO1 PE=1 SV=1;tr|B8ZZJ0|B8ZZJ0_HUMAN Small ubiquitin-related modifier	19.049	1146	349	Small ubiquitin-related modifier 1	SUMO1	B8ZZN6	-2.85636	-3.19417	-2.82743	-3.21145	-2.95811	-3.73654	-3.8231	-3.51032	-3.88213	-3.75875	0.0411674	-0.735657	0.00064023	0.0105956	-0.730665	0.000154574			SUMO1
C9JG97;C9JEH3;Q13685;C9JTS3	tr|C9JG97|C9JG97_HUMAN Angio-associated migratory cell protein OS=Homo sapiens OX=9606 GN=AAMP PE=1 SV=1;tr|C9JEH3|C9JEH3_HUMAN Angio-associated migratory cell protein OS=Homo sapiens OX=9606 GN=AAMP PE=1 SV=1;sp|Q13685|AAMP_HUMAN Angio-associated migrator	80.847	1219	NA	Angio-associated migratory cell protein	AAMP	C9JG97	-2.92815	-2.94601	-2.98962	-3.24722	-3.02237	-3.7614	-3.54437	-3.70038	-3.81361	-3.69792	0.0122414	-0.620973	7.53519e-05	0.00113681	-0.714125	4.69368e-06			AAMP
Q9H553	sp|Q9H553|ALG2_HUMAN Alpha-1,3/1,6-mannosyltransferase ALG2 OS=Homo sapiens OX=9606 GN=ALG2 PE=1 SV=1	4.9368	6845	NA	Alpha-1,3/1,6-mannosyltransferase ALG2	ALG2	Q9H553	-3.18013	-2.98727	-3.18222	-2.84592	-3.11462	-3.88607	-3.69963	-3.67027	-3.3666	-3.66654	0.0919475	-0.536305	0.00232842	0.0109576	-0.635451	0.000177834			ALG2
Q8N465;B5MCV2;H7C0N1;G5E9E8	sp|Q8N465|D2HDH_HUMAN D-2-hydroxyglutarate dehydrogenase, mitochondrial OS=Homo sapiens OX=9606 GN=D2HGDH PE=1 SV=3;tr|B5MCV2|B5MCV2_HUMAN D-2-hydroxyglutarate dehydrogenase, mitochondrial OS=Homo sapiens OX=9606 GN=D2HGDH PE=1 SV=1;tr|H7C0N1|H7C0N1_HUMAN	8.6503	5580	NA	D-2-hydroxyglutarate dehydrogenase, mitochondrial	D2HGDH	Q8N465	-2.90243	-3.27216	-3.0627	-2.93414	-3.12012	-3.60629	-3.866	-3.63323	-3.45321	-3.74427	0.104542	-0.571613	0.00301595	0.0202592	-0.622744	0.000445811			D2HGDH
Q15274;H3BP73	sp|Q15274|NADC_HUMAN Nicotinate-nucleotide pyrophosphorylase [carboxylating] OS=Homo sapiens OX=9606 GN=QPRT PE=1 SV=3;tr|H3BP73|H3BP73_HUMAN Nicotinate-nucleotide pyrophosphorylase [carboxylating] OS=Homo sapiens OX=9606 GN=QPRT PE=1 SV=1	1.8013	4615	NA	Nicotinate-nucleotide pyrophosphorylase [carboxylating]	QPRT	Q15274	-2.76879	-3.11262	-2.77944	-3.3722	-3.25769	-3.53252	-3.72101	-3.26288	-4.01301	-3.99969	0.0612873	-0.691404	0.00123992	0.0275979	-0.618521	0.000667431			QPRT
P61604;B8ZZL8	sp|P61604|CH10_HUMAN 10 kDa heat shock protein, mitochondrial OS=Homo sapiens OX=9606 GN=HSPE1 PE=1 SV=2;tr|B8ZZL8|B8ZZL8_HUMAN 10 kDa heat shock protein, mitochondrial OS=Homo sapiens OX=9606 GN=HSPE1 PE=1 SV=1	7.7058	4008	NA	10 kDa heat shock protein, mitochondrial	HSPE1	P61604	-3.03499	-2.95384	-3.08769	-3.09611	-3.06575	-3.67945	-3.55498	-3.67889	-3.73141	-3.67257	0.00259458	-0.621062	5.07459e-06	0.000464432	-0.612266	1.0227e-06			HSPE1
P11169	sp|P11169|GTR3_HUMAN Solute carrier family 2, facilitated glucose transporter member 3 OS=Homo sapiens OX=9606 GN=SLC2A3 PE=1 SV=1	3.1802	3179	NA	Solute carrier family 2, facilitated glucose transporter member 3	SLC2A3	P11169	-3.32548	-2.85639	-3.25733	-2.96947	-2.63957	-3.7509	-3.8293	-3.67681	-3.80553	-3.7352	0.0158055	-0.965839	0.000130516	0.0343142	-0.605939	0.000873676			SLC2A3
O94925	sp|O94925|GLSK_HUMAN Glutaminase kidney isoform, mitochondrial OS=Homo sapiens OX=9606 GN=GLS PE=1 SV=1	199.24	2859	NA	Glutaminase kidney isoform, mitochondrial	GLS	O94925	-3.158	-3.08175	-3.0978	-2.9722	-2.92652	-3.76247	-3.65649	-3.71648	-3.59692	-3.60163	0.000631922	-0.649913	7.82727e-07	0.000197532	-0.599296	2.71857e-07			GLS
Q8N8R5	sp|Q8N8R5|CB069_HUMAN UPF0565 protein C2orf69 OS=Homo sapiens OX=9606 GN=C2orf69 PE=1 SV=1	38.402	5634	NA	UPF0565 protein C2orf69	C2orf69	Q8N8R5	-3.06326	-3.07126	-3.09389	-3.11199	-2.99243	-3.55504	-3.5945	-3.79553	-3.62784	-3.60529	0.0105814	-0.56435	5.67952e-05	0.00182882	-0.572224	9.9053e-06			C2orf69
O00506;H7C279;C9J6L2;C9JCC0;C9J232	sp|O00506|STK25_HUMAN Serine/threonine-protein kinase 25 OS=Homo sapiens OX=9606 GN=STK25 PE=1 SV=1;tr|H7C279|H7C279_HUMAN Serine/threonine-protein kinase 25 (Fragment) OS=Homo sapiens OX=9606 GN=STK25 PE=1 SV=1;tr|C9J6L2|C9J6L2_HUMAN Serine/threonine-prot	4.9201	2390	NA	Serine/threonine-protein kinase 25	STK25	O00506	-2.79807	-2.9217	-3.10289	-3.34699	-3.22133	-3.43903	-3.4939	-3.60158	-3.98227	-3.72287	0.0456598	-0.568407	0.000741517	0.0107584	-0.570617	0.000167314			STK25
P31939	sp|P31939|PUR9_HUMAN Bifunctional purine biosynthesis protein ATIC OS=Homo sapiens OX=9606 GN=ATIC PE=1 SV=3	323.31	3518	NA	Bifunctional purine biosynthesis protein ATIC	ATIC	P31939	-3.0521	-3.15857	-3.09338	-2.9835	-3.05466	-3.64952	-3.64276	-3.71677	-3.53492	-3.61866	0.00259458	-0.55771	5.95431e-06	0.000439032	-0.568333	9.06342e-07			ATIC
Q96GW9	sp|Q96GW9|SYMM_HUMAN Methionine--tRNA ligase, mitochondrial OS=Homo sapiens OX=9606 GN=MARS2 PE=1 SV=2	63.752	6196	NA	Methionine--tRNA ligase, mitochondrial	MARS2	Q96GW9	-2.99419	-3.0635	-3.28005	-3.05199	-2.98801	-3.68053	-3.54602	-3.81416	-3.57954	-3.52335	0.0426828	-0.531444	0.000669673	0.00729118	-0.567657	9.33223e-05			MARS2
P23919;H7C312;H7BZ20	sp|P23919|KTHY_HUMAN Thymidylate kinase OS=Homo sapiens OX=9606 GN=DTYMK PE=1 SV=4;tr|H7C312|H7C312_HUMAN Thymidylate kinase (Fragment) OS=Homo sapiens OX=9606 GN=DTYMK PE=1 SV=1;tr|H7BZ20|H7BZ20_HUMAN dTMP kinase (Fragment) OS=Homo sapiens OX=9606 GN=DTYM	34.433	3402	NA	Thymidylate kinase	DTYMK	P23919	-3.03425	-3.15083	-3.05229	-2.96777	-3.16844	-3.65452	-3.61369	-3.66553	-3.5177	-3.67075	0.0134589	-0.526128	9.81726e-05	0.00191449	-0.565458	1.09572e-05			DTYMK
A0A669KB68;P42224;A0A669KB56;A0A669KBA4;A0A669KB53;A0A669KBI6;J3KPM9;A0A669KB52;A0A669KB75	tr|A0A669KB68|A0A669KB68_HUMAN Signal transducer and activator of transcription OS=Homo sapiens OX=9606 GN=STAT1 PE=1 SV=1;sp|P42224|STAT1_HUMAN Signal transducer and activator of transcription 1-alpha/beta OS=Homo sapiens OX=9606 GN=STAT1 PE=1 SV=2;tr|A0A	196.03	836	NA	Signal transducer and activator of transcription	STAT1	A0A669KB68	-3.14993	-3.04006	-3.00566	-3.12141	-3.0336	-3.71927	-3.56266	-3.59725	-3.64883	-3.62046	0.00638836	-0.557144	2.54972e-05	0.00113371	-0.561176	4.52486e-06			STAT1
B8ZZA8;B8ZZC5	tr|B8ZZA8|B8ZZA8_HUMAN Glutaminase OS=Homo sapiens OX=9606 GN=GLS PE=1 SV=1;tr|B8ZZC5|B8ZZC5_HUMAN Glutaminase OS=Homo sapiens OX=9606 GN=GLS PE=1 SV=1	39.845	1141	NA	Glutaminase	GLS	B8ZZA8	-3.21857	-3.02496	-3.21092	-2.98343	-2.87329	-3.68983	-3.72085	-3.72165	-3.63032	-3.49149	0.00563375	-0.632543	2.171e-05	0.00191449	-0.559298	1.13299e-05			PRKRA
O75569;F8WEG8;G5E9Q4;C9JMM3	sp|O75569|PRKRA_HUMAN Interferon-inducible double-stranded RNA-dependent protein kinase activator A OS=Homo sapiens OX=9606 GN=PRKRA PE=1 SV=1;tr|F8WEG8|F8WEG8_HUMAN Interferon-inducible double-stranded RNA-dependent protein kinase activator A OS=Homo sapi	73.151	2780	NA	Interferon-inducible double-stranded RNA-dependent protein kinase activator A	PRKRA	O75569	-3.13348	-3.04203	-3.07241	-3.14845	-2.96804	-3.6892	-3.63146	-3.60371	-3.61374	-3.59043	0.00563375	-0.543841	2.07451e-05	0.000896319	-0.558816	3.08395e-06			OLA1
J3KQ32;Q9NTK5	tr|J3KQ32|J3KQ32_HUMAN Obg-like ATPase 1 OS=Homo sapiens OX=9606 GN=OLA1 PE=1 SV=1;sp|Q9NTK5|OLA1_HUMAN Obg-like ATPase 1 OS=Homo sapiens OX=9606 GN=OLA1 PE=1 SV=2	135.13	2180	NA	Obg-like ATPase 1	OLA1	J3KQ32	-3.06928	-3.11766	-3.03029	-3.05766	-3.09915	-3.67406	-3.53749	-3.65548	-3.61834	-3.6224	0.00308492	-0.541963	8.06681e-06	0.000549993	-0.549929	1.2868e-06			BCS1L
Q9Y276;C9J1S9;H7C492	sp|Q9Y276|BCS1_HUMAN Mitochondrial chaperone BCS1 OS=Homo sapiens OX=9606 GN=BCS1L PE=1 SV=1;tr|C9J1S9|C9J1S9_HUMAN Mitochondrial chaperone BCS1 (Fragment) OS=Homo sapiens OX=9606 GN=BCS1L PE=1 SV=1;tr|H7C492|H7C492_HUMAN Mitochondrial chaperone BCS1 (Frag	23.776	7627	NA	Mitochondrial chaperone BCS1	BCS1L	Q9Y276	-3.13364	-3.07796	-3.18034	-3.01663	-2.96414	-3.73756	-3.6029	-3.69716	-3.47434	-3.62125	0.00563375	-0.557414	2.09793e-05	0.00113371	-0.54856	4.48986e-06			HSPE1-MOB4
S4R3N1;Q9Y3A3	tr|S4R3N1|S4R3N1_HUMAN 10 kDa heat shock protein, mitochondrial OS=Homo sapiens OX=9606 GN=HSPE1-MOB4 PE=1 SV=1;sp|Q9Y3A3|PHOCN_HUMAN MOB-like protein phocein OS=Homo sapiens OX=9606 GN=MOB4 PE=1 SV=1	48.688	8014	NA	10 kDa heat shock protein, mitochondrial	HSPE1-MOB4	S4R3N1	-3.08014	-2.94587	-3.09036	-3.20768	-3.12081	-3.6534	-3.5458	-3.56004	-3.74624	-3.52353	0.027616	-0.470642	0.000345866	0.00289656	-0.547622	2.27228e-05			MFF
Q9GZY8	sp|Q9GZY8|MFF_HUMAN Mitochondrial fission factor OS=Homo sapiens OX=9606 GN=MFF PE=1 SV=1	23.934	6741	NA	Mitochondrial fission factor	MFF	Q9GZY8	-3.35371	-3.00372	-3.13407	-3.03744	-2.94626	-3.80673	-3.53813	-3.76169	-3.48862	-3.44699	0.102994	-0.475957	0.00282119	0.016219	-0.538348	0.000314737			METAP1D
Q6UB28	sp|Q6UB28|MAP12_HUMAN Methionine aminopeptidase 1D, mitochondrial OS=Homo sapiens OX=9606 GN=METAP1D PE=1 SV=1	3.6754	5170	NA	Methionine aminopeptidase 1D, mitochondrial	METAP1D	Q6UB28	-3.08053	-3.19926	-3.30126	-3.31278	-2.84176	-3.58663	-3.81001	-3.79224	-3.25342	-3.32534	0.641917	-0.212108	0.171107	0.0448725	-0.535945	0.00124131			DIS3L2
Q8IYB7	sp|Q8IYB7|DI3L2_HUMAN DIS3-like exonuclease 2 OS=Homo sapiens OX=9606 GN=DIS3L2 PE=1 SV=4	19.841	5509	NA	DIS3-like exonuclease 2	DIS3L2	Q8IYB7	-3.10432	-3.10881	-3.06576	-3.13068	-3.00455	-3.62193	-3.64254	-3.61136	-3.5951	-3.57831	0.00259458	-0.519087	5.13491e-06	0.000382401	-0.532311	7.36803e-07			EIF3B
P55884;C9JZG1	sp|P55884|EIF3B_HUMAN Eukaryotic translation initiation factor 3 subunit B OS=Homo sapiens OX=9606 GN=EIF3B PE=1 SV=3;tr|C9JZG1|C9JZG1_HUMAN Eukaryotic translation initiation factor 3 subunit B (Fragment) OS=Homo sapiens OX=9606 GN=EIF3B PE=1 SV=1	216.85	3928	NA	Eukaryotic translation initiation factor 3 subunit B	EIF3B	P55884	-2.98885	-3.11795	-3.11657	-3.07709	-3.17225	-3.57136	-3.56006	-3.65741	-3.48909	-3.70089	0.0234585	-0.47032	0.000264739	0.00300386	-0.521819	2.48048e-05			PPP1R7
Q15435;C9JD73;H7C003;B5MBZ8;C9J177;C9JRC4	sp|Q15435|PP1R7_HUMAN Protein phosphatase 1 regulatory subunit 7 OS=Homo sapiens OX=9606 GN=PPP1R7 PE=1 SV=1;tr|C9JD73|C9JD73_HUMAN Protein phosphatase 1 regulatory subunit 7 (Fragment) OS=Homo sapiens OX=9606 GN=PPP1R7 PE=1 SV=1;tr|H7C003|H7C003_HUMAN Pro	62.121	4638	1438;1439	Protein phosphatase 1 regulatory subunit 7	PPP1R7	Q15435	-3.16911	-3.14635	-3.01383	-3.07109	-3.16093	-3.68753	-3.61553	-3.57972	-3.43706	-3.53761	0.0379906	-0.371323	0.000554226	0.00173327	-0.51783	8.87368e-06			COTL1
Q14019;H3BT58	sp|Q14019|COTL1_HUMAN Coactosin-like protein OS=Homo sapiens OX=9606 GN=COTL1 PE=1 SV=3;tr|H3BT58|H3BT58_HUMAN Coactosin-like protein OS=Homo sapiens OX=9606 GN=COTL1 PE=1 SV=1	25.274	4473	NA	Coactosin-like protein	COTL1	Q14019	-3.06038	-3.12904	-3.03996	-3.21167	-2.98388	-3.60199	-3.59396	-3.58624	-3.69302	-3.57115	0.0120216	-0.534312	6.94889e-05	0.00248114	-0.517604	1.77906e-05			MT1X
P80297;P02795;P13640	sp|P80297|MT1X_HUMAN Metallothionein-1X OS=Homo sapiens OX=9606 GN=MT1X PE=1 SV=1;sp|P02795|MT2_HUMAN Metallothionein-2 OS=Homo sapiens OX=9606 GN=MT2A PE=1 SV=1;sp|P13640|MT1G_HUMAN Metallothionein-1G OS=Homo sapiens OX=9606 GN=MT1G PE=1 SV=2	9.7039	4128	NA	Metallothionein-1X	MT1X	P80297	-3.11456	-3.01933	-3.07066	-3.31769	-3.15654	-3.56694	-3.65718	-3.50001	-3.61509	-3.37939	0.283149	-0.260125	0.0184714	0.00601133	-0.506519	7.11497e-05			CYP20A1
E9PHG5;Q6UW02;C9J8K7	tr|E9PHG5|E9PHG5_HUMAN Cytochrome P450 20A1 OS=Homo sapiens OX=9606 GN=CYP20A1 PE=1 SV=1;sp|Q6UW02|CP20A_HUMAN Cytochrome P450 20A1 OS=Homo sapiens OX=9606 GN=CYP20A1 PE=1 SV=1;tr|C9J8K7|C9J8K7_HUMAN Cytochrome P450 20A1 (Fragment) OS=Homo sapiens OX=9606	24.15	1565	NA	Cytochrome P450 20A1	CYP20A1	E9PHG5	-3.31184	-3.19209	-3.10953	-2.92762	-2.96869	-3.81398	-3.66903	-3.6456	-3.35101	-3.51919	0.0271478	-0.486948	0.000332529	0.00516019	-0.505048	5.44253e-05			FARSB
Q9NSD9	sp|Q9NSD9|SYFB_HUMAN Phenylalanine--tRNA ligase beta subunit OS=Homo sapiens OX=9606 GN=FARSB PE=1 SV=3	123.16	7093	NA	Phenylalanine--tRNA ligase beta subunit	FARSB	Q9NSD9	-3.08007	-3.20074	-3.15681	-3.00072	-3.06104	-3.65173	-3.61215	-3.67728	-3.42383	-3.58363	0.010978	-0.472846	6.0435e-05	0.00152074	-0.501179	7.32533e-06			COPS7B
J3KQ34;Q9H9Q2;A0A087X1P5	tr|J3KQ34|J3KQ34_HUMAN COP9 signalosome complex subunit 7b OS=Homo sapiens OX=9606 GN=COPS7B PE=1 SV=1;sp|Q9H9Q2|CSN7B_HUMAN COP9 signalosome complex subunit 7b OS=Homo sapiens OX=9606 GN=COPS7B PE=1 SV=1;tr|A0A087X1P5|A0A087X1P5_HUMAN COP9 signalosome com	63.865	2181	NA	COP9 signalosome complex subunit 7b	COPS7B	J3KQ34	-3.10167	-3.17196	-3.02217	-3.00934	-3.13271	-3.63185	-3.64192	-3.5156	-3.60462	-3.62895	0.00682231	-0.545761	2.9699e-05	0.00199353	-0.497853	1.2072e-05			BZW1
Q7L1Q6;C9IZ80;C9JFN4	sp|Q7L1Q6|BZW1_HUMAN Basic leucine zipper and W2 domain-containing protein 1 OS=Homo sapiens OX=9606 GN=BZW1 PE=1 SV=1;tr|C9IZ80|C9IZ80_HUMAN Basic leucine zipper and W2 domain-containing protein 1 (Fragment) OS=Homo sapiens OX=9606 GN=BZW1 PE=1 SV=1;tr|C9	34.912	5247	NA	Basic leucine zipper and W2 domain-containing protein 1	BZW1	Q7L1Q6	-3.03228	-3.06002	-3.12956	-3.1799	-3.10273	-3.62511	-3.43345	-3.64103	-3.58505	-3.64839	0.0183454	-0.475411	0.00015696	0.00300386	-0.492576	2.44257e-05			HSPD1
P10809	sp|P10809|CH60_HUMAN 60 kDa heat shock protein, mitochondrial OS=Homo sapiens OX=9606 GN=HSPD1 PE=1 SV=2	323.31	3173	944	60 kDa heat shock protein, mitochondrial	HSPD1	P10809	-3.07126	-3.03052	-3.18571	-3.06741	-3.10772	-3.60664	-3.49382	-3.66127	-3.6152	-3.60939	0.00799219	-0.524733	3.8498e-05	0.00205162	-0.491409	1.27062e-05			GSTK1
E9PFN5;Q9Y2Q3;C9JNT3	tr|E9PFN5|E9PFN5_HUMAN Glutathione S-transferase kappa OS=Homo sapiens OX=9606 GN=GSTK1 PE=1 SV=1;sp|Q9Y2Q3|GSTK1_HUMAN Glutathione S-transferase kappa 1 OS=Homo sapiens OX=9606 GN=GSTK1 PE=1 SV=3;tr|C9JNT3|C9JNT3_HUMAN Glutathione S-transferase kappa 1 (F	91.569	1551	NA	Glutathione S-transferase kappa	GSTK1	E9PFN5	-3.06008	-3.09626	-3.29259	-2.98908	-3.08904	-3.55915	-3.5654	-3.78944	-3.44605	-3.56905	0.062973	-0.468492	0.0012917	0.012744	-0.488357	0.000233272			ERP44
Q9BS26	sp|Q9BS26|ERP44_HUMAN Endoplasmic reticulum resident protein 44 OS=Homo sapiens OX=9606 GN=ERP44 PE=1 SV=1	117.5	6510	NA	Endoplasmic reticulum resident protein 44	ERP44	Q9BS26	-3.25521	-3.07102	-3.12972	-3.07974	-2.98573	-3.74872	-3.56438	-3.59503	-3.49268	-3.52309	0.0216979	-0.475154	0.000223966	0.00432237	-0.484061	4.09359e-05			ARMC9
A0A2Q3DP09;Q7Z3E5;H7BZY2	tr|A0A2Q3DP09|A0A2Q3DP09_HUMAN LisH domain-containing protein ARMC9 OS=Homo sapiens OX=9606 GN=ARMC9 PE=1 SV=1;sp|Q7Z3E5|ARMC9_HUMAN LisH domain-containing protein ARMC9 OS=Homo sapiens OX=9606 GN=ARMC9 PE=1 SV=3;tr|H7BZY2|H7BZY2_HUMAN LisH domain-containi	8.835	580	NA	LisH domain-containing protein ARMC9	ARMC9	A0A2Q3DP09	-3.1887	-3.21779	-2.98391	-3.09106	-3.12197	-3.69526	-3.66907	-3.47081	-3.4589	-3.51842	0.103018	-0.382141	0.00292918	0.0102425	-0.481579	0.000147855			FARSA
Q9Y285;K7ER00;K7ER16	sp|Q9Y285|SYFA_HUMAN Phenylalanine--tRNA ligase alpha subunit OS=Homo sapiens OX=9606 GN=FARSA PE=1 SV=3;tr|K7ER00|K7ER00_HUMAN Phenylalanine--tRNA ligase OS=Homo sapiens OX=9606 GN=FARSA PE=1 SV=1;tr|K7ER16|K7ER16_HUMAN Phenylalanine--tRNA ligase alpha su	165.78	7630	NA	Phenylalanine--tRNA ligase alpha subunit	FARSA	Q9Y285	-3.02848	-3.24806	-3.15598	-2.99561	-3.07257	-3.64642	-3.56305	-3.65729	-3.4414	-3.64433	0.0229309	-0.508779	0.000252474	0.00712151	-0.478085	8.75156e-05			UBE3C
Q15386	sp|Q15386|UBE3C_HUMAN Ubiquitin-protein ligase E3C OS=Homo sapiens OX=9606 GN=UBE3C PE=1 SV=3	43.92	4628	NA	Ubiquitin-protein ligase E3C	UBE3C	Q15386	-2.99371	-3.14786	-3.26884	-3.03898	-3.0802	-3.5308	-3.58207	-3.72742	-3.50315	-3.56904	0.0399255	-0.4765	0.000609926	0.00983129	-0.476627	0.000139031			ATG4B
Q9Y4P1;C9JIK8;F2Z2K8	sp|Q9Y4P1|ATG4B_HUMAN Cysteine protease ATG4B OS=Homo sapiens OX=9606 GN=ATG4B PE=1 SV=2;tr|C9JIK8|C9JIK8_HUMAN Cysteine protease (Fragment) OS=Homo sapiens OX=9606 GN=ATG4B PE=1 SV=1;tr|F2Z2K8|F2Z2K8_HUMAN Autophagy-related protein 4 homolog B OS=Homo sap	57.068	7746	NA	Cysteine protease ATG4B	ATG4B	Q9Y4P1	-3.18124	-3.1488	-3.18942	-3.04451	-3.01707	-3.64138	-3.5188	-3.78249	-3.43764	-3.46896	0.0290681	-0.42251	0.000372052	0.00391004	-0.474403	3.28258e-05			HNRNPA3
P51991	sp|P51991|ROA3_HUMAN Heterogeneous nuclear ribonucleoprotein A3 OS=Homo sapiens OX=9606 GN=HNRNPA3 PE=1 SV=2	311.12	3835	640	Heterogeneous nuclear ribonucleoprotein A3	HNRNPA3	P51991	-3.06272	-3.25384	-2.99634	-3.08418	-3.1402	-3.5923	-3.60001	-3.52209	-3.53769	-3.63857	0.0243047	-0.475945	0.000280228	0.00601133	-0.467166	6.96872e-05			TRIP12
A0A6Q8PHK0;A0A6Q8PGG9;Q14669	tr|A0A6Q8PHK0|A0A6Q8PHK0_HUMAN E3 ubiquitin-protein ligase TRIP12 OS=Homo sapiens OX=9606 GN=TRIP12 PE=4 SV=1;tr|A0A6Q8PGG9|A0A6Q8PGG9_HUMAN E3 ubiquitin-protein ligase TRIP12 OS=Homo sapiens OX=9606 GN=TRIP12 PE=4 SV=1;sp|Q14669|TRIPC_HUMAN E3 ubiquitin-p	216.15	892	256	E3 ubiquitin-protein ligase TRIP12	TRIP12	A0A6Q8PHK0	-3.03459	-3.00497	-3.0618	-3.25713	-3.20056	-3.55984	-3.43592	-3.49738	-3.7434	-3.64663	0.00661256	-0.466172	2.73021e-05	0.00125481	-0.463928	5.37492e-06			RHEB
Q15382;C9J931	sp|Q15382|RHEB_HUMAN GTP-binding protein Rheb OS=Homo sapiens OX=9606 GN=RHEB PE=1 SV=1;tr|C9J931|C9J931_HUMAN GTP-binding protein Rheb OS=Homo sapiens OX=9606 GN=RHEB PE=1 SV=1	27.73	4627	NA	GTP-binding protein Rheb	RHEB	Q15382	-3.16706	-3.12547	-3.18755	-3.05195	-3.02262	-3.6435	-3.56036	-3.66714	-3.49384	-3.49962	0.00442415	-0.459449	1.21777e-05	0.000750599	-0.463638	2.06606e-06			CTDSP1
H7C270;H7C1Z7;Q9GZU7	tr|H7C270|H7C270_HUMAN Protein-serine/threonine phosphatase (Fragment) OS=Homo sapiens OX=9606 GN=CTDSP1 PE=1 SV=1;tr|H7C1Z7|H7C1Z7_HUMAN Protein-serine/threonine phosphatase (Fragment) OS=Homo sapiens OX=9606 GN=CTDSP1 PE=1 SV=1;sp|Q9GZU7|CTDS1_HUMAN Carb	4.4355	2094	NA	Protein-serine/threonine phosphatase (Fragment)	CTDSP1	H7C270	-3.22008	-3.05757	-3.32512	-2.86884	-3.07139	-3.75057	-3.597	-3.64289	-3.44774	-3.50152	0.0396502	-0.504512	0.000591163	0.0136528	-0.462564	0.000257422			CAB39
Q9Y376;A0A087X0K1	sp|Q9Y376|CAB39_HUMAN Calcium-binding protein 39 OS=Homo sapiens OX=9606 GN=CAB39 PE=1 SV=1;tr|A0A087X0K1|A0A087X0K1_HUMAN Calcium-binding protein 39 OS=Homo sapiens OX=9606 GN=CAB39 PE=1 SV=1	51.082	7688	NA	Calcium-binding protein 39	CAB39	Q9Y376	-3.0214	-3.1327	-3.09486	-3.20346	-3.16591	-3.54446	-3.48854	-3.60105	-3.53501	-3.60258	0.0155726	-0.38411	0.00012645	0.00125481	-0.461695	5.69896e-06			XRCC5
P13010	sp|P13010|XRCC5_HUMAN X-ray repair cross-complementing protein 5 OS=Homo sapiens OX=9606 GN=XRCC5 PE=1 SV=3	323.31	3215	NA	X-ray repair cross-complementing protein 5	XRCC5	P13010	-3.03973	-3.18826	-3.10975	-3.03728	-3.20747	-3.57587	-3.53185	-3.60391	-3.46866	-3.64601	0.0340078	-0.434958	0.000472721	0.00601133	-0.457966	7.10177e-05			ZFAND2B
F8WEE4;B8ZZ56;E7EV05;E9PFU9;B4DEN4;Q8WV99	tr|F8WEE4|F8WEE4_HUMAN AN1-type zinc finger protein 2B OS=Homo sapiens OX=9606 GN=ZFAND2B PE=1 SV=1;tr|B8ZZ56|B8ZZ56_HUMAN AN1-type zinc finger protein 2B OS=Homo sapiens OX=9606 GN=ZFAND2B PE=1 SV=1;tr|E7EV05|E7EV05_HUMAN AN1-type zinc finger protein 2B (	4.867	1054	NA	AN1-type zinc finger protein 2B	ZFAND2B	F8WEE4	-3.09024	-3.07926	-3.19754	-3.12435	-3.1115	-3.62182	-3.54415	-3.56633	-3.65008	-3.41352	0.0372212	-0.413873	0.000527633	0.00532249	-0.455087	5.71366e-05			CHCHD10
B5MBW9;Q8WYQ3	tr|B5MBW9|B5MBW9_HUMAN Coiled-coil-helix-coiled-coil-helix domain-containing protein 10, mitochondrial OS=Homo sapiens OX=9606 GN=CHCHD10 PE=1 SV=1;sp|Q8WYQ3|CHC10_HUMAN Coiled-coil-helix-coiled-coil-helix domain-containing protein 10, mitochondrial OS=Hom	7.2711	1092	NA	Coiled-coil-helix-coiled-coil-helix domain-containing protein 10, mitochondrial	CHCHD10	B5MBW9	-3.00854	-3.17438	-3.32274	-3.11847	-3.04767	-3.5663	-3.57909	-3.71603	-3.42931	-3.44336	0.141043	-0.353262	0.00483343	0.0132742	-0.451921	0.000247562			PDE6D
O43924;B8ZZK5;C9IZ52	sp|O43924|PDE6D_HUMAN Retinal rod rhodopsin-sensitive cGMP 3,5-cyclic phosphodiesterase subunit delta OS=Homo sapiens OX=9606 GN=PDE6D PE=1 SV=1;tr|B8ZZK5|B8ZZK5_HUMAN Phosphodiesterase 6D, cGMP-specific, rod, delta, isoform CRA_a OS=Homo sapiens OX=9606	41.382	2619	NA	Retinal rod rhodopsin-sensitive cGMP 3,5-cyclic phosphodiesterase subunit delta	PDE6D	O43924	-3.1553	-3.21279	-3.15634	-3.05337	-3.05866	-3.66183	-3.62672	-3.58863	-3.46212	-3.41999	0.00694626	-0.385041	3.15478e-05	0.000637228	-0.45092	1.5786e-06			AGPS
O00116;A0A1B0GWA2;A0A2R8YEL0	sp|O00116|ADAS_HUMAN Alkyldihydroxyacetonephosphate synthase, peroxisomal OS=Homo sapiens OX=9606 GN=AGPS PE=1 SV=1;tr|A0A1B0GWA2|A0A1B0GWA2_HUMAN Alkylglycerone-phosphate synthase (Fragment) OS=Homo sapiens OX=9606 GN=AGPS PE=1 SV=1;tr|A0A2R8YEL0|A0A2R8YE	264.31	2345	NA	Alkyldihydroxyacetonephosphate synthase, peroxisomal	AGPS	O00116	-3.12263	-3.1153	-3.10769	-3.08446	-3.13175	-3.58545	-3.55189	-3.52228	-3.54821	-3.63115	0.00259458	-0.48158	5.90397e-06	0.00078568	-0.437995	2.37888e-06			TEX10
Q9NXF1	sp|Q9NXF1|TEX10_HUMAN Testis-expressed protein 10 OS=Homo sapiens OX=9606 GN=TEX10 PE=1 SV=2	106.36	7217	NA	Testis-expressed protein 10	TEX10	Q9NXF1	-3.05612	-3.15464	-3.04467	-3.16241	-3.25936	-3.55549	-3.49557	-3.50631	-3.53746	-3.60256	0.0216089	-0.359125	0.000220075	0.00182882	-0.433979	1.00678e-05			CIR1
Q86X95	sp|Q86X95|CIR1_HUMAN Corepressor interacting with RBPJ 1 OS=Homo sapiens OX=9606 GN=CIR1 PE=1 SV=1	7.7555	5406	1687	Corepressor interacting with RBPJ 1	CIR1	Q86X95	-3.20368	-3.15781	-2.94417	-3.23343	-3.10433	-3.62038	-3.50106	-3.48584	-3.71184	-3.44758	0.135751	-0.410833	0.00448762	0.0343834	-0.433873	0.00088017			DNAJB6
A0A0J9YX62;O75190;C9J2C4	tr|A0A0J9YX62|A0A0J9YX62_HUMAN DnaJ homolog subfamily B member 6 OS=Homo sapiens OX=9606 GN=DNAJB6 PE=1 SV=1;sp|O75190|DNJB6_HUMAN DnaJ homolog subfamily B member 6 OS=Homo sapiens OX=9606 GN=DNAJB6 PE=1 SV=2;tr|C9J2C4|C9J2C4_HUMAN DnaJ homolog subfamily B	40.188	449	NA	DnaJ homolog subfamily B member 6	DNAJB6	A0A0J9YX62	-3.05606	-2.96017	-3.09524	-3.34711	-3.20666	-3.43206	-3.44224	-3.53857	-3.72943	-3.61591	0.0338096	-0.395789	0.000460659	0.00501655	-0.433798	5.04003e-05			ZC3H15
Q8WU90	sp|Q8WU90|ZC3HF_HUMAN Zinc finger CCCH domain-containing protein 15 OS=Homo sapiens OX=9606 GN=ZC3H15 PE=1 SV=1	268.37	5847	NA	Zinc finger CCCH domain-containing protein 15	ZC3H15	Q8WU90	-3.15757	-3.01793	-3.11107	-3.16996	-3.17562	-3.56818	-3.49428	-3.51519	-3.65864	-3.51849	0.01709	-0.415773	0.000143475	0.00289656	-0.430363	2.23626e-05			DRG1
Q9Y295	sp|Q9Y295|DRG1_HUMAN Developmentally-regulated GTP-binding protein 1 OS=Homo sapiens OX=9606 GN=DRG1 PE=1 SV=1	269.12	7635	NA	Developmentally-regulated GTP-binding protein 1	DRG1	Q9Y295	-3.09799	-3.10913	-3.1498	-3.12037	-3.1093	-3.56097	-3.49589	-3.59038	-3.58468	-3.57299	0.00304832	-0.464002	7.55158e-06	0.000787623	-0.430104	2.60156e-06			SCLY
A0A0A0MQU4;Q96I15	tr|A0A0A0MQU4|A0A0A0MQU4_HUMAN Selenocysteine lyase OS=Homo sapiens OX=9606 GN=SCLY PE=1 SV=1;sp|Q96I15|SCLY_HUMAN Selenocysteine lyase OS=Homo sapiens OX=9606 GN=SCLY PE=1 SV=4	74.156	218	60	Selenocysteine lyase	SCLY	A0A0A0MQU4	-3.03557	-3.24916	-3.20502	-2.99656	-3.11541	-3.54172	-3.54675	-3.69077	-3.44838	-3.58635	0.0396502	-0.461379	0.000594808	0.0126794	-0.429827	0.000230343			ACAD11
Q709F0;D6RDI8	sp|Q709F0|ACD11_HUMAN Acyl-CoA dehydrogenase family member 11 OS=Homo sapiens OX=9606 GN=ACAD11 PE=1 SV=3;tr|D6RDI8|D6RDI8_HUMAN Acyl-CoA dehydrogenase family member 11 OS=Homo sapiens OX=9606 GN=ACAD11 PE=1 SV=2	53.405	5227	NA	Acyl-CoA dehydrogenase family member 11	ACAD11	Q709F0	-2.98801	-3.24001	-3.17421	-3.14632	-3.12144	-3.57155	-3.52335	-3.595	-3.42959	-3.59363	0.0757672	-0.377733	0.00174141	0.0109576	-0.429223	0.000172694			NCL
P19338	sp|P19338|NUCL_HUMAN Nucleolin OS=Homo sapiens OX=9606 GN=NCL PE=1 SV=3	309.78	3325	992;2778;2779;2780	Nucleolin	NCL	P19338	-3.12343	-3.05581	-3.14904	-3.07353	-3.23684	-3.55289	-3.54227	-3.52022	-3.55885	-3.56762	0.0143467	-0.408053	0.000108598	0.0022598	-0.429036	1.46175e-05			ABCF2
Q9UG63;C9JHK9;C9JZV3	sp|Q9UG63|ABCF2_HUMAN ATP-binding cassette sub-family F member 2 OS=Homo sapiens OX=9606 GN=ABCF2 PE=1 SV=2;tr|C9JHK9|C9JHK9_HUMAN ATP-binding cassette sub-family F member 2 (Fragment) OS=Homo sapiens OX=9606 GN=ABCF2 PE=1 SV=1;tr|C9JZV3|C9JZV3_HUMAN ATP-b	75.476	7397	2193;3134	ATP-binding cassette sub-family F member 2	ABCF2	Q9UG63	-2.99837	-3.03056	-3.20205	-3.17956	-3.27459	-3.52761	-3.43019	-3.55278	-3.58074	-3.61118	0.0544026	-0.368889	0.0010033	0.00667199	-0.426533	7.98876e-05			CUL1
Q13616;A0A590UJ21;A0A0C4DGX4;A0A590UJ50;A0A590UJ56;A0A590UK34;A0A590UJR3;A0A590UJC4	sp|Q13616|CUL1_HUMAN Cullin-1 OS=Homo sapiens OX=9606 GN=CUL1 PE=1 SV=2;tr|A0A590UJ21|A0A590UJ21_HUMAN Cullin-1 OS=Homo sapiens OX=9606 GN=CUL1 PE=1 SV=1;tr|A0A0C4DGX4|A0A0C4DGX4_HUMAN Cullin-1 OS=Homo sapiens OX=9606 GN=CUL1 PE=1 SV=1;tr|A0A590UJ50|A0A590	75.36	4442	NA	Cullin-1	CUL1	Q13616	-3.02363	-3.19574	-3.17166	-3.06184	-3.18722	-3.5373	-3.54188	-3.59117	-3.43657	-3.6431	0.0493624	-0.415298	0.000830765	0.0107084	-0.426436	0.000159928			HDLBP
A0A024R4E5;Q00341;H0Y394	tr|A0A024R4E5|A0A024R4E5_HUMAN High density lipoprotein binding protein (Vigilin), isoform CRA_a OS=Homo sapiens OX=9606 GN=HDLBP PE=1 SV=1;sp|Q00341|VIGLN_HUMAN Vigilin OS=Homo sapiens OX=9606 GN=HDLBP PE=1 SV=2;tr|H0Y394|H0Y394_HUMAN Vigilin (Fragment) O	323.31	2	0	High density lipoprotein binding protein (Vigilin), isoform CRA_a	HDLBP	A0A024R4E5	-3.0032	-3.09951	-2.99721	-3.22022	-3.37146	-3.50188	-3.43906	-3.43621	-3.59312	-3.7619	0.0430573	-0.381672	0.000687353	0.00601133	-0.425742	6.86768e-05			TAX1BP1
B8ZZD4;Q86VP1	tr|B8ZZD4|B8ZZD4_HUMAN Tax1-binding protein 1 OS=Homo sapiens OX=9606 GN=TAX1BP1 PE=1 SV=1;sp|Q86VP1|TAXB1_HUMAN Tax1-binding protein 1 OS=Homo sapiens OX=9606 GN=TAX1BP1 PE=1 SV=2	81.907	1144	NA	Tax1-binding protein 1	TAX1BP1	B8ZZD4	-3.24738	-3.22483	-3.27758	-2.95822	-3.04988	-3.79491	-3.54257	-3.67541	-3.33108	-3.32646	0.0919475	-0.324721	0.00231836	0.00712151	-0.421033	8.91904e-05			NIF3L1
Q9GZT8;E7EXA3;Q6X734	sp|Q9GZT8|NIF3L_HUMAN NIF3-like protein 1 OS=Homo sapiens OX=9606 GN=NIF3L1 PE=1 SV=2;tr|E7EXA3|E7EXA3_HUMAN NIF3-like protein 1 (Fragment) OS=Homo sapiens OX=9606 GN=NIF3L1 PE=1 SV=1;tr|Q6X734|Q6X734_HUMAN NIF3-like protein 1 OS=Homo sapiens OX=9606 GN=NI	54.806	6735	NA	NIF3-like protein 1	NIF3L1	Q9GZT8	-3.12483	-3.28749	-3.19351	-2.95816	-3.01898	-3.62826	-3.57205	-3.65657	-3.37515	-3.62661	0.0210056	-0.512312	0.000208148	0.0120606	-0.417019	0.000212943			AGFG1
P52594;B8ZZY2;C9J2I0	sp|P52594|AGFG1_HUMAN Arf-GAP domain and FG repeat-containing protein 1 OS=Homo sapiens OX=9606 GN=AGFG1 PE=1 SV=2;tr|B8ZZY2|B8ZZY2_HUMAN Arf-GAP domain and FG repeat-containing protein 1 OS=Homo sapiens OX=9606 GN=AGFG1 PE=1 SV=1;tr|C9J2I0|C9J2I0_HUMAN Ar	102.06	3843	NA	Arf-GAP domain and FG repeat-containing protein 1	AGFG1	P52594	-3.12459	-3.1992	-3.05447	-3.17139	-3.16982	-3.56915	-3.50782	-3.54529	-3.50151	-3.50861	0.0227338	-0.334453	0.000242175	0.00173327	-0.414669	9.06472e-06			FKBP7
Q9Y680;H7BZJ4	sp|Q9Y680|FKBP7_HUMAN Peptidyl-prolyl cis-trans isomerase FKBP7 OS=Homo sapiens OX=9606 GN=FKBP7 PE=1 SV=2;tr|H7BZJ4|H7BZJ4_HUMAN Peptidylprolyl isomerase (Fragment) OS=Homo sapiens OX=9606 GN=FKBP7 PE=1 SV=1	9.93	7808	NA	Peptidyl-prolyl cis-trans isomerase FKBP7	FKBP7	Q9Y680	-3.03446	-3.16003	-3.02582	-3.19244	-3.2181	-3.45175	-3.68351	-3.32095	-3.71948	-3.62181	0.0739913	-0.465369	0.00161913	0.0364461	-0.411968	0.000948019			HIBCH
Q6NVY1;B9A058	sp|Q6NVY1|HIBCH_HUMAN 3-hydroxyisobutyryl-CoA hydrolase, mitochondrial OS=Homo sapiens OX=9606 GN=HIBCH PE=1 SV=2;tr|B9A058|B9A058_HUMAN 3-hydroxyisobutyryl-CoA hydrolase, mitochondrial OS=Homo sapiens OX=9606 GN=HIBCH PE=1 SV=1	50.53	5097	NA	3-hydroxyisobutyryl-CoA hydrolase, mitochondrial	HIBCH	Q6NVY1	-3.04916	-3.22079	-3.1056	-3.13154	-3.10676	-3.49694	-3.57109	-3.53063	-3.52173	-3.65755	0.0129948	-0.470492	8.48481e-05	0.00516019	-0.407704	5.33556e-05			EIF4E2
B9A044;B8ZZ50;O60573;B4E1E4;B9A023;B8ZZL3;C9JEL3	tr|B9A044|B9A044_HUMAN Eukaryotic translation initiation factor 4E type 2 OS=Homo sapiens OX=9606 GN=EIF4E2 PE=1 SV=1;tr|B8ZZ50|B8ZZ50_HUMAN Eukaryotic translation initiation factor 4E type 2 OS=Homo sapiens OX=9606 GN=EIF4E2 PE=1 SV=1;sp|O60573|IF4E2_HUMA	40.614	1139	NA	Eukaryotic translation initiation factor 4E type 2	EIF4E2	B9A044	-3.14596	-3.1914	-3.11511	-3.05607	-3.14151	-3.54386	-3.57798	-3.55126	-3.46048	-3.5914	0.0105814	-0.427147	5.62182e-05	0.00233142	-0.406878	1.63642e-05			RAPH1
Q70E73;C9K0J5;C9J164	sp|Q70E73|RAPH1_HUMAN Ras-associated and pleckstrin homology domains-containing protein 1 OS=Homo sapiens OX=9606 GN=RAPH1 PE=1 SV=3;tr|C9K0J5|C9K0J5_HUMAN Ras association (RalGDS/AF-6) and pleckstrin homology domains 1, isoform CRA_b OS=Homo sapiens OX=96	68.882	5229	NA	Ras-associated and pleckstrin homology domains-containing protein 1	RAPH1	Q70E73	-3.22384	-3.14166	-3.22825	-3.11065	-2.9445	-3.54366	-3.6317	-3.62176	-3.46657	-3.48767	0.0129948	-0.449542	8.33478e-05	0.00432237	-0.401125	4.15748e-05			LRRFIP1
Q32MZ4	sp|Q32MZ4|LRRF1_HUMAN Leucine-rich repeat flightless-interacting protein 1 OS=Homo sapiens OX=9606 GN=LRRFIP1 PE=1 SV=2	306.15	4754	1477;1478;1479	Leucine-rich repeat flightless-interacting protein 1	LRRFIP1	Q32MZ4	-3.10584	-3.08019	-3.2045	-3.19156	-3.1297	-3.50026	-3.50323	-3.58059	-3.60508	-3.45669	0.0325982	-0.370254	0.000430695	0.00516019	-0.397848	5.46841e-05			SESTD1
H7BZR8;Q86VW0	tr|H7BZR8|H7BZR8_HUMAN SEC14 domain and spectrin repeat-containing protein 1 (Fragment) OS=Homo sapiens OX=9606 GN=SESTD1 PE=1 SV=1;sp|Q86VW0|SESD1_HUMAN SEC14 domain and spectrin repeat-containing protein 1 OS=Homo sapiens OX=9606 GN=SESTD1 PE=1 SV=2	4.5288	2073	NA	SEC14 domain and spectrin repeat-containing protein 1 (Fragment)	SESTD1	H7BZR8	-3.14594	-3.06214	-3.12176	-3.35506	-3.05085	-3.45895	-3.45258	-3.60058	-3.5897	-3.53559	0.131858	-0.359684	0.00430091	0.0271498	-0.394093	0.00065016			NIBAN1
Q9BZQ8	sp|Q9BZQ8|NIBA1_HUMAN Protein Niban 1 OS=Homo sapiens OX=9606 GN=NIBAN1 PE=1 SV=1	71.654	6696	NA	Protein Niban 1	NIBAN1	Q9BZQ8	-3.21412	-3.30684	-3.31808	-2.86372	-3.04647	-3.5936	-3.69557	-3.71641	-3.27316	-3.42713	0.0522385	-0.395049	0.000912023	0.0131576	-0.388845	0.000242652			NHEJ1
H7C0G7;Q9H9Q4;C9JWV4	tr|H7C0G7|H7C0G7_HUMAN Non-homologous end-joining factor 1 (Fragment) OS=Homo sapiens OX=9606 GN=NHEJ1 PE=1 SV=1;sp|Q9H9Q4|NHEJ1_HUMAN Non-homologous end-joining factor 1 OS=Homo sapiens OX=9606 GN=NHEJ1 PE=1 SV=1;tr|C9JWV4|C9JWV4_HUMAN Non-homologous end-	31.133	2081	NA	Non-homologous end-joining factor 1 (Fragment)	NHEJ1	H7C0G7	-3.15214	-3.04822	-3.10743	-3.16796	-3.24214	-3.50725	-3.55051	-3.40794	-3.7327	-3.45936	0.0777453	-0.390985	0.00179758	0.0218446	-0.385968	0.000499065			INPP1
P49441;C9J173;B8ZZF6;E7ET59;E7EUX4;E7ENF2	sp|P49441|INPP_HUMAN Inositol polyphosphate 1-phosphatase OS=Homo sapiens OX=9606 GN=INPP1 PE=1 SV=1;tr|C9J173|C9J173_HUMAN Inositol polyphosphate 1-phosphatase (Fragment) OS=Homo sapiens OX=9606 GN=INPP1 PE=1 SV=1;tr|B8ZZF6|B8ZZF6_HUMAN Inositol polyphosp	13.539	3752	NA	Inositol polyphosphate 1-phosphatase	INPP1	P49441	-3.16834	-3.14802	-3.21078	-3.22238	-3.10541	-3.59421	-3.51877	-3.57007	-3.45467	-3.33414	0.151408	-0.230508	0.00541786	0.00413695	-0.385305	3.70082e-05			XRCC6
P12956;B1AHC9	sp|P12956|XRCC6_HUMAN X-ray repair cross-complementing protein 6 OS=Homo sapiens OX=9606 GN=XRCC6 PE=1 SV=2;tr|B1AHC9|B1AHC9_HUMAN ATP-dependent DNA helicase 2 subunit 1 OS=Homo sapiens OX=9606 GN=XRCC6 PE=1 SV=1	304.1	3214	960;961	X-ray repair cross-complementing protein 6	XRCC6	P12956	-3.08236	-3.25367	-3.16928	-3.0248	-3.12788	-3.56951	-3.50058	-3.57238	-3.46549	-3.61729	0.0184354	-0.46505	0.000162381	0.0107084	-0.379056	0.000164503			EEF1B2
P24534	sp|P24534|EF1B_HUMAN Elongation factor 1-beta OS=Homo sapiens OX=9606 GN=EEF1B2 PE=1 SV=3	113.48	3406	1009	Elongation factor 1-beta	EEF1B2	P24534	-3.2369	-3.05144	-3.20771	-3.11202	-3.14367	-3.53255	-3.48203	-3.6054	-3.53444	-3.44411	0.0493624	-0.36143	0.000825991	0.0102425	-0.374641	0.000148012			AGAP3
Q96P47;H0Y873;E7ESL9	sp|Q96P47|AGAP3_HUMAN Arf-GAP with GTPase, ANK repeat and PH domain-containing protein 3 OS=Homo sapiens OX=9606 GN=AGAP3 PE=1 SV=2;tr|H0Y873|H0Y873_HUMAN Arf-GAP with GTPase, ANK repeat and PH domain-containing protein 3 (Fragment) OS=Homo sapiens OX=9606	40.001	6308	NA	Arf-GAP with GTPase, ANK repeat and PH domain-containing protein 3	AGAP3	Q96P47	-3.13326	-3.22132	-3.11929	-3.21374	-3.11096	-3.49067	-3.59853	-3.49529	-3.4549	-3.49321	0.0495837	-0.311702	0.000846185	0.00516019	-0.370201	5.32617e-05			DNPEP
E5RIA4;E7ETB3;Q9ULA0;E7EMB6;B9ZVU2;F8WAN0;E7EPX3;C9JBE1	tr|E5RIA4|E5RIA4_HUMAN Aspartyl aminopeptidase OS=Homo sapiens OX=9606 GN=DNPEP PE=1 SV=1;tr|E7ETB3|E7ETB3_HUMAN Aspartyl aminopeptidase OS=Homo sapiens OX=9606 GN=DNPEP PE=1 SV=2;sp|Q9ULA0|DNPEP_HUMAN Aspartyl aminopeptidase OS=Homo sapiens OX=9606 GN=DNP	31.017	1440	NA	Aspartyl aminopeptidase	DNPEP	E5RIA4	-3.14136	-3.24254	-3.1211	-3.09967	-3.14864	-3.52406	-3.50247	-3.58677	-3.45611	-3.52044	0.0195744	-0.364123	0.000185884	0.00395545	-0.369437	3.46383e-05			ADAMTS1
Q9UHI8	sp|Q9UHI8|ATS1_HUMAN A disintegrin and metalloproteinase with thrombospondin motifs 1 OS=Homo sapiens OX=9606 GN=ADAMTS1 PE=1 SV=4	30.399	7427	NA	A disintegrin and metalloproteinase with thrombospondin motifs 1	ADAMTS1	Q9UHI8	-3.41048	-3.20142	-3.31852	-2.92956	-2.96706	-3.78085	-3.71319	-3.53612	-3.37334	-3.23565	0.132427	-0.356189	0.0043377	0.0376371	-0.366579	0.00100771			MAP3K20
Q9NYL2	sp|Q9NYL2|M3K20_HUMAN Mitogen-activated protein kinase kinase kinase 20 OS=Homo sapiens OX=9606 GN=MAP3K20 PE=1 SV=3	31.325	7243	NA	Mitogen-activated protein kinase kinase kinase 20	MAP3K20	Q9NYL2	-3.07974	-3.21578	-3.25162	-3.08669	-3.12935	-3.45633	-3.54368	-3.63279	-3.41559	-3.54094	0.0604399	-0.370241	0.00119782	0.0169772	-0.361886	0.000343469			GIGYF2
Q6Y7W6;I1E4Y6;E7ESB6	sp|Q6Y7W6|GGYF2_HUMAN GRB10-interacting GYF protein 2 OS=Homo sapiens OX=9606 GN=GIGYF2 PE=1 SV=1;tr|I1E4Y6|I1E4Y6_HUMAN GRB10-interacting GYF protein 2 OS=Homo sapiens OX=9606 GN=GIGYF2 PE=1 SV=1;tr|E7ESB6|E7ESB6_HUMAN GRB10-interacting GYF protein 2 (Fra	272.07	5199	1625;1626;2964	GRB10-interacting GYF protein 2	GIGYF2	Q6Y7W6	-3.13455	-3.10737	-3.13561	-3.2315	-3.21055	-3.4784	-3.48501	-3.44663	-3.5894	-3.50658	0.0135112	-0.326968	0.000100414	0.00210397	-0.344169	1.33199e-05			RPE
Q96AT9;C9J6A7;C9J9T0;C9IZU8	sp|Q96AT9|RPE_HUMAN Ribulose-phosphate 3-epimerase OS=Homo sapiens OX=9606 GN=RPE PE=1 SV=1;tr|C9J6A7|C9J6A7_HUMAN Ribulose-phosphate 3-epimerase (Fragment) OS=Homo sapiens OX=9606 GN=RPE PE=1 SV=1;tr|C9J9T0|C9J9T0_HUMAN Ribulose-phosphate 3-epimerase OS=H	11.281	6061	NA	Ribulose-phosphate 3-epimerase	RPE	Q96AT9	-3.14462	-3.19619	-3.21515	-3.01012	-3.16898	-3.42978	-3.6225	-3.529	-3.48092	-3.56254	0.0270951	-0.432184	0.000328154	0.0192403	-0.341774	0.000413088			CUL3
Q13618;A0A087WTG3	sp|Q13618|CUL3_HUMAN Cullin-3 OS=Homo sapiens OX=9606 GN=CUL3 PE=1 SV=2;tr|A0A087WTG3|A0A087WTG3_HUMAN Cullin-3 OS=Homo sapiens OX=9606 GN=CUL3 PE=1 SV=1	200.25	4443	3326	Cullin-3	CUL3	Q13618	-3.13512	-3.22195	-3.17956	-3.15235	-3.192	-3.53728	-3.49471	-3.52307	-3.43466	-3.43572	0.0373541	-0.263016	0.000539799	0.00233142	-0.33947	1.62548e-05			DNAJC10
Q8IXB1;A0A494C1G5	sp|Q8IXB1|DJC10_HUMAN DnaJ homolog subfamily C member 10 OS=Homo sapiens OX=9606 GN=DNAJC10 PE=1 SV=2;tr|A0A494C1G5|A0A494C1G5_HUMAN DnaJ homolog subfamily C member 10 OS=Homo sapiens OX=9606 GN=DNAJC10 PE=1 SV=1	36.807	5490	NA	DnaJ homolog subfamily C member 10	DNAJC10	Q8IXB1	-3.14179	-3.22666	-3.21859	-3.03484	-3.11429	-3.592	-3.54534	-3.46522	-3.40425	-3.61933	0.0272051	-0.43722	0.000336975	0.0217076	-0.338508	0.000492946			PLCB1
H0YCJ2;A0A0D9SF51;A0A0D9SG17;A0A1B0GWB6;A0A087WW73;A0A087WT80;Q9NQ66	tr|H0YCJ2|H0YCJ2_HUMAN Phosphoinositide phospholipase C (Fragment) OS=Homo sapiens OX=9606 GN=PLCB1 PE=1 SV=1;tr|A0A0D9SF51|A0A0D9SF51_HUMAN Phosphoinositide phospholipase C (Fragment) OS=Homo sapiens OX=9606 GN=PLCB1 PE=1 SV=1;tr|A0A0D9SG17|A0A0D9SG17_HUM	8.5316	34	NA	Phosphoinositide phospholipase C (Fragment)	PLCB1	H0YCJ2	-3.21659	-3.10306	-3.25006	-3.13633	-3.12816	-3.40533	-3.55617	-3.62319	-3.47837	-3.4335	0.0933054	-0.323693	0.00240989	0.0206069	-0.338326	0.000462281			ILKAP
Q9H0C8;F8SNU7;H7C2I8	sp|Q9H0C8|ILKAP_HUMAN Integrin-linked kinase-associated serine/threonine phosphatase 2C OS=Homo sapiens OX=9606 GN=ILKAP PE=1 SV=1;tr|F8SNU7|F8SNU7_HUMAN Integrin-linked kinase associated phosphatase OS=Homo sapiens OX=9606 GN=ILKAP PE=1 SV=1;tr|H7C2I8|H7C	36.259	6754	NA	Integrin-linked kinase-associated serine/threonine phosphatase 2C	ILKAP	Q9H0C8	-3.19491	-3.24894	-3.139	-3.11789	-3.13677	-3.56211	-3.46545	-3.56797	-3.41625	-3.47367	0.0331793	-0.317632	0.000447504	0.00564808	-0.337561	6.21864e-05			TCAF1
Q9Y4C2	sp|Q9Y4C2|TCAF1_HUMAN TRPM8 channel-associated factor 1 OS=Homo sapiens OX=9606 GN=TCAF1 PE=1 SV=3	73.468	7733	NA	TRPM8 channel-associated factor 1	TCAF1	Q9Y4C2	-2.91855	-2.9932	-3.0413	-3.56386	-3.39973	-3.26193	-3.28404	-3.40828	-3.85923	-3.8087	0.0595874	-0.352173	0.00117272	0.0194057	-0.333736	0.000419309			MAIP1
Q8WWC4;H7C0V0	sp|Q8WWC4|MAIP1_HUMAN m-AAA protease-interacting protein 1, mitochondrial OS=Homo sapiens OX=9606 GN=MAIP1 PE=1 SV=1;tr|H7C0V0|H7C0V0_HUMAN m-AAA protease-interacting protein 1, mitochondrial (Fragment) OS=Homo sapiens OX=9606 GN=MAIP1 PE=1 SV=1	22.559	5889	NA	m-AAA protease-interacting protein 1, mitochondrial	MAIP1	Q8WWC4	-3.11086	-3.22323	-3.19115	-3.05611	-3.2522	-3.51931	-3.43661	-3.56467	-3.42659	-3.54955	0.0947056	-0.333911	0.00247647	0.0275979	-0.331781	0.000679881			SCRN3
Q0VDG4;F8W0M9;C9JID8	sp|Q0VDG4|SCRN3_HUMAN Secernin-3 OS=Homo sapiens OX=9606 GN=SCRN3 PE=1 SV=1;tr|F8W0M9|F8W0M9_HUMAN Secernin-3 (Fragment) OS=Homo sapiens OX=9606 GN=SCRN3 PE=1 SV=1;tr|C9JID8|C9JID8_HUMAN Secernin-3 (Fragment) OS=Homo sapiens OX=9606 GN=SCRN3 PE=1 SV=1	27.582	4297	NA	Secernin-3	SCRN3	Q0VDG4	-3.2252	-3.22962	-3.24565	-3.03845	-3.05348	-3.53015	-3.55762	-3.60206	-3.36229	-3.5099	0.0131466	-0.39013	9.04665e-05	0.00601133	-0.329782	6.91443e-05			CA2
P00918	sp|P00918|CAH2_HUMAN Carbonic anhydrase 2 OS=Homo sapiens OX=9606 GN=CA2 PE=1 SV=2	78.613	2998	NA	Carbonic anhydrase 2	CA2	P00918	-3.20676	-3.20539	-3.05312	-3.23477	-3.0958	-3.42863	-3.46533	-3.5597	-3.54606	-3.54332	0.0430573	-0.379405	0.0006874	0.0202592	-0.32946	0.000446115			STX17
P56962;E9PIC2	sp|P56962|STX17_HUMAN Syntaxin-17 OS=Homo sapiens OX=9606 GN=STX17 PE=1 SV=2;tr|E9PIC2|E9PIC2_HUMAN Syntaxin-17 OS=Homo sapiens OX=9606 GN=STX17 PE=1 SV=1	18.654	3948	NA	Syntaxin-17	STX17	P56962	-3.19115	-3.19725	-3.18845	-3.14383	-3.16143	-3.50951	-3.56922	-3.48646	-3.43855	-3.42085	0.024813	-0.277075	0.000293685	0.00233142	-0.32945	1.58721e-05			OSBPL6
Q9BZF3	sp|Q9BZF3|OSBL6_HUMAN Oxysterol-binding protein-related protein 6 OS=Homo sapiens OX=9606 GN=OSBPL6 PE=1 SV=1	11.506	6685	NA	Oxysterol-binding protein-related protein 6	OSBPL6	Q9BZF3	-3.24104	-3.17889	-3.08881	-3.1314	-3.25795	-3.4828	-3.52958	-3.48191	-3.39152	-3.52645	0.1482	-0.264312	0.00526226	0.0169377	-0.328515	0.00034034			IDH1
O75874	sp|O75874|IDHC_HUMAN Isocitrate dehydrogenase [NADP] cytoplasmic OS=Homo sapiens OX=9606 GN=IDH1 PE=1 SV=2	82.089	2806	NA	Isocitrate dehydrogenase [NADP] cytoplasmic	IDH1	O75874	-3.00071	-3.22015	-3.0232	-3.27733	-3.31868	-3.37476	-3.46122	-3.38803	-3.60346	-3.71051	0.0652959	-0.358976	0.00141088	0.0275979	-0.326648	0.000679503			ATG16L1
E7EVC7;Q676U5	tr|E7EVC7|E7EVC7_HUMAN Autophagy-related protein 16-1 OS=Homo sapiens OX=9606 GN=ATG16L1 PE=1 SV=1;sp|Q676U5|A16L1_HUMAN Autophagy-related protein 16-1 OS=Homo sapiens OX=9606 GN=ATG16L1 PE=1 SV=2	33.981	1508	NA	Autophagy-related protein 16-1	ATG16L1	E7EVC7	-3.23674	-3.18018	-3.16365	-3.1529	-3.11797	-3.53122	-3.50694	-3.52093	-3.50531	-3.39986	0.0227338	-0.31715	0.000244046	0.00432237	-0.326172	4.16413e-05			SLC39A11
J3QLB2;Q8N1S5;J3KRX2;J3QS49	tr|J3QLB2|J3QLB2_HUMAN Zinc transporter ZIP11 (Fragment) OS=Homo sapiens OX=9606 GN=SLC39A11 PE=1 SV=8;sp|Q8N1S5|S39AB_HUMAN Zinc transporter ZIP11 OS=Homo sapiens OX=9606 GN=SLC39A11 PE=2 SV=3;tr|J3KRX2|J3KRX2_HUMAN Zinc transporter ZIP11 (Fragment) OS=Ho	10.668	2218	NA	Zinc transporter ZIP11 (Fragment)	SLC39A11	J3QLB2	-3.17729	-3.12934	-3.23358	-3.19451	-3.19245	-3.48635	-3.57823	-3.45388	-3.50565	-3.35135	0.182418	-0.23502	0.0076452	0.0132742	-0.326087	0.000248457			UBE2F-SCLY
H3BUI7;F8WB39;F8WDQ9;F8WD80;H3BSR4;C9JFD2;C9J9P8;Q969M7;F8WCT3;C9JSK8	tr|H3BUI7|H3BUI7_HUMAN UBE2F-SCLY readthrough (NMD candidate) OS=Homo sapiens OX=9606 GN=UBE2F-SCLY PE=1 SV=1;tr|F8WB39|F8WB39_HUMAN NEDD8-conjugating enzyme UBE2F OS=Homo sapiens OX=9606 GN=UBE2F PE=1 SV=1;tr|F8WDQ9|F8WDQ9_HUMAN NEDD8-conjugating enzyme U	1.989	1205	NA	UBE2F-SCLY readthrough (NMD candidate)	UBE2F-SCLY	H3BUI7	-3.23232	-3.15916	-3.0653	-3.31224	-3.27366	-3.47365	-3.48833	-3.45704	-3.47383	-3.35234	0.557186	-0.120134	0.10429	0.0120606	-0.320744	0.000215155			MYO1B
E9PDF6;O43795	tr|E9PDF6|E9PDF6_HUMAN Unconventional myosin-Ib OS=Homo sapiens OX=9606 GN=MYO1B PE=1 SV=1;sp|O43795|MYO1B_HUMAN Unconventional myosin-Ib OS=Homo sapiens OX=9606 GN=MYO1B PE=1 SV=3	165.42	1539	NA	Unconventional myosin-Ib	MYO1B	E9PDF6	-3.02679	-3.18386	-3.12572	-3.22969	-3.20687	-3.40844	-3.4674	-3.41984	-3.59516	-3.69879	0.0130331	-0.428696	8.7892e-05	0.0109576	-0.31977	0.000174812			MAD2L1BP
Q15013	sp|Q15013|MD2BP_HUMAN MAD2L1-binding protein OS=Homo sapiens OX=9606 GN=MAD2L1BP PE=1 SV=1	4.7806	4572	NA	MAD2L1-binding protein	MAD2L1BP	Q15013	-3.16095	-3.10269	-3.11119	-3.26327	-3.33651	-3.44708	-3.52156	-3.36453	-3.53383	-3.46256	0.240939	-0.198302	0.0125344	0.0107084	-0.319445	0.000165061			SPATS2L
Q9NUQ6;B8ZZZ7	sp|Q9NUQ6|SPS2L_HUMAN SPATS2-like protein OS=Homo sapiens OX=9606 GN=SPATS2L PE=1 SV=2;tr|B8ZZZ7|B8ZZZ7_HUMAN DNA polymerase-transactivated protein 6, isoform CRA_b OS=Homo sapiens OX=9606 GN=SPATS2L PE=1 SV=1	68.691	7123	NA	SPATS2-like protein	SPATS2L	Q9NUQ6	-3.17446	-3.11128	-3.25403	-3.20837	-3.13643	-3.47941	-3.55481	-3.4611	-3.48972	-3.43892	0.0615496	-0.291917	0.00125369	0.0107084	-0.318515	0.000160489			WDR12
Q9GZL7	sp|Q9GZL7|WDR12_HUMAN Ribosome biogenesis protein WDR12 OS=Homo sapiens OX=9606 GN=WDR12 PE=1 SV=2	125.46	6722	NA	Ribosome biogenesis protein WDR12	WDR12	Q9GZL7	-3.09817	-3.28562	-3.21238	-3.11724	-3.13519	-3.50122	-3.46155	-3.57641	-3.42583	-3.51041	0.0524449	-0.341906	0.000923885	0.0189361	-0.314336	0.000403949			PECR
B4DJS2;Q9BY49	tr|B4DJS2|B4DJS2_HUMAN Peroxisomal trans-2-enoyl-CoA reductase OS=Homo sapiens OX=9606 GN=PECR PE=1 SV=1;sp|Q9BY49|PECR_HUMAN Peroxisomal trans-2-enoyl-CoA reductase OS=Homo sapiens OX=9606 GN=PECR PE=1 SV=2	3.041	1067	NA	Peroxisomal trans-2-enoyl-CoA reductase	PECR	B4DJS2	-3.07764	-3.17032	-3.18329	-3.15423	-3.21465	-3.39169	-3.44571	-3.53239	-3.47349	-3.70229	0.0493624	-0.403453	0.000835615	0.0431969	-0.31285	0.00118307			RAB3B
P20337	sp|P20337|RAB3B_HUMAN Ras-related protein Rab-3B OS=Homo sapiens OX=9606 GN=RAB3B PE=1 SV=2	10.475	3343	NA	Ras-related protein Rab-3B	RAB3B	P20337	-3.17655	-3.15596	-3.10553	-3.25791	-3.12586	-3.48347	-3.54299	-3.33919	-3.59084	-3.5577	0.0408591	-0.382386	0.000629813	0.0275979	-0.309203	0.000673715			CWC22
Q9HCG8;B7WP74	sp|Q9HCG8|CWC22_HUMAN Pre-mRNA-splicing factor CWC22 homolog OS=Homo sapiens OX=9606 GN=CWC22 PE=1 SV=3;tr|B7WP74|B7WP74_HUMAN Pre-mRNA-splicing factor CWC22 homolog (Fragment) OS=Homo sapiens OX=9606 GN=CWC22 PE=1 SV=1	138.97	6968	2079	Pre-mRNA-splicing factor CWC22 homolog	CWC22	Q9HCG8	-3.18948	-3.1897	-3.18006	-3.17241	-3.18248	-3.50786	-3.48439	-3.47861	-3.43525	-3.47437	0.0194082	-0.277363	0.000181635	0.00248114	-0.303875	1.81965e-05			ARG2
P78540	sp|P78540|ARGI2_HUMAN Arginase-2, mitochondrial OS=Homo sapiens OX=9606 GN=ARG2 PE=1 SV=1	42.54	4123	NA	Arginase-2, mitochondrial	ARG2	P78540	-3.12923	-3.22215	-3.20103	-3.12959	-3.21247	-3.50093	-3.55806	-3.40084	-3.44005	-3.51268	0.064697	-0.305339	0.00135342	0.0172605	-0.302475	0.000356307			NUB1
H3BM14;H3BM74;Q9Y5A7	tr|H3BM14|H3BM14_HUMAN NEDD8 ultimate buster 1 OS=Homo sapiens OX=9606 GN=NUB1 PE=1 SV=1;tr|H3BM74|H3BM74_HUMAN NEDD8 ultimate buster 1 OS=Homo sapiens OX=9606 GN=NUB1 PE=1 SV=1;sp|Q9Y5A7|NUB1_HUMAN NEDD8 ultimate buster 1 OS=Homo sapiens OX=9606 GN=NUB1 P	62.169	1991	NA	NEDD8 ultimate buster 1	NUB1	H3BM14	-3.18736	-3.20366	-3.17497	-3.19952	-3.20064	-3.52408	-3.44799	-3.50047	-3.40077	-3.44643	0.0652959	-0.22352	0.00140635	0.00395545	-0.302183	3.48402e-05			UBE2E2
Q96LR5;A0A087X283;C9J180	sp|Q96LR5|UB2E2_HUMAN Ubiquitin-conjugating enzyme E2 E2 OS=Homo sapiens OX=9606 GN=UBE2E2 PE=1 SV=1;tr|A0A087X283|A0A087X283_HUMAN Ubiquitin-conjugating enzyme E2 E2 OS=Homo sapiens OX=9606 GN=UBE2E2 PE=1 SV=1;tr|C9J180|C9J180_HUMAN Ubiquitin-conjugating	38.308	6284	NA	Ubiquitin-conjugating enzyme E2 E2	UBE2E2	Q96LR5	-3.04862	-3.20911	-3.11651	-3.29969	-3.16499	-3.37983	-3.46132	-3.43025	-3.5883	-3.6457	0.0289589	-0.384654	0.000366669	0.0226156	-0.299056	0.000519837			EIF3I
Q13347	sp|Q13347|EIF3I_HUMAN Eukaryotic translation initiation factor 3 subunit I OS=Homo sapiens OX=9606 GN=EIF3I PE=1 SV=1	120.84	4391	NA	Eukaryotic translation initiation factor 3 subunit I	EIF3I	Q13347	-3.07167	-3.19498	-3.14594	-3.23463	-3.21705	-3.46673	-3.39622	-3.44256	-3.54362	-3.60926	0.0188939	-0.350599	0.000174222	0.00953099	-0.297638	0.000129861			SATB2
Q9UPW6;C9JR56	sp|Q9UPW6|SATB2_HUMAN DNA-binding protein SATB2 OS=Homo sapiens OX=9606 GN=SATB2 PE=1 SV=2;tr|C9JR56|C9JR56_HUMAN DNA-binding protein SATB OS=Homo sapiens OX=9606 GN=SATB2 PE=1 SV=1	27.436	7599	2246;2247	DNA-binding protein SATB2	SATB2	Q9UPW6	-3.03056	-3.1478	-3.02655	-3.39801	-3.43918	-3.32743	-3.39874	-3.35761	-3.55043	-3.68649	0.251053	-0.199865	0.0142541	0.0188214	-0.292953	0.000398912			CANX
P27824	sp|P27824|CALX_HUMAN Calnexin OS=Homo sapiens OX=9606 GN=CANX PE=1 SV=2	296.3	3450	1026;1027;1028	Calnexin	CANX	P27824	-3.2599	-3.15771	-3.20803	-3.16147	-3.0497	-3.55659	-3.45119	-3.48796	-3.46221	-3.53078	0.0185689	-0.390913	0.000166113	0.0169377	-0.290034	0.000336561			ALG14
Q96F25	sp|Q96F25|ALG14_HUMAN UDP-N-acetylglucosamine transferase subunit ALG14 homolog OS=Homo sapiens OX=9606 GN=ALG14 PE=1 SV=1	1.6269	6164	NA	UDP-N-acetylglucosamine transferase subunit ALG14 homolog	ALG14	Q96F25	-3.21791	-3.09158	-3.29377	-3.1497	-3.17403	-3.50746	-3.48701	-3.46993	-3.49443	-3.41633	0.0828898	-0.29351	0.00195075	0.0246338	-0.287051	0.000583128			HSD17B11
D6RCD0;Q8NBQ5	tr|D6RCD0|D6RCD0_HUMAN Estradiol 17-beta-dehydrogenase 11 OS=Homo sapiens OX=9606 GN=HSD17B11 PE=1 SV=2;sp|Q8NBQ5|DHB11_HUMAN Estradiol 17-beta-dehydrogenase 11 OS=Homo sapiens OX=9606 GN=HSD17B11 PE=1 SV=3	58.901	1376	NA	Estradiol 17-beta-dehydrogenase 11	HSD17B11	D6RCD0	-3.07009	-3.2356	-3.21218	-3.22676	-3.11416	-3.45348	-3.49988	-3.42168	-3.50537	-3.58227	0.0358927	-0.373361	0.000503862	0.0314053	-0.285722	0.000790968			NCKAP1
Q9Y2A7	sp|Q9Y2A7|NCKP1_HUMAN Nck-associated protein 1 OS=Homo sapiens OX=9606 GN=NCKAP1 PE=1 SV=1	120.71	7637	NA	Nck-associated protein 1	NCKAP1	Q9Y2A7	-3.16181	-3.22811	-3.20238	-3.19785	-3.17526	-3.47069	-3.44286	-3.52189	-3.40257	-3.48298	0.0551604	-0.256218	0.001034	0.0091878	-0.281047	0.00012392			ACADS
E9PE82;P16219	tr|E9PE82|E9PE82_HUMAN Short-chain-specific acyl-CoA dehydrogenase, mitochondrial OS=Homo sapiens OX=9606 GN=ACADS PE=1 SV=1;sp|P16219|ACADS_HUMAN Short-chain specific acyl-CoA dehydrogenase, mitochondrial OS=Homo sapiens OX=9606 GN=ACADS PE=1 SV=1	12.681	1542	NA	Short-chain-specific acyl-CoA dehydrogenase, mitochondrial	ACADS	E9PE82	-3.20494	-3.21185	-3.24208	-3.11985	-3.10364	-3.4156	-3.52	-3.53995	-3.46344	-3.48927	0.0134589	-0.364612	9.4621e-05	0.0111393	-0.272224	0.00018647			KIAA1217
Q5T5P2;A0A0U1RRK8;Q5T5P0;Q5T5P1	sp|Q5T5P2|SKT_HUMAN Sickle tail protein homolog OS=Homo sapiens OX=9606 GN=KIAA1217 PE=1 SV=2;tr|A0A0U1RRK8|A0A0U1RRK8_HUMAN Sickle tail protein homolog (Fragment) OS=Homo sapiens OX=9606 GN=KIAA1217 PE=1 SV=1;tr|Q5T5P0|Q5T5P0_HUMAN Sickle tail protein hom	1.6481	4946	NA	Sickle tail protein homolog	KIAA1217	Q5T5P2	-3.15198	-3.22683	-3.24891	-3.06681	-3.21447	-3.51217	-3.45577	-3.47628	-3.40976	-3.54484	0.0522385	-0.336664	0.000912604	0.0373271	-0.272166	0.000976074			REPIN1
Q9BWE0;C9JZE3;C9JYJ8	sp|Q9BWE0|REPI1_HUMAN Replication initiator 1 OS=Homo sapiens OX=9606 GN=REPIN1 PE=1 SV=1;tr|C9JZE3|C9JZE3_HUMAN Replication initiator 1 (Fragment) OS=Homo sapiens OX=9606 GN=REPIN1 PE=1 SV=1;tr|C9JYJ8|C9JYJ8_HUMAN Replication initiator 1 (Fragment) OS=Hom	53.111	6618	NA	Replication initiator 1	REPIN1	Q9BWE0	-3.16516	-3.20714	-3.24127	-3.19503	-3.12187	-3.43592	-3.44979	-3.5438	-3.50429	-3.4324	0.0384015	-0.309902	0.000565506	0.0169377	-0.271982	0.000338049			CA8
P35219	sp|P35219|CAH8_HUMAN Carbonic anhydrase-related protein OS=Homo sapiens OX=9606 GN=CA8 PE=1 SV=3	118.05	3549	NA	Carbonic anhydrase-related protein	CA8	P35219	-3.17975	-3.21619	-3.23501	-3.22813	-3.09749	-3.4702	-3.43548	-3.53803	-3.44366	-3.44824	0.0580484	-0.283136	0.00110621	0.017679	-0.27092	0.0003674			SH3BGRL
O75368	sp|O75368|SH3L1_HUMAN SH3 domain-binding glutamic acid-rich-like protein OS=Homo sapiens OX=9606 GN=SH3BGRL PE=1 SV=1	44.336	2743	NA	SH3 domain-binding glutamic acid-rich-like protein	SH3BGRL	O75368	-3.17567	-3.19356	-3.08483	-3.21124	-3.27674	-3.42628	-3.49129	-3.34901	-3.57064	-3.52691	0.0551604	-0.304781	0.00102762	0.0244154	-0.270843	0.000574598			STAG1
Q8WVM7;Q68DW7	sp|Q8WVM7|STAG1_HUMAN Cohesin subunit SA-1 OS=Homo sapiens OX=9606 GN=STAG1 PE=1 SV=3;tr|Q68DW7|Q68DW7_HUMAN Cohesin subunit SA-1 OS=Homo sapiens OX=9606 GN=STAG1 PE=1 SV=1	3.0441	5878	NA	Cohesin subunit SA-1	STAG1	Q8WVM7	-3.22064	-3.16291	-3.21531	-3.19509	-3.22557	-3.56984	-3.49484	-3.34128	-3.39922	-3.45895	0.257103	-0.218759	0.0152393	0.0491038	-0.269034	0.00145973			KCTD18
Q6PI47	sp|Q6PI47|KCD18_HUMAN BTB/POZ domain-containing protein KCTD18 OS=Homo sapiens OX=9606 GN=KCTD18 PE=2 SV=2	11.982	5148	NA	BTB/POZ domain-containing protein KCTD18	KCTD18	Q6PI47	-3.111	-3.27296	-3.19725	-3.16159	-3.19969	-3.41425	-3.52313	-3.43496	-3.44682	-3.53575	0.062973	-0.310648	0.00130869	0.0376371	-0.263709	0.00100976			WDFY1
Q8IWB7	sp|Q8IWB7|WDFY1_HUMAN WD repeat and FYVE domain-containing protein 1 OS=Homo sapiens OX=9606 GN=WDFY1 PE=1 SV=1	28.73	5465	NA	WD repeat and FYVE domain-containing protein 1	WDFY1	Q8IWB7	-3.20192	-3.30596	-3.19515	-3.11617	-3.09996	-3.48078	-3.52209	-3.48056	-3.40888	-3.49479	0.0208939	-0.343768	0.000204166	0.0172605	-0.260134	0.000356327			NCAPG2
Q86XI2;H0Y6U5	sp|Q86XI2|CNDG2_HUMAN Condensin-2 complex subunit G2 OS=Homo sapiens OX=9606 GN=NCAPG2 PE=1 SV=1;tr|H0Y6U5|H0Y6U5_HUMAN Condensin-2 complex subunit G2 (Fragment) OS=Homo sapiens OX=9606 GN=NCAPG2 PE=1 SV=1	56.532	5407	NA	Condensin-2 complex subunit G2	NCAPG2	Q86XI2	-3.19235	-3.2142	-3.2451	-3.21668	-3.12116	-3.4828	-3.49296	-3.45182	-3.41445	-3.45113	0.0439427	-0.263864	0.000707582	0.01114	-0.258642	0.000190112			FLII
Q13045;J3KS54	sp|Q13045|FLII_HUMAN Protein flightless-1 homolog OS=Homo sapiens OX=9606 GN=FLII PE=1 SV=2;tr|J3KS54|J3KS54_HUMAN Protein flightless-1 homolog OS=Homo sapiens OX=9606 GN=FLII PE=1 SV=1	152.17	4351	1296	Protein flightless-1 homolog	FLII	Q13045	-3.12892	-3.17011	-3.24703	-3.19307	-3.24478	-3.41036	-3.37341	-3.52508	-3.48267	-3.51368	0.0854963	-0.27925	0.00205916	0.0376371	-0.25426	0.00101008			SNU13
P55769;B1AHD1;A0A3B3IUA2	sp|P55769|NH2L1_HUMAN NHP2-like protein 1 OS=Homo sapiens OX=9606 GN=SNU13 PE=1 SV=3;tr|B1AHD1|B1AHD1_HUMAN Ribonucloprotein OS=Homo sapiens OX=9606 GN=SNU13 PE=1 SV=1;tr|A0A3B3IUA2|A0A3B3IUA2_HUMAN Ribonucloprotein OS=Homo sapiens OX=9606 GN=SNU13 PE=1 SV	78.918	3924	NA	NHP2-like protein 1	SNU13	P55769	-3.1746	-3.2836	-3.16869	-3.21216	-3.22203	-3.49961	-3.45251	-3.41832	-3.42815	-3.41	0.163736	-0.201984	0.00621148	0.0206069	-0.247848	0.000460309			UFM1
H0Y614;P61960	tr|H0Y614|H0Y614_HUMAN Ubiquitin-fold modifier 1 (Fragment) OS=Homo sapiens OX=9606 GN=UFM1 PE=1 SV=1;sp|P61960|UFM1_HUMAN Ubiquitin-fold modifier 1 OS=Homo sapiens OX=9606 GN=UFM1 PE=1 SV=1	7.7884	1898	NA	Ubiquitin-fold modifier 1 (Fragment)	UFM1	H0Y614	-3.23474	-3.2949	-3.18779	-3.28355	-3.30479	-3.40035	-3.48907	-3.50535	-3.30497	-3.24836	0.951369	0.0175057	0.773692	0.040652	-0.225783	0.00110218			FARP2
H7C3M7	tr|H7C3M7|H7C3M7_HUMAN FERM, ARHGEF and pleckstrin domain-containing protein 2 (Fragment) OS=Homo sapiens OX=9606 GN=FARP2 PE=1 SV=2	3.639	2104	NA	FERM, ARHGEF and pleckstrin domain-containing protein 2 (Fragment)	FARP2	H7C3M7	-3.10155	-3.14261	-3.22867	-3.32737	-3.30062	-3.34781	-3.39175	-3.40893	-3.56721	-3.46655	0.193979	-0.202886	0.00848757	0.0473914	-0.225219	0.00135013			PDE3B
Q13370	sp|Q13370|PDE3B_HUMAN cGMP-inhibited 3,5-cyclic phosphodiesterase B OS=Homo sapiens OX=9606 GN=PDE3B PE=1 SV=2	1.8348	4394	NA	cGMP-inhibited 3,5-cyclic phosphodiesterase B	PDE3B	Q13370	-3.17519	-3.18952	-3.12524	-3.28425	-3.34691	-3.37358	-3.41513	-3.35823	-3.55618	-3.45179	0.195568	-0.188407	0.00868378	0.037916	-0.218996	0.00102278			ITPRID2
E9PHV5;P28290;E7EUL7	tr|E9PHV5|E9PHV5_HUMAN Protein ITPRID2 OS=Homo sapiens OX=9606 GN=ITPRID2 PE=1 SV=1;sp|P28290|ITPI2_HUMAN Protein ITPRID2 OS=Homo sapiens OX=9606 GN=ITPRID2 PE=1 SV=3;tr|E7EUL7|E7EUL7_HUMAN Protein ITPRID2 OS=Homo sapiens OX=9606 GN=ITPRID2 PE=1 SV=1	27.772	1569	NA	Protein ITPRID2	ITPRID2	E9PHV5	-3.17382	-3.19903	-3.17319	-3.21265	-3.32845	-3.37072	-3.39822	-3.42793	-3.51255	-3.47462	0.100772	-0.223029	0.00270268	0.0342329	-0.216941	0.000866894			PELP1
Q8IZL8;C9JFV4;E7EV54	sp|Q8IZL8|PELP1_HUMAN Proline-, glutamic acid- and leucine-rich protein 1 OS=Homo sapiens OX=9606 GN=PELP1 PE=1 SV=2;tr|C9JFV4|C9JFV4_HUMAN Modulator of non-genomic activity of estrogen receptor OS=Homo sapiens OX=9606 GN=PELP1 PE=1 SV=2;tr|E7EV54|E7EV54_H	169.86	5529	NA	Proline-, glutamic acid- and leucine-rich protein 1	PELP1	Q8IZL8	-3.22516	-3.20157	-3.13569	-3.224	-3.22341	-3.44419	-3.38132	-3.38288	-3.52004	-3.54594	0.0214733	-0.309286	0.000215738	0.0275979	-0.215321	0.000677248			KIF1A
A0A3F2YNW9;A0A3B3IUA1;A0A3B3IU40;A0A3B3IT28;A0A3B3ITE5;A0A3B3ITF7;A0A3B3ITW6;Q12756;A0A3B3ITK3	tr|A0A3F2YNW9|A0A3F2YNW9_HUMAN Kinesin-like protein KIF1A OS=Homo sapiens OX=9606 GN=KIF1A PE=1 SV=1;tr|A0A3B3IUA1|A0A3B3IUA1_HUMAN Kinesin-like protein KIF1A OS=Homo sapiens OX=9606 GN=KIF1A PE=1 SV=1;tr|A0A3B3IU40|A0A3B3IU40_HUMAN Kinesin-like protein KI	143.46	705	202;203;204;205;2501	Kinesin-like protein KIF1A	KIF1A	A0A3F2YNW9	-3.24336	-3.20652	-3.20262	-3.22624	-3.26113	-3.44814	-3.3841	-3.46381	-3.41584	-3.4027	0.203325	-0.165588	0.00925014	0.0226156	-0.214516	0.000526017			EIF3G
O75821;K7EL20;K7ENA8;K7ER90	sp|O75821|EIF3G_HUMAN Eukaryotic translation initiation factor 3 subunit G OS=Homo sapiens OX=9606 GN=EIF3G PE=1 SV=2;tr|K7EL20|K7EL20_HUMAN Eukaryotic translation initiation factor 3 subunit G (Fragment) OS=Homo sapiens OX=9606 GN=EIF3G PE=1 SV=8;tr|K7ENA	113.25	2801	824;2718;2719	Eukaryotic translation initiation factor 3 subunit G	EIF3G	O75821	-3.12769	-3.14373	-3.19222	-3.32357	-3.35809	-3.38035	-3.29564	-3.3662	-3.56433	-3.53549	0.108265	-0.20908	0.00314393	0.0491038	-0.192849	0.00145727			ABI2
E7EW77;E7EP65;A0A0C4DG21;A0A7D9NKC8;F8WAL6;Q9NYB9;E9PEZ7	tr|E7EW77|E7EW77_HUMAN Abl interactor 2 OS=Homo sapiens OX=9606 GN=ABI2 PE=1 SV=1;tr|E7EP65|E7EP65_HUMAN Abl interactor 2 (Fragment) OS=Homo sapiens OX=9606 GN=ABI2 PE=1 SV=1;tr|A0A0C4DG21|A0A0C4DG21_HUMAN Abl interactor 2 OS=Homo sapiens OX=9606 GN=ABI2 P	100.55	357	2465	Abl interactor 2	ABI2	E7EW77	-3.25	-3.21477	-3.27382	-3.19605	-3.2349	-3.41018	-3.44432	-3.42359	-3.40554	-3.39663	0.120182	-0.185606	0.00371671	0.0452164	-0.179836	0.0012659			NCAPD3
P42695;G3V1A9	sp|P42695|CNDD3_HUMAN Condensin-2 complex subunit D3 OS=Homo sapiens OX=9606 GN=NCAPD3 PE=1 SV=2;tr|G3V1A9|G3V1A9_HUMAN Condensin-2 complex subunit D3 OS=Homo sapiens OX=9606 GN=NCAPD3 PE=1 SV=1	71.594	3649	1081	Condensin-2 complex subunit D3	NCAPD3	P42695	-3.26024	-3.21694	-3.20211	-3.25695	-3.2714	-3.42361	-3.39377	-3.39788	-3.38609	-3.43604	0.251053	-0.146893	0.0142699	0.049083	-0.178656	0.00143796
A0A140T9R1;O75955;A0A140T9W4;A0A140T9X0;A2AB09	tr|A0A140T9R1|A0A140T9R1_HUMAN Flotillin (Fragment) OS=Homo sapiens OX=9606 GN=FLOT1 PE=1 SV=1;sp|O75955|FLOT1_HUMAN Flotillin-1 OS=Homo sapiens OX=9606 GN=FLOT1 PE=1 SV=3;tr|A0A140T9W4|A0A140T9W4_HUMAN Flotillin (Fragment) OS=Homo sapiens OX=9606 GN=FLOT1	78.037	487	NA	Flotillin (Fragment)	FLOT1	A0A140T9R1	-3.38596	-3.37511	-3.34831	-3.45859	-3.45393	-3.22227	-3.16783	-3.146	-3.31545	-3.38516	0.494657	0.105958	0.0692235	0.0471393	0.191091	0.00133646
A6NDU8	sp|A6NDU8|CE051_HUMAN UPF0600 protein C5orf51 OS=Homo sapiens OX=9606 GN=C5orf51 PE=1 SV=1	54.541	935	NA	UPF0600 protein C5orf51	C5orf51	A6NDU8	-3.39142	-3.45953	-3.46508	-3.40326	-3.45088	-3.22522	-3.22379	-3.27868	-3.16387	-3.20179	0.0589681	0.244236	0.00113619	0.0452164	0.196113	0.00126949
B4DZ84;D3DX48;A0A0A0MRU0;A0A0D9SFF8;D3DX49;A0A0C4DH75;Q14168	tr|B4DZ84|B4DZ84_HUMAN MAGUK p55 subfamily member 2 OS=Homo sapiens OX=9606 GN=MPP2 PE=1 SV=1;tr|D3DX48|D3DX48_HUMAN MAGUK p55 subfamily member 2 OS=Homo sapiens OX=9606 GN=MPP2 PE=1 SV=1;tr|A0A0A0MRU0|A0A0A0MRU0_HUMAN MAGUK p55 subfamily member 2 OS=Homo	27.409	253	NA	MAGUK p55 subfamily member 2	MPP2	B4DZ84	-3.40533	-3.45307	-3.38665	-3.4307	-3.43309	-3.23256	-3.258	-3.1373	-3.2578	-3.26184	0.24137	0.172073	0.0127437	0.0481859	0.205733	0.00138603
Q9P0K7	sp|Q9P0K7|RAI14_HUMAN Ankycorbin OS=Homo sapiens OX=9606 GN=RAI14 PE=1 SV=2	198.89	7295	NA	Ankycorbin	RAI14	Q9P0K7	-3.44772	-3.33325	-3.44556	-3.40234	-3.41984	-3.19586	-3.17847	-3.21505	-3.31145	-3.30299	0.538824	0.103868	0.0896938	0.0376371	0.212382	0.000993305
A0A0U1RQP1;A0A0D9SFE4;Q05193;A0A0D9SFB1;A0A1B0GU67;A0A1B0GUX5	tr|A0A0U1RQP1|A0A0U1RQP1_HUMAN Dynamin GTPase OS=Homo sapiens OX=9606 GN=DNM1 PE=1 SV=1;tr|A0A0D9SFE4|A0A0D9SFE4_HUMAN Dynamin GTPase OS=Homo sapiens OX=9606 GN=DNM1 PE=1 SV=1;sp|Q05193|DYN1_HUMAN Dynamin-1 OS=Homo sapiens OX=9606 GN=DNM1 PE=1 SV=2;tr|A0A0	88.752	404	111;2472	Dynamin GTPase	DNM1	A0A0U1RQP1	-3.44369	-3.41303	-3.33431	-3.50408	-3.4767	-3.21337	-3.17438	-3.16525	-3.25372	-3.29047	0.102994	0.218295	0.00282562	0.034999	0.212675	0.000900746
P31937;H7BZL2	sp|P31937|3HIDH_HUMAN 3-hydroxyisobutyrate dehydrogenase, mitochondrial OS=Homo sapiens OX=9606 GN=HIBADH PE=1 SV=2;tr|H7BZL2|H7BZL2_HUMAN 3-hydroxyisobutyrate dehydrogenase, mitochondrial (Fragment) OS=Homo sapiens OX=9606 GN=HIBADH PE=1 SV=1	88.475	3517	NA	3-hydroxyisobutyrate dehydrogenase, mitochondrial	HIBADH	P31937	-3.38623	-3.4488	-3.47606	-3.34452	-3.43863	-3.20349	-3.26143	-3.20723	-3.2234	-3.26462	0.351126	0.147561	0.0286301	0.0452164	0.21298	0.00125979
Q9NV70	sp|Q9NV70|EXOC1_HUMAN Exocyst complex component 1 OS=Homo sapiens OX=9606 GN=EXOC1 PE=1 SV=4	33.697	7134	NA	Exocyst complex component 1	EXOC1	Q9NV70	-3.42943	-3.53653	-3.46551	-3.36172	-3.42755	-3.21448	-3.28759	-3.27311	-3.11622	-3.16686	0.0749147	0.253098	0.00166708	0.0421007	0.218764	0.00114725
A0A024R161;P50151	tr|A0A024R161|A0A024R161_HUMAN Guanine nucleotide-binding protein subunit gamma OS=Homo sapiens OX=9606 GN=DNAJC25-GNG10 PE=3 SV=1;sp|P50151|GBG10_HUMAN Guanine nucleotide-binding protein G(I)/G(S)/G(O) subunit gamma-10 OS=Homo sapiens OX=9606 GN=GNG10 PE=	16.653	1	NA	Guanine nucleotide-binding protein subunit gamma	DNAJC25-GNG10	A0A024R161	-3.2791	-3.26237	-3.32958	-3.82348	-3.66935	-3.00331	-3.03202	-3.10703	-3.49394	-3.43791	0.084877	0.280493	0.00202088	0.0481859	0.242899	0.00138228
Q587I9	sp|Q587I9|SFT2C_HUMAN Vesicle transport protein SFT2C OS=Homo sapiens OX=9606 GN=SFT2D3 PE=2 SV=1	7.2553	4827	NA	Vesicle transport protein SFT2C	SFT2D3	Q587I9	-3.44899	-3.57254	-3.5128	-3.32399	-3.29549	-3.25699	-3.30516	-3.22811	-3.18791	-3.14772	0.381793	0.141926	0.034324	0.0205737	0.248023	0.000455872
Q659A1;H0YK97;H0YNU9	sp|Q659A1|ICE2_HUMAN Little elongation complex subunit 2 OS=Homo sapiens OX=9606 GN=ICE2 PE=1 SV=2;tr|H0YK97|H0YK97_HUMAN Little elongation complex subunit 2 (Fragment) OS=Homo sapiens OX=9606 GN=ICE2 PE=1 SV=1;tr|H0YNU9|H0YNU9_HUMAN Little elongation comp	2.8494	5028	NA	Little elongation complex subunit 2	ICE2	Q659A1	-3.41531	-3.49229	-3.37546	-3.5135	-3.47224	-3.17369	-3.13265	-3.18094	-3.27681	-3.25025	0.0919328	0.229341	0.00230275	0.0120529	0.265259	0.000210086
Q6KC79;A0A590UJS4	sp|Q6KC79|NIPBL_HUMAN Nipped-B-like protein OS=Homo sapiens OX=9606 GN=NIPBL PE=1 SV=2;tr|A0A590UJS4|A0A590UJS4_HUMAN Nipped-B protein OS=Homo sapiens OX=9606 GN=NIPBL PE=1 SV=1	284.38	5082	1592;1593;2953	Nipped-B-like protein	NIPBL	Q6KC79	-3.48112	-3.46735	-3.38875	-3.48273	-3.48501	-3.18707	-3.23325	-3.09664	-3.22203	-3.24347	0.0911493	0.251122	0.00224833	0.0162893	0.273421	0.000318344
A0A096LPI6;P0DPI2;A0A0B4J2D5;A0A096LNH5;H7C1F6;H7C2G3;A0A096LP73;A0A2R8YDR7;F2Z2Q0;A0A096LP12	tr|A0A096LPI6|A0A096LPI6_HUMAN Utp12 domain-containing protein (Fragment) OS=Homo sapiens OX=9606 PE=4 SV=2;sp|P0DPI2|GAL3A_HUMAN Glutamine amidotransferase-like class 1 domain-containing protein 3A, mitochondrial OS=Homo sapiens OX=9606 GN=GATD3A PE=1 SV=	142.66	210	NA	Utp12 domain-containing protein (Fragment)	GATD3A	A0A096LPI6	-3.39687	-3.46469	-3.49185	-3.40049	-3.53347	-3.11596	-3.14456	-3.26154	-3.1988	-3.28038	0.223952	0.22739	0.0109726	0.0376371	0.277116	0.001004
Q96SB3	sp|Q96SB3|NEB2_HUMAN Neurabin-2 OS=Homo sapiens OX=9606 GN=PPP1R9B PE=1 SV=3	74.221	6365	NA	Neurabin-2	PPP1R9B	Q96SB3	-3.42552	-3.46315	-3.37197	-3.54893	-3.5223	-3.07575	-3.22444	-3.11643	-3.32557	-3.23058	0.110797	0.25754	0.00323273	0.0210127	0.281339	0.000474276
A0A0X1KG68;Q5XG87	tr|A0A0X1KG68|A0A0X1KG68_HUMAN Terminal nucleotidyltransferase 4A OS=Homo sapiens OX=9606 GN=TENT4A PE=1 SV=1;sp|Q5XG87|PAPD7_HUMAN Terminal nucleotidyltransferase 4A OS=Homo sapiens OX=9606 GN=TENT4A PE=1 SV=3	1.878	486	NA	Terminal nucleotidyltransferase 4A	TENT4A	A0A0X1KG68	-3.40312	-3.35181	-3.37077	-3.62741	-3.59229	-3.15148	-3.11169	-3.01711	-3.38591	-3.32761	0.0779798	0.253092	0.00181373	0.0120529	0.281807	0.000210668
Q9NW82;D6RIW8	sp|Q9NW82|WDR70_HUMAN WD repeat-containing protein 70 OS=Homo sapiens OX=9606 GN=WDR70 PE=1 SV=1;tr|D6RIW8|D6RIW8_HUMAN WD repeat-containing protein 70 OS=Homo sapiens OX=9606 GN=WDR70 PE=1 SV=1	93.86	7171	2121	WD repeat-containing protein 70	WDR70	Q9NW82	-3.4876	-3.55084	-3.40122	-3.39085	-3.56576	-3.18585	-3.2113	-3.18237	-3.10279	-3.22889	0.0973852	0.312459	0.00255995	0.0439419	0.286712	0.00120952
P37268;E9PNM1;A0A1W2PQ47	sp|P37268|FDFT_HUMAN Squalene synthase OS=Homo sapiens OX=9606 GN=FDFT1 PE=1 SV=1;tr|E9PNM1|E9PNM1_HUMAN Squalene synthase OS=Homo sapiens OX=9606 GN=FDFT1 PE=1 SV=1;tr|A0A1W2PQ47|A0A1W2PQ47_HUMAN Squalene synthase OS=Homo sapiens OX=9606 GN=FDFT1 PE=1 SV=	91.617	3591	NA	Squalene synthase	FDFT1	P37268	-3.24375	-3.31374	-3.41314	-3.63325	-3.55073	-3.0305	-3.02513	-3.05473	-3.53743	-3.6018	0.93735	0.0223757	0.737737	0.0188214	0.286754	0.000398592
Q9UBW8;F5GYF7;F5H248;F5H7C6	sp|Q9UBW8|CSN7A_HUMAN COP9 signalosome complex subunit 7a OS=Homo sapiens OX=9606 GN=COPS7A PE=1 SV=1;tr|F5GYF7|F5GYF7_HUMAN COP9 signalosome complex subunit 7a (Fragment) OS=Homo sapiens OX=9606 GN=COPS7A PE=1 SV=8;tr|F5H248|F5H248_HUMAN COP9 signalosome	18.687	7375	NA	COP9 signalosome complex subunit 7a	COPS7A	Q9UBW8	-3.45165	-3.47837	-3.54949	-3.45316	-3.57026	-3.18618	-3.15048	-3.28251	-3.04919	-3.15956	0.0227833	0.40733	0.000247713	0.0287919	0.286779	0.00071326
P09417;H0Y8F7;B7Z415;D6RGG7	sp|P09417|DHPR_HUMAN Dihydropteridine reductase OS=Homo sapiens OX=9606 GN=QDPR PE=1 SV=2;tr|H0Y8F7|H0Y8F7_HUMAN Dihydropteridine reductase (Fragment) OS=Homo sapiens OX=9606 GN=QDPR PE=1 SV=1;tr|B7Z415|B7Z415_HUMAN Dihydropteridine reductase OS=Homo sapie	14.847	3124	NA	Dihydropteridine reductase	QDPR	P09417	-3.55091	-3.52657	-3.37274	-3.41111	-3.389	-3.22205	-3.16569	-3.19655	-3.21564	-3.23016	0.314614	0.177159	0.0229487	0.0184239	0.288641	0.000385415
Q9ULL5	sp|Q9ULL5|PRR12_HUMAN Proline-rich protein 12 OS=Homo sapiens OX=9606 GN=PRR12 PE=1 SV=3	28.973	7541	NA	Proline-rich protein 12	PRR12	Q9ULL5	-3.45743	-3.46439	-3.37052	-3.43309	-3.35747	-3.0609	-3.25699	-3.10803	-3.38965	-3.3854	0.986739	0.00775594	0.916394	0.0312478	0.288804	0.000782701
Q5BKZ1;A0A0A0MRN4	sp|Q5BKZ1|ZN326_HUMAN DBIRD complex subunit ZNF326 OS=Homo sapiens OX=9606 GN=ZNF326 PE=1 SV=2;tr|A0A0A0MRN4|A0A0A0MRN4_HUMAN DBIRD complex subunit ZNF326 OS=Homo sapiens OX=9606 GN=ZNF326 PE=1 SV=1	122.64	4838	NA	DBIRD complex subunit ZNF326	ZNF326	Q5BKZ1	-3.44568	-3.4186	-3.44198	-3.49279	-3.51066	-3.1375	-3.19034	-3.10114	-3.26667	-3.28644	0.0652959	0.225176	0.00140323	0.00482425	0.292427	4.78043e-05
F5H5V4;F5GX23;J3KN29;O00233;F5H169	tr|F5H5V4|F5H5V4_HUMAN 26S proteasome non-ATPase regulatory subunit 9 (Fragment) OS=Homo sapiens OX=9606 GN=PSMD9 PE=1 SV=1;tr|F5GX23|F5GX23_HUMAN 26S proteasome non-ATPase regulatory subunit 9 OS=Homo sapiens OX=9606 GN=PSMD9 PE=1 SV=1;tr|J3KN29|J3KN29_HU	25.652	1646	NA	26S proteasome non-ATPase regulatory subunit 9 (Fragment)	PSMD9	F5H5V4	-3.48008	-3.40726	-3.45972	-3.63438	-3.54678	-3.13427	-3.1693	-3.14649	-3.2441	-3.11259	0.0122414	0.412228	7.5317e-05	0.0111393	0.298999	0.000185648
Q96BN8	sp|Q96BN8|OTUL_HUMAN Ubiquitin thioesterase otulin OS=Homo sapiens OX=9606 GN=OTULIN PE=1 SV=3	38.544	6076	NA	Ubiquitin thioesterase otulin	OTULIN	Q96BN8	-3.53342	-3.4949	-3.47997	-3.49709	-3.49185	-3.22537	-3.19937	-3.17964	-3.14746	-3.07284	0.00682231	0.384318	3.00459e-05	0.00432237	0.301311	4.15298e-05
O94964;X6R3R3;H0YDM2	sp|O94964|SOGA1_HUMAN Protein SOGA1 OS=Homo sapiens OX=9606 GN=SOGA1 PE=1 SV=2;tr|X6R3R3|X6R3R3_HUMAN Protein SOGA1 OS=Homo sapiens OX=9606 GN=SOGA1 PE=1 SV=1;tr|H0YDM2|H0YDM2_HUMAN Protein SOGA1 (Fragment) OS=Homo sapiens OX=9606 GN=SOGA1 PE=1 SV=1	16.753	2863	NA	Protein SOGA1	SOGA1	O94964	-3.4443	-3.41084	-3.36142	-3.57597	-3.52551	-3.05717	-3.19395	-3.0299	-3.37605	-3.35192	0.277988	0.186759	0.0178668	0.0120606	0.311846	0.00021692
Q9BX68	sp|Q9BX68|HINT2_HUMAN Histidine triad nucleotide-binding protein 2, mitochondrial OS=Homo sapiens OX=9606 GN=HINT2 PE=1 SV=1	51.973	6634	NA	Histidine triad nucleotide-binding protein 2, mitochondrial	HINT2	Q9BX68	-3.48768	-3.51556	-3.46472	-3.46168	-3.41664	-3.17265	-3.19837	-3.15992	-3.26951	-3.14566	0.094467	0.231577	0.00245723	0.00601133	0.312336	7.06328e-05
Q7Z628;Q5SQI6	sp|Q7Z628|ARHG8_HUMAN Neuroepithelial cell-transforming gene 1 protein OS=Homo sapiens OX=9606 GN=NET1 PE=1 SV=1;tr|Q5SQI6|Q5SQI6_HUMAN Neuroepithelial cell-transforming gene 1 protein (Fragment) OS=Homo sapiens OX=9606 GN=NET1 PE=1 SV=1	1.601	5316	NA	Neuroepithelial cell-transforming gene 1 protein	NET1	Q7Z628	-3.52932	-3.4276	-3.48076	-3.44747	-3.33973	-3.18557	-3.18479	-3.12838	-3.20051	-3.35969	0.59901	0.113499	0.134659	0.0169377	0.312983	0.000338819
Q96QD9;H9KVD1	sp|Q96QD9|UIF_HUMAN UAP56-interacting factor OS=Homo sapiens OX=9606 GN=FYTTD1 PE=1 SV=3;tr|H9KVD1|H9KVD1_HUMAN Forty-two-three domain-containing protein 1 OS=Homo sapiens OX=9606 GN=FYTTD1 PE=1 SV=1	16.669	6331	NA	UAP56-interacting factor	FYTTD1	Q96QD9	-3.54348	-3.47303	-3.38093	-3.58348	-3.53426	-3.14003	-3.13148	-3.16492	-3.265	-3.11552	0.0338763	0.368613	0.000466231	0.015561	0.320339	0.000297684
P13797;A0A0A0MSQ0	sp|P13797|PLST_HUMAN Plastin-3 OS=Homo sapiens OX=9606 GN=PLS3 PE=1 SV=4;tr|A0A0A0MSQ0|A0A0A0MSQ0_HUMAN Plastin-3 OS=Homo sapiens OX=9606 GN=PLS3 PE=1 SV=1	323.31	3230	NA	Plastin-3	PLS3	P13797	-3.43111	-3.62011	-3.46086	-3.41659	-3.54895	-3.10693	-3.20025	-3.24264	-3.07056	-3.23107	0.127305	0.331956	0.00409983	0.049083	0.320751	0.00143729
P51397;B4DQ75	sp|P51397|DAP1_HUMAN Death-associated protein 1 OS=Homo sapiens OX=9606 GN=DAP PE=1 SV=3;tr|B4DQ75|B4DQ75_HUMAN Death-associated protein 1 OS=Homo sapiens OX=9606 GN=DAP PE=1 SV=1	19.256	3811	NA	Death-associated protein 1	DAP	P51397	-3.62604	-3.52238	-3.47376	-3.43844	-3.47598	-3.24935	-3.29297	-3.10551	-3.13536	-3.02706	0.0522385	0.376002	0.000913059	0.0260377	0.324785	0.000619946
Q5F1R6;A0A2R8Y534;A0A2R8Y4Q0	sp|Q5F1R6|DJC21_HUMAN DnaJ homolog subfamily C member 21 OS=Homo sapiens OX=9606 GN=DNAJC21 PE=1 SV=2;tr|A0A2R8Y534|A0A2R8Y534_HUMAN DnaJ homolog subfamily C member 21 OS=Homo sapiens OX=9606 GN=DNAJC21 PE=1 SV=1;tr|A0A2R8Y4Q0|A0A2R8Y4Q0_HUMAN DnaJ homolog	247.38	4843	1505	DnaJ homolog subfamily C member 21	DNAJC21	Q5F1R6	-3.50365	-3.46688	-3.48075	-3.47674	-3.59655	-3.07086	-3.1872	-3.18822	-3.13325	-3.22638	0.0297093	0.356827	0.000384348	0.00983129	0.335001	0.000137113
Q9C0I1	sp|Q9C0I1|MTMRC_HUMAN Myotubularin-related protein 12 OS=Homo sapiens OX=9606 GN=MTMR12 PE=1 SV=2	13.523	6718	NA	Myotubularin-related protein 12	MTMR12	Q9C0I1	-3.39091	-3.34171	-3.36083	-3.8306	-3.64267	-3.02268	-2.99767	-3.06806	-3.46602	-3.31688	0.0591782	0.345182	0.00115652	0.0170843	0.335011	0.000347988
H3BSS5;Q9NXV2	tr|H3BSS5|H3BSS5_HUMAN BTB/POZ domain-containing protein KCTD5 OS=Homo sapiens OX=9606 GN=KCTD5 PE=1 SV=1;sp|Q9NXV2|KCTD5_HUMAN BTB/POZ domain-containing protein KCTD5 OS=Homo sapiens OX=9606 GN=KCTD5 PE=1 SV=1	4.025	2040	NA	BTB/POZ domain-containing protein KCTD5	KCTD5	H3BSS5	-3.55296	-3.45696	-3.40411	-3.46027	-3.49797	-3.11253	-3.23588	-3.05875	-3.29649	-3.23319	0.264495	0.214279	0.0161624	0.015561	0.335619	0.000297541
Q9NWZ8	sp|Q9NWZ8|GEMI8_HUMAN Gem-associated protein 8 OS=Homo sapiens OX=9606 GN=GEMIN8 PE=1 SV=1	26.282	7193	NA	Gem-associated protein 8	GEMIN8	Q9NWZ8	-3.49467	-3.58831	-3.58705	-3.33034	-3.44185	-3.1861	-3.23101	-3.20408	-3.11903	-3.13925	0.07488	0.256951	0.00164888	0.00432237	0.349614	4.02162e-05
Q9H074;D6REB4	sp|Q9H074|PAIP1_HUMAN Polyadenylate-binding protein-interacting protein 1 OS=Homo sapiens OX=9606 GN=PAIP1 PE=1 SV=1;tr|D6REB4|D6REB4_HUMAN Polyadenylate-binding protein-interacting protein 1 OS=Homo sapiens OX=9606 GN=PAIP1 PE=1 SV=1	33.961	6747	NA	Polyadenylate-binding protein-interacting protein 1	PAIP1	Q9H074	-3.49461	-3.49365	-3.52353	-3.52681	-3.47962	-3.12745	-3.19935	-3.12922	-3.17966	-3.16898	0.0134589	0.328892	9.773e-05	0.00191449	0.35192	1.13082e-05
Q16643;D6R9W4	sp|Q16643|DREB_HUMAN Drebrin OS=Homo sapiens OX=9606 GN=DBN1 PE=1 SV=4;tr|D6R9W4|D6R9W4_HUMAN Drebrin (Fragment) OS=Homo sapiens OX=9606 GN=DBN1 PE=1 SV=1	241.35	4711	1466;1467;1468;2925	Drebrin	DBN1	Q16643	-3.3686	-3.51179	-3.4394	-3.57134	-3.6365	-3.01636	-3.15741	-3.08251	-3.30455	-3.26717	0.0543457	0.318053	0.000994766	0.00796722	0.354504	0.000104957
P27105	sp|P27105|STOM_HUMAN Stomatin OS=Homo sapiens OX=9606 GN=STOM PE=1 SV=3	16.961	3437	NA	Stomatin	STOM	P27105	-3.51739	-3.47196	-3.52906	-3.57877	-3.42913	-3.17458	-3.07795	-3.20068	-3.11759	-3.23475	0.0607605	0.327778	0.00121253	0.0107084	0.355065	0.000163163
Q9UKA9;A0A6Q8PFC0;A0A6Q8PEZ3;A0A6Q8PFE6;A0A6Q8PH82;B4DI28;A0A6Q8PH43	sp|Q9UKA9|PTBP2_HUMAN Polypyrimidine tract-binding protein 2 OS=Homo sapiens OX=9606 GN=PTBP2 PE=1 SV=1;tr|A0A6Q8PFC0|A0A6Q8PFC0_HUMAN Polypyrimidine tract-binding protein 2 OS=Homo sapiens OX=9606 GN=PTBP2 PE=4 SV=1;tr|A0A6Q8PEZ3|A0A6Q8PEZ3_HUMAN Polypyri	66.466	7496	NA	Polypyrimidine tract-binding protein 2	PTBP2	Q9UKA9	-3.35318	-3.60622	-3.57078	-3.40808	-3.54231	-3.19339	-3.16081	-3.09266	-3.10702	-3.30166	0.309682	0.270856	0.0221135	0.049083	0.361101	0.00144482
Q9HC52;C9J6K3	sp|Q9HC52|CBX8_HUMAN Chromobox protein homolog 8 OS=Homo sapiens OX=9606 GN=CBX8 PE=1 SV=3;tr|C9J6K3|C9J6K3_HUMAN Chromobox protein homolog 8 (Fragment) OS=Homo sapiens OX=9606 GN=CBX8 PE=1 SV=1	48.174	6960	2076	Chromobox protein homolog 8	CBX8	Q9HC52	-3.62286	-3.50104	-3.41661	-3.53684	-3.44831	-3.22088	-3.13295	-3.0879	-3.16621	-3.19996	0.101316	0.309492	0.002733	0.0120606	0.366262	0.000217443
Q92526	sp|Q92526|TCPW_HUMAN T-complex protein 1 subunit zeta-2 OS=Homo sapiens OX=9606 GN=CCT6B PE=1 SV=5	6.1776	5929	NA	T-complex protein 1 subunit zeta-2	CCT6B	Q92526	-3.6393	-3.63866	-3.69541	-3.2833	-3.46686	-3.27927	-3.35643	-3.23657	-2.91533	-2.94538	0.0153116	0.444723	0.000122223	0.00843623	0.367032	0.000112622
Q9H4A6	sp|Q9H4A6|GOLP3_HUMAN Golgi phosphoprotein 3 OS=Homo sapiens OX=9606 GN=GOLPH3 PE=1 SV=1	41.068	6836	NA	Golgi phosphoprotein 3	GOLPH3	Q9H4A6	-3.53307	-3.57525	-3.55448	-3.45972	-3.53552	-3.17338	-3.18698	-3.18598	-3.04551	-3.10998	0.00536133	0.419876	1.6233e-05	0.00166801	0.37215	8.26428e-06
P53999	sp|P53999|TCP4_HUMAN Activated RNA polymerase II transcriptional coactivator p15 OS=Homo sapiens OX=9606 GN=SUB1 PE=1 SV=3	41.85	3881	NA	Activated RNA polymerase II transcriptional coactivator p15	SUB1	P53999	-3.55855	-3.46652	-3.52044	-3.62064	-3.47483	-3.12149	-3.12244	-3.17578	-3.2466	-3.05263	0.037254	0.39812	0.000533225	0.0111393	0.375266	0.000188084
Q9UHD9	sp|Q9UHD9|UBQL2_HUMAN Ubiquilin-2 OS=Homo sapiens OX=9606 GN=UBQLN2 PE=1 SV=2	68.617	7422	NA	Ubiquilin-2	UBQLN2	Q9UHD9	-3.63893	-3.53487	-3.53545	-3.31886	-3.62672	-3.21249	-3.15081	-3.20765	-2.97334	-3.18457	0.125987	0.393832	0.00395334	0.0486797	0.379437	0.00140693
Q9Y3E2	sp|Q9Y3E2|BOLA1_HUMAN BolA-like protein 1 OS=Homo sapiens OX=9606 GN=BOLA1 PE=1 SV=1	23.732	7709	NA	BolA-like protein 1	BOLA1	Q9Y3E2	-3.49583	-3.55947	-3.52953	-3.42156	-3.71568	-3.04551	-3.28636	-3.11236	-3.06718	-3.15925	0.0749147	0.455411	0.00167027	0.049083	0.3802	0.00144561
P53007;B4DP62	sp|P53007|TXTP_HUMAN Tricarboxylate transport protein, mitochondrial OS=Homo sapiens OX=9606 GN=SLC25A1 PE=1 SV=2;tr|B4DP62|B4DP62_HUMAN Solute carrier family 25 (Mitochondrial carrier citrate transporter), member 1, isoform CRA_b OS=Homo sapiens OX=9606 G	30.218	3861	NA	Tricarboxylate transport protein, mitochondrial	SLC25A1	P53007	-3.45587	-3.56424	-3.35061	-3.7439	-3.4757	-3.06216	-3.06475	-3.03366	-3.33855	-3.29973	0.231479	0.290658	0.0115628	0.020126	0.403381	0.000437641
Q9HCJ3	sp|Q9HCJ3|RAVR2_HUMAN Ribonucleoprotein PTB-binding 2 OS=Homo sapiens OX=9606 GN=RAVER2 PE=1 SV=2	27.449	6969	NA	Ribonucleoprotein PTB-binding 2	RAVER2	Q9HCJ3	-3.48212	-3.42409	-3.55567	-3.59377	-3.63348	-3.10331	-3.14328	-2.97233	-3.31825	-3.16256	0.052645	0.373223	0.000941901	0.00786529	0.414318	0.000101753
Q96KP1	sp|Q96KP1|EXOC2_HUMAN Exocyst complex component 2 OS=Homo sapiens OX=9606 GN=EXOC2 PE=1 SV=1	61.585	6268	NA	Exocyst complex component 2	EXOC2	Q96KP1	-3.53163	-3.62855	-3.59784	-3.50675	-3.57887	-3.13884	-3.16497	-3.18358	-2.97126	-3.11008	0.00563375	0.502143	2.01959e-05	0.00233142	0.423544	1.55021e-05
Q9UBK8;H0Y8S9	sp|Q9UBK8|MTRR_HUMAN Methionine synthase reductase OS=Homo sapiens OX=9606 GN=MTRR PE=1 SV=4;tr|H0Y8S9|H0Y8S9_HUMAN Methionine synthase reductase (Fragment) OS=Homo sapiens OX=9606 GN=MTRR PE=1 SV=1	66.546	7352	NA	Methionine synthase reductase	MTRR	Q9UBK8	-3.43282	-3.53264	-3.57631	-3.63133	-3.60124	-3.03166	-3.03701	-3.18728	-3.14686	-3.22093	0.0197409	0.432388	0.000190182	0.00437045	0.428608	4.27061e-05
Q53GT1;C9J191	sp|Q53GT1|KLH22_HUMAN Kelch-like protein 22 OS=Homo sapiens OX=9606 GN=KLHL22 PE=1 SV=2;tr|C9J191|C9J191_HUMAN Kelch-like protein 22 (Fragment) OS=Homo sapiens OX=9606 GN=KLHL22 PE=1 SV=1	22.376	4810	NA	Kelch-like protein 22	KLHL22	Q53GT1	-3.4123	-3.50063	-3.41551	-3.67854	-3.78606	-2.87765	-3.1258	-3.03802	-3.25032	-3.38158	0.052645	0.416347	0.000936974	0.0109576	0.428993	0.000177952
Q5VUJ6	sp|Q5VUJ6|LRCH2_HUMAN Leucine-rich repeat and calponin homology domain-containing protein 2 OS=Homo sapiens OX=9606 GN=LRCH2 PE=1 SV=2	38.107	4995	NA	Leucine-rich repeat and calponin homology domain-containing protein 2	LRCH2	Q5VUJ6	-3.49884	-3.59114	-3.57027	-3.44876	-3.52414	-3.06894	-3.18523	-3.11513	-3.11022	-3.24404	0.0611274	0.309321	0.00122827	0.00294209	0.430313	2.34849e-05
O75380;D6RBT3	sp|O75380|NDUS6_HUMAN NADH dehydrogenase [ubiquinone] iron-sulfur protein 6, mitochondrial OS=Homo sapiens OX=9606 GN=NDUFS6 PE=1 SV=1;tr|D6RBT3|D6RBT3_HUMAN NADH dehydrogenase [ubiquinone] iron-sulfur protein 6, mitochondrial OS=Homo sapiens OX=9606 GN=ND	20.234	2747	NA	NADH dehydrogenase [ubiquinone] iron-sulfur protein 6, mitochondrial	NDUFS6	O75380	-3.5639	-3.59214	-3.38142	-3.54593	-3.60073	-3.08737	-3.17513	-2.97373	-3.37985	-3.09804	0.236661	0.334379	0.0122467	0.0305138	0.433743	0.000760115
Q96AY3;H0Y827	sp|Q96AY3|FKB10_HUMAN Peptidyl-prolyl cis-trans isomerase FKBP10 OS=Homo sapiens OX=9606 GN=FKBP10 PE=1 SV=1;tr|H0Y827|H0Y827_HUMAN Peptidylprolyl isomerase (Fragment) OS=Homo sapiens OX=9606 GN=FKBP10 PE=1 SV=1	75.138	6063	NA	Peptidyl-prolyl cis-trans isomerase FKBP10	FKBP10	Q96AY3	-3.29803	-3.5574	-3.50886	-3.60654	-3.73037	-2.87435	-3.13602	-3.01948	-3.39268	-3.33007	0.264704	0.307082	0.016248	0.0226156	0.444812	0.000525143
H3BTN5;H3BQ34	tr|H3BTN5|H3BTN5_HUMAN Pyruvate kinase (Fragment) OS=Homo sapiens OX=9606 GN=PKM PE=1 SV=1;tr|H3BQ34|H3BQ34_HUMAN Pyruvate kinase OS=Homo sapiens OX=9606 GN=PKM PE=1 SV=1	4.5499	2046	NA	Pyruvate kinase (Fragment)	PKM	H3BTN5	-3.51965	-3.67934	-3.69925	-3.46981	-3.52588	-3.06423	-3.1001	-3.37839	-2.90356	-3.12395	0.0911493	0.48409	0.00226482	0.0364461	0.451838	0.000946002
P07196	sp|P07196|NFL_HUMAN Neurofilament light polypeptide OS=Homo sapiens OX=9606 GN=NEFL PE=1 SV=3	114.25	3076	NA	Neurofilament light polypeptide	NEFL	P07196	-3.38782	-3.34277	-3.46728	-3.96006	-3.76372	-2.80502	-2.88786	-3.13952	-3.44114	-3.41324	0.102994	0.434697	0.00285311	0.0236565	0.455161	0.000553483
Q4G0N4;B7Z8V7;A0A0C4DGV3	sp|Q4G0N4|NAKD2_HUMAN NAD kinase 2, mitochondrial OS=Homo sapiens OX=9606 GN=NADK2 PE=1 SV=2;tr|B7Z8V7|B7Z8V7_HUMAN NAD kinase 2, mitochondrial OS=Homo sapiens OX=9606 GN=NADK2 PE=1 SV=1;tr|A0A0C4DGV3|A0A0C4DGV3_HUMAN NAD kinase 2, mitochondrial OS=Homo sa	123.54	4784	NA	NAD kinase 2, mitochondrial	NADK2	Q4G0N4	-3.52827	-3.65487	-3.69515	-3.45919	-3.55956	-3.08825	-3.13517	-3.24353	-2.92436	-3.15488	0.0399255	0.469752	0.0006057	0.00983129	0.470446	0.000136727
Q15052	sp|Q15052|ARHG6_HUMAN Rho guanine nucleotide exchange factor 6 OS=Homo sapiens OX=9606 GN=ARHGEF6 PE=1 SV=2	4.8951	4586	1417	Rho guanine nucleotide exchange factor 6	ARHGEF6	Q15052	-3.55017	-3.48693	-3.51395	-3.65317	-3.72288	-2.84815	-3.03824	-3.19841	-3.22344	-3.23688	0.0529853	0.457866	0.000955281	0.00983129	0.488745	0.000139365
Q13907	sp|Q13907|IDI1_HUMAN Isopentenyl-diphosphate Delta-isomerase 1 OS=Homo sapiens OX=9606 GN=IDI1 PE=1 SV=2	49.108	4466	NA	Isopentenyl-diphosphate Delta-isomerase 1	IDI1	Q13907	-3.38994	-3.41853	-3.46832	-3.63849	-3.90801	-2.92692	-2.92714	-2.9384	-3.37691	-3.57117	0.204263	0.299209	0.00938947	0.00712151	0.494776	8.83188e-05
Q49AR2	sp|Q49AR2|CE022_HUMAN UPF0489 protein C5orf22 OS=Homo sapiens OX=9606 GN=C5orf22 PE=1 SV=2	69.792	4778	NA	UPF0489 protein C5orf22	C5orf22	Q49AR2	-3.56197	-3.50721	-3.63391	-3.78058	-3.56794	-3.02235	-3.0117	-3.14908	-3.15881	-3.0835	0.0129948	0.553107	8.5845e-05	0.00395545	0.506651	3.47868e-05
P08247;H7C4W3	sp|P08247|SYPH_HUMAN Synaptophysin OS=Homo sapiens OX=9606 GN=SYP PE=1 SV=3;tr|H7C4W3|H7C4W3_HUMAN Synaptophysin (Fragment) OS=Homo sapiens OX=9606 GN=SYP PE=1 SV=1	2.5054	3107	NA	Synaptophysin	SYP	P08247	-3.86285	-3.57711	-3.61868	-3.58658	-3.35455	-3.24144	-3.08377	-3.17092	-3.02256	-2.97385	0.0752501	0.472359	0.0016881	0.0120529	0.520836	0.000208508
Q96DG6	sp|Q96DG6|CMBL_HUMAN Carboxymethylenebutenolidase homolog OS=Homo sapiens OX=9606 GN=CMBL PE=1 SV=1	42.996	6121	NA	Carboxymethylenebutenolidase homolog	CMBL	Q96DG6	-3.42115	-3.70759	-3.57712	-3.71535	-3.74568	-2.96279	-3.05237	-3.10494	-2.99081	-3.25434	0.0243047	0.607943	0.00028098	0.0109576	0.528588	0.000176481
P54652	sp|P54652|HSP72_HUMAN Heat shock-related 70 kDa protein 2 OS=Homo sapiens OX=9606 GN=HSPA2 PE=1 SV=1	29.761	3892	NA	Heat shock-related 70 kDa protein 2	HSPA2	P54652	-3.61172	-3.53563	-3.3767	-3.74981	-3.71517	-3.12891	-2.98111	-2.80781	-3.36773	-3.25754	0.114466	0.419853	0.00340279	0.0107084	0.535404	0.000162884
Q08J23	sp|Q08J23|NSUN2_HUMAN RNA cytosine C(5)-methyltransferase NSUN2 OS=Homo sapiens OX=9606 GN=NSUN2 PE=1 SV=2	323.31	4287	1266;1267;1268;2865	RNA cytosine C(5)-methyltransferase NSUN2	NSUN2	Q08J23	-3.61377	-3.66248	-3.69086	-3.56481	-3.52229	-3.07942	-3.04972	-3.23009	-2.98418	-3.07894	0.00849626	0.511987	4.20954e-05	0.00125481	0.535964	5.5411e-06
G3XAJ6;Q14699	tr|G3XAJ6|G3XAJ6_HUMAN Raft-linking protein, isoform CRA_c OS=Homo sapiens OX=9606 GN=RFTN1 PE=1 SV=1;sp|Q14699|RFTN1_HUMAN Raftlin OS=Homo sapiens OX=9606 GN=RFTN1 PE=1 SV=4	51.932	1846	2639;3251;3252	Raft-linking protein, isoform CRA_c	RFTN1	G3XAJ6	-3.65321	-3.50648	-3.36061	-3.82479	-3.71335	-2.99725	-3.12893	-2.70905	-3.51596	-3.20472	0.317744	0.408732	0.0234961	0.0458385	0.561692	0.00129327
P05783;F8VZY9	sp|P05783|K1C18_HUMAN Keratin, type I cytoskeletal 18 OS=Homo sapiens OX=9606 GN=KRT18 PE=1 SV=2;tr|F8VZY9|F8VZY9_HUMAN Keratin, type I cytoskeletal 18 OS=Homo sapiens OX=9606 GN=KRT18 PE=1 SV=1	322.83	3058	900;901;902;2740	Keratin, type I cytoskeletal 18	KRT18	P05783	-3.6812	-3.51698	-3.32063	-4.02997	-3.82011	-3.07177	-2.93305	-2.79893	-3.27329	-3.24343	0.0331793	0.666682	0.000444094	0.0161995	0.571688	0.000312128
Q86V35	sp|Q86V35|CABP7_HUMAN Calcium-binding protein 7 OS=Homo sapiens OX=9606 GN=CABP7 PE=1 SV=1	1.3741	5371	NA	Calcium-binding protein 7	CABP7	Q86V35	-3.32015	-3.55667	-3.52643	-3.69724	-3.90573	-2.81219	-2.99748	-2.84262	-3.53423	-3.45839	0.257103	0.305177	0.0149651	0.00534519	0.583653	5.81159e-05
Q01581	sp|Q01581|HMCS1_HUMAN Hydroxymethylglutaryl-CoA synthase, cytoplasmic OS=Homo sapiens OX=9606 GN=HMGCS1 PE=1 SV=2	200.25	4189	NA	Hydroxymethylglutaryl-CoA synthase, cytoplasmic	HMGCS1	Q01581	-3.40694	-3.39165	-3.25814	-4.39281	-4.02583	-2.79797	-2.69453	-2.77323	-3.76368	-3.66642	0.0650297	0.494268	0.00137828	0.0068087	0.597005	8.24616e-05
Q9UBV8	sp|Q9UBV8|PEF1_HUMAN Peflin OS=Homo sapiens OX=9606 GN=PEF1 PE=1 SV=1	5.6368	7373	NA	Peflin	PEF1	Q9UBV8	-3.66028	-3.77947	-3.64608	-3.70955	-3.53793	-3.09119	-3.12172	-3.07676	-2.95014	-2.99397	0.00259458	0.651689	6.07045e-06	0.000777105	0.598721	2.24597e-06
Q13423;A0A590UK15;A0A590UJM2;A0A590UK29;E9PCX7;A0A590UJI3	sp|Q13423|NNTM_HUMAN NAD(P) transhydrogenase, mitochondrial OS=Homo sapiens OX=9606 GN=NNT PE=1 SV=3;tr|A0A590UK15|A0A590UK15_HUMAN Proton-translocating NAD(P)(+) transhydrogenase OS=Homo sapiens OX=9606 GN=NNT PE=1 SV=1;tr|A0A590UJM2|A0A590UJM2_HUMAN NAD(	219.09	4403	NA	NAD(P) transhydrogenase, mitochondrial	NNT	Q13423	-3.60362	-3.67619	-3.73064	-3.57787	-3.72186	-3.01079	-2.97545	-3.21711	-2.97126	-3.07848	0.0120216	0.624992	6.91111e-05	0.00248114	0.602365	1.84395e-05
Q9H8M2;H0YBR9;H0YAW8	sp|Q9H8M2|BRD9_HUMAN Bromodomain-containing protein 9 OS=Homo sapiens OX=9606 GN=BRD9 PE=1 SV=2;tr|H0YBR9|H0YBR9_HUMAN Bromodomain-containing protein 9 (Fragment) OS=Homo sapiens OX=9606 GN=BRD9 PE=1 SV=1;tr|H0YAW8|H0YAW8_HUMAN Bromodomain-containing prote	14.537	6893	NA	Bromodomain-containing protein 9	BRD9	Q9H8M2	-3.78231	-3.67975	-3.48772	-3.68016	-3.50723	-3.07638	-3.11622	-2.94912	-3.22334	-3.01456	0.0861915	0.474746	0.00208777	0.00729118	0.602684	9.23325e-05
Q13637	sp|Q13637|RAB32_HUMAN Ras-related protein Rab-32 OS=Homo sapiens OX=9606 GN=RAB32 PE=1 SV=3	19.21	4447	NA	Ras-related protein Rab-32	RAB32	Q13637	-3.55532	-3.71019	-3.76292	-3.63106	-3.5828	-3.06247	-3.0963	-3.05566	-3.04095	-3.03156	0.00520789	0.570676	1.50517e-05	0.000649781	0.604667	1.69913e-06
Q9NUU6	sp|Q9NUU6|OTULL_HUMAN Inactive ubiquitin thioesterase OTULINL OS=Homo sapiens OX=9606 GN=OTULINL PE=1 SV=1	4.5853	7127	NA	Inactive ubiquitin thioesterase OTULINL	OTULINL	Q9NUU6	-3.67531	-3.6738	-3.57268	-3.68377	-3.72572	-3.05081	-3.07493	-2.91448	-3.02479	-3.1705	0.00563375	0.607098	1.80229e-05	0.000787623	0.627189	2.54385e-06
Q9NZ45	sp|Q9NZ45|CISD1_HUMAN CDGSH iron-sulfur domain-containing protein 1 OS=Homo sapiens OX=9606 GN=CISD1 PE=1 SV=1	31.213	7258	NA	CDGSH iron-sulfur domain-containing protein 1	CISD1	Q9NZ45	-3.78215	-3.57662	-3.84403	-3.6042	-3.56671	-3.00554	-2.9308	-3.30663	-3.03209	-2.9629	0.0537405	0.587962	0.000976293	0.00796722	0.653278	0.000105265
J3KQ72;Q9NRD1	tr|J3KQ72|J3KQ72_HUMAN F-box only protein 6 (Fragment) OS=Homo sapiens OX=9606 GN=FBXO6 PE=1 SV=1;sp|Q9NRD1|FBX6_HUMAN F-box only protein 6 OS=Homo sapiens OX=9606 GN=FBXO6 PE=1 SV=1	28.699	2183	NA	F-box only protein 6 (Fragment)	FBXO6	J3KQ72	-3.87871	-3.63626	-3.42208	-3.92223	-3.9499	-2.98012	-3.10206	-2.77747	-3.12448	-3.0125	0.0183454	0.867572	0.000159064	0.0111393	0.692462	0.000188567
Q14409;P32189	sp|Q14409|GLPK3_HUMAN Glycerol kinase 3 OS=Homo sapiens OX=9606 GN=GK3P PE=2 SV=2;sp|P32189|GLPK_HUMAN Glycerol kinase OS=Homo sapiens OX=9606 GN=GK PE=1 SV=3	83.129	3527	NA	Glycerol kinase 3	GK3P	Q14409	-3.71077	-3.70814	-3.65268	-3.74682	-3.66171	-3.00349	-2.98734	-2.9912	-2.99043	-3.16232	0.00255078	0.62789	4.21269e-06	0.00020029	0.69652	3.0322e-07
Q4VCS5;A6NP16;E7ERM3	sp|Q4VCS5|AMOT_HUMAN Angiomotin OS=Homo sapiens OX=9606 GN=AMOT PE=1 SV=1;tr|A6NP16|A6NP16_HUMAN Angiomotin OS=Homo sapiens OX=9606 GN=AMOT PE=1 SV=1;tr|E7ERM3|E7ERM3_HUMAN Angiomotin OS=Homo sapiens OX=9606 GN=AMOT PE=1 SV=1	23.281	4795	NA	Angiomotin	AMOT	Q4VCS5	-3.45674	-3.66319	-3.43628	-4.07351	-4.03667	-2.53902	-3.07355	-2.59064	-3.57117	-3.71241	0.354295	0.413297	0.0290614	0.0111393	0.784336	0.000187054
Q96BQ5	sp|Q96BQ5|CC127_HUMAN Coiled-coil domain-containing protein 127 OS=Homo sapiens OX=9606 GN=CCDC127 PE=1 SV=1	3.2347	6079	NA	Coiled-coil domain-containing protein 127	CCDC127	Q96BQ5	-3.80204	-3.82827	-3.81009	-3.68935	-3.69493	-2.99301	-3.02814	-2.97991	-2.89124	-3.03332	0.000452798	0.729864	3.73904e-07	3.50225e-05	0.813113	2.41002e-08
O60645;D6RB59	sp|O60645|EXOC3_HUMAN Exocyst complex component 3 OS=Homo sapiens OX=9606 GN=EXOC3 PE=1 SV=3;tr|D6RB59|D6RB59_HUMAN Exocyst complex component 3 OS=Homo sapiens OX=9606 GN=EXOC3 PE=1 SV=1	55.935	2668	NA	Exocyst complex component 3	EXOC3	O60645	-3.84231	-3.88079	-3.82995	-3.67045	-3.77273	-2.98884	-3.00317	-3.0555	-2.80322	-2.98701	0.000631922	0.826479	6.97767e-07	9.83129e-05	0.835183	1.08244e-07
P55809;E9PDW2	sp|P55809|SCOT1_HUMAN Succinyl-CoA:3-ketoacid coenzyme A transferase 1, mitochondrial OS=Homo sapiens OX=9606 GN=OXCT1 PE=1 SV=1;tr|E9PDW2|E9PDW2_HUMAN Succinyl-CoA:3-ketoacid coenzyme A transferase 1, mitochondrial OS=Homo sapiens OX=9606 GN=OXCT1 PE=1 SV	108.34	3927	NA	Succinyl-CoA:3-ketoacid coenzyme A transferase 1, mitochondrial	OXCT1	P55809	-3.81366	-3.90975	-3.87808	-3.62128	-3.70296	-3.0303	-3.02105	-3.02171	-2.85031	-2.95572	0.000452798	0.759104	3.53948e-07	3.50225e-05	0.842811	2.34885e-08
A6NGJ0;P51808	tr|A6NGJ0|A6NGJ0_HUMAN Dynein light chain Tctex-type 3 OS=Homo sapiens OX=9606 GN=DYNLT3 PE=1 SV=1;sp|P51808|DYLT3_HUMAN Dynein light chain Tctex-type 3 OS=Homo sapiens OX=9606 GN=DYNLT3 PE=1 SV=1	8.9758	945	NA	Dynein light chain Tctex-type 3	DYNLT3	A6NGJ0	-3.96272	-4.03953	-3.68098	-3.7511	-3.69992	-3.11063	-2.98681	-2.86752	-2.877	-2.93458	0.0101238	0.819712	5.15526e-05	0.00113371	0.906088	4.35369e-06
Q9P209	sp|Q9P209|CEP72_HUMAN Centrosomal protein of 72 kDa OS=Homo sapiens OX=9606 GN=CEP72 PE=1 SV=2	12.895	7307	NA	Centrosomal protein of 72 kDa	CEP72	Q9P209	-4.00103	-3.81908	-3.87417	-3.78471	-3.89692	-2.77102	-3.07493	-2.78371	-3.01695	-3.00141	0.00563375	0.831633	2.16964e-05	0.000382401	1.02154	7.01671e-07
Q5VUM1	sp|Q5VUM1|SDHF4_HUMAN Succinate dehydrogenase assembly factor 4, mitochondrial OS=Homo sapiens OX=9606 GN=SDHAF4 PE=1 SV=1	7.1184	4996	NA	Succinate dehydrogenase assembly factor 4, mitochondrial	SDHAF4	Q5VUM1	-4.00099	-4.10198	-4.11066	-3.68953	-3.71067	-3.00091	-3.29331	-2.8083	-2.88447	-2.62213	0.0122414	0.946801	7.58139e-05	0.00151728	1.03704	7.09986e-06
P21912;A0A087WWT1	sp|P21912|SDHB_HUMAN Succinate dehydrogenase [ubiquinone] iron-sulfur subunit, mitochondrial OS=Homo sapiens OX=9606 GN=SDHB PE=1 SV=3;tr|A0A087WWT1|A0A087WWT1_HUMAN Succinate dehydrogenase [ubiquinone] iron-sulfur subunit, mitochondrial (Fragment) OS=Homo	104.71	3366	NA	Succinate dehydrogenase [ubiquinone] iron-sulfur subunit, mitochondrial	SDHB	P21912	-3.94728	-3.95321	-4.0761	-3.89246	-3.85902	-2.81811	-2.84766	-3.14109	-2.87985	-2.78444	0.00188463	1.0436	2.85314e-06	0.000272262	1.05658	4.49648e-07
Q8NF37;A0A0G2JQ62;A0A0G2JRI7	sp|Q8NF37|PCAT1_HUMAN Lysophosphatidylcholine acyltransferase 1 OS=Homo sapiens OX=9606 GN=LPCAT1 PE=1 SV=2;tr|A0A0G2JQ62|A0A0G2JQ62_HUMAN Lysophosphatidylcholine acyltransferase 1 (Fragment) OS=Homo sapiens OX=9606 GN=LPCAT1 PE=1 SV=1;tr|A0A0G2JRI7|A0A0G2	39.565	5717	NA	Lysophosphatidylcholine acyltransferase 1	LPCAT1	Q8NF37	-4.0771	-3.87986	-3.90844	-4.0383	-3.8931	-2.9641	-2.88056	-2.76458	-2.9216	-2.88913	0.000631922	1.06034	6.75664e-07	9.7055e-05	1.08538	9.35019e-08
F5H8E2;F8W679;M0QYN2;F5GXW4;M0R060;F5GYJ5;F5H5T6;Q9NX18	tr|F5H8E2|F5H8E2_HUMAN Succinate dehydrogenase assembly factor 2, mitochondrial OS=Homo sapiens OX=9606 GN=SDHAF2 PE=4 SV=1;tr|F8W679|F8W679_HUMAN Succinate dehydrogenase assembly factor 2, mitochondrial OS=Homo sapiens OX=9606 GN=SDHAF2 PE=4 SV=1;tr|M0QYN	1.8645	1652	NA	Succinate dehydrogenase assembly factor 2, mitochondrial	SDHAF2	F5H8E2	-3.97615	-4.07788	-4.11293	-4.12201	-4.33572	-2.71935	-2.90663	-2.95902	-2.71178	-2.77548	0.000131793	1.48524	7.25534e-08	9.7055e-05	1.19399	8.32431e-08
O75340;A0A024QZ42	sp|O75340|PDCD6_HUMAN Programmed cell death protein 6 OS=Homo sapiens OX=9606 GN=PDCD6 PE=1 SV=1;tr|A0A024QZ42|A0A024QZ42_HUMAN HCG1985580, isoform CRA_c OS=Homo sapiens OX=9606 GN=PDCD6 PE=1 SV=1	38.505	2738	NA	Programmed cell death protein 6	PDCD6	O75340	-4.08932	-4.21636	-4.09346	-4.12698	-3.99207	-2.92579	-2.81622	-2.82752	-2.73316	-2.79639	4.25211e-05	1.29475	1.75562e-08	7.84029e-06	1.27654	3.23711e-09
P31040;D6RFM5;A0A087X1I3	sp|P31040|SDHA_HUMAN Succinate dehydrogenase [ubiquinone] flavoprotein subunit, mitochondrial OS=Homo sapiens OX=9606 GN=SDHA PE=1 SV=2;tr|D6RFM5|D6RFM5_HUMAN Succinate dehydrogenase [ubiquinone] flavoprotein subunit, mitochondrial OS=Homo sapiens OX=9606	200.7	3502	NA	Succinate dehydrogenase [ubiquinone] flavoprotein subunit, mitochondrial	SDHA	P31040	-4.13544	-4.2318	-4.33232	-4.01988	-4.10471	-2.73221	-2.80099	-3.06818	-2.57073	-2.84753	0.0011374	1.35317	1.56538e-06	0.000197532	1.36606	2.49209e-07
Q96KA5;G5E9Z2	sp|Q96KA5|CLP1L_HUMAN Cleft lip and palate transmembrane protein 1-like protein OS=Homo sapiens OX=9606 GN=CLPTM1L PE=1 SV=1;tr|G5E9Z2|G5E9Z2_HUMAN Cleft lip and palate transmembrane protein 1-like protein OS=Homo sapiens OX=9606 GN=CLPTM1L PE=1 SV=1	26.403	6262	NA	Cleft lip and palate transmembrane protein 1-like protein	CLPTM1L	Q96KA5	-4.19425	-4.29451	-4.29428	-4.34555	-4.28734	-2.74556	-2.68894	-2.76428	-2.73864	-2.81761	5.31796e-06	1.53832	7.31896e-10	8.99854e-07	1.52809	1.23844e-10
Q15645	sp|Q15645|PCH2_HUMAN Pachytene checkpoint protein 2 homolog OS=Homo sapiens OX=9606 GN=TRIP13 PE=1 SV=2	81.047	4653	NA	Pachytene checkpoint protein 2 homolog	TRIP13	Q15645	-4.27547	-4.39855	-4.39764	-4.24479	-4.25497	-2.67922	-2.78946	-2.84161	-2.61277	-2.78958	3.22063e-05	1.5487	8.86493e-09	4.16803e-06	1.58713	1.14727e-09
