# Supplementary material for: The master energy homeostasis regulator PGC-1α exhibits an mRNA nuclear export function
Source: Nat Commun. 2023 Sep 7;14:5496. doi: 10.1038/s41467-023-41304-8 (PMC10485026; doi:10.1038/s41467-023-41304-8)
Supplement: Supplementary file 9 — Supplementary Data 6 [file 41467_2023_41304_MOESM9_ESM.xlsx]

## Sheet: 1. Reduced proteins
Gene ontology analysis of reduced protein expression levels (PGC-1α ΔRS-res versus WT-res cell lines induced with doxycycline for 6 days):
The p-values are determined using a modified Fisher's Exact test within the DAVID gene ontology package
DAVID Fuctional Annotation Clustering based on GOTERM BP-FAT, CC-FAT, MF_FAT and KEGG pathways (recommended medium stringency, April 2023)
Annotation Cluster 1	Enrichment Score: 2.6889040856103854
Category	Term	Count	%	PValue	Genes	List Total	Pop Hits	Pop Total	Fold Enrichment	Bonferroni	Benjamini	FDR		Reduced protein levels (128)
GOTERM_CC_FAT	GO:0005739~mitochondrion	25	19.3798	0.000357366	PECR, DTYMK, C2ORF69, STX17, MFF, MAIP1, HSPD1, GLS, D2HGDH, ACAD11, ACADS, HIBCH, GSTK1, ARG2, METAP1D, MARS2, IDH1, TEX10, CHCHD10, HSPE1, BCS1L, NIF3L1, AGPS, TAX1BP1, ATG4B	116	1761	17668	2.16227	0.129496	0.0277316	0.0270168		PBDC1
GOTERM_CC_FAT	GO:0005759~mitochondrial matrix	11	8.52713	0.00140271	GSTK1, ARG2, C2ORF69, MARS2, D2HGDH, HSPE1, MAIP1, ACADS, HIBCH, HSPD1, GLS	116	492	17668	3.40531	0.419946	0.0813423	0.0792459		SUMO1
GOTERM_CC_FAT	GO:0044429~mitochondrial part	15	11.6279	0.0171083	GSTK1, ARG2, C2ORF69, MARS2, CHCHD10, HSPE1, BCS1L, MFF, MAIP1, HSPD1, GLS, D2HGDH, ACAD11, ACADS, HIBCH	116	1149	17668	1.98839	0.998763	0.349369	0.340365		AAMP
														ALG2
Annotation Cluster 2	Enrichment Score: 2.5142033447916186													D2HGDH
Category	Term	Count	%	PValue	Genes	List Total	Pop Hits	Pop Total	Fold Enrichment	Bonferroni	Benjamini	FDR		QPRT
GOTERM_CC_FAT	GO:0070062~extracellular exosome	30	23.2558	0.000155456	RAB3B, NCKAP1, CAB39, CUL3, RPE, QPRT, OLA1, SLC2A3, HSPD1, SH3BGRL, ATIC, CA2, PPP1R7, COTL1, NIBAN1, GSTK1, IDH1, ARMC9, HSPE1, ERP44, MYO1B, CTDSP1, RHEB, STK25, NCL, EIF3I, CANX, TAX1BP1, PLCB1, EIF3B	116	2219	17668	2.05918	0.0585384	0.0277316	0.0270168		HSPE1
GOTERM_CC_FAT	GO:1903561~extracellular vesicle	30	23.2558	0.000325178	RAB3B, NCKAP1, CAB39, CUL3, RPE, QPRT, OLA1, SLC2A3, HSPD1, SH3BGRL, ATIC, CA2, PPP1R7, COTL1, NIBAN1, GSTK1, IDH1, ARMC9, HSPE1, ERP44, MYO1B, CTDSP1, RHEB, STK25, NCL, EIF3I, CANX, TAX1BP1, PLCB1, EIF3B	116	2316	17668	1.97293	0.118552	0.0277316	0.0270168		SLC2A3
GOTERM_CC_FAT	GO:0043230~extracellular organelle	30	23.2558	0.000327567	RAB3B, NCKAP1, CAB39, CUL3, RPE, QPRT, OLA1, SLC2A3, HSPD1, SH3BGRL, ATIC, CA2, PPP1R7, COTL1, NIBAN1, GSTK1, IDH1, ARMC9, HSPE1, ERP44, MYO1B, CTDSP1, RHEB, STK25, NCL, EIF3I, CANX, TAX1BP1, PLCB1, EIF3B	116	2317	17668	1.97208	0.119369	0.0277316	0.0270168		GLS
GOTERM_CC_FAT	GO:0044421~extracellular region part	34	26.3566	0.0683761	RAB3B, NCKAP1, CAB39, CUL3, RPE, QPRT, OLA1, HDLBP, SLC2A3, HSPD1, SH3BGRL, ATIC, DNPEP, ADAMTS1, CA2, PPP1R7, COTL1, AAMP, NIBAN1, GSTK1, IDH1, ARMC9, HSPE1, ERP44, MYO1B, CTDSP1, RHEB, STK25, NCL, EIF3I, CANX, TAX1BP1, PLCB1, EIF3B	116	3959	17668	1.30805	1	0.717025	0.698545		C2orf69
GOTERM_CC_FAT	GO:0005576~extracellular region	36	27.907	0.237165	RAB3B, NCKAP1, CAB39, CUL3, RPE, QPRT, OLA1, HDLBP, SLC2A3, HSPD1, SH3BGRL, ATIC, DNPEP, ADAMTS1, CA2, PPP1R7, COTL1, AAMP, NIBAN1, GSTK1, XRCC6, XRCC5, IDH1, ARMC9, HSPE1, ERP44, MYO1B, CTDSP1, RHEB, STK25, NCL, EIF3I, CANX, TAX1BP1, PLCB1, EIF3B	116	4784	17668	1.14615	1	1	0.976744		STK25
														ATIC
Annotation Cluster 3	Enrichment Score: 2.060020537567644													MARS2
Category	Term	Count	%	PValue	Genes	List Total	Pop Hits	Pop Total	Fold Enrichment	Bonferroni	Benjamini	FDR		DTYMK
GOTERM_BP_FAT	GO:0002183~cytoplasmic translational initiation	4	3.10078	0.00276031	SH3BGRL, EIF3I, EIF3G, EIF3B	121	45	19274	14.159	0.999005	0.472636	0.472636		STAT1
GOTERM_BP_FAT	GO:0002181~cytoplasmic translation	6	4.65116	0.00319254	SH3BGRL, EIF3I, EIF3G, DRG1, ZC3H15, EIF3B	121	159	19274	6.01092	0.999664	0.472636	0.472636		PRKRA
GOTERM_CC_FAT	GO:0005852~eukaryotic translation initiation factor 3 complex	3	2.32558	0.00474826	EIF3I, EIF3G, EIF3B	116	16	17668	28.5582	0.842245	0.167484	0.163168		OLA1
GOTERM_CC_FAT	GO:0033290~eukaryotic 48S preinitiation complex	3	2.32558	0.00474826	EIF3I, EIF3G, EIF3B	116	16	17668	28.5582	0.842245	0.167484	0.163168		BCS1L
GOTERM_BP_FAT	GO:0001732~formation of cytoplasmic translation initiation complex	3	2.32558	0.00491801	EIF3I, EIF3G, EIF3B	121	17	19274	28.1099	0.999996	0.488046	0.488046		HSPE1-MOB4
GOTERM_CC_FAT	GO:0016282~eukaryotic 43S preinitiation complex	3	2.32558	0.00600288	EIF3I, EIF3G, EIF3B	116	18	17668	25.3851	0.903299	0.179163	0.174545		MFF
GOTERM_MF_FAT	GO:0008135~translation factor activity, RNA binding	5	3.87597	0.00653001	EEF1B2, EIF3I, EIF3G, EIF4E2, EIF3B	115	110	16917	6.68656	0.948246	0.295157	0.294504		METAP1D
GOTERM_CC_FAT	GO:0070993~translation preinitiation complex	3	2.32558	0.00668072	EIF3I, EIF3G, EIF3B	116	19	17668	24.049	0.925787	0.185151	0.180379		DIS3L2
GOTERM_BP_FAT	GO:0006413~translational initiation	5	3.87597	0.00693961	SH3BGRL, EIF3I, EIF3G, EIF4E2, EIF3B	121	121	19274	6.5822	1	0.510265	0.510265		EIF3B
GOTERM_MF_FAT	GO:0003743~translation initiation factor activity	4	3.10078	0.00921509	EIF3I, EIF3G, EIF4E2, EIF3B	115	64	16917	9.19402	0.984771	0.371964	0.371141		PPP1R7
GOTERM_BP_FAT	GO:0022618~ribonucleoprotein complex assembly	6	4.65116	0.0378167	XRCC5, PRKRA, EIF3I, EIF3G, SNU13, EIF3B	121	296	19274	3.22884	1	1	1		COTL1
GOTERM_BP_FAT	GO:0071826~ribonucleoprotein complex subunit organization	6	4.65116	0.0499024	XRCC5, PRKRA, EIF3I, EIF3G, SNU13, EIF3B	121	320	19274	2.98667	1	1	1		MT1X
GOTERM_BP_FAT	GO:0022613~ribonucleoprotein complex biogenesis	8	6.20155	0.0537088	XRCC5, PRKRA, EIF3I, EIF3G, SNU13, WDR12, PELP1, EIF3B	121	544	19274	2.34249	1	1	1		CYP20A1
														FARSB
Annotation Cluster 4	Enrichment Score: 1.9764914959831352													COPS7B
Category	Term	Count	%	PValue	Genes	List Total	Pop Hits	Pop Total	Fold Enrichment	Bonferroni	Benjamini	FDR		BZW1
GOTERM_BP_FAT	GO:0044712~single-organism catabolic process	17	13.1783	0.000594113	ARG2, INPP1, RPE, IDH1, QPRT, PDE3B, HSD17B11, GLS, UFM1, CANX, DNAJC10, ATG4B, SCLY, ACAD11, PLCB1, ACADS, HIBCH	121	1021	19274	2.65222	0.773796	0.472636	0.472636		HSPD1
GOTERM_BP_FAT	GO:0019752~carboxylic acid metabolic process	16	12.4031	0.00153511	PECR, ARG2, OSBPL6, MARS2, IDH1, QPRT, SLC2A3, GLS, ATIC, D2HGDH, SCLY, ACAD11, FARSA, ACADS, HIBCH, FARSB	121	1011	19274	2.5209	0.978555	0.472636	0.472636		GSTK1
GOTERM_BP_FAT	GO:0044282~small molecule catabolic process	9	6.97674	0.0032683	ARG2, INPP1, RPE, QPRT, SCLY, ACAD11, ACADS, HIBCH, GLS	121	394	19274	3.63859	0.999722	0.472636	0.472636		ERP44
GOTERM_BP_FAT	GO:0043436~oxoacid metabolic process	16	12.4031	0.00400793	PECR, ARG2, OSBPL6, MARS2, IDH1, QPRT, SLC2A3, GLS, ATIC, D2HGDH, SCLY, ACAD11, FARSA, ACADS, HIBCH, FARSB	121	1118	19274	2.27963	0.999957	0.472636	0.472636		ARMC9
GOTERM_BP_FAT	GO:0006082~organic acid metabolic process	16	12.4031	0.00453128	PECR, ARG2, OSBPL6, MARS2, IDH1, QPRT, SLC2A3, GLS, ATIC, D2HGDH, SCLY, ACAD11, FARSA, ACADS, HIBCH, FARSB	121	1133	19274	2.24945	0.999988	0.488046	0.488046		FARSA
GOTERM_BP_FAT	GO:0046395~carboxylic acid catabolic process	7	5.42636	0.00644221	ARG2, QPRT, SCLY, ACAD11, ACADS, HIBCH, GLS	121	266	19274	4.19182	1	0.488046	0.488046		UBE3C
GOTERM_BP_FAT	GO:0016054~organic acid catabolic process	7	5.42636	0.00644221	ARG2, QPRT, SCLY, ACAD11, ACADS, HIBCH, GLS	121	266	19274	4.19182	1	0.488046	0.488046		ATG4B
GOTERM_BP_FAT	GO:0006520~cellular amino acid metabolic process	7	5.42636	0.0166004	ARG2, MARS2, SCLY, FARSA, HIBCH, FARSB, GLS	121	327	19274	3.40986	1	0.795019	0.795019		HNRNPA3
GOTERM_BP_FAT	GO:1901606~alpha-amino acid catabolic process	4	3.10078	0.0292613	ARG2, SCLY, HIBCH, GLS	121	107	19274	5.95474	1	1	1		TRIP12
GOTERM_BP_FAT	GO:0009063~cellular amino acid catabolic process	4	3.10078	0.0424112	ARG2, SCLY, HIBCH, GLS	121	124	19274	5.13836	1	1	1		RHEB
GOTERM_BP_FAT	GO:1901605~alpha-amino acid metabolic process	4	3.10078	0.19007	ARG2, SCLY, HIBCH, GLS	121	241	19274	2.64381	1	1	1		CTDSP1
GOTERM_BP_FAT	GO:1901565~organonitrogen compound catabolic process	5	3.87597	0.217647	ARG2, QPRT, SCLY, HIBCH, GLS	121	384	19274	2.07408	1	1	1		CAB39
														XRCC5
Annotation Cluster 5	Enrichment Score: 1.8318008219886002													ZFAND2B
Category	Term	Count	%	PValue	Genes	List Total	Pop Hits	Pop Total	Fold Enrichment	Bonferroni	Benjamini	FDR		CHCHD10
GOTERM_MF_FAT	GO:0003723~RNA binding	29	22.4806	0.000208811	HDLBP, SNU13, BZW1, GIGYF2, HSPD1, EEF1B2, REPIN1, SUMO1, CWC22, MAP3K20, LRRFIP1, ZC3H15, AGFG1, DIS3L2, PELP1, XRCC6, HNRNPA3, XRCC5, HSPE1, PRKRA, NCL, EIF3I, CANX, EIF3G, SPATS2L, FARSA, EIF4E2, FARSB, EIF3B	115	2071	16917	2.05989	0.0900744	0.0471913	0.0470869		PDE6D
GOTERM_MF_FAT	GO:0000166~nucleotide binding	27	20.9302	0.00328075	RAB3B, DTYMK, OLA1, AGAP3, HSPD1, HSPE1-MOB4, MAP3K20, D2HGDH, KIF1A, ABCF2, ACAD11, ACADS, XRCC6, XRCC5, MARS2, IDH1, UBE2E2, HSPE1, BCS1L, MYO1B, RHEB, STK25, AGPS, DRG1, FARSA, FARSB	115	2230	16917	1.78108	0.773574	0.243979	0.243439		AGPS
GOTERM_MF_FAT	GO:1901265~nucleoside phosphate binding	27	20.9302	0.003301	RAB3B, DTYMK, OLA1, AGAP3, HSPD1, HSPE1-MOB4, MAP3K20, D2HGDH, KIF1A, ABCF2, ACAD11, ACADS, XRCC6, XRCC5, MARS2, IDH1, UBE2E2, HSPE1, BCS1L, MYO1B, RHEB, STK25, AGPS, DRG1, FARSA, FARSB	115	2231	16917	1.78029	0.775644	0.243979	0.243439		TEX10
GOTERM_MF_FAT	GO:0043168~anion binding	33	25.5814	0.00369117	RAB3B, DTYMK, FLII, OLA1, AGAP3, HSPD1, HSPE1-MOB4, ADAMTS1, MAP3K20, D2HGDH, KIF1A, ABCF2, ACAD11, AAMP, ACADS, XRCC6, XRCC5, MARS2, UBE2E2, HSPE1, BCS1L, MYO1B, SESTD1, RHEB, STK25, AGPS, WDFY1, DRG1, SCLY, PLCB1, FARSA, FARSB	115	2977	16917	1.63065	0.812035	0.243979	0.243439		CIR1
GOTERM_MF_FAT	GO:0036094~small molecule binding	30	23.2558	0.00431821	RAB3B, DTYMK, OLA1, SLC2A3, AGAP3, HSPD1, HSPE1-MOB4, MAP3K20, D2HGDH, KIF1A, ABCF2, ACAD11, ACADS, XRCC6, OSBPL6, XRCC5, MARS2, IDH1, UBE2E2, HSPE1, BCS1L, MYO1B, RHEB, STK25, AGPS, DRG1, SCLY, FARSA, FARSB	115	2637	16917	1.67354	0.858585	0.243979	0.243439		DNAJB6
GOTERM_MF_FAT	GO:0017111~nucleoside-triphosphatase activity	14	10.8527	0.0112733	RAB3B, XRCC6, XRCC5, OLA1, AGAP3, HSPE1, BCS1L, HSPD1, HSPE1-MOB4, MYO1B, RHEB, DRG1, KIF1A, ABCF2	115	947	16917	2.17472	0.994051	0.371964	0.371141		ZC3H15
GOTERM_MF_FAT	GO:0035639~purine ribonucleoside triphosphate binding	22	17.0543	0.0152684	RAB3B, DTYMK, XRCC6, XRCC5, MARS2, OLA1, UBE2E2, AGAP3, HSPE1, BCS1L, HSPD1, HSPE1-MOB4, MYO1B, RHEB, STK25, MAP3K20, DRG1, KIF1A, ABCF2, FARSA, FARSB	115	1901	16917	1.70242	0.999046	0.371964	0.371141		DRG1
GOTERM_MF_FAT	Non-homologous end-joining (NHEJ)	57	44.186	0.0171753	RAB3B, OLA1, HDLBP, BZW1, EEF1B2, SUMO1, CWC22, KIF1A, LRRFIP1, ACAD11, ACADS, DIS3L2, PELP1, AGFG1, MARS2, UBE2E2, BCS1L, NCL, CANX, AGPS, FKBP7, EIF4E2, DTYMK, SATB2, SNU13, AGAP3, GIGYF2, HSPD1, HSPE1-MOB4, REPIN1, DNAJB6, MAP3K20, D2HGDH, ABCF2, ZC3H15, NHEJ1, HNRNPA3, XRCC6, OSBPL6, XRCC5, STAT1, IDH1, HSPE1, MYO1B, RHEB, STK25, PRKRA, EIF3I, CYP20A1, EIF3G, DRG1, SPATS2L, SCLY, FARSA, FARSB…	115	6592	16917	1.27199	0.999603	0.371964	0.371141		SCLY
GOTERM_MF_FAT	GO:0016462~pyrophosphatase activity	14	10.8527	0.0175773	RAB3B, XRCC6, XRCC5, OLA1, AGAP3, HSPE1, BCS1L, HSPD1, HSPE1-MOB4, MYO1B, RHEB, DRG1, KIF1A, ABCF2	115	1004	16917	2.05126	0.99967	0.371964	0.371141		ACAD11
GOTERM_MF_FAT	GO:0016817~hydrolase activity, acting on acid anhydrides	14	10.8527	0.0178392	RAB3B, XRCC6, XRCC5, OLA1, AGAP3, HSPE1, BCS1L, HSPD1, HSPE1-MOB4, MYO1B, RHEB, DRG1, KIF1A, ABCF2	115	1006	16917	2.04718	0.999707	0.371964	0.371141		NCL
GOTERM_MF_FAT	GO:0016818~hydrolase activity, acting on acid anhydrides, in phosphorus-containing anhydrides	14	10.8527	0.0178392	RAB3B, XRCC6, XRCC5, OLA1, AGAP3, HSPE1, BCS1L, HSPD1, HSPE1-MOB4, MYO1B, RHEB, DRG1, KIF1A, ABCF2	115	1006	16917	2.04718	0.999707	0.371964	0.371141		ABCF2
GOTERM_MF_FAT	GO:0032555~purine ribonucleotide binding	22	17.0543	0.0195054	RAB3B, DTYMK, XRCC6, XRCC5, MARS2, OLA1, UBE2E2, AGAP3, HSPE1, BCS1L, HSPD1, HSPE1-MOB4, MYO1B, RHEB, STK25, MAP3K20, DRG1, KIF1A, ABCF2, FARSA, FARSB	115	1947	16917	1.6622	0.999864	0.371964	0.371141		CUL1
GOTERM_MF_FAT	GO:1901363~heterocyclic compound binding	56	43.4109	0.0208551	RAB3B, OLA1, HDLBP, BZW1, EEF1B2, SUMO1, CWC22, KIF1A, LRRFIP1, ACAD11, ACADS, DIS3L2, PELP1, AGFG1, MARS2, UBE2E2, BCS1L, NCL, CANX, AGPS, FKBP7, EIF4E2, DTYMK, SATB2, SNU13, AGAP3, GIGYF2, HSPD1, HSPE1-MOB4, REPIN1, DNAJB6, MAP3K20, D2HGDH, ABCF2, ZC3H15, NHEJ1, HNRNPA3, XRCC6, XRCC5, STAT1, IDH1, HSPE1, MYO1B, RHEB, STK25, PRKRA, EIF3I, CYP20A1, EIF3G, DRG1, SPATS2L, SCLY, FARSA, FARSB, EIF3B	115	6509	16917	1.26561	0.999927	0.371964	0.371141		HDLBP
GOTERM_MF_FAT	GO:0017076~purine nucleotide binding	22	17.0543	0.0209641	RAB3B, DTYMK, XRCC6, XRCC5, MARS2, OLA1, UBE2E2, AGAP3, HSPE1, BCS1L, HSPD1, HSPE1-MOB4, MYO1B, RHEB, STK25, MAP3K20, DRG1, KIF1A, ABCF2, FARSA, FARSB	115	1961	16917	1.65033	0.999931	0.371964	0.371141		TAX1BP1
GOTERM_MF_FAT	GO:0032553~ribonucleotide binding	22	17.0543	0.0213962	RAB3B, DTYMK, XRCC6, XRCC5, MARS2, OLA1, UBE2E2, AGAP3, HSPE1, BCS1L, HSPD1, HSPE1-MOB4, MYO1B, RHEB, STK25, MAP3K20, DRG1, KIF1A, ABCF2, FARSA, FARSB	115	1965	16917	1.64697	0.999943	0.371964	0.371141		NIF3L1
GOTERM_MF_FAT	GO:0016887~ATPase activity	9	6.97674	0.0261355	XRCC6, XRCC5, OLA1, KIF1A, HSPE1, BCS1L, ABCF2, HSPD1, HSPE1-MOB4	115	527	16917	2.51222	0.999994	0.397126	0.396247		AGFG1
GOTERM_MF_FAT	GO:0005524~ATP binding	18	13.9535	0.0286774	DTYMK, XRCC6, XRCC5, MARS2, OLA1, UBE2E2, HSPE1, BCS1L, HSPD1, HSPE1-MOB4, MYO1B, STK25, MAP3K20, KIF1A, ABCF2, FARSA, FARSB	115	1539	16917	1.72052	0.999998	0.405069	0.404172		FKBP7
GOTERM_MF_FAT	GO:0032559~adenyl ribonucleotide binding	18	13.9535	0.0354657	DTYMK, XRCC6, XRCC5, MARS2, OLA1, UBE2E2, HSPE1, BCS1L, HSPD1, HSPE1-MOB4, MYO1B, STK25, MAP3K20, KIF1A, ABCF2, FARSA, FARSB	115	1579	16917	1.67693	1	0.427913	0.426966		HIBCH
GOTERM_MF_FAT	GO:0043167~ion binding	55	42.6357	0.0374318	RAB3B, PDE3B, ZFAND2B, OLA1, MT1X, ADAMTS1, CA2, KIF1A, CA8, ACAD11, ACADS, DIS3L2, AGFG1, ILKAP, ARG2, MARS2, UBE2E2, BCS1L, CTDSP1, CANX, AGPS, TAX1BP1, WDFY1, FKBP7, PLCB1, DTYMK, INPP1, FLII, RPE, AGAP3, HSPD1, HSPE1-MOB4, REPIN1, DNPEP, MAP3K20, D2HGDH, ABCF2, AAMP, ZC3H15, METAP1D, XRCC6, XRCC5, IDH1, HSPE1, MYO1B, SESTD1, RHEB, STK25, CYP20A1, DRG1, TRIP12, SCLY, FARSA, FARSB	115	6559	16917	1.23353	1	0.427913	0.426966		EIF4E2
GOTERM_MF_FAT	GO:0030554~adenyl nucleotide binding	18	13.9535	0.0377177	DTYMK, XRCC6, XRCC5, MARS2, OLA1, UBE2E2, HSPE1, BCS1L, HSPD1, HSPE1-MOB4, MYO1B, STK25, MAP3K20, KIF1A, ABCF2, FARSA, FARSB	115	1591	16917	1.66429	1	0.427913	0.426966		RAPH1
GOTERM_MF_FAT	GO:0097367~carbohydrate derivative binding	24	18.6047	0.0378684	RAB3B, DTYMK, XRCC6, XRCC5, MARS2, OLA1, UBE2E2, AGAP3, HSPE1, BCS1L, HSPD1, HSPE1-MOB4, MYO1B, ADAMTS1, RHEB, STK25, MAP3K20, DRG1, KIF1A, ABCF2, FARSA, AAMP, FARSB	115	2337	16917	1.5107	1	0.427913	0.426966		LRRFIP1
GOTERM_MF_FAT	GO:0003676~nucleic acid binding	34	26.3566	0.32454	SATB2, HDLBP, SNU13, BZW1, GIGYF2, HSPD1, EEF1B2, REPIN1, DNAJB6, SUMO1, CWC22, MAP3K20, LRRFIP1, ABCF2, NHEJ1, ZC3H15, AGFG1, DIS3L2, PELP1, XRCC6, HNRNPA3, XRCC5, STAT1, HSPE1, PRKRA, NCL, EIF3I, CANX, EIF3G, SPATS2L, FARSA, EIF4E2, FARSB, EIF3B	115	4514	16917	1.10801	1	1	1		SESTD1
														NIBAN1
Annotation Cluster 6	Enrichment Score: 1.4232658896301202													NHEJ1
Category	Term	Count	%	PValue	Genes	List Total	Pop Hits	Pop Total	Fold Enrichment	Bonferroni	Benjamini	FDR		INPP1
GOTERM_BP_FAT	GO:1905820~positive regulation of chromosome separation	4	3.10078	0.000931525	CUL3, NCAPG2, MAD2L1BP, NCAPD3	121	31	19274	20.5535	0.902785	0.472636	0.472636		XRCC6
GOTERM_BP_FAT	GO:1903047~mitotic cell cycle process	14	10.8527	0.00166258	CUL3, NCAPG2, CUL1, MAD2L1BP, UBE2E2, GIGYF2, STAG1, ADAMTS1, CTDSP1, MAP3K20, DRG1, NCAPD3, PLCB1, DIS3L2	121	813	19274	2.74299	0.984417	0.472636	0.472636		EEF1B2
GOTERM_BP_FAT	GO:0051304~chromosome separation	6	4.65116	0.00172604	CUL3, NCAPG2, MAP3K20, MAD2L1BP, NCAPD3, DIS3L2	121	138	19274	6.92562	0.986707	0.472636	0.472636		AGAP3
GOTERM_BP_FAT	GO:0090068~positive regulation of cell cycle process	8	6.20155	0.00198244	ADAMTS1, CUL3, NCAPG2, MAP3K20, MAD2L1BP, UBE2E2, NCAPD3, PLCB1	121	283	19274	4.50288	0.993008	0.472636	0.472636		DNPEP
GOTERM_BP_FAT	GO:0000082~G1/S transition of mitotic cell cycle	7	5.42636	0.00218159	ADAMTS1, CTDSP1, CUL3, CUL1, UBE2E2, PLCB1, GIGYF2	121	213	19274	5.23486	0.995755	0.472636	0.472636		ADAMTS1
GOTERM_BP_FAT	GO:0000070~mitotic sister chromatid segregation	7	5.42636	0.00223331	STAG1, CUL3, NCAPG2, MAP3K20, MAD2L1BP, NCAPD3, DIS3L2	121	214	19274	5.2104	0.996272	0.472636	0.472636		MAP3K20
GOTERM_BP_FAT	GO:1902589~single-organism organelle organization	24	18.6047	0.00235634	FARP2, NCKAP1, STX17, CUL3, FLII, NCAPG2, ARMC9, CHCHD10, MAD2L1BP, BCS1L, MFF, MAIP1, STAG1, MYO1B, UFM1, DNAJB6, ABI2, MAP3K20, COTL1, DRG1, ATG4B, NCAPD3, AGFG1, DIS3L2	121	1979	19274	1.93175	0.997261	0.472636	0.472636		GIGYF2
GOTERM_BP_FAT	GO:0051984~positive regulation of chromosome segregation	4	3.10078	0.00351985	CUL3, NCAPG2, MAD2L1BP, NCAPD3	121	49	19274	13.0032	0.999852	0.472636	0.472636		RPE
GOTERM_BP_FAT	GO:1901992~positive regulation of mitotic cell cycle phase transition	5	3.87597	0.00407106	ADAMTS1, CUL3, MAD2L1BP, UBE2E2, PLCB1	121	104	19274	7.65814	0.999963	0.472636	0.472636		CUL3
GOTERM_BP_FAT	GO:0000819~sister chromatid segregation	7	5.42636	0.00409401	STAG1, CUL3, NCAPG2, MAP3K20, MAD2L1BP, NCAPD3, DIS3L2	121	242	19274	4.60754	0.999965	0.472636	0.472636		DNAJC10
GOTERM_BP_FAT	GO:1905818~regulation of chromosome separation	5	3.87597	0.00580992	CUL3, NCAPG2, MAP3K20, MAD2L1BP, NCAPD3	121	115	19274	6.92562	1	0.488046	0.488046		PLCB1
GOTERM_BP_FAT	GO:0045931~positive regulation of mitotic cell cycle	6	4.65116	0.00604901	ADAMTS1, CUL3, MAP3K20, MAD2L1BP, UBE2E2, PLCB1	121	185	19274	5.16614	1	0.488046	0.488046		ILKAP
GOTERM_BP_FAT	GO:0007067~mitotic nuclear division	8	6.20155	0.00605728	STAG1, CUL3, NCAPG2, MAP3K20, DRG1, MAD2L1BP, NCAPD3, DIS3L2	121	347	19274	3.67237	1	0.488046	0.488046		TCAF1
GOTERM_BP_FAT	GO:0000278~mitotic cell cycle	14	10.8527	0.00726883	CUL3, NCAPG2, CUL1, MAD2L1BP, UBE2E2, GIGYF2, STAG1, ADAMTS1, CTDSP1, MAP3K20, DRG1, NCAPD3, PLCB1, DIS3L2	121	968	19274	2.30377	1	0.519202	0.519202		MAIP1
GOTERM_BP_FAT	GO:1901989~positive regulation of cell cycle phase transition	5	3.87597	0.00755529	ADAMTS1, CUL3, MAD2L1BP, UBE2E2, PLCB1	121	124	19274	6.42295	1	0.524673	0.524673		SCRN3
GOTERM_BP_FAT	GO:0044843~cell cycle G1/S phase transition	7	5.42636	0.00861415	ADAMTS1, CTDSP1, CUL3, CUL1, UBE2E2, PLCB1, GIGYF2	121	283	19274	3.94002	1	0.56672	0.56672		CA2
GOTERM_BP_FAT	GO:0048285~organelle fission	10	7.75194	0.00923108	STAG1, CUL3, NCAPG2, MAP3K20, DRG1, MAD2L1BP, NCAPD3, MFF, PLCB1, DIS3L2	121	569	19274	2.79946	1	0.591736	0.591736		STX17
GOTERM_BP_FAT	GO:0045787~positive regulation of cell cycle	8	6.20155	0.00986988	ADAMTS1, CUL3, NCAPG2, MAP3K20, MAD2L1BP, UBE2E2, NCAPD3, PLCB1	121	381	19274	3.34466	1	0.616867	0.616867		OSBPL6
GOTERM_BP_FAT	GO:1901990~regulation of mitotic cell cycle phase transition	8	6.20155	0.0114145	ADAMTS1, CTDSP1, CUL3, MAP3K20, MAD2L1BP, UBE2E2, PLCB1, GIGYF2	121	392	19274	3.2508	1	0.678208	0.678208		IDH1
GOTERM_BP_FAT	GO:0044772~mitotic cell cycle phase transition	9	6.97674	0.0134357	ADAMTS1, CTDSP1, CUL3, MAP3K20, CUL1, MAD2L1BP, UBE2E2, PLCB1, GIGYF2	121	503	19274	2.85011	1	0.730203	0.730203		ATG16L1
GOTERM_BP_FAT	GO:0010638~positive regulation of organelle organization	11	8.52713	0.0147566	NCKAP1, ABI2, XRCC5, CUL3, NCAPG2, DRG1, CHCHD10, MAD2L1BP, NCAPD3, MFF, PLCB1	121	722	19274	2.42684	1	0.777281	0.777281		SLC39A11
GOTERM_BP_FAT	GO:0098813~nuclear chromosome segregation	7	5.42636	0.0152893	STAG1, CUL3, NCAPG2, MAP3K20, MAD2L1BP, NCAPD3, DIS3L2	121	321	19274	3.4736	1	0.780066	0.780066		UBE2F-SCLY
GOTERM_BP_FAT	GO:0010564~regulation of cell cycle process	11	8.52713	0.0160964	ADAMTS1, CTDSP1, CUL3, NCAPG2, MAP3K20, DRG1, MAD2L1BP, UBE2E2, NCAPD3, PLCB1, GIGYF2	121	732	19274	2.39369	1	0.795019	0.795019		MYO1B
GOTERM_BP_FAT	GO:0000280~nuclear division	9	6.97674	0.0174904	STAG1, CUL3, NCAPG2, MAP3K20, DRG1, MAD2L1BP, NCAPD3, PLCB1, DIS3L2	121	528	19274	2.71516	1	0.795019	0.795019		MAD2L1BP
GOTERM_BP_FAT	GO:0051983~regulation of chromosome segregation	5	3.87597	0.0186174	CUL3, NCAPG2, MAP3K20, MAD2L1BP, NCAPD3	121	162	19274	4.91634	1	0.829051	0.829051		SPATS2L
GOTERM_BP_FAT	GO:1901987~regulation of cell cycle phase transition	8	6.20155	0.0195897	ADAMTS1, CTDSP1, CUL3, MAP3K20, MAD2L1BP, UBE2E2, PLCB1, GIGYF2	121	437	19274	2.91605	1	0.829051	0.829051		WDR12
GOTERM_BP_FAT	GO:0044770~cell cycle phase transition	9	6.97674	0.0243319	ADAMTS1, CTDSP1, CUL3, MAP3K20, CUL1, MAD2L1BP, UBE2E2, PLCB1, GIGYF2	121	562	19274	2.5509	1	0.934633	0.934633		PECR
GOTERM_BP_FAT	GO:0051306~mitotic sister chromatid separation	4	3.10078	0.0265383	CUL3, MAP3K20, MAD2L1BP, DIS3L2	121	103	19274	6.18599	1	0.947798	0.947798		RAB3B
GOTERM_BP_FAT	GO:2000045~regulation of G1/S transition of mitotic cell cycle	5	3.87597	0.0321132	ADAMTS1, CTDSP1, UBE2E2, PLCB1, GIGYF2	121	192	19274	4.14816	1	1	1		CWC22
GOTERM_BP_FAT	GO:0007059~chromosome segregation	7	5.42636	0.0330898	STAG1, CUL3, NCAPG2, MAP3K20, MAD2L1BP, NCAPD3, DIS3L2	121	384	19274	2.90371	1	1	1		ARG2
GOTERM_BP_FAT	GO:0007346~regulation of mitotic cell cycle	9	6.97674	0.0369214	ADAMTS1, CTDSP1, CUL3, MAP3K20, DRG1, MAD2L1BP, UBE2E2, PLCB1, GIGYF2	121	610	19274	2.35017	1	1	1		NUB1
GOTERM_BP_FAT	GO:1900087~positive regulation of G1/S transition of mitotic cell cycle	3	2.32558	0.0460859	ADAMTS1, UBE2E2, PLCB1	121	55	19274	8.6885	1	1	1		UBE2E2
GOTERM_BP_FAT	GO:1902806~regulation of cell cycle G1/S phase transition	5	3.87597	0.0508233	ADAMTS1, CTDSP1, UBE2E2, PLCB1, GIGYF2	121	223	19274	3.57151	1	1	1		EIF3I
GOTERM_BP_FAT	GO:0022402~cell cycle process	14	10.8527	0.0530829	CUL3, NCAPG2, CUL1, MAD2L1BP, UBE2E2, GIGYF2, STAG1, ADAMTS1, CTDSP1, MAP3K20, DRG1, NCAPD3, PLCB1, DIS3L2	121	1272	19274	1.75318	1	1	1		SATB2
GOTERM_BP_FAT	GO:2001252~positive regulation of chromosome organization	5	3.87597	0.0608739	XRCC5, CUL3, NCAPG2, MAD2L1BP, NCAPD3	121	237	19274	3.36053	1	1	1		CANX
GOTERM_BP_FAT	GO:0033044~regulation of chromosome organization	7	5.42636	0.065639	XRCC5, CUL3, NCAPG2, MAP3K20, MAD2L1BP, TRIP12, NCAPD3	121	456	19274	2.44523	1	1	1		ALG14
GOTERM_BP_FAT	GO:1902808~positive regulation of cell cycle G1/S phase transition	3	2.32558	0.0706146	ADAMTS1, UBE2E2, PLCB1	121	70	19274	6.82668	1	1	1		HSD17B11
GOTERM_BP_FAT	GO:0051726~regulation of cell cycle	13	10.0775	0.0707718	CUL3, NCAPG2, MAD2L1BP, UBE2E2, WDR12, GIGYF2, ADAMTS1, CTDSP1, RHEB, MAP3K20, DRG1, NCAPD3, PLCB1	121	1201	19274	1.7242	1	1	1		NCKAP1
GOTERM_BP_FAT	GO:0033043~regulation of organelle organization	15	11.6279	0.0714007	NCKAP1, XRCC5, CUL3, FLII, NCAPG2, CHCHD10, MAD2L1BP, MFF, ABI2, MAP3K20, COTL1, DRG1, TRIP12, NCAPD3, PLCB1	121	1465	19274	1.63095	1	1	1		ACADS
GOTERM_BP_FAT	GO:0051783~regulation of nuclear division	5	3.87597	0.0803632	CUL3, MAP3K20, DRG1, MAD2L1BP, PLCB1	121	261	19274	3.05152	1	1	1		KIAA1217
GOTERM_BP_FAT	GO:0051785~positive regulation of nuclear division	3	2.32558	0.0983977	CUL3, MAD2L1BP, PLCB1	121	85	19274	5.62197	1	1	1		REPIN1
GOTERM_BP_FAT	GO:0030071~regulation of mitotic metaphase/anaphase transition	3	2.32558	0.116305	CUL3, MAP3K20, MAD2L1BP	121	94	19274	5.0837	1	1	1		CA8
GOTERM_BP_FAT	GO:1902099~regulation of metaphase/anaphase transition of cell cycle	3	2.32558	0.122447	CUL3, MAP3K20, MAD2L1BP	121	97	19274	4.92647	1	1	1		SH3BGRL
GOTERM_BP_FAT	GO:0044784~metaphase/anaphase transition of cell cycle	3	2.32558	0.128667	CUL3, MAP3K20, MAD2L1BP	121	100	19274	4.77868	1	1	1		STAG1
GOTERM_BP_FAT	GO:0010965~regulation of mitotic sister chromatid separation	3	2.32558	0.128667	CUL3, MAP3K20, MAD2L1BP	121	100	19274	4.77868	1	1	1		KCTD18
GOTERM_BP_FAT	GO:0033047~regulation of mitotic sister chromatid segregation	3	2.32558	0.158579	CUL3, MAP3K20, MAD2L1BP	121	114	19274	4.19182	1	1	1		WDFY1
GOTERM_BP_FAT	GO:0007088~regulation of mitotic nuclear division	4	3.10078	0.172995	CUL3, MAP3K20, DRG1, MAD2L1BP	121	230	19274	2.77025	1	1	1		NCAPG2
GOTERM_BP_FAT	GO:0033045~regulation of sister chromatid segregation	3	2.32558	0.187375	CUL3, MAP3K20, MAD2L1BP	121	127	19274	3.76274	1	1	1		FLII
GOTERM_BP_FAT	GO:0051130~positive regulation of cellular component organization	13	10.0775	0.201984	NCKAP1, XRCC5, CUL3, NCAPG2, CHCHD10, MAD2L1BP, MFF, ABI2, SUMO1, STK25, DRG1, NCAPD3, PLCB1	121	1467	19274	1.41156	1	1	1		SNU13
GOTERM_BP_FAT	GO:0007093~mitotic cell cycle checkpoint	3	2.32558	0.232864	MAP3K20, MAD2L1BP, GIGYF2	121	147	19274	3.2508	1	1	1		UFM1
GOTERM_CC_FAT	GO:0000793~condensed chromosome	3	2.32558	0.260283	STAG1, NCAPG2, NCAPD3	116	152	17668	3.00613	1	1	0.976744		FARP2
GOTERM_BP_FAT	GO:0045930~negative regulation of mitotic cell cycle	4	3.10078	0.261878	CTDSP1, MAP3K20, MAD2L1BP, GIGYF2	121	285	19274	2.23564	1	1	1		PDE3B
GOTERM_BP_FAT	GO:0007049~cell cycle	14	10.8527	0.304176	CUL3, NCAPG2, CUL1, MAD2L1BP, UBE2E2, GIGYF2, STAG1, ADAMTS1, CTDSP1, MAP3K20, DRG1, NCAPD3, PLCB1, DIS3L2	121	1765	19274	1.26348	1	1	1		ITPRID2
GOTERM_BP_FAT	GO:0000075~cell cycle checkpoint	3	2.32558	0.345337	MAP3K20, MAD2L1BP, GIGYF2	121	196	19274	2.4381	1	1	1		PELP1
GOTERM_BP_FAT	GO:0051276~chromosome organization	11	8.52713	0.352494	STAG1, XRCC6, XRCC5, SATB2, CUL3, NCAPG2, MAP3K20, MAD2L1BP, TRIP12, NCAPD3, DIS3L2	121	1375	19274	1.27431	1	1	1		KIF1A
GOTERM_BP_FAT	GO:0007010~cytoskeleton organization	12	9.30233	0.367153	FARP2, NCKAP1, STAG1, MYO1B, DNAJB6, ABI2, CUL3, FLII, MAP3K20, DRG1, COTL1, AGFG1	121	1545	19274	1.2372	1	1	1		EIF3G
GOTERM_BP_FAT	GO:1901991~negative regulation of mitotic cell cycle phase transition	3	2.32558	0.409694	CTDSP1, MAD2L1BP, GIGYF2	121	225	19274	2.12386	1	1	1		ABI2
GOTERM_BP_FAT	GO:0051128~regulation of cellular component organization	20	15.5039	0.427934	FARP2, NCKAP1, XRCC5, CUL3, FLII, NCAPG2, CHCHD10, MAD2L1BP, MFF, DNAJB6, ABI2, SUMO1, STK25, MAP3K20, COTL1, DRG1, TRIP12, KIF1A, NCAPD3, PLCB1	121	2876	19274	1.10771	1	1	1		NCAPD3
GOTERM_BP_FAT	GO:1901988~negative regulation of cell cycle phase transition	3	2.32558	0.443898	CTDSP1, MAD2L1BP, GIGYF2	121	241	19274	1.98285	1	1	1
GOTERM_BP_FAT	GO:0045786~negative regulation of cell cycle	4	3.10078	0.524714	CTDSP1, MAP3K20, MAD2L1BP, GIGYF2	121	444	19274	1.43504	1	1	1
GOTERM_BP_FAT	GO:0010948~negative regulation of cell cycle process	3	2.32558	0.539492	CTDSP1, MAD2L1BP, GIGYF2	121	289	19274	1.65352	1	1	1
GOTERM_BP_FAT	GO:0051301~cell division	5	3.87597	0.574815	STAG1, CUL3, NCAPG2, NCAPD3, DIS3L2	121	646	19274	1.23289	1	1	1
GOTERM_CC_FAT	GO:0005819~spindle	3	2.32558	0.781172	STAG1, CUL3, MAD2L1BP	116	437	17668	1.04561	1	1	0.976744
KEGG_PATHWAY	hsa03450:Non-homologous end-joining	3	2.32558	0.00376828	XRCC6, XRCC5, NHEJ1	60	13	8205	31.5577	0.477625	0.353201	0.353201
Annotation Cluster 7	Enrichment Score: 1.4189162009330687
Category	Term	Count	%	PValue	Genes	List Total	Pop Hits	Pop Total	Fold Enrichment	Bonferroni	Benjamini	FDR
GOTERM_CC_FAT	GO:0042579~microbody	6	4.65116	0.00282744	PECR, GSTK1, IDH1, AGPS, ACAD11, MFF	116	148	17668	6.17474	0.666663	0.121894	0.118752
GOTERM_CC_FAT	GO:0005777~peroxisome	6	4.65116	0.00282744	PECR, GSTK1, IDH1, AGPS, ACAD11, MFF	116	148	17668	6.17474	0.666663	0.121894	0.118752
KEGG_PATHWAY	hsa04146:Peroxisome	4	3.10078	0.0209395	PECR, GSTK1, IDH1, AGPS	60	82	8205	6.67073	0.973182	0.900397	0.900397
GOTERM_CC_FAT	GO:0044438~microbody part	4	3.10078	0.0358977	PECR, GSTK1, IDH1, AGPS	116	111	17668	5.48866	0.999999	0.555814	0.541489
GOTERM_CC_FAT	GO:0044439~peroxisomal part	4	3.10078	0.0358977	PECR, GSTK1, IDH1, AGPS	116	111	17668	5.48866	0.999999	0.555814	0.541489
GOTERM_CC_FAT	GO:0005782~peroxisomal matrix	3	2.32558	0.0450965	GSTK1, IDH1, AGPS	116	52	17668	8.78714	1	0.555814	0.541489
GOTERM_CC_FAT	GO:0031907~microbody lumen	3	2.32558	0.0450965	GSTK1, IDH1, AGPS	116	52	17668	8.78714	1	0.555814	0.541489
GOTERM_BP_FAT	GO:0032787~monocarboxylic acid metabolic process	5	3.87597	0.596688	PECR, OSBPL6, IDH1, ACAD11, ACADS	121	664	19274	1.19947	1	1	1
GOTERM_BP_FAT	GO:0008610~lipid biosynthetic process	5	3.87597	0.64839	PECR, OSBPL6, IDH1, AGPS, HSD17B11	121	709	19274	1.12334	1	1	1
Annotation Cluster 8	Enrichment Score: 1.4065872900990175
Category	Term	Count	%	PValue	Genes	List Total	Pop Hits	Pop Total	Fold Enrichment	Bonferroni	Benjamini	FDR
GOTERM_BP_FAT	GO:0043161~proteasome-mediated ubiquitin-dependent protein catabolic process	10	7.75194	0.00218311	SH3BGRL, NUB1, SUMO1, CUL3, CANX, ZFAND2B, DNAJC10, CUL1, TRIP12, AGAP3	121	455	19274	3.50086	0.995772	0.472636	0.472636
GOTERM_BP_FAT	GO:0010498~proteasomal protein catabolic process	10	7.75194	0.00386768	SH3BGRL, NUB1, SUMO1, CUL3, CANX, ZFAND2B, DNAJC10, CUL1, TRIP12, AGAP3	121	496	19274	3.21148	0.999938	0.472636	0.472636
GOTERM_BP_FAT	GO:0043632~modification-dependent macromolecule catabolic process	12	9.30233	0.00521035	SH3BGRL, NUB1, UBE3C, SUMO1, CUL3, CANX, ZFAND2B, DNAJC10, CUL1, TRIP12, AGAP3, DIS3L2	121	718	19274	2.66222	0.999998	0.488046	0.488046
GOTERM_BP_FAT	GO:0006511~ubiquitin-dependent protein catabolic process	11	8.52713	0.0116652	SH3BGRL, NUB1, UBE3C, SUMO1, CUL3, CANX, ZFAND2B, DNAJC10, CUL1, TRIP12, AGAP3	121	696	19274	2.5175	1	0.678208	0.678208
GOTERM_BP_FAT	GO:0019941~modification-dependent protein catabolic process	11	8.52713	0.0127895	SH3BGRL, NUB1, UBE3C, SUMO1, CUL3, CANX, ZFAND2B, DNAJC10, CUL1, TRIP12, AGAP3	121	706	19274	2.48184	1	0.72569	0.72569
GOTERM_BP_FAT	GO:0006508~proteolysis	20	15.5039	0.0193009	METAP1D, UBE3C, CUL3, ZFAND2B, CUL1, COPS7B, AGAP3, HSPE1, HSPD1, SH3BGRL, NUB1, DNPEP, DNAJB6, SUMO1, ADAMTS1, SCRN3, CANX, DNAJC10, ATG4B, TRIP12	121	1842	19274	1.72953	1	0.829051	0.829051
GOTERM_BP_FAT	GO:0051603~proteolysis involved in cellular protein catabolic process	11	8.52713	0.0275229	SH3BGRL, NUB1, UBE3C, SUMO1, CUL3, CANX, ZFAND2B, DNAJC10, CUL1, TRIP12, AGAP3	121	799	19274	2.19297	1	0.969116	0.969116
GOTERM_BP_FAT	GO:0044257~cellular protein catabolic process	11	8.52713	0.0410816	SH3BGRL, NUB1, UBE3C, SUMO1, CUL3, CANX, ZFAND2B, DNAJC10, CUL1, TRIP12, AGAP3	121	856	19274	2.04694	1	1	1
GOTERM_BP_FAT	GO:0044265~cellular macromolecule catabolic process	12	9.30233	0.0833535	SH3BGRL, NUB1, UBE3C, SUMO1, CUL3, CANX, ZFAND2B, DNAJC10, CUL1, TRIP12, AGAP3, DIS3L2	121	1105	19274	1.72984	1	1	1
GOTERM_BP_FAT	GO:0030163~protein catabolic process	11	8.52713	0.120188	SH3BGRL, NUB1, UBE3C, SUMO1, CUL3, CANX, ZFAND2B, DNAJC10, CUL1, TRIP12, AGAP3	121	1052	19274	1.66557	1	1	1
GOTERM_BP_FAT	GO:0009057~macromolecule catabolic process	12	9.30233	0.21309	SH3BGRL, NUB1, UBE3C, SUMO1, CUL3, CANX, ZFAND2B, DNAJC10, CUL1, TRIP12, AGAP3, DIS3L2	121	1341	19274	1.42541	1	1	1
GOTERM_BP_FAT	GO:0032446~protein modification by small protein conjugation	9	6.97674	0.253966	UFM1, NUB1, UBE3C, SUMO1, CUL3, CUL1, COPS7B, UBE2E2, TRIP12	121	966	19274	1.48406	1	1	1
GOTERM_BP_FAT	GO:0070647~protein modification by small protein conjugation or removal	9	6.97674	0.398033	UFM1, NUB1, UBE3C, SUMO1, CUL3, CUL1, COPS7B, UBE2E2, TRIP12	121	1121	19274	1.27886	1	1	1
GOTERM_BP_FAT	GO:0016567~protein ubiquitination	6	4.65116	0.657171	NUB1, UBE3C, CUL3, CUL1, UBE2E2, TRIP12	121	892	19274	1.07145	1	1	1
Annotation Cluster 9	Enrichment Score: 1.380209912661778
Category	Term	Count	%	PValue	Genes	List Total	Pop Hits	Pop Total	Fold Enrichment	Bonferroni	Benjamini	FDR
GOTERM_BP_FAT	GO:0065003~macromolecular complex assembly	22	17.0543	0.00631322	FARP2, NCKAP1, XRCC5, CUL3, FLII, COPS7B, CHCHD10, SNU13, BCS1L, HSPD1, GLS, ABI2, SUMO1, PRKRA, EIF3I, COTL1, EIF3G, DRG1, FARSA, KCTD18, FARSB, EIF3B	121	1892	19274	1.8522	1	0.488046	0.488046
GOTERM_BP_FAT	GO:0022607~cellular component assembly	31	24.031	0.0163969	NCKAP1, STX17, CUL3, FLII, COPS7B, SNU13, HSPD1, GLS, DNAJB6, SUMO1, COTL1, AGFG1, FARP2, XRCC5, ARMC9, CHCHD10, BCS1L, MYO1B, STAG1, ABI2, ATG16L1, STK25, PRKRA, EIF3I, EIF3G, DRG1, ATG4B, FARSA, KCTD18, FARSB, EIF3B	121	3276	19274	1.50732	1	0.795019	0.795019
GOTERM_BP_FAT	GO:0044085~cellular component biogenesis	33	25.5814	0.017364	NCKAP1, STX17, CUL3, FLII, COPS7B, SNU13, HSPD1, GLS, DNAJB6, SUMO1, COTL1, AGFG1, PELP1, FARP2, XRCC5, ARMC9, CHCHD10, WDR12, BCS1L, MYO1B, STAG1, ABI2, ATG16L1, STK25, PRKRA, EIF3I, EIF3G, DRG1, ATG4B, FARSA, KCTD18, FARSB, EIF3B	121	3569	19274	1.47283	1	0.795019	0.795019
GOTERM_BP_FAT	GO:0070271~protein complex biogenesis	15	11.6279	0.0204856	FARP2, NCKAP1, CUL3, FLII, COPS7B, BCS1L, HSPD1, GLS, ABI2, SUMO1, COTL1, DRG1, FARSA, KCTD18, FARSB	121	1228	19274	1.94572	1	0.829051	0.829051
GOTERM_BP_FAT	GO:0006461~protein complex assembly	15	11.6279	0.0204856	FARP2, NCKAP1, CUL3, FLII, COPS7B, BCS1L, HSPD1, GLS, ABI2, SUMO1, COTL1, DRG1, FARSA, KCTD18, FARSB	121	1228	19274	1.94572	1	0.829051	0.829051
GOTERM_BP_FAT	GO:0043933~macromolecular complex subunit organization	22	17.0543	0.0264437	FARP2, NCKAP1, XRCC5, CUL3, FLII, COPS7B, CHCHD10, SNU13, BCS1L, HSPD1, GLS, ABI2, SUMO1, PRKRA, EIF3I, COTL1, EIF3G, DRG1, FARSA, KCTD18, FARSB, EIF3B	121	2169	19274	1.61566	1	0.947798	0.947798
GOTERM_BP_FAT	GO:0071822~protein complex subunit organization	15	11.6279	0.0562771	FARP2, NCKAP1, CUL3, FLII, COPS7B, BCS1L, HSPD1, GLS, ABI2, SUMO1, COTL1, DRG1, FARSA, KCTD18, FARSB	121	1413	19274	1.69097	1	1	1
GOTERM_BP_FAT	GO:0034622~cellular macromolecular complex assembly	14	10.8527	0.0757229	NCKAP1, XRCC5, FLII, COPS7B, SNU13, BCS1L, HSPD1, ABI2, PRKRA, EIF3I, COTL1, EIF3G, DRG1, EIF3B	121	1346	19274	1.6568	1	1	1
GOTERM_BP_FAT	GO:0043254~regulation of protein complex assembly	7	5.42636	0.119619	FARP2, NCKAP1, ABI2, SUMO1, FLII, DRG1, COTL1	121	538	19274	2.07254	1	1	1
GOTERM_BP_FAT	GO:0043623~cellular protein complex assembly	8	6.20155	0.167209	NCKAP1, ABI2, FLII, DRG1, COTL1, COPS7B, BCS1L, HSPD1	121	726	19274	1.75525	1	1	1
GOTERM_BP_FAT	GO:0044087~regulation of cellular component biogenesis	9	6.97674	0.386535	FARP2, NCKAP1, DNAJB6, ABI2, SUMO1, XRCC5, FLII, DRG1, COTL1	121	1109	19274	1.2927	1	1	1

## Sheet: 2. Reduced mRNA expression
Gene ontology analysis of down-regulated whole-cell mRNAs (PGC-1α ΔRS-res versus WT-res cell lines induced with doxycycline for 6 days):
The p-values are determined using a modified Fisher's Exact test within the DAVID gene ontology package
DAVID Fuctional Annotation Clustering based on GOTERM BP-FAT, CC-FAT, MF_FAT and KEGG pathways (recommended medium stringency, April 2023)
Annotation Cluster 1	Enrichment Score: 12.033041511897151
Category	Term	Count	%	PValue	Genes	List Total	Pop Hits	Pop Total	Fold Enrichment	Bonferroni	Benjamini	FDR		Whole-cell/total DEGs (down): 465
GOTERM_MF_FAT	GO:0003676~nucleic acid binding	181	38.3475	3.80764e-14	ATF2, SLC4A1AP, FMR1, HJURP, JMJD1C, HNRNPU, SMC5, SMC6, IKZF2, APEH, SMC3, SMC4, SMC2, ZDBF2, ZNF83, ZNF726, DHX58, CWC22, ZNF85, MYB, ZNF845, ZNF207, ZNF569, SMARCAD1, MTERF1, ZNF567, NBN, ZNF600, ZNF721, ZFP37, HES6, H2AC8, MBNL2, TYW5, ZGRF1, SP110, NGDN, LIG4, WDR75, PRPF4B, THOC2, TRNT1, ATXN2L, DMTF1, ZNF93, NCL, ZNF678, MATR3, SREK1, PPIG, RAF1, ZNF675, ZNF277, ZNF28, DDX5, VCP, PRKDC, KM…	413	4514	16917	1.64244	3.84234e-11	3.84191e-11	3.66675e-11		TOR1AIP1
GOTERM_MF_FAT	GO:0003677~DNA binding	122	25.8475	7.39559e-13	ATF2, FMR1, HJURP, JMJD1C, HNRNPU, SMC5, SMC6, IKZF2, SMC3, SMC4, SMC2, ZNF83, ZNF726, DHX58, ZNF85, MYB, ZNF845, ZNF207, ZNF569, SMARCAD1, MTERF1, ZNF567, NBN, ZNF600, ZNF721, ZFP37, HES6, H2AC8, MBNL2, SP110, LIG4, DMTF1, ZNF93, NCL, ZNF678, ZNF675, ZNF277, ZNF28, PRKDC, KMT2C, PDS5B, HIF1A, BRIP1, ZNF829, RAD21, ZNF821, ZNF268, SKIL, ZNF146, ZNF540, FANCM, ZNF260, DRAP1, HNRNPK, ZZZ3, ZNF37A, …	413	2643	16917	1.89076	7.46175e-10	3.73108e-10	3.56098e-10		HNRNPK
GOTERM_MF_FAT	GO:0097159~organic cyclic compound binding	230	48.7288	3.75077e-12	ATF2, SLC4A1AP, HNRNPU, JMJD1C, SMC5, SMC6, IKZF2, SMC3, SMC4, SMC2, ZDBF2, SCP2, ZNF726, DHX58, CHORDC1, MYB, ZNF845, MTERF1, ZNF600, ZNF721, DYNC2H1, HES6, MBNL2, TYW5, SP110, NGDN, WDR75, ACSL3, KIF20B, ZNF277, ZNF28, PRKDC, TWF1, NMD3, HIF1A, FXR1, BRIP1, ZNF829, SPAST, CHST12, RAD21, ZNF821, ZNF268, N4BP2, ZNF146, BARD1, PLK4, ZRANB2, ZNF260, LARP7, UCK2, HNRNPK, ZZZ3, ZNF37A, FUBP1, GOLGB1,…	413	6592	16917	1.42917	3.78453e-09	1.26151e-09	1.204e-09		SYNJ2
GOTERM_MF_FAT	GO:1901363~heterocyclic compound binding	227	48.0932	6.98369e-12	ATF2, SLC4A1AP, HNRNPU, JMJD1C, SMC5, SMC6, IKZF2, SMC3, SMC4, SMC2, ZDBF2, ZNF726, DHX58, CHORDC1, MYB, ZNF845, MTERF1, ZNF600, ZNF721, DYNC2H1, HES6, MBNL2, TYW5, SP110, NGDN, WDR75, ACSL3, KIF20B, ZNF277, ZNF28, PRKDC, TWF1, NMD3, HIF1A, FXR1, BRIP1, ZNF829, SPAST, CHST12, RAD21, ZNF821, ZNF268, N4BP2, ZNF146, BARD1, PLK4, ZRANB2, ZNF260, LARP7, UCK2, HNRNPK, ZZZ3, ZNF37A, FUBP1, GOLGB1, CDK13…	413	6509	16917	1.42852	7.04649e-09	1.76164e-09	1.68132e-09		VCP
														CHST12
Annotation Cluster 2	Enrichment Score: 8.888421259234002													ECHDC1
Category	Term	Count	%	PValue	Genes	List Total	Pop Hits	Pop Total	Fold Enrichment	Bonferroni	Benjamini	FDR		DUS4L-BCAP29
GOTERM_CC_FAT	GO:0005814~centriole	22	4.66102	1.16994e-10	PLK4, CEP135, CEP295, CEP152, CEP120, CCP110, RABL2B, AHI1, CCDC88A, PCM1, NIN, KIF2A, WDR90, ALMS1, SASS6, CEP162, CEP170, CEP63, CIBAR1, CEP290, RAN, CEP78	404	161	17668	5.97589	8.78626e-08	2.19657e-08	2.05325e-08		ATE1
GOTERM_CC_FAT	GO:0044450~microtubule organizing center part	28	5.9322	7.09583e-10	CEP120, CCP110, PCM1, TAF1D, WDR90, CSPP1, CNTRL, CEP170, CEP290, CEP78, CCDC112, PLK4, CENPU, CEP135, CCDC14, CEP295, CEP152, RABL2B, AHI1, CCDC88A, NIN, KIF2A, ALMS1, SASS6, CEP162, CEP63, CIBAR1, RAN	404	291	17668	4.20795	5.32897e-07	8.88161e-08	8.30212e-08		ROBO1
GOTERM_CC_FAT	GO:0015630~microtubule cytoskeleton	70	14.8305	9.12076e-10	DDX3X, RIF1, ZWILCH, CEP120, CCP110, HNRNPU, CHD4, SMC6, BRCA2, SMC3, PCM1, WDR90, CSPP1, CNTRL, KIF5A, ZNF207, CEP170, CIR1, CEP290, SYBU, CCDC112, DYNC2H1, MAP2K1, CEP135, DST, FBXW11, CEP295, IFT80, KIF22, EML2, ASPM, SHTN1, KIF2A, CEP63, KIF20B, MCPH1, DCUN1D5, MYCBP2, HMMR, IFT74, TAF1D, SPAST, RAD21, CDH23, CCDC181, RBBP6, CEP78, PLK4, CENPU, PCGF5, CCDC14, CEP152, RABL2B, LRPPRC, SEPTIN7, …	404	1405	17668	2.17885	6.84969e-07	9.78527e-08	9.14682e-08		CHD4
GOTERM_CC_FAT	GO:0005813~centrosome	45	9.5339	1.65461e-09	DDX3X, CEP120, CCP110, HNRNPU, CHD4, HMMR, BRCA2, IFT74, PCM1, TAF1D, SPAST, WDR90, CSPP1, CNTRL, CDH23, CEP170, CIR1, RBBP6, CEP290, CEP78, CCDC112, PLK4, CENPU, CEP135, PCGF5, FBXW11, CCDC14, CEP295, CEP152, RABL2B, IFT80, ASPM, CYLD, AHI1, CCDC88A, NIN, KIF2A, ALMS1, SASS6, CEP162, CEP63, KIF20B, CIBAR1, RAN, NEK11	404	708	17668	2.77962	1.24261e-06	1.55327e-07	1.45192e-07		CEP290
GOTERM_CC_FAT	GO:0005815~microtubule organizing center	48	10.1695	2.88402e-08	DDX3X, CEP120, CCP110, HNRNPU, CHD4, HMMR, BRCA2, IFT74, PCM1, TAF1D, SPAST, WDR90, CSPP1, CNTRL, CDH23, CEP170, CIR1, RBBP6, CEP290, CEP78, CCDC112, PLK4, CENPU, MAP2K1, CEP135, PCGF5, FBXW11, CCDC14, CEP295, CEP152, RABL2B, IFT80, ASPM, CYLD, AHI1, CCDC88A, KIF18A, NIN, KIF2A, ALMS1, SASS6, CEP162, CEP63, KIF20B, CIBAR1, RAN, MCPH1, NEK11	404	863	17668	2.43241	2.16588e-05	1.80492e-06	1.68715e-06		CDK13
														SNX14
Annotation Cluster 3	Enrichment Score: 8.05500124825309													SULT1A4
Category	Term	Count	%	PValue	Genes	List Total	Pop Hits	Pop Total	Fold Enrichment	Bonferroni	Benjamini	FDR		TUG1
GOTERM_CC_FAT	GO:0044451~nucleoplasm part	68	14.4068	1.63264e-10	SETD5, ATF2, RIF1, FMR1, HSPB8, PTEN, JMJD1C, HNRNPU, CHD4, SMC5, SMC6, SMC4, PQBP1, MED12, RO60, ZMYM2, NAMPT, CWC22, CIR1, NBN, POLK, ATRX, MSL2, PRPF4B, THOC2, KIF22, ATXN2L, NCOR2, PHF20L1, MED23, SGO2, CACNB4, KIF2A, ZNF638, PPIG, SREK1, RAF1, SLU7, USP15, DDX5, KMT2C, SATB2, HIF1A, CENPC, BCLAF1, RBBP6, ASCC3, SF3B1, SKIL, SRSF11, BARD1, SUZ12, CASP8AP2, NOP58, FANCM, FANCL, ERBIN, FANCB, E…	404	1291	17668	2.3035	1.22611e-07	2.45222e-08	2.29222e-08		MBNL2
GOTERM_CC_FAT	GO:0016604~nuclear body	51	10.8051	1.88723e-09	RIF1, FMR1, HSPB8, PTEN, HNRNPU, SMC5, SMC6, SMC4, PQBP1, RO60, ZMYM2, NAMPT, CWC22, CIR1, NBN, POLK, ATRX, PRPF4B, THOC2, KIF22, ATXN2L, NCOR2, SGO2, CACNB4, KIF2A, ZNF638, PPIG, SREK1, RAF1, SLU7, USP15, DDX5, HIF1A, CENPC, BCLAF1, RBBP6, ASCC3, SF3B1, SKIL, SRSF11, BARD1, SUZ12, CASP8AP2, NOP58, FANCL, ERBIN, SP3, HNRNPA2B1, POLR3G, EIF3E, CDK13	404	873	17668	2.55483	1.41731e-06	1.57479e-07	1.47204e-07		EIF3E
GOTERM_CC_FAT	GO:0016607~nuclear speck	28	5.9322	2.21963e-06	DDX5, HNRNPU, SMC5, SMC6, SMC4, HIF1A, PQBP1, BCLAF1, NAMPT, CWC22, CIR1, RBBP6, ASCC3, SF3B1, SRSF11, BARD1, ERBIN, PRPF4B, THOC2, KIF22, ATXN2L, CACNB4, ZNF638, PPIG, SREK1, RAF1, CDK13, SLU7	404	430	17668	2.84771	0.00166556	0.00011113	0.000103879		AASS
														MADD
Annotation Cluster 4	Enrichment Score: 7.363786799173754													CSPP1
Category	Term	Count	%	PValue	Genes	List Total	Pop Hits	Pop Total	Fold Enrichment	Bonferroni	Benjamini	FDR		TRIM2
GOTERM_BP_FAT	GO:0019219~regulation of nucleobase-containing compound metabolic process	172	36.4407	2.93434e-14	ATF2, RIF1, FMR1, JMJD1C, HNRNPU, SMC5, SMC6, IKZF2, SMC3, ZNF83, ZNF726, CWC22, NAMPT, ZNF85, MYB, ZNF845, ZNF569, SMARCAD1, MTERF1, CIR1, SLC39A8, ZNF567, NBN, ZNF600, ZNF721, ZFP37, HES6, MAP2K1, MBNL2, SP110, FBXW11, FBXW7, WDR75, DMTF1, ZNF93, NCL, ZNF678, PHIP, RAF1, ZNF675, ZNF28, DDX5, VCP, PRKDC, KMT2C, CACNA1D, NMD3, CACNA1C, HIF1A, KRBOX5, FXR1, BRIP1, ZNF829, TTC21B, RAD21, INPP5K, TA…	449	4338	19274	1.70202	1.57365e-10	1.57516e-10	1.53496e-10		NEK4
GOTERM_MF_FAT	GO:0003677~DNA binding	122	25.8475	7.39559e-13	ATF2, FMR1, HJURP, JMJD1C, HNRNPU, SMC5, SMC6, IKZF2, SMC3, SMC4, SMC2, ZNF83, ZNF726, DHX58, ZNF85, MYB, ZNF845, ZNF207, ZNF569, SMARCAD1, MTERF1, ZNF567, NBN, ZNF600, ZNF721, ZFP37, HES6, H2AC8, MBNL2, SP110, LIG4, DMTF1, ZNF93, NCL, ZNF678, ZNF675, ZNF277, ZNF28, PRKDC, KMT2C, PDS5B, HIF1A, BRIP1, ZNF829, RAD21, ZNF821, ZNF268, SKIL, ZNF146, ZNF540, FANCM, ZNF260, DRAP1, HNRNPK, ZZZ3, ZNF37A, …	413	2643	16917	1.89076	7.46175e-10	3.73108e-10	3.56098e-10		SLC24A2
GOTERM_BP_FAT	GO:0051252~regulation of RNA metabolic process	156	33.0508	1.19262e-12	ATF2, RIF1, FMR1, JMJD1C, HNRNPU, IKZF2, ZNF83, ZNF726, CWC22, NAMPT, ZNF85, MYB, ZNF845, ZNF569, MTERF1, CIR1, SLC39A8, ZNF567, ZNF600, ZNF721, ZFP37, HES6, MAP2K1, MBNL2, SP110, FBXW11, FBXW7, WDR75, DMTF1, ZNF93, NCL, ZNF678, PHIP, RAF1, ZNF675, ZNF28, DDX5, PRKDC, KMT2C, NMD3, HIF1A, KRBOX5, FXR1, BRIP1, ZNF829, TTC21B, RAD21, INPP5K, TASP1, ZNF821, ZNF268, SKIL, ZNF146, BARD1, ZNF540, NEK4, …	449	3937	19274	1.70092	6.40308e-09	3.201e-09	3.1193e-09		AGPS
GOTERM_BP_FAT	GO:0034654~nucleobase-containing compound biosynthetic process	161	34.1102	6.20697e-11	ATF2, RIF1, JMJD1C, HNRNPU, IKZF2, ZNF83, ZNF726, NAMPT, ZNF85, MYB, ZNF845, ZNF569, MTERF1, CIR1, SLC39A8, ZNF567, ZNF600, ZNF721, ZFP37, HES6, MAP2K1, SP110, FBXW11, FBXW7, LIG4, WDR75, DMTF1, ZNF93, NCL, ZNF678, PHIP, RAF1, ZNF675, ZNF28, DDX5, VCP, PRKDC, KMT2C, CACNA1D, NMD3, CACNA1C, HIF1A, KRBOX5, BRIP1, ZNF829, TTC21B, RAD21, INPP5K, TASP1, ZNF821, ZNF268, SKIL, ZNF146, ZNF540, NEK4, ZNF2…	449	4317	19274	1.60092	3.33252e-07	1.06614e-07	1.03893e-07		KRIT1
GOTERM_BP_FAT	GO:0019438~aromatic compound biosynthetic process	163	34.5339	7.9444e-11	ATF2, RIF1, JMJD1C, HNRNPU, IKZF2, CDH3, ZNF83, ZNF726, NAMPT, ZNF85, MYB, ZNF845, ZNF569, MTERF1, CIR1, SLC39A8, ZNF567, ZNF600, ZNF721, ZFP37, HES6, MAP2K1, SP110, FBXW11, FBXW7, LIG4, WDR75, DMTF1, ZNF93, NCL, ZNF678, PHIP, RAF1, ZNF675, ZNF28, DDX5, VCP, PRKDC, KMT2C, CACNA1D, NMD3, CACNA1C, HIF1A, KRBOX5, BRIP1, ZNF829, TTC21B, RAD21, INPP5K, TASP1, ZNF821, ZNF268, SKIL, ZNF146, ZNF540, NEK4…	449	4404	19274	1.58879	4.26535e-07	1.06614e-07	1.03893e-07		DRAP1
GOTERM_BP_FAT	GO:0018130~heterocycle biosynthetic process	161	34.1102	2.43976e-10	ATF2, RIF1, JMJD1C, HNRNPU, IKZF2, ZNF83, ZNF726, NAMPT, ZNF85, MYB, ZNF845, ZNF569, MTERF1, CIR1, SLC39A8, ZNF567, ZNF600, ZNF721, ZFP37, HES6, MAP2K1, SP110, FBXW11, FBXW7, LIG4, WDR75, DMTF1, ZNF93, NCL, ZNF678, PHIP, RAF1, ZNF675, ZNF28, DDX5, VCP, PRKDC, KMT2C, CACNA1D, NMD3, CACNA1C, HIF1A, KRBOX5, BRIP1, ZNF829, TTC21B, RAD21, INPP5K, TASP1, ZNF821, ZNF268, SKIL, ZNF146, ZNF540, NEK4, ZNF2…	449	4392	19274	1.57358	1.30991e-06	2.61933e-07	2.55248e-07		ADAM20
GOTERM_BP_FAT	GO:0016070~RNA metabolic process	186	39.4068	3.19211e-10	ATF2, RIF1, FMR1, JMJD1C, HNRNPU, IKZF2, CWC27, ZDBF2, ZNF83, ZNF726, CWC22, NAMPT, ZNF85, MYB, ZNF845, ZNF569, MTERF1, CIR1, SLC39A8, ZNF567, ZNF600, ZNF721, ZFP37, HES6, MAP2K1, MBNL2, TYW5, SP110, FBXW11, FBXW7, TYW3, NGDN, WDR75, PRPF4B, THOC2, TRNT1, ATXN2L, DMTF1, ZNF93, NCL, ZNF678, PHIP, SREK1, PPIG, RAF1, ZNF675, ZNF28, DDX5, PRKDC, KMT2C, NMD3, HIF1A, KRBOX5, FXR1, BRIP1, ZNF829, TTC21B…	449	5352	19274	1.49184	1.71384e-06	2.85588e-07	2.78299e-07		PDZRN3
GOTERM_BP_FAT	GO:0032774~RNA biosynthetic process	146	30.9322	3.96726e-10	ATF2, RIF1, JMJD1C, HNRNPU, IKZF2, ZNF83, ZNF726, NAMPT, ZNF85, MYB, ZNF845, ZNF569, MTERF1, CIR1, SLC39A8, ZNF567, ZNF600, ZNF721, ZFP37, HES6, MAP2K1, SP110, FBXW11, FBXW7, WDR75, DMTF1, ZNF93, NCL, ZNF678, PHIP, RAF1, ZNF675, ZNF28, DDX5, PRKDC, KMT2C, NMD3, HIF1A, KRBOX5, BRIP1, ZNF829, TTC21B, RAD21, INPP5K, TASP1, ZNF821, ZNF268, SKIL, ZNF146, ZNF540, NEK4, ZNF260, LARP7, DRAP1, CYLD, AHI1,…	449	3870	19274	1.61945	2.13002e-06	3.04232e-07	2.96467e-07		CNTRL
GOTERM_BP_FAT	GO:0097659~nucleic acid-templated transcription	145	30.7203	4.76996e-10	ATF2, RIF1, JMJD1C, HNRNPU, IKZF2, ZNF83, ZNF726, NAMPT, ZNF85, MYB, ZNF845, ZNF569, MTERF1, CIR1, SLC39A8, ZNF567, ZNF600, ZNF721, ZFP37, HES6, MAP2K1, SP110, FBXW11, FBXW7, WDR75, DMTF1, ZNF93, NCL, ZNF678, PHIP, RAF1, ZNF675, ZNF28, DDX5, PRKDC, KMT2C, HIF1A, KRBOX5, BRIP1, ZNF829, TTC21B, RAD21, INPP5K, TASP1, ZNF821, ZNF268, SKIL, ZNF146, ZNF540, NEK4, ZNF260, LARP7, DRAP1, CYLD, AHI1, DLG1,…	449	3843	19274	1.61966	2.56099e-06	3.20065e-07	3.11896e-07		SIRT6
GOTERM_BP_FAT	GO:2001141~regulation of RNA biosynthetic process	141	29.8729	6.89902e-10	ATF2, RIF1, JMJD1C, HNRNPU, IKZF2, ZNF83, ZNF726, NAMPT, ZNF85, MYB, ZNF845, ZNF569, MTERF1, CIR1, SLC39A8, ZNF567, ZNF600, ZNF721, ZFP37, HES6, MAP2K1, SP110, FBXW11, FBXW7, WDR75, DMTF1, ZNF93, NCL, ZNF678, PHIP, RAF1, ZNF675, ZNF28, DDX5, PRKDC, KMT2C, NMD3, HIF1A, KRBOX5, BRIP1, ZNF829, TTC21B, RAD21, INPP5K, TASP1, ZNF821, ZNF268, SKIL, ZNF146, ZNF540, NEK4, ZNF260, LARP7, DRAP1, CYLD, AHI1,…	449	3719	19274	1.62749	3.70408e-06	4.11488e-07	4.00987e-07		MSANTD2
GOTERM_BP_FAT	GO:0006355~regulation of transcription, DNA-templated	140	29.661	9.50271e-10	ATF2, RIF1, JMJD1C, HNRNPU, IKZF2, ZNF83, ZNF726, NAMPT, ZNF85, MYB, ZNF845, ZNF569, MTERF1, CIR1, SLC39A8, ZNF567, ZNF600, ZNF721, ZFP37, HES6, MAP2K1, SP110, FBXW11, FBXW7, WDR75, DMTF1, ZNF93, NCL, ZNF678, PHIP, RAF1, ZNF675, ZNF28, DDX5, PRKDC, KMT2C, HIF1A, KRBOX5, BRIP1, ZNF829, TTC21B, RAD21, INPP5K, TASP1, ZNF821, ZNF268, SKIL, ZNF146, ZNF540, NEK4, ZNF260, LARP7, DRAP1, CYLD, AHI1, DLG1,…	449	3701	19274	1.62381	5.10199e-06	4.98628e-07	4.85902e-07		KIF22
GOTERM_BP_FAT	GO:1903506~regulation of nucleic acid-templated transcription	140	29.661	1.02178e-09	ATF2, RIF1, JMJD1C, HNRNPU, IKZF2, ZNF83, ZNF726, NAMPT, ZNF85, MYB, ZNF845, ZNF569, MTERF1, CIR1, SLC39A8, ZNF567, ZNF600, ZNF721, ZFP37, HES6, MAP2K1, SP110, FBXW11, FBXW7, WDR75, DMTF1, ZNF93, NCL, ZNF678, PHIP, RAF1, ZNF675, ZNF28, DDX5, PRKDC, KMT2C, HIF1A, KRBOX5, BRIP1, ZNF829, TTC21B, RAD21, INPP5K, TASP1, ZNF821, ZNF268, SKIL, ZNF146, ZNF540, NEK4, ZNF260, LARP7, DRAP1, CYLD, AHI1, DLG1,…	449	3704	19274	1.62249	5.48592e-06	4.98628e-07	4.85902e-07		SYBU
GOTERM_BP_FAT	GO:0006351~transcription, DNA-templated	138	29.2373	2.52446e-09	ATF2, RIF1, JMJD1C, HNRNPU, IKZF2, ZNF83, ZNF726, NAMPT, ZNF85, MYB, ZNF845, ZNF569, MTERF1, CIR1, SLC39A8, ZNF567, ZNF600, ZNF721, ZFP37, HES6, MAP2K1, SP110, FBXW11, FBXW7, WDR75, DMTF1, ZNF93, NCL, ZNF678, PHIP, RAF1, ZNF675, ZNF28, DDX5, PRKDC, KMT2C, HIF1A, BRIP1, ZNF829, TTC21B, RAD21, INPP5K, TASP1, ZNF821, ZNF268, SKIL, ZNF146, ZNF540, NEK4, ZNF260, LARP7, DRAP1, CYLD, AHI1, DLG1, HNRNPK,…	449	3680	19274	1.60974	1.35537e-05	1.12927e-06	1.10045e-06		ZGRF1
GOTERM_BP_FAT	GO:0034645~cellular macromolecule biosynthetic process	189	40.0424	7.5451e-09	ATF2, PGAP1, RIF1, FMR1, XYLT2, JMJD1C, HNRNPU, IKZF2, APEH, SMC3, PPP1CB, ZNF83, ZNF726, NAMPT, ZNF85, MYB, ZNF845, ZNF569, RXYLT1, MTERF1, CIR1, SLC39A8, ZNF567, NBN, ZNF600, ZNF721, LARGE1, ZFP37, HES6, MAP2K1, ZGRF1, SP110, FBXW11, FBXW7, NGDN, LIG4, WDR75, ATG12, DMTF1, ZNF93, NCL, ZNF678, PHIP, RAF1, ZNF675, ZNF28, DDX5, VCP, PRKDC, KMT2C, HIF1A, KRBOX5, FXR1, BRIP1, ZNF829, CHST12, TTC21B,…	449	5672	19274	1.43038	4.05088e-05	3.11555e-06	3.03603e-06		EFL1
GOTERM_BP_FAT	GO:0010556~regulation of macromolecule biosynthetic process	164	34.7458	3.10001e-08	ATF2, RIF1, FMR1, JMJD1C, HNRNPU, IKZF2, SMC3, PPP1CB, ZNF83, ZNF726, NAMPT, ZNF85, MYB, ZNF845, ZNF569, MTERF1, CIR1, SLC39A8, ZNF567, NBN, ZNF600, ZNF721, ZFP37, HES6, MAP2K1, SP110, FBXW11, FBXW7, NGDN, WDR75, ATG12, DMTF1, ZNF93, NCL, ZNF678, PHIP, RAF1, ZNF675, ZNF28, DDX5, PRKDC, KMT2C, NMD3, HIF1A, KRBOX5, FXR1, BRIP1, ZNF829, TTC21B, RAD21, INPP5K, TASP1, ZNF821, ZNF268, SKIL, ZNF146, ZNF…	449	4800	19274	1.46666	0.000166426	9.78874e-06	9.53892e-06		ZNF385B
GOTERM_BP_FAT	GO:2000112~regulation of cellular macromolecule biosynthetic process	162	34.322	5.33027e-08	ATF2, RIF1, FMR1, JMJD1C, HNRNPU, IKZF2, SMC3, PPP1CB, ZNF83, ZNF726, NAMPT, ZNF85, MYB, ZNF845, ZNF569, MTERF1, CIR1, SLC39A8, ZNF567, NBN, ZNF600, ZNF721, ZFP37, HES6, MAP2K1, SP110, FBXW11, FBXW7, NGDN, WDR75, ATG12, DMTF1, ZNF93, NCL, ZNF678, PHIP, RAF1, ZNF675, ZNF28, DDX5, PRKDC, KMT2C, HIF1A, KRBOX5, FXR1, BRIP1, ZNF829, TTC21B, RAD21, INPP5K, TASP1, ZNF821, ZNF268, SKIL, ZNF146, ZNF540, N…	449	4760	19274	1.46094	0.000286141	1.50594e-05	1.46751e-05		GDAP1
GOTERM_BP_FAT	GO:0006357~regulation of transcription from RNA polymerase II promoter	109	23.0932	5.85081e-08	ATF2, RIF1, JMJD1C, HNRNPU, IKZF2, ZNF83, ZNF726, NAMPT, ZNF85, MYB, ZNF845, ZNF569, CIR1, ZNF567, ZNF600, ZNF721, ZFP37, HES6, SP110, FBXW7, DMTF1, ZNF93, NCL, ZNF678, PHIP, RAF1, ZNF675, ZNF28, DDX5, PRKDC, KMT2C, HIF1A, BRIP1, ZNF829, TTC21B, RAD21, ZNF821, ZNF268, SKIL, ZNF146, ZNF540, ZNF260, LARP7, DRAP1, AHI1, DLG1, HNRNPK, ZZZ3, ZNF37A, COPS2, SP3, PHF14, TCF4, CDK13, BRWD1, EZH2, ZNF254,…	449	2821	19274	1.65863	0.000314081	1.57036e-05	1.53028e-05		CCBE1
GOTERM_BP_FAT	GO:0051173~positive regulation of nitrogen compound metabolic process	92	19.4915	1.48738e-07	ATF2, TOP2B, DDX3X, RIF1, FMR1, HNRNPU, CHD4, BRCA2, CHD1, MYSM1, PQBP1, MED12, HEY1, OTUD6B, NAMPT, MYB, ZNF845, ZNF600, NBN, ZNF721, CEP290, GABPA, CAP1, MAP2K1, ANXA2, FBXW11, FBXW7, ATRX, MSL2, WDR75, SIRT6, ACSL3, ATG12, RGMA, NCOR2, MED23, DNAJC2, ZEB1, CREB1, DMTF1, NCL, POT1, PHIP, PABPC1, RAF1, IRF9, ZNF112, VCP, DDX5, TMF1, USP16, TAFAZZIN, PRKDC, KMT2C, SATB2, CACNA1D, NMD3, CACNA1C, H…	449	2283	19274	1.72985	0.000798258	3.32678e-05	3.24188e-05		PNKD
GOTERM_BP_FAT	GO:0031328~positive regulation of cellular biosynthetic process	88	18.6441	2.12184e-07	ATF2, DDX3X, FMR1, HNRNPU, CHD4, BRCA2, CHD1, MYSM1, PQBP1, MED12, CDH3, HEY1, OTUD6B, NAMPT, MYB, ZNF845, ZNF600, ZNF721, CEP290, GABPA, CAP1, MAP2K1, ANXA2, FBXW11, FBXW7, ATRX, MSL2, WDR75, ACSL3, ATG12, RGMA, NCOR2, MED23, DNAJC2, ZEB1, CREB1, DMTF1, NCL, POT1, PHIP, PABPC1, RAF1, IRF9, ZNF112, VCP, TMF1, USP16, TAFAZZIN, PRKDC, KMT2C, SATB2, CACNA1D, NMD3, CACNA1C, HIF1A, ARPP19, FXR1, IFT74…	449	2166	19274	1.74401	0.00113857	4.42114e-05	4.3083e-05		ADGRG2
GOTERM_BP_FAT	GO:0010468~regulation of gene expression	173	36.6525	2.14139e-07	ATF2, RIF1, FMR1, JMJD1C, HNRNPU, IKZF2, PPP1CB, CDH3, ZNF83, ZNF726, CWC22, NAMPT, ZNF85, MYB, ZNF845, ZNF569, MTERF1, CIR1, SLC39A8, ZNF567, ZNF600, ZNF721, ZFP37, CCBE1, HES6, MAP2K1, MBNL2, SP110, FBXW11, FBXW7, NGDN, WDR75, ATG12, DMTF1, ZNF93, NCL, ZNF678, MATR3, PHIP, RAF1, ZNF675, ZNF28, DDX5, PRKDC, KMT2C, MYCBP2, HIF1A, KRBOX5, FXR1, BRIP1, ZNF829, TTC21B, RAD21, INPP5K, TASP1, ZNF821, …	449	5283	19274	1.40569	0.00114905	4.42114e-05	4.3083e-05		EEF1D
GOTERM_BP_FAT	GO:0045935~positive regulation of nucleobase-containing compound metabolic process	85	18.0085	4.37037e-07	ATF2, TOP2B, DDX3X, RIF1, HNRNPU, CHD4, BRCA2, CHD1, MYSM1, PQBP1, MED12, HEY1, NAMPT, MYB, ZNF845, ZNF600, NBN, ZNF721, CEP290, GABPA, CAP1, MAP2K1, ANXA2, FBXW11, FBXW7, ATRX, MSL2, WDR75, SIRT6, RGMA, MED23, DNAJC2, ZEB1, CREB1, DMTF1, NCL, POT1, PHIP, PABPC1, RAF1, IRF9, ZNF112, VCP, DDX5, TMF1, USP16, TAFAZZIN, PRKDC, KMT2C, SATB2, CACNA1D, NMD3, CACNA1C, HIF1A, IFT74, BCLAF1, ERBB4, ZSWIM8,…	449	2100	19274	1.7375	0.0023437	7.82004e-05	7.62046e-05		ODR4
GOTERM_BP_FAT	GO:0009891~positive regulation of biosynthetic process	88	18.6441	4.84954e-07	ATF2, DDX3X, FMR1, HNRNPU, CHD4, BRCA2, CHD1, MYSM1, PQBP1, MED12, CDH3, HEY1, OTUD6B, NAMPT, MYB, ZNF845, ZNF600, ZNF721, CEP290, GABPA, CAP1, MAP2K1, ANXA2, FBXW11, FBXW7, ATRX, MSL2, WDR75, ACSL3, ATG12, RGMA, NCOR2, MED23, DNAJC2, ZEB1, CREB1, DMTF1, NCL, POT1, PHIP, PABPC1, RAF1, IRF9, ZNF112, VCP, TMF1, USP16, TAFAZZIN, PRKDC, KMT2C, SATB2, CACNA1D, NMD3, CACNA1C, HIF1A, ARPP19, FXR1, IFT74…	449	2208	19274	1.71084	0.00260033	8.39753e-05	8.18321e-05		ZFAND1
GOTERM_BP_FAT	GO:0010467~gene expression	209	44.2797	5.18091e-07	ATF2, HNRNPU, JMJD1C, IKZF2, ZDBF2, ZNF726, NAMPT, MYB, ZNF845, MTERF1, ZNF600, ZNF721, DYNC2H1, HES6, CCBE1, MBNL2, TYW5, SP110, TYW3, NGDN, WDR75, ATG12, ZNF28, PRKDC, MYCBP2, HIF1A, FXR1, BRIP1, ZNF829, RAD21, INPP5K, ZNF821, ZNF268, ZNF146, BARD1, ZRANB2, ZNF260, LARP7, CYLD, HNRNPK, ZZZ3, ZNF37A, FUBP1, GOLGB1, TASOR2, TRMT13, CDK13, EZH2, ZNF254, PHF3, SETD5, SPIN3, BRCA2, N4BP2L2, PQBP1, R…	449	6790	19274	1.3213	0.00277776	8.69097e-05	8.46916e-05		CACNA1C
GOTERM_BP_FAT	GO:0031325~positive regulation of cellular metabolic process	124	26.2712	3.0379e-06	ATF2, RIF1, FMR1, HNRNPU, NUB1, CDH3, NAMPT, MYB, ZNF845, NBN, ZNF600, ZNF721, AP2M1, CCBE1, MAP2K1, FBXW11, FBXW7, TSC2, WDR75, ACSL3, ATG12, DMTF1, NCL, MADD, PHIP, RAF1, IL6ST, DDX5, VCP, DCUN1D5, PRKDC, KMT2C, MYCBP2, DCUN1D1, CACNA1D, NMD3, CACNA1C, HIF1A, ARPP19, FXR1, RNF217, INPP5K, TASP1, SNX9, ZNF268, OSBPL8, FANCM, NEK4, LARP7, FANCB, DRAP1, AHI1, CCDC88A, DLG1, HNRNPK, DLG4, SP3, TCF4…	449	3607	19274	1.47571	0.0161782	0.000388272	0.000378363		DLG1
GOTERM_BP_FAT	GO:0010557~positive regulation of macromolecule biosynthetic process	79	16.7373	5.55758e-06	ATF2, DDX3X, FMR1, HNRNPU, CHD4, BRCA2, CHD1, MYSM1, PQBP1, MED12, HEY1, OTUD6B, NAMPT, MYB, ZNF845, ZNF600, ZNF721, CEP290, GABPA, MAP2K1, ANXA2, FBXW11, FBXW7, ATRX, MSL2, WDR75, ATG12, RGMA, NCOR2, MED23, DNAJC2, ZEB1, CREB1, DMTF1, NCL, POT1, PHIP, PABPC1, RAF1, IRF9, ZNF112, TMF1, USP16, PRKDC, KMT2C, SATB2, NMD3, HIF1A, FXR1, IFT74, BCLAF1, ERBB4, INPP5K, TASP1, ZNF107, SF3B1, ZNF268, NEK4,…	449	2029	19274	1.67136	0.029398	0.000621523	0.000605661		CANX
GOTERM_BP_FAT	GO:0051254~positive regulation of RNA metabolic process	73	15.4661	6.60014e-06	ATF2, TOP2B, DDX3X, HNRNPU, CHD4, BRCA2, CHD1, MYSM1, PQBP1, MED12, HEY1, NAMPT, MYB, ZNF845, ZNF600, ZNF721, CEP290, GABPA, MAP2K1, ANXA2, FBXW11, FBXW7, ATRX, MSL2, WDR75, RGMA, MED23, DNAJC2, ZEB1, CREB1, DMTF1, NCL, PHIP, PABPC1, RAF1, IRF9, ZNF112, DDX5, TMF1, USP16, PRKDC, KMT2C, SATB2, NMD3, HIF1A, IFT74, BCLAF1, ERBB4, ZSWIM8, INPP5K, TASP1, ZNF107, SF3B1, ZNF268, NEK4, PCGF5, STAT1, LARP…	449	1834	19274	1.70863	0.0348157	0.000681337	0.000663948		VPS53
GOTERM_BP_FAT	GO:1902680~positive regulation of RNA biosynthetic process	69	14.6186	1.8709e-05	ATF2, DDX3X, HNRNPU, CHD4, BRCA2, CHD1, MYSM1, PQBP1, MED12, HEY1, NAMPT, MYB, ZNF845, ZNF600, ZNF721, CEP290, GABPA, MAP2K1, ANXA2, FBXW11, FBXW7, ATRX, MSL2, WDR75, RGMA, MED23, DNAJC2, ZEB1, CREB1, DMTF1, NCL, PHIP, RAF1, IRF9, ZNF112, TMF1, USP16, PRKDC, KMT2C, SATB2, NMD3, HIF1A, IFT74, BCLAF1, ERBB4, INPP5K, TASP1, ZNF107, SF3B1, ZNF268, NEK4, PCGF5, STAT1, LARP7, DEK, ZNF33B, ZNF33A, DRAP1…	449	1755	19274	1.68771	0.0955694	0.00152167	0.00148283		SNX9
GOTERM_BP_FAT	GO:0009893~positive regulation of metabolic process	128	27.1186	1.91076e-05	ATF2, RIF1, FMR1, HNRNPU, NUB1, CDH3, SCP2, NAMPT, MYB, ZNF845, NBN, ZNF600, ZNF721, AP2M1, CCBE1, MAP2K1, FBXW11, FBXW7, TSC2, WDR75, ACSL3, ATG12, DMTF1, NCL, MADD, PHIP, RAF1, IL6ST, DDX5, VCP, DCUN1D5, PRKDC, KMT2C, MYCBP2, DCUN1D1, CACNA1D, NMD3, CACNA1C, HIF1A, ARPP19, FXR1, TTC21B, RNF217, INPP5K, TASP1, SNX9, ZNF268, BARD1, OSBPL8, FANCM, NEK4, LARP7, FANCB, DRAP1, AHI1, CCDC88A, DLG1, HN…	449	3895	19274	1.41068	0.0975028	0.00153089	0.00149182		CTTNBP2
GOTERM_BP_FAT	GO:0045893~positive regulation of transcription, DNA-templated	67	14.1949	5.49534e-05	ATF2, DDX3X, HNRNPU, CHD4, BRCA2, MYSM1, PQBP1, MED12, HEY1, NAMPT, MYB, ZNF845, ZNF600, ZNF721, CEP290, GABPA, MAP2K1, ANXA2, FBXW11, FBXW7, ATRX, MSL2, WDR75, RGMA, MED23, DNAJC2, ZEB1, CREB1, DMTF1, NCL, PHIP, RAF1, IRF9, ZNF112, TMF1, USP16, PRKDC, KMT2C, SATB2, HIF1A, IFT74, BCLAF1, ERBB4, INPP5K, TASP1, ZNF107, SF3B1, ZNF268, NEK4, PCGF5, STAT1, LARP7, DEK, ZNF33B, ZNF33A, DRAP1, AHI1, HNRN…	449	1746	19274	1.64724	0.255508	0.00378192	0.0036854		CYLD
GOTERM_BP_FAT	GO:1903508~positive regulation of nucleic acid-templated transcription	67	14.1949	5.49534e-05	ATF2, DDX3X, HNRNPU, CHD4, BRCA2, MYSM1, PQBP1, MED12, HEY1, NAMPT, MYB, ZNF845, ZNF600, ZNF721, CEP290, GABPA, MAP2K1, ANXA2, FBXW11, FBXW7, ATRX, MSL2, WDR75, RGMA, MED23, DNAJC2, ZEB1, CREB1, DMTF1, NCL, PHIP, RAF1, IRF9, ZNF112, TMF1, USP16, PRKDC, KMT2C, SATB2, HIF1A, IFT74, BCLAF1, ERBB4, INPP5K, TASP1, ZNF107, SF3B1, ZNF268, NEK4, PCGF5, STAT1, LARP7, DEK, ZNF33B, ZNF33A, DRAP1, AHI1, HNRN…	449	1746	19274	1.64724	0.255508	0.00378192	0.0036854		MED23
GOTERM_BP_FAT	GO:0010628~positive regulation of gene expression	81	17.161	8.53037e-05	ATF2, DDX3X, FMR1, HNRNPU, CHD4, BRCA2, CHD1, MYSM1, ROBO1, PQBP1, MED12, CDH3, HEY1, OTUD6B, NAMPT, MYB, ZNF845, ZNF600, ZNF721, CEP290, GABPA, CCBE1, MAP2K1, ANXA2, FBXW11, FBXW7, ATRX, MSL2, WDR75, ATG12, RGMA, NCOR2, MED23, DNAJC2, ZEB1, CREB1, DMTF1, NCL, PHIP, PABPC1, RAF1, IRF9, ZNF112, DDX5, TMF1, USP16, PRKDC, KMT2C, SATB2, HIF1A, FXR1, IFT74, BCLAF1, ERBB4, TTC21B, INPP5K, TASP1, ZNF107…	449	2267	19274	1.53377	0.367462	0.00551129	0.00537063		PRKDC
GOTERM_BP_FAT	GO:0045944~positive regulation of transcription from RNA polymerase II promoter	53	11.2288	8.62422e-05	ATF2, DDX3X, HNRNPU, MYSM1, MED12, HEY1, NAMPT, MYB, ZNF845, ZNF600, ZNF721, GABPA, ANXA2, FBXW7, ATRX, RGMA, MED23, ZEB1, CREB1, DMTF1, NCL, PHIP, RAF1, IRF9, ZNF112, TMF1, USP16, PRKDC, KMT2C, SATB2, HIF1A, IFT74, BCLAF1, ZNF107, SF3B1, ZNF268, PCGF5, STAT1, LARP7, DEK, ZNF33B, ZNF33A, DRAP1, AHI1, HNRNPK, NFIA, SP3, TCF4, CEBPZ, CDK13, SSBP2, PFKM, TAF2	449	1297	19274	1.75413	0.370642	0.00551129	0.00537063		ACADM
GOTERM_BP_FAT	GO:0010604~positive regulation of macromolecule metabolic process	116	24.5763	9.54051e-05	ATF2, RIF1, FMR1, HNRNPU, NUB1, CDH3, NAMPT, MYB, ZNF845, NBN, ZNF600, ZNF721, AP2M1, CCBE1, MAP2K1, FBXW11, FBXW7, WDR75, ATG12, DMTF1, NCL, MADD, PHIP, RAF1, IL6ST, DDX5, VCP, DCUN1D5, PRKDC, KMT2C, MYCBP2, DCUN1D1, NMD3, HIF1A, FXR1, TTC21B, RNF217, INPP5K, TASP1, SNX9, ZNF268, BARD1, OSBPL8, FANCM, NEK4, LARP7, FANCB, DRAP1, AHI1, CCDC88A, DLG1, HNRNPK, DLG4, FUBP1, SP3, TCF4, CDK13, EZH2, TO…	449	3570	19274	1.39481	0.400857	0.00595505	0.00580307		OSTM1
GOTERM_BP_FAT	GO:0006366~transcription from RNA polymerase II promoter	76	16.1017	0.000294282	ZNF254, ATF2, DDX3X, RIF1, HNRNPU, CHD4, N4BP2L2, MYSM1, MED12, HEY1, NAMPT, ZNF85, MYB, ZNF845, CIR1, ZNF600, ZNF721, ZFP37, AASS, GABPA, HES6, ANXA2, FBXW7, ATRX, SIRT6, RGMA, NCOR2, MED23, ZEB1, CREB1, DMTF1, NCL, PHIP, RAF1, ZNF675, IRF9, MCPH1, ZNF112, USP15, DDX5, TMF1, USP16, PRKDC, KMT2C, SATB2, HIF1A, IFT74, BCLAF1, ZNF107, SF3B1, ZNF268, SKIL, SUZ12, PCGF5, STAT1, LARP7, DEK, ELP4, ZNF3…	449	2173	19274	1.50134	0.794073	0.0156406	0.0152415		NBN
														CEP120
Annotation Cluster 5	Enrichment Score: 5.938871327548702													RAP1GAP
Category	Term	Count	%	PValue	Genes	List Total	Pop Hits	Pop Total	Fold Enrichment	Bonferroni	Benjamini	FDR		TCIRG1
GOTERM_CC_FAT	GO:0005694~chromosome	83	17.5847	1.36308e-08	SETD5, ATF2, TOP2B, RIF1, ZWILCH, FMR1, HJURP, JMJD1C, HNRNPU, CHD4, SMC5, SMC6, BRCA2, SMC3, SMC4, CHD1, SMC2, PPP1CB, HEY1, ZNF207, SMARCAD1, NBN, POLK, GABPA, HES6, SHPRH, H2AC8, ZGRF1, FBXW11, FBXW7, ATRX, NGDN, LIG4, PRPF4B, SIRT6, THOC2, KIF22, NCOR2, MMS22L, SGO2, ZEB1, CREB1, NCL, DMC1, POT1, IRF9, VCP, PRKDC, SATB2, NOL8, PDS5B, HIF1A, CENPC, RAD21, RBBP6, SUZ12, PLK4, CENPU, H2BC8, ATAD…	404	1922	17668	1.88856	1.02367e-05	9.30613e-07	8.69894e-07		APBB3
GOTERM_BP_FAT	GO:0051276~chromosome organization	67	14.1949	1.39543e-08	SETD5, ATF2, TOP2B, DDX3X, RIF1, ZWILCH, FMR1, HJURP, JMJD1C, HNRNPU, CHD4, SMC5, SMC6, BRCA2, SMC3, SMC4, CHD1, MYSM1, SMC2, MYB, ZNF207, SMARCAD1, MTERF1, NBN, AASS, SHPRH, H2AC8, FBXW7, ATRX, MSL2, LIG4, SIRT6, TEX15, KIF22, PHF20L1, MMS22L, SGO2, DNAJC2, DMC1, POT1, MCPH1, USP15, USP16, PRKDC, KMT2C, SATB2, ZNF518A, PDS5B, CENPC, BRIP1, RAD21, ASCC3, SF3B1, BARD1, SUZ12, H2BC8, FANCM, PCGF5, …	449	1375	19274	2.09169	7.49176e-05	5.35046e-06	5.21391e-06		NPIPB3
GOTERM_CC_FAT	GO:0044427~chromosomal part	73	15.4661	3.80036e-07	SETD5, ATF2, TOP2B, RIF1, ZWILCH, FMR1, HJURP, JMJD1C, HNRNPU, CHD4, SMC5, SMC6, BRCA2, SMC3, SMC4, CHD1, SMC2, PPP1CB, HEY1, ZNF207, SMARCAD1, NBN, POLK, GABPA, HES6, SHPRH, H2AC8, ZGRF1, FBXW11, ATRX, NGDN, LIG4, SIRT6, THOC2, KIF22, NCOR2, MMS22L, SGO2, ZEB1, CREB1, DMC1, POT1, IRF9, VCP, PRKDC, SATB2, PDS5B, HIF1A, CENPC, RAD21, SUZ12, CENPU, H2BC8, ATAD5, FANCM, FANCL, STAT1, FANCB, APTX, SE…	404	1735	17668	1.84005	0.000285366	2.19544e-05	2.05219e-05		KIF2A
GOTERM_CC_FAT	GO:0000785~chromatin	42	8.89831	0.0242919	SETD5, ATF2, TOP2B, RIF1, SATB2, JMJD1C, CHD4, PDS5B, SMC3, CHD1, HIF1A, SMC2, CENPC, HEY1, RAD21, SMARCAD1, GABPA, SUZ12, HES6, SHPRH, H2AC8, H2BC8, FANCM, FANCL, STAT1, ATRX, SIRT6, FANCB, KIF22, APTX, NCOR2, FAM111B, ZEB1, CREB1, HNRNPK, NFIA, SP3, TCF4, EIF3E, IRF9, RAN, EZH2	404	1311	17668	1.40105	1	0.233887	0.218627		HSPD1
														ZSWIM8
Annotation Cluster 6	Enrichment Score: 5.923675728991458													SGCE
Category	Term	Count	%	PValue	Genes	List Total	Pop Hits	Pop Total	Fold Enrichment	Bonferroni	Benjamini	FDR		RAPGEF4
GOTERM_CC_FAT	GO:0015630~microtubule cytoskeleton	70	14.8305	9.12076e-10	DDX3X, RIF1, ZWILCH, CEP120, CCP110, HNRNPU, CHD4, SMC6, BRCA2, SMC3, PCM1, WDR90, CSPP1, CNTRL, KIF5A, ZNF207, CEP170, CIR1, CEP290, SYBU, CCDC112, DYNC2H1, MAP2K1, CEP135, DST, FBXW11, CEP295, IFT80, KIF22, EML2, ASPM, SHTN1, KIF2A, CEP63, KIF20B, MCPH1, DCUN1D5, MYCBP2, HMMR, IFT74, TAF1D, SPAST, RAD21, CDH23, CCDC181, RBBP6, CEP78, PLK4, CENPU, PCGF5, CCDC14, CEP152, RABL2B, LRPPRC, SEPTIN7, …	404	1405	17668	2.17885	6.84969e-07	9.78527e-08	9.14682e-08		MARK3
GOTERM_CC_FAT	GO:0005815~microtubule organizing center	48	10.1695	2.88402e-08	DDX3X, CEP120, CCP110, HNRNPU, CHD4, HMMR, BRCA2, IFT74, PCM1, TAF1D, SPAST, WDR90, CSPP1, CNTRL, CDH23, CEP170, CIR1, RBBP6, CEP290, CEP78, CCDC112, PLK4, CENPU, MAP2K1, CEP135, PCGF5, FBXW11, CCDC14, CEP295, CEP152, RABL2B, IFT80, ASPM, CYLD, AHI1, CCDC88A, KIF18A, NIN, KIF2A, ALMS1, SASS6, CEP162, CEP63, KIF20B, CIBAR1, RAN, MCPH1, NEK11	404	863	17668	2.43241	2.16588e-05	1.80492e-06	1.68715e-06		ZWILCH
GOTERM_BP_FAT	GO:0007017~microtubule-based process	47	9.95763	2.52275e-07	VCP, CEP120, CCP110, HNRNPU, GCC2, BRCA2, SMC3, HIF1A, SYNE2, IFT74, CLN3, PCM1, SPAST, TTC21B, KIF5A, CHORDC1, ZNF207, MARK3, SYBU, DYNC2H1, PLK4, CEP135, DST, FBXW11, CEP295, CEP152, ATRX, RABL2B, IFT80, KIF22, EML2, LRPPRC, TTLL7, ASPM, CYLD, CCDC88A, KIF18A, DLG1, NIN, KIF2A, ALMS1, TBCE, SASS6, CEP63, KIF20B, RAN, MCPH1	449	880	19274	2.29267	0.00135355	5.0156e-05	4.88759e-05		NEXN
GOTERM_CC_FAT	GO:0005819~spindle	29	6.14407	9.6229e-07	RIF1, DCUN1D5, ZWILCH, HNRNPU, HMMR, SMC6, SMC3, TAF1D, SPAST, CSPP1, RAD21, CNTRL, ZNF207, CEP170, PLK4, CEP295, KIF22, EML2, SEPTIN7, ASPM, CYLD, KIF18A, NIN, ZZZ3, KIF2A, ALMS1, CEP162, CEP63, KIF20B	404	437	17668	2.90217	0.000722419	5.162e-05	4.8252e-05		NAPA
GOTERM_CC_FAT	GO:0005874~microtubule	27	5.72034	4.03619e-05	ZWILCH, HNRNPU, SPAST, CSPP1, KIF5A, ZNF207, CCDC181, CEP170, SYBU, DYNC2H1, DST, FBXW11, CEP295, KIF22, EML2, LRPPRC, TTLL7, ASPM, CYLD, SHTN1, KIF18A, DLG1, NIN, KIF2A, TBCE, CEP162, KIF20B	404	477	17668	2.47543	0.0298576	0.00159536	0.00149127		CNTFR
GOTERM_CC_FAT	GO:0099513~polymeric cytoskeletal fiber	30	6.35593	0.0111369	NCKAP1, ZWILCH, HNRNPU, TWF1, SPAST, CSPP1, KIF5A, ZNF207, CCDC181, CEP170, FYN, SYBU, DYNC2H1, DST, FBXW11, CEP295, KIF22, EML2, LRPPRC, TTLL7, ASPM, CYLD, SHTN1, KIF18A, DLG1, NIN, KIF2A, TBCE, CEP162, KIF20B	404	809	17668	1.62173	0.999778	0.144204	0.134795		TTC21B
														APEH
Annotation Cluster 7	Enrichment Score: 5.522049124410962													EML2
Category	Term	Count	%	PValue	Genes	List Total	Pop Hits	Pop Total	Fold Enrichment	Bonferroni	Benjamini	FDR		ADSL
GOTERM_BP_FAT	GO:0051641~cellular localization	118	25	2.9681e-08	ATF2, PGAP1, ZWILCH, FMR1, CEP120, HNRNPU, SMC5, GCC2, ZFAND1, SMC2, CDH3, SCP2, KIF5A, KPNA5, SYBU, AP2M1, DYNC2H1, H2AC8, MAP2K1, FBXW11, FBXW7, TSC2, IFT80, THOC2, ACSL3, CACNB4, RAF1, KIF20B, DUS4L-BCAP29, MTMR2, VCP, TWF1, CACNA1D, NMD3, CACNA1C, HIF1A, CACNA1H, TOR1AIP1, HSP90B1, SCFD1, SPAST, TTC21B, RAD21, NPHP1, G3BP2, INPP5K, SNX9, BARD1, CTSA, OSBPL8, CCDC14, LARP7, RABL2B, SYNJ2, AHI1…	449	3101	19274	1.63345	0.000159344	9.78874e-06	9.53892e-06		NUB1
GOTERM_BP_FAT	GO:0008104~protein localization	105	22.2458	5.15849e-08	WASHC4, ATF2, PGAP1, ZWILCH, CEP120, HNRNPU, SMC5, GCC2, ZFAND1, SMC2, SCP2, KIF5A, KPNA5, AP2M1, DYNC2H1, H2AC8, CEP135, FBXW7, TSC2, IFT80, THOC2, ACSL3, CACNB4, RAF1, KIF20B, DUS4L-BCAP29, VCP, TWF1, NMD3, HIF1A, TOR1AIP1, HSP90B1, SCFD1, TTC21B, RAD21, NPHP1, G3BP2, INPP5K, SNX9, BARD1, CTSA, OSBPL8, CCDC14, NBEAL1, LARP7, RABL2B, TVP23B, LRP1B, AHI1, CCDC88A, KIF18A, DLG1, NPLOC4, DLG4, GOLG…	449	2676	19274	1.68434	0.000276921	1.50594e-05	1.46751e-05		CLN3
GOTERM_BP_FAT	GO:0033036~macromolecule localization	116	24.5763	1.09405e-07	WASHC4, ATF2, PGAP1, ZWILCH, FMR1, CEP120, HNRNPU, SMC5, GCC2, ZFAND1, SMC2, SCP2, KIF5A, KPNA5, AP2M1, DYNC2H1, H2AC8, CEP135, FBXW7, TSC2, ATP11C, IFT80, THOC2, ACSL3, CACNB4, RAF1, KIF20B, DUS4L-BCAP29, VCP, TWF1, NMD3, HIF1A, TOR1AIP1, HSP90B1, SCFD1, TTC21B, RAD21, NPHP1, G3BP2, INPP5K, SNX9, BARD1, CTSA, OSBPL8, CCDC14, NBEAL1, LARP7, RABL2B, TVP23B, LRP1B, GULP1, AHI1, CCDC88A, KIF18A, DLG…	449	3103	19274	1.60473	0.000587225	2.66949e-05	2.60136e-05		NGDN
GOTERM_BP_FAT	GO:0034613~cellular protein localization	82	17.3729	3.16595e-07	ATF2, RYR2, DDX3X, ZWILCH, HNRNPU, GCC2, SMC5, ZFAND1, TCIRG1, BRCA2, SMC2, PCM1, SCP2, KIF5A, KPNA5, CEP290, AP2M1, TMED5, DYNC2H1, H2AC8, CAMLG, FBXW7, VPS13C, ATRX, VPS13A, TSC2, IFT80, SIRT6, ACSL3, THOC2, DDX19B, CACNB4, POT1, EXOC5, KIF20B, SLU7, MCPH1, DUS4L-BCAP29, NAPA, VCP, NOL8, TWF1, NMD3, TOR1AIP1, HSPD1, HSP90B1, IFT74, CLN3, SCFD1, ARL13B, ERBB4, TTC21B, VPS53, RAD21, NPHP1, G3BP2,…	449	1984	19274	1.77418	0.00169836	6.06958e-05	5.91468e-05		SPARC
GOTERM_BP_FAT	GO:0070727~cellular macromolecule localization	82	17.3729	4.06241e-07	ATF2, RYR2, DDX3X, ZWILCH, HNRNPU, GCC2, SMC5, ZFAND1, TCIRG1, BRCA2, SMC2, PCM1, SCP2, KIF5A, KPNA5, CEP290, AP2M1, TMED5, DYNC2H1, H2AC8, CAMLG, FBXW7, VPS13C, ATRX, VPS13A, TSC2, IFT80, SIRT6, ACSL3, THOC2, DDX19B, CACNB4, POT1, EXOC5, KIF20B, SLU7, MCPH1, DUS4L-BCAP29, NAPA, VCP, NOL8, TWF1, NMD3, TOR1AIP1, HSPD1, HSP90B1, IFT74, CLN3, SCFD1, ARL13B, ERBB4, TTC21B, VPS53, RAD21, NPHP1, G3BP2,…	449	1996	19274	1.76351	0.00217873	7.51966e-05	7.32775e-05		DDX19B
GOTERM_BP_FAT	GO:0051649~establishment of localization in cell	89	18.8559	1.49637e-06	ATF2, RYR2, PGAP1, FMR1, PTEN, HNRNPU, GCC2, ZFAND1, TCIRG1, SYNE2, PCM1, CDH3, SCP2, KIF5A, KPNA5, CEP290, AP2M1, TMED5, SYBU, DYNC2H1, MAP2K1, DST, ANXA2, FBXW11, FBXW7, VPS13C, VPS13A, TSC2, IFT80, SIRT6, THOC2, KIF22, DDX19B, CACNB4, CANX, EXOC5, RAF1, KIF20B, SLU7, ERGIC2, MCPH1, EXOC1, DUS4L-BCAP29, SLC24A2, NAPA, MTMR2, VCP, CCDC186, CACNA1D, NMD3, CACNA1C, HIF1A, CACNA1H, HSPD1, HSP90B1, …	449	2302	19274	1.65963	0.00800182	0.000214243	0.000208775		ADA
GOTERM_BP_FAT	GO:0045184~establishment of protein localization	78	16.5254	1.73685e-06	WASHC4, ACHE, ATF2, RYR2, PGAP1, CEP120, HNRNPU, GCC2, ZFAND1, TCIRG1, BRCA2, SMC2, PCM1, KIF5A, KPNA5, CEP290, AP2M1, TMED5, DYNC2H1, CEP135, CAMLG, FBXW7, VPS13C, CEP295, VPS13A, TSC2, IFT80, SIRT6, ACSL3, THOC2, DDX19B, CANX, POT1, EXOC5, RAF1, KIF20B, SLU7, RAPGEF4, EXOC1, DUS4L-BCAP29, NAPA, VCP, CCDC186, NMD3, HIF1A, HSPD1, HSP90B1, IFT74, CLN3, SCFD1, VPS50, TTC21B, VPS53, G3BP2, INPP5K, S…	449	1934	19274	1.73127	0.0092818	0.000239062	0.00023296		ZNF821
GOTERM_BP_FAT	GO:0033365~protein localization to organelle	48	10.1695	2.22702e-06	ATF2, RYR2, DDX3X, ZWILCH, HNRNPU, NOL8, SMC5, GCC2, NMD3, TCIRG1, BRCA2, TOR1AIP1, HSPD1, SMC2, PCM1, ARL13B, ERBB4, TTC21B, VPS53, RAD21, G3BP2, FYN, KPNA5, DYNC2H1, OSBPL8, H2AC8, CAMLG, FBXW7, CCDC14, VPS13C, ATRX, VPS13A, TSC2, LARP7, IFT80, SIRT6, GDAP1, CCDC88A, DLG1, CACNB4, DLG4, GOLGB1, NUP35, POT1, KIF20B, RAN, MCPH1, EZH2	449	982	19274	2.09824	0.0118857	0.000298866	0.000291238		LZTR1
GOTERM_BP_FAT	GO:0046907~intracellular transport	73	15.4661	4.03115e-06	ATF2, PGAP1, FMR1, HNRNPU, GCC2, ZFAND1, SYNE2, PCM1, CDH3, SCP2, KIF5A, KPNA5, CEP290, AP2M1, TMED5, SYBU, DYNC2H1, MAP2K1, DST, ANXA2, FBXW11, FBXW7, VPS13C, VPS13A, TSC2, IFT80, SIRT6, THOC2, DDX19B, CACNB4, CANX, KIF20B, SLU7, ERGIC2, DUS4L-BCAP29, NAPA, MTMR2, VCP, CCDC186, NMD3, HIF1A, HSPD1, HSP90B1, IFT74, CLN3, SCFD1, SPAST, VPS50, TTC21B, VPS53, G3BP2, INPP5K, SNX9, FYN, CHML, BARD1, CT…	449	1809	19274	1.73225	0.0214107	0.000491061	0.000478529		ETFDH
GOTERM_BP_FAT	GO:0015031~protein transport	70	14.8305	2.99914e-05	WASHC4, ACHE, ATF2, PGAP1, HNRNPU, GCC2, ZFAND1, TCIRG1, SMC2, PCM1, KIF5A, KPNA5, CEP290, AP2M1, TMED5, DYNC2H1, FBXW7, VPS13C, VPS13A, TSC2, IFT80, SIRT6, ACSL3, THOC2, DDX19B, CANX, EXOC5, RAF1, KIF20B, SLU7, RAPGEF4, EXOC1, DUS4L-BCAP29, NAPA, VCP, CCDC186, NMD3, HIF1A, HSPD1, HSP90B1, IFT74, CLN3, SCFD1, VPS50, TTC21B, VPS53, G3BP2, INPP5K, SNX9, FYN, CHML, APBB3, BARD1, CTSA, MON2, ERBIN, R…	449	1814	19274	1.65648	0.14873	0.00223602	0.00217896		NOTCH2NLA
GOTERM_BP_FAT	GO:0006886~intracellular protein transport	48	10.1695	4.40033e-05	NAPA, ATF2, VCP, HNRNPU, GCC2, NMD3, ZFAND1, HSPD1, HSP90B1, IFT74, SCFD1, PCM1, TTC21B, VPS53, KIF5A, G3BP2, INPP5K, SNX9, FYN, KPNA5, CHML, CEP290, AP2M1, TMED5, BARD1, CTSA, DYNC2H1, FBXW7, VPS13C, ERBIN, VPS13A, TSC2, RABL2B, IFT80, SIRT6, THOC2, GDAP1, DDX19B, NPLOC4, HNRNPA2B1, RAB18, NUP35, ABCE1, KIF20B, SLU7, RAN, DUS4L-BCAP29	449	1102	19274	1.86976	0.210424	0.00314946	0.00306908		TBCE
GOTERM_BP_FAT	GO:0015833~peptide transport	70	14.8305	7.40352e-05	WASHC4, ACHE, ATF2, PGAP1, HNRNPU, GCC2, ZFAND1, TCIRG1, SMC2, PCM1, KIF5A, KPNA5, CEP290, AP2M1, TMED5, DYNC2H1, FBXW7, VPS13C, VPS13A, TSC2, IFT80, SIRT6, ACSL3, THOC2, DDX19B, CANX, EXOC5, RAF1, KIF20B, SLU7, RAPGEF4, EXOC1, DUS4L-BCAP29, NAPA, VCP, CCDC186, NMD3, HIF1A, HSPD1, HSP90B1, IFT74, CLN3, SCFD1, VPS50, TTC21B, VPS53, G3BP2, INPP5K, SNX9, FYN, CHML, APBB3, BARD1, CTSA, MON2, ERBIN, R…	449	1870	19274	1.60687	0.328009	0.00490643	0.00478121		CAMLG
GOTERM_BP_FAT	GO:0042886~amide transport	70	14.8305	0.0001379	WASHC4, ACHE, ATF2, PGAP1, HNRNPU, GCC2, ZFAND1, TCIRG1, SMC2, PCM1, KIF5A, KPNA5, CEP290, AP2M1, TMED5, DYNC2H1, FBXW7, VPS13C, VPS13A, TSC2, IFT80, SIRT6, ACSL3, THOC2, DDX19B, CANX, EXOC5, RAF1, KIF20B, SLU7, RAPGEF4, EXOC1, DUS4L-BCAP29, NAPA, VCP, CCDC186, NMD3, HIF1A, HSPD1, HSP90B1, IFT74, CLN3, SCFD1, VPS50, TTC21B, VPS53, G3BP2, INPP5K, SNX9, FYN, CHML, APBB3, BARD1, CTSA, MON2, ERBIN, R…	449	1909	19274	1.57405	0.523094	0.00822497	0.00801506		ZNF540
GOTERM_BP_FAT	GO:0071705~nitrogen compound transport	76	16.1017	0.000725351	WASHC4, ACHE, ATF2, PGAP1, FMR1, HNRNPU, GCC2, ZFAND1, TCIRG1, SMC2, PCM1, KIF5A, KPNA5, CEP290, AP2M1, TMED5, DYNC2H1, FBXW7, VPS13C, SLC6A15, VPS13A, TSC2, IFT80, SIRT6, ACSL3, THOC2, DDX19B, CACNB4, CANX, EXOC5, RAF1, KIF20B, SLU7, RAPGEF4, EXOC1, DUS4L-BCAP29, NAPA, VCP, CCDC186, NMD3, HIF1A, HSPD1, HSP90B1, IFT74, CLN3, BCLAF1, SCFD1, VPS50, TTC21B, VPS53, G3BP2, INPP5K, SNX9, FYN, CHML, APB…	449	2242	19274	1.45514	0.979673	0.0344574	0.033578		RGS7
														CAP1
Annotation Cluster 8	Enrichment Score: 4.936556840966584													FANCL
Category	Term	Count	%	PValue	Genes	List Total	Pop Hits	Pop Total	Fold Enrichment	Bonferroni	Benjamini	FDR		ACSL3
GOTERM_BP_FAT	GO:0033043~regulation of organelle organization	64	13.5593	1.48844e-06	WASHC4, NCKAP1, SETD5, RIF1, ZWILCH, FMR1, CEP120, CCP110, HNRNPU, SMC5, SMC6, SMC4, SYNE2, SMC2, CFL2, CNTRL, CHORDC1, MYB, ZNF207, NBN, AASS, MAP2K1, CEP135, ANXA2, FBXW7, VPS13C, CEP295, ATRX, LIG4, TSC2, SIRT6, ATG12, EML2, POT1, PHIP, KIF20B, MCPH1, ATL3, MYCBP2, NEXN, TWF1, HIF1A, CLN3, SCFD1, SPAST, TTC21B, RAD21, INPP5K, SNX9, SF3B1, PLK4, DEK, SEPTIN7, CYLD, CCDC88A, KIF18A, DLG1, NIN, Z…	449	1465	19274	1.87529	0.00795959	0.000214243	0.000208775		ARPP19
GOTERM_BP_FAT	GO:0010638~positive regulation of organelle organization	37	7.83898	1.54793e-05	WASHC4, NCKAP1, ATL3, RIF1, FMR1, CEP120, CCP110, HNRNPU, SMC5, SMC4, HIF1A, SMC2, SPAST, CFL2, RAD21, MYB, SNX9, NBN, SF3B1, PLK4, CEP135, ANXA2, FBXW7, CEP295, VPS13C, ATRX, LIG4, SIRT6, DEK, SEPTIN7, CCDC88A, DLG1, NIN, HNRNPA2B1, SASS6, POT1, PHIP	449	722	19274	2.19983	0.0797494	0.00134021	0.00130601		RAB18
GOTERM_BP_FAT	GO:0051128~regulation of cellular component organization	101	21.3983	1.61042e-05	WASHC4, NCKAP1, SPARC, RIF1, ZWILCH, FMR1, CEP120, HJURP, CCP110, HNRNPU, SMC5, SMC6, SMC4, SMC2, CFL2, CHORDC1, MYB, ZNF207, SACS, NBN, AP2M1, MAP2K1, CEP135, FBXW7, TSC2, LIG4, ACSL3, EML2, ATG12, SHTN1, PHIP, RAF1, KIF20B, MTMR2, VCP, DCUN1D5, CTTNBP2, PRKDC, MYCBP2, TWF1, HIF1A, RAP1GAP, DPP4, FXR1, SCFD1, SPAST, TTC21B, RAD21, NPHP1, INPP5K, SNX9, SKIL, PLK4, CYLD, AHI1, CCDC88A, KIF18A, DLG…	449	2876	19274	1.5075	0.0828317	0.00137218	0.00133716		PPP1CB
GOTERM_BP_FAT	GO:0051130~positive regulation of cellular component organization	59	12.5	4.83448e-05	WASHC4, NCKAP1, DDX3X, RIF1, FMR1, CEP120, CCP110, HNRNPU, SMC5, SMC4, ROBO1, SMC2, MED12, CFL2, MYB, NBN, AP2M1, MAP2K1, CEP135, ANXA2, FBXW7, VPS13C, CEP295, ATRX, LIG4, SIRT6, ACSL3, MED23, SHTN1, POT1, PHIP, VCP, ATL3, PRKDC, TWF1, HIF1A, CLN3, BCLAF1, SPAST, RAD21, NPHP1, SNX9, FYN, SF3B1, SKIL, PLK4, DEK, SEPTIN7, AHI1, CCDC88A, DLG1, NIN, HNRNPK, DLG4, HNRNPA2B1, SASS6, P4HB, TAF2, EZH2	449	1467	19274	1.72642	0.228616	0.00341467	0.00332752		RAF1
														H2BC8
Annotation Cluster 9	Enrichment Score: 4.74163789194999													SP110
Category	Term	Count	%	PValue	Genes	List Total	Pop Hits	Pop Total	Fold Enrichment	Bonferroni	Benjamini	FDR		RABL2B
GOTERM_BP_FAT	GO:0006974~cellular response to DNA damage stimulus	49	10.3814	1.19921e-07	ATF2, RIF1, FMR1, CHD4, SMC5, SMC6, BRCA2, SMC3, REV3L, SMARCAD1, NBN, POLK, SHPRH, ZGRF1, FBXW7, ATRX, LIG4, SIRT6, TEX15, KIF22, MMS22L, DMC1, POT1, CEP63, VCP, DDX5, USP16, DCUN1D5, PRKDC, PDS5B, FXR1, BRIP1, BCLAF1, RAD21, RBBP6, ASCC3, SKIL, PMS1, BARD1, NEK4, ATAD5, FANCM, FANCL, FANCB, DEK, APTX, HNRNPK, TAF2, NEK11	449	914	19274	2.30131	0.000643646	2.79884e-05	2.72741e-05		IRF9
GOTERM_BP_FAT	GO:0006281~DNA repair	35	7.41525	9.74398e-07	VCP, RIF1, PRKDC, FMR1, CHD4, SMC5, PDS5B, SMC6, BRCA2, SMC3, BRIP1, RAD21, REV3L, SMARCAD1, NBN, ASCC3, POLK, PMS1, BARD1, SHPRH, FANCM, FANCL, ZGRF1, FBXW7, ATRX, LIG4, SIRT6, FANCB, TEX15, DEK, KIF22, APTX, MMS22L, DMC1, POT1	449	584	19274	2.57265	0.00521789	0.000149445	0.000145631		CCDC88A
GOTERM_BP_FAT	GO:0006302~double-strand break repair	23	4.87288	2.82586e-06	VCP, FANCM, RIF1, ZGRF1, PRKDC, LIG4, SMC5, CHD4, SIRT6, DEK, FANCB, TEX15, SMC6, BRCA2, APTX, MMS22L, BRIP1, RAD21, DMC1, REV3L, SMARCAD1, POT1, NBN	449	304	19274	3.24773	0.0150576	0.000369981	0.000360539		MCPH1
GOTERM_BP_FAT	GO:0006259~DNA metabolic process	52	11.0169	6.30609e-06	TOP2B, RIF1, FMR1, HNRNPU, CHD4, SMC5, SMC6, BRCA2, SMC3, ZDBF2, REV3L, SMARCAD1, NBN, POLK, SHPRH, ZGRF1, FBXW7, ATRX, LIG4, SIRT6, TEX15, KIF22, MMS22L, DNAJC2, ZNF93, DMC1, POT1, VCP, PRKDC, PDS5B, HSPD1, BRIP1, RAD21, INPP5K, RBBP6, ASCC3, N4BP2, PMS1, BARD1, ATAD5, FANCM, FANCL, FANCB, DEK, APTX, FAM111B, CCDC88A, NFIA, HNRNPA2B1, RAN, TAF2, EZH2	449	1145	19274	1.9495	0.0332907	0.000663747	0.000646807		NPHP1
GOTERM_BP_FAT	GO:0033554~cellular response to stress	79	16.7373	1.34584e-05	ATF2, DDX3X, RIF1, FMR1, HSPB8, DUSP19, PTEN, CHD4, SMC5, SMC6, BRCA2, SMC3, CHORDC1, REV3L, SMARCAD1, NBN, POLK, MAP4K1, SHPRH, MAP2K1, ZGRF1, FBXW7, VPS13C, ATRX, LIG4, SIRT6, TEX15, KIF22, RGMA, MMS22L, DNAJC2, DMC1, CANX, POT1, CEP63, ZNF675, SLU7, ZNF277, USP15, VCP, DDX5, USP16, DCUN1D5, PRKDC, UBA5, PDS5B, HIF1A, HSPD1, HSP90B1, FXR1, BRIP1, BCLAF1, RAD21, RBBP6, FYN, ASCC3, SKIL, PMS1, BA…	449	2080	19274	1.63038	0.0697097	0.00118434	0.00115411		SSBP2
GOTERM_BP_FAT	GO:0006310~DNA recombination	21	4.44915	0.000160498	BARD1, TOP2B, FANCM, ATAD5, RIF1, PRKDC, LIG4, SMC5, CHD4, SIRT6, FANCB, TEX15, SMC6, BRCA2, HSPD1, MMS22L, BRIP1, RAD21, DMC1, REV3L, NBN	449	342	19274	2.63584	0.577591	0.00926399	0.00902756		GULP1
GOTERM_BP_FAT	GO:0000724~double-strand break repair via homologous recombination	12	2.54237	0.00146112	MMS22L, FANCM, RIF1, RAD21, DMC1, REV3L, SMC5, CHD4, FANCB, NBN, SMC6, BRCA2	449	162	19274	3.17974	0.99961	0.058972	0.0574669		PCDHGA4
GOTERM_BP_FAT	GO:0000725~recombinational repair	12	2.54237	0.00177504	MMS22L, FANCM, RIF1, RAD21, DMC1, REV3L, SMC5, CHD4, FANCB, NBN, SMC6, BRCA2	449	166	19274	3.10312	0.999928	0.0686732	0.0669205		PIK3C2A
														SPAST
Annotation Cluster 10	Enrichment Score: 4.666155726857121													ERVMER34-1
Category	Term	Count	%	PValue	Genes	List Total	Pop Hits	Pop Total	Fold Enrichment	Bonferroni	Benjamini	FDR		SCP2
GOTERM_BP_FAT	GO:0007420~brain development	41	8.68644	5.80696e-06	NAPA, ATF2, TOP2B, PGAP1, PRKDC, CTTNBP2, SATB2, CEP120, PTEN, BRCA2, HIF1A, PCDH18, SYNE2, ROBO1, PCM1, ARL13B, ERBB4, TTC21B, FYN, CEP290, RGS7, DYNC2H1, MAP2K1, FBXW11, CCDC14, ATRX, SYNJ2, NOTCH2NLA, PTBP2, NCOR2, ASPM, AHI1, NIN, ZEB1, CREB1, DLG4, RAB18, RAN, ADGRL2, MCPH1, EZH2	449	807	19274	2.1809	0.0306967	0.000636159	0.000619923		SLC39A8
GOTERM_BP_FAT	GO:0060322~head development	42	8.89831	1.01745e-05	NAPA, ATF2, TOP2B, PGAP1, PRKDC, CTTNBP2, SATB2, CEP120, PTEN, BRCA2, HIF1A, PCDH18, SYNE2, ROBO1, PCM1, ARL13B, ERBB4, TTC21B, FYN, CEP290, RGS7, DYNC2H1, MAP2K1, FBXW11, CCDC14, ATRX, SYNJ2, NOTCH2NLA, PTBP2, NCOR2, ASPM, AHI1, NIN, ZEB1, CREB1, DLG4, RAB18, RAF1, RAN, ADGRL2, MCPH1, EZH2	449	856	19274	2.10621	0.0531621	0.000975302	0.000950411		RGMA
GOTERM_BP_FAT	GO:0007399~nervous system development	92	19.4915	2.35448e-05	NCKAP1, SETD5, ACHE, ATF2, TOP2B, CNTFR, PGAP1, FMR1, CEP120, PTEN, CHD4, TCIRG1, BRCA2, SYNE2, ROBO1, PQBP1, MFSD8, MED12, PCM1, HEY1, BOC, KIF5A, NBN, CEP290, SYBU, RGS7, DYNC2H1, HES6, MAP2K1, ANXA2, PCDHGA4, MME, FBXW11, ATRX, VPS13A, LIG4, TSC2, ACSL3, THOC2, PTBP2, RGMA, NCOR2, ASPM, SHTN1, VCAN, ZEB1, CREB1, KIF2A, KIF20B, IL6ST, MCPH1, NAPA, MTMR2, CTTNBP2, PRKDC, SATB2, MYCBP2, NEXN, TWF…	449	2575	19274	1.53368	0.11875	0.00185865	0.00181122		CACNB4
GOTERM_BP_FAT	GO:0007417~central nervous system development	48	10.1695	3.78918e-05	NAPA, NCKAP1, ATF2, TOP2B, PGAP1, PRKDC, CTTNBP2, SATB2, CEP120, MYCBP2, PTEN, BRCA2, HIF1A, PCDH18, SYNE2, ROBO1, MED12, PCM1, ARL13B, ERBB4, TTC21B, FYN, CEP290, RGS7, SUZ12, DYNC2H1, MAP2K1, FBXW11, CCDC14, ATRX, LIG4, SYNJ2, NOTCH2NLA, PTBP2, NCOR2, ASPM, AHI1, VCAN, NIN, ZEB1, CREB1, DLG4, RAB18, IL6ST, RAN, ADGRL2, MCPH1, EZH2	449	1095	19274	1.88171	0.184085	0.00278635	0.00271524		MTIF3
GOTERM_BP_FAT	GO:0030900~forebrain development	24	5.08475	8.85762e-05	DYNC2H1, TOP2B, PGAP1, SATB2, ATRX, CEP120, PTEN, NOTCH2NLA, HIF1A, SYNE2, ROBO1, ASPM, PCM1, NIN, CREB1, ZEB1, ARL13B, DLG4, ERBB4, TTC21B, FYN, RAN, MCPH1, EZH2	449	407	19274	2.53129	0.37848	0.00559385	0.00545108		MAP4K1
														UCK2
Annotation Cluster 11	Enrichment Score: 4.428524925916445													HACD4
Category	Term	Count	%	PValue	Genes	List Total	Pop Hits	Pop Total	Fold Enrichment	Bonferroni	Benjamini	FDR		CDH23
GOTERM_MF_FAT	GO:0003677~DNA binding	122	25.8475	7.39559e-13	ATF2, FMR1, HJURP, JMJD1C, HNRNPU, SMC5, SMC6, IKZF2, SMC3, SMC4, SMC2, ZNF83, ZNF726, DHX58, ZNF85, MYB, ZNF845, ZNF207, ZNF569, SMARCAD1, MTERF1, ZNF567, NBN, ZNF600, ZNF721, ZFP37, HES6, H2AC8, MBNL2, SP110, LIG4, DMTF1, ZNF93, NCL, ZNF678, ZNF675, ZNF277, ZNF28, PRKDC, KMT2C, PDS5B, HIF1A, BRIP1, ZNF829, RAD21, ZNF821, ZNF268, SKIL, ZNF146, ZNF540, FANCM, ZNF260, DRAP1, HNRNPK, ZZZ3, ZNF37A, …	413	2643	16917	1.89076	7.46175e-10	3.73108e-10	3.56098e-10		PLEKHB1
GOTERM_BP_FAT	GO:0006351~transcription, DNA-templated	138	29.2373	2.52446e-09	ATF2, RIF1, JMJD1C, HNRNPU, IKZF2, ZNF83, ZNF726, NAMPT, ZNF85, MYB, ZNF845, ZNF569, MTERF1, CIR1, SLC39A8, ZNF567, ZNF600, ZNF721, ZFP37, HES6, MAP2K1, SP110, FBXW11, FBXW7, WDR75, DMTF1, ZNF93, NCL, ZNF678, PHIP, RAF1, ZNF675, ZNF28, DDX5, PRKDC, KMT2C, HIF1A, BRIP1, ZNF829, TTC21B, RAD21, INPP5K, TASP1, ZNF821, ZNF268, SKIL, ZNF146, ZNF540, NEK4, ZNF260, LARP7, DRAP1, CYLD, AHI1, DLG1, HNRNPK,…	449	3680	19274	1.60974	1.35537e-05	1.12927e-06	1.10045e-06		ZNF569
GOTERM_BP_FAT	GO:0006357~regulation of transcription from RNA polymerase II promoter	109	23.0932	5.85081e-08	ATF2, RIF1, JMJD1C, HNRNPU, IKZF2, ZNF83, ZNF726, NAMPT, ZNF85, MYB, ZNF845, ZNF569, CIR1, ZNF567, ZNF600, ZNF721, ZFP37, HES6, SP110, FBXW7, DMTF1, ZNF93, NCL, ZNF678, PHIP, RAF1, ZNF675, ZNF28, DDX5, PRKDC, KMT2C, HIF1A, BRIP1, ZNF829, TTC21B, RAD21, ZNF821, ZNF268, SKIL, ZNF146, ZNF540, ZNF260, LARP7, DRAP1, AHI1, DLG1, HNRNPK, ZZZ3, ZNF37A, COPS2, SP3, PHF14, TCF4, CDK13, BRWD1, EZH2, ZNF254,…	449	2821	19274	1.65863	0.000314081	1.57036e-05	1.53028e-05		IFTAP
KEGG_PATHWAY	hsa05168:Herpes simplex virus 1 infection	31	6.5678	4.23854e-06	ZNF28, ZNF254, PPP1CB, ZNF829, ZNF83, ZNF726, ZNF85, ZNF845, ZNF107, ZNF569, ZNF567, ZNF721, ZNF600, ZNF268, ZFP37, ZNF761, ZNF100, ZNF540, STAT1, TSC2, ZNF33B, ZNF33A, ZNF93, ZNF519, ZNF37A, ZNF737, ZNF675, ZNF334, IRF9, ZNF112	198	512	8205	2.50903	0.00105061	0.0010554	0.0010554		MSL2
GOTERM_MF_FAT	GO:0003690~double-stranded DNA binding	70	14.8305	1.80854e-05	ZNF254, ATF2, HNRNPU, IKZF2, SMC3, PQBP1, MED12, HEY1, ZNF83, ZNF726, ZNF85, MYB, ZNF845, ZNF569, MTERF1, ZNF567, ZNF600, ZNF644, ZNF721, ZFP37, GABPA, ZNF761, HES6, MBNL2, ZEB1, CREB1, DMTF1, ZNF93, ZNF519, ZNF638, DMC1, ZNF678, ZNF675, IRF9, ZNF277, ZNF112, ZNF28, PRKDC, SATB2, ZNF518A, HIF1A, ZBTB41, HSPD1, CENPC, ZNF829, ERBB4, ZNF107, ZNF821, ZNF268, SKIL, PMS1, ZNF146, ZNF100, ZNF540, SUZ12…	413	1711	16917	1.6758	0.0180829	0.00165893	0.0015833		MAP2K1
GOTERM_MF_FAT	GO:0000978~RNA polymerase II core promoter proximal region sequence-specific DNA binding	54	11.4407	2.55036e-05	ZNF254, ATF2, HNRNPU, IKZF2, MED12, HEY1, ZNF83, ZNF726, ZNF85, MYB, ZNF845, ZNF569, ZNF567, ZNF600, ZNF644, ZNF721, GABPA, ZNF761, HES6, ZEB1, CREB1, DMTF1, ZNF93, ZNF519, ZNF678, ZNF675, IRF9, ZNF277, ZNF112, ZNF28, SATB2, HIF1A, ZBTB41, ZNF829, ZNF107, ZNF821, ZNF268, SKIL, ZNF146, ZNF100, ZNF540, SUZ12, STAT1, ZNF260, ZNF33B, ZNF33A, ZNF37A, NFIA, ZNF737, SP3, TCF4, ZNF334, EZH2	413	1216	16917	1.819	0.0254051	0.00197947	0.00188923		ZEB1
GOTERM_MF_FAT	GO:0000987~core promoter proximal region sequence-specific DNA binding	54	11.4407	3.74721e-05	ZNF254, ATF2, HNRNPU, IKZF2, MED12, HEY1, ZNF83, ZNF726, ZNF85, MYB, ZNF845, ZNF569, ZNF567, ZNF600, ZNF644, ZNF721, GABPA, ZNF761, HES6, ZEB1, CREB1, DMTF1, ZNF93, ZNF519, ZNF678, ZNF675, IRF9, ZNF277, ZNF112, ZNF28, SATB2, HIF1A, ZBTB41, ZNF829, ZNF107, ZNF821, ZNF268, SKIL, ZNF146, ZNF100, ZNF540, SUZ12, STAT1, ZNF260, ZNF33B, ZNF33A, ZNF37A, NFIA, ZNF737, SP3, TCF4, ZNF334, EZH2	413	1234	16917	1.79247	0.0371042	0.00218257	0.00208306		ACHE
GOTERM_MF_FAT	GO:0001159~core promoter proximal region DNA binding	54	11.4407	3.74721e-05	ZNF254, ATF2, HNRNPU, IKZF2, MED12, HEY1, ZNF83, ZNF726, ZNF85, MYB, ZNF845, ZNF569, ZNF567, ZNF600, ZNF644, ZNF721, GABPA, ZNF761, HES6, ZEB1, CREB1, DMTF1, ZNF93, ZNF519, ZNF678, ZNF675, IRF9, ZNF277, ZNF112, ZNF28, SATB2, HIF1A, ZBTB41, ZNF829, ZNF107, ZNF821, ZNF268, SKIL, ZNF146, ZNF100, ZNF540, SUZ12, STAT1, ZNF260, ZNF33B, ZNF33A, ZNF37A, NFIA, ZNF737, SP3, TCF4, ZNF334, EZH2	413	1234	16917	1.79247	0.0371042	0.00218257	0.00208306		ALMS1
GOTERM_MF_FAT	GO:0043565~sequence-specific DNA binding	66	13.9831	0.000247732	ZNF254, ATF2, HNRNPU, IKZF2, MED12, HEY1, ZNF83, ZNF726, ZNF85, MYB, ZNF845, ZNF569, ZNF567, ZNF600, ZNF644, ZNF721, ZFP37, GABPA, ZNF761, HES6, MBNL2, ZEB1, CREB1, DMTF1, ZNF93, ZNF519, NCL, POT1, ZNF678, ZNF675, IRF9, ZNF277, ZNF112, ZNF28, SATB2, ZNF518A, HIF1A, ZBTB41, HSPD1, CENPC, ZNF829, ERBB4, ZNF107, ZNF821, ZNF268, SKIL, ZNF146, ZNF100, ZNF540, SUZ12, STAT1, ZNF260, ZNF33B, ZNF33A, DRAP…	413	1726	16917	1.56631	0.221193	0.00847996	0.00809337		SLC4A1AP
GOTERM_MF_FAT	GO:1990837~sequence-specific double-stranded DNA binding	62	13.1356	0.000335057	ZNF254, ATF2, HNRNPU, IKZF2, MED12, HEY1, ZNF83, ZNF726, ZNF85, MYB, ZNF845, ZNF569, ZNF567, ZNF600, ZNF644, ZNF721, ZFP37, GABPA, ZNF761, HES6, MBNL2, ZEB1, CREB1, DMTF1, ZNF93, ZNF519, ZNF678, ZNF675, IRF9, ZNF277, ZNF112, ZNF28, SATB2, ZNF518A, HIF1A, ZBTB41, HSPD1, CENPC, ZNF829, ERBB4, ZNF107, ZNF821, ZNF268, SKIL, ZNF146, ZNF100, ZNF540, SUZ12, STAT1, ZNF260, ZNF33B, ZNF33A, DRAP1, ZNF37A, …	413	1610	16917	1.57739	0.286897	0.0105488	0.0100679		AMPD2
GOTERM_MF_FAT	GO:0000977~RNA polymerase II regulatory region sequence-specific DNA binding	56	11.8644	0.000594789	ZNF254, ATF2, HNRNPU, IKZF2, MED12, HEY1, ZNF83, ZNF726, ZNF85, MYB, ZNF845, ZNF569, ZNF567, ZNF600, ZNF644, ZNF721, ZFP37, GABPA, ZNF761, HES6, ZEB1, CREB1, DMTF1, ZNF93, ZNF519, ZNF678, ZNF675, IRF9, ZNF277, ZNF112, ZNF28, SATB2, ZNF518A, HIF1A, ZBTB41, ZNF829, ZNF107, ZNF821, ZNF268, SKIL, ZNF146, ZNF100, ZNF540, SUZ12, STAT1, ZNF260, ZNF33B, ZNF33A, ZNF37A, NFIA, ZNF737, SP3, TCF4, ZNF334, EZ…	413	1445	16917	1.58743	0.451364	0.0161745	0.0154371		CEP63
GOTERM_MF_FAT	GO:0001012~RNA polymerase II regulatory region DNA binding	56	11.8644	0.000594789	ZNF254, ATF2, HNRNPU, IKZF2, MED12, HEY1, ZNF83, ZNF726, ZNF85, MYB, ZNF845, ZNF569, ZNF567, ZNF600, ZNF644, ZNF721, ZFP37, GABPA, ZNF761, HES6, ZEB1, CREB1, DMTF1, ZNF93, ZNF519, ZNF678, ZNF675, IRF9, ZNF277, ZNF112, ZNF28, SATB2, ZNF518A, HIF1A, ZBTB41, ZNF829, ZNF107, ZNF821, ZNF268, SKIL, ZNF146, ZNF100, ZNF540, SUZ12, STAT1, ZNF260, ZNF33B, ZNF33A, ZNF37A, NFIA, ZNF737, SP3, TCF4, ZNF334, EZ…	413	1445	16917	1.58743	0.451364	0.0161745	0.0154371		NBEAL1
GOTERM_MF_FAT	GO:0000976~transcription regulatory region sequence-specific DNA binding	59	12.5	0.000609148	ZNF254, ATF2, HNRNPU, IKZF2, MED12, HEY1, ZNF83, ZNF726, ZNF85, MYB, ZNF845, ZNF569, ZNF567, ZNF600, ZNF644, ZNF721, ZFP37, GABPA, ZNF761, HES6, ZEB1, CREB1, DMTF1, ZNF93, ZNF519, ZNF678, ZNF675, IRF9, ZNF277, ZNF112, ZNF28, SATB2, ZNF518A, HIF1A, ZBTB41, ZNF829, ERBB4, ZNF107, ZNF821, ZNF268, SKIL, ZNF146, ZNF100, ZNF540, SUZ12, STAT1, ZNF260, ZNF33B, ZNF33A, DRAP1, ZNF37A, NFIA, ZNF737, SP3, TC…	413	1547	16917	1.56219	0.45926	0.0161745	0.0154371		BOC
GOTERM_MF_FAT	GO:0000975~regulatory region DNA binding	59	12.5	0.000697653	ZNF254, ATF2, HNRNPU, IKZF2, MED12, HEY1, ZNF83, ZNF726, ZNF85, MYB, ZNF845, ZNF569, ZNF567, ZNF600, ZNF644, ZNF721, ZFP37, GABPA, ZNF761, HES6, ZEB1, CREB1, DMTF1, ZNF93, ZNF519, ZNF678, ZNF675, IRF9, ZNF277, ZNF112, ZNF28, SATB2, ZNF518A, HIF1A, ZBTB41, ZNF829, ERBB4, ZNF107, ZNF821, ZNF268, SKIL, ZNF146, ZNF100, ZNF540, SUZ12, STAT1, ZNF260, ZNF33B, ZNF33A, DRAP1, ZNF37A, NFIA, ZNF737, SP3, TC…	413	1554	16917	1.55516	0.505485	0.0170611	0.0162833		FYN
GOTERM_MF_FAT	GO:0044212~transcription regulatory region DNA binding	59	12.5	0.000697653	ZNF254, ATF2, HNRNPU, IKZF2, MED12, HEY1, ZNF83, ZNF726, ZNF85, MYB, ZNF845, ZNF569, ZNF567, ZNF600, ZNF644, ZNF721, ZFP37, GABPA, ZNF761, HES6, ZEB1, CREB1, DMTF1, ZNF93, ZNF519, ZNF678, ZNF675, IRF9, ZNF277, ZNF112, ZNF28, SATB2, ZNF518A, HIF1A, ZBTB41, ZNF829, ERBB4, ZNF107, ZNF821, ZNF268, SKIL, ZNF146, ZNF100, ZNF540, SUZ12, STAT1, ZNF260, ZNF33B, ZNF33A, DRAP1, ZNF37A, NFIA, ZNF737, SP3, TC…	413	1554	16917	1.55516	0.505485	0.0170611	0.0162833		SACS
GOTERM_MF_FAT	GO:0001067~regulatory region nucleic acid binding	59	12.5	0.000710176	ZNF254, ATF2, HNRNPU, IKZF2, MED12, HEY1, ZNF83, ZNF726, ZNF85, MYB, ZNF845, ZNF569, ZNF567, ZNF600, ZNF644, ZNF721, ZFP37, GABPA, ZNF761, HES6, ZEB1, CREB1, DMTF1, ZNF93, ZNF519, ZNF678, ZNF675, IRF9, ZNF277, ZNF112, ZNF28, SATB2, ZNF518A, HIF1A, ZBTB41, ZNF829, ERBB4, ZNF107, ZNF821, ZNF268, SKIL, ZNF146, ZNF100, ZNF540, SUZ12, STAT1, ZNF260, ZNF33B, ZNF33A, DRAP1, ZNF37A, NFIA, ZNF737, SP3, TC…	413	1556	16917	1.55316	0.511698	0.0170611	0.0162833		NEK11
GOTERM_MF_FAT	GO:0003700~transcription factor activity, sequence-specific DNA binding	52	11.0169	0.00585212	ZNF254, ATF2, IKZF2, HEY1, ZNF83, ZNF726, ZNF85, MYB, ZNF845, ZNF569, ZNF567, ZNF600, ZNF644, ZNF721, ZFP37, GABPA, ZNF761, HES6, SP110, ZEB1, CREB1, DMTF1, ZNF93, ZNF519, ZNF678, ZNF675, IRF9, ZNF112, ZNF28, SATB2, ZNF518A, HIF1A, ZBTB41, ZNF829, ZNF107, ZNF821, ZNF268, SKIL, ZNF146, ZNF100, ZNF540, STAT1, ZNF260, ZNF33B, ZNF33A, ZNF37A, NFIA, ZNF737, SP3, TCF4, ZNF334	413	1463	16917	1.4559	0.997321	0.109348	0.104363		ADGRL2
GOTERM_MF_FAT	GO:0001071~nucleic acid binding transcription factor activity	52	11.0169	0.00585212	ZNF254, ATF2, IKZF2, HEY1, ZNF83, ZNF726, ZNF85, MYB, ZNF845, ZNF569, ZNF567, ZNF600, ZNF644, ZNF721, ZFP37, GABPA, ZNF761, HES6, SP110, ZEB1, CREB1, DMTF1, ZNF93, ZNF519, ZNF678, ZNF675, IRF9, ZNF112, ZNF28, SATB2, ZNF518A, HIF1A, ZBTB41, ZNF829, ZNF107, ZNF821, ZNF268, SKIL, ZNF146, ZNF100, ZNF540, STAT1, ZNF260, ZNF33B, ZNF33A, ZNF37A, NFIA, ZNF737, SP3, TCF4, ZNF334	413	1463	16917	1.4559	0.997321	0.109348	0.104363		DUSP19
GOTERM_MF_FAT	GO:0000981~RNA polymerase II transcription factor activity, sequence-specific DNA binding	49	10.3814	0.0113576	ZNF28, ZNF254, ATF2, SATB2, ZNF518A, HIF1A, ZBTB41, ZNF829, HEY1, ZNF83, ZNF726, ZNF85, MYB, ZNF845, ZNF569, ZNF107, ZNF600, ZNF644, ZNF721, ZNF268, SKIL, ZFP37, ZNF146, GABPA, ZNF761, ZNF100, ZNF540, HES6, SP110, STAT1, ZNF260, ZNF33B, ZNF33A, ZEB1, CREB1, DMTF1, ZNF93, ZNF37A, NFIA, ZNF519, ZNF737, SP3, TCF4, ZNF678, ZNF675, ZNF334, IRF9, ZNF112	413	1409	16917	1.42449	0.99999	0.197583	0.188575		NPLOC4
														ANKRD36C
Annotation Cluster 12	Enrichment Score: 4.172575008177132													PABPC1
Category	Term	Count	%	PValue	Genes	List Total	Pop Hits	Pop Total	Fold Enrichment	Bonferroni	Benjamini	FDR		PRKRA
GOTERM_MF_FAT	GO:0016887~ATPase activity	33	6.99153	2.11595e-06	TOP2B, VCP, DDX5, DDX3X, CHD4, SMC5, TCIRG1, SMC3, SMC4, CHD1, HSPD1, HSP90B1, SMC2, BRIP1, SPAST, KIF5A, DHX58, SMARCAD1, ASCC3, PMS1, DYNC2H1, FANCM, ATAD5, ATRX, ATP11C, KIF22, DDX19B, KIF18A, KIF2A, DMC1, ABCE1, KIF20B	413	527	16917	2.56494	0.00213272	0.000304999	0.000291094		KIF5A
GOTERM_MF_FAT	GO:0017111~nucleoside-triphosphatase activity	46	9.74576	1.37517e-05	TOP2B, VCP, DDX5, DDX3X, ATL3, CHD4, SMC5, TCIRG1, ARHGAP5, SMC3, SMC4, CHD1, RAP1GAP, HSPD1, HSP90B1, SMC2, BRIP1, SPAST, ARL13B, KIF5A, DHX58, SMARCAD1, ASCC3, PMS1, RGS7, DYNC2H1, SHPRH, FANCM, ATAD5, ZGRF1, EFL1, ATRX, ATP11C, RABL2B, KIF22, SEPTIN7, DDX19B, KIF18A, KIF2A, DMC1, RAB18, ABCE1, KIF20B, RAN	413	947	16917	1.98967	0.0137797	0.00154172	0.00147143		NMD3
GOTERM_MF_FAT	GO:0032559~adenyl ribonucleotide binding	66	13.9831	1.76228e-05	TOP2B, DDX3X, HNRNPU, CHD4, SMC5, SMC6, PIK3C2A, SMC3, SMC4, CHD1, SMC2, UBE2Q2, DHX58, KIF5A, CHORDC1, SMARCAD1, DYNC2H1, MAP4K1, SHPRH, MAP2K1, ATRX, LIG4, ATP11C, PRPF4B, ACSL3, TRNT1, KIF22, DDX19B, KIF2A, DMC1, RAF1, KIF20B, RAPGEF4, VCP, DDX5, PRKDC, UBA5, TWF1, HSPD1, HSP90B1, BRIP1, SPAST, ERBB4, CHST12, FYN, ASCC3, MARK3, N4BP2, PMS1, UBE2F, PLK4, NEK4, ATAD5, FANCM, PNPLA8, CLK1, TTLL7,…	413	1579	16917	1.71212	0.0176244	0.00165893	0.0015833		SGO2
GOTERM_MF_FAT	GO:0030554~adenyl nucleotide binding	66	13.9831	2.15112e-05	TOP2B, DDX3X, HNRNPU, CHD4, SMC5, SMC6, PIK3C2A, SMC3, SMC4, CHD1, SMC2, UBE2Q2, DHX58, KIF5A, CHORDC1, SMARCAD1, DYNC2H1, MAP4K1, SHPRH, MAP2K1, ATRX, LIG4, ATP11C, PRPF4B, ACSL3, TRNT1, KIF22, DDX19B, KIF2A, DMC1, RAF1, KIF20B, RAPGEF4, VCP, DDX5, PRKDC, UBA5, TWF1, HSPD1, HSP90B1, BRIP1, SPAST, ERBB4, CHST12, FYN, ASCC3, MARK3, N4BP2, PMS1, UBE2F, PLK4, NEK4, ATAD5, FANCM, PNPLA8, CLK1, TTLL7,…	413	1591	16917	1.69921	0.0214711	0.00180873	0.00172627		AP2M1
GOTERM_MF_FAT	GO:0005524~ATP binding	64	13.5593	2.82315e-05	TOP2B, DDX3X, HNRNPU, CHD4, SMC5, SMC6, PIK3C2A, SMC3, SMC4, CHD1, SMC2, UBE2Q2, DHX58, KIF5A, CHORDC1, SMARCAD1, DYNC2H1, MAP4K1, SHPRH, MAP2K1, ATRX, LIG4, ATP11C, PRPF4B, ACSL3, TRNT1, KIF22, DDX19B, KIF2A, DMC1, RAF1, KIF20B, VCP, DDX5, PRKDC, UBA5, TWF1, HSPD1, HSP90B1, BRIP1, SPAST, ERBB4, FYN, ASCC3, MARK3, N4BP2, PMS1, UBE2F, PLK4, NEK4, ATAD5, FANCM, PNPLA8, CLK1, TTLL7, KIF18A, UCK2, CA…	413	1539	16917	1.70339	0.028084	0.00203468	0.00194192		ANXA2
GOTERM_MF_FAT	GO:0032555~purine ribonucleotide binding	76	16.1017	3.53413e-05	TOP2B, DDX3X, HNRNPU, CHD4, SMC5, SMC6, ARHGAP5, PIK3C2A, SMC3, SMC4, CHD1, SMC2, UBE2Q2, DHX58, KIF5A, CHORDC1, SMARCAD1, DYNC2H1, MAP4K1, SHPRH, MAP2K1, ATRX, LIG4, ATP11C, PRPF4B, ACSL3, TRNT1, KIF22, DDX19B, KIF2A, DMC1, RAF1, KIF20B, RAPGEF4, VCP, DDX5, ATL3, PRKDC, UBA5, TWF1, HSPD1, HSP90B1, BRIP1, SPAST, ARL13B, ERBB4, CHST12, FYN, ASCC3, MARK3, N4BP2, PMS1, UBE2F, PLK4, NEK4, ATAD5, FANC…	413	1947	16917	1.5989	0.0350317	0.00218257	0.00208306		ABCE1
GOTERM_MF_FAT	GO:0017076~purine nucleotide binding	76	16.1017	4.53601e-05	TOP2B, DDX3X, HNRNPU, CHD4, SMC5, SMC6, ARHGAP5, PIK3C2A, SMC3, SMC4, CHD1, SMC2, UBE2Q2, DHX58, KIF5A, CHORDC1, SMARCAD1, DYNC2H1, MAP4K1, SHPRH, MAP2K1, ATRX, LIG4, ATP11C, PRPF4B, ACSL3, TRNT1, KIF22, DDX19B, KIF2A, DMC1, RAF1, KIF20B, RAPGEF4, VCP, DDX5, ATL3, PRKDC, UBA5, TWF1, HSPD1, HSP90B1, BRIP1, SPAST, ARL13B, ERBB4, CHST12, FYN, ASCC3, MARK3, N4BP2, PMS1, UBE2F, PLK4, NEK4, ATAD5, FANC…	413	1961	16917	1.58748	0.0447378	0.0023771	0.00226873		ZNF518A
GOTERM_MF_FAT	GO:0032553~ribonucleotide binding	76	16.1017	4.75278e-05	TOP2B, DDX3X, HNRNPU, CHD4, SMC5, SMC6, ARHGAP5, PIK3C2A, SMC3, SMC4, CHD1, SMC2, UBE2Q2, DHX58, KIF5A, CHORDC1, SMARCAD1, DYNC2H1, MAP4K1, SHPRH, MAP2K1, ATRX, LIG4, ATP11C, PRPF4B, ACSL3, TRNT1, KIF22, DDX19B, KIF2A, DMC1, RAF1, KIF20B, RAPGEF4, VCP, DDX5, ATL3, PRKDC, UBA5, TWF1, HSPD1, HSP90B1, BRIP1, SPAST, ARL13B, ERBB4, CHST12, FYN, ASCC3, MARK3, N4BP2, PMS1, UBE2F, PLK4, NEK4, ATAD5, FANC…	413	1965	16917	1.58425	0.0468249	0.0023771	0.00226873		PFKM
GOTERM_MF_FAT	GO:0035639~purine ribonucleoside triphosphate binding	74	15.678	5.05754e-05	TOP2B, DDX3X, HNRNPU, CHD4, SMC5, SMC6, ARHGAP5, PIK3C2A, SMC3, SMC4, CHD1, SMC2, UBE2Q2, DHX58, KIF5A, CHORDC1, SMARCAD1, DYNC2H1, MAP4K1, SHPRH, MAP2K1, ATRX, LIG4, ATP11C, PRPF4B, ACSL3, TRNT1, KIF22, DDX19B, KIF2A, DMC1, RAF1, KIF20B, VCP, DDX5, ATL3, PRKDC, UBA5, TWF1, HSPD1, HSP90B1, BRIP1, SPAST, ARL13B, ERBB4, FYN, ASCC3, MARK3, N4BP2, PMS1, UBE2F, PLK4, NEK4, ATAD5, FANCM, PNPLA8, EFL1, …	413	1901	16917	1.59449	0.0497516	0.0023771	0.00226873		PHF3
GOTERM_MF_FAT	GO:0016462~pyrophosphatase activity	46	9.74576	5.73033e-05	TOP2B, VCP, DDX5, DDX3X, ATL3, CHD4, SMC5, TCIRG1, ARHGAP5, SMC3, SMC4, CHD1, RAP1GAP, HSPD1, HSP90B1, SMC2, BRIP1, SPAST, ARL13B, KIF5A, DHX58, SMARCAD1, ASCC3, PMS1, RGS7, DYNC2H1, SHPRH, FANCM, ATAD5, ZGRF1, EFL1, ATRX, ATP11C, RABL2B, KIF22, SEPTIN7, DDX19B, KIF18A, KIF2A, DMC1, RAB18, ABCE1, KIF20B, RAN	413	1004	16917	1.87671	0.0561808	0.0023965	0.00228724		FANCM
GOTERM_MF_FAT	GO:0016817~hydrolase activity, acting on acid anhydrides	46	9.74576	5.9378e-05	TOP2B, VCP, DDX5, DDX3X, ATL3, CHD4, SMC5, TCIRG1, ARHGAP5, SMC3, SMC4, CHD1, RAP1GAP, HSPD1, HSP90B1, SMC2, BRIP1, SPAST, ARL13B, KIF5A, DHX58, SMARCAD1, ASCC3, PMS1, RGS7, DYNC2H1, SHPRH, FANCM, ATAD5, ZGRF1, EFL1, ATRX, ATP11C, RABL2B, KIF22, SEPTIN7, DDX19B, KIF18A, KIF2A, DMC1, RAB18, ABCE1, KIF20B, RAN	413	1006	16917	1.87298	0.0581547	0.0023965	0.00228724		TASP1
GOTERM_MF_FAT	GO:0016818~hydrolase activity, acting on acid anhydrides, in phosphorus-containing anhydrides	46	9.74576	5.9378e-05	TOP2B, VCP, DDX5, DDX3X, ATL3, CHD4, SMC5, TCIRG1, ARHGAP5, SMC3, SMC4, CHD1, RAP1GAP, HSPD1, HSP90B1, SMC2, BRIP1, SPAST, ARL13B, KIF5A, DHX58, SMARCAD1, ASCC3, PMS1, RGS7, DYNC2H1, SHPRH, FANCM, ATAD5, ZGRF1, EFL1, ATRX, ATP11C, RABL2B, KIF22, SEPTIN7, DDX19B, KIF18A, KIF2A, DMC1, RAB18, ABCE1, KIF20B, RAN	413	1006	16917	1.87298	0.0581547	0.0023965	0.00228724		FAM111B
GOTERM_MF_FAT	GO:1901265~nucleoside phosphate binding	82	17.3729	0.000124356	TOP2B, DDX3X, HNRNPU, CHD4, SMC5, SMC6, ARHGAP5, PIK3C2A, SMC3, SMC4, CHD1, SMC2, UBE2Q2, DHX58, KIF5A, CHORDC1, REV3L, SMARCAD1, ACADM, DYNC2H1, MAP4K1, SHPRH, MAP2K1, ATRX, LIG4, ATP11C, PRPF4B, SIRT6, ACSL3, TRNT1, KIF22, DDX19B, KIF2A, DMC1, AGPS, RAF1, KIF20B, RAPGEF4, DUS4L-BCAP29, VCP, DDX5, ATL3, PRKDC, UBA5, ETFDH, TWF1, HSPD1, HSP90B1, BRIP1, SPAST, ARL13B, ERBB4, CHST12, FYN, ASCC3, MA…	413	2231	16917	1.50552	0.117929	0.00448377	0.00427935		REV3L
GOTERM_MF_FAT	GO:0000166~nucleotide binding	82	17.3729	0.000124426	TOP2B, DDX3X, HNRNPU, CHD4, SMC5, SMC6, ARHGAP5, PIK3C2A, SMC3, SMC4, CHD1, SMC2, UBE2Q2, DHX58, KIF5A, CHORDC1, REV3L, SMARCAD1, ACADM, DYNC2H1, MAP4K1, SHPRH, MAP2K1, ATRX, LIG4, ATP11C, PRPF4B, SIRT6, ACSL3, TRNT1, KIF22, DDX19B, KIF2A, DMC1, AGPS, RAF1, KIF20B, RAPGEF4, DUS4L-BCAP29, VCP, DDX5, ATL3, PRKDC, UBA5, ETFDH, TWF1, HSPD1, HSP90B1, BRIP1, SPAST, ARL13B, ERBB4, CHST12, FYN, ASCC3, MA…	413	2230	16917	1.5062	0.117991	0.00448377	0.00427935		PPFIA4
GOTERM_MF_FAT	GO:0097367~carbohydrate derivative binding	83	17.5847	0.000345007	TOP2B, DDX3X, HNRNPU, CHD4, SMC5, SMC6, ARHGAP5, PIK3C2A, SMC3, SMC4, CHD1, SMC2, ADAMTS1, UBE2Q2, DHX58, KIF5A, CHORDC1, ZNF207, SMARCAD1, DYNC2H1, MAP4K1, SHPRH, MAP2K1, ATRX, LIG4, ATP11C, PRPF4B, ACSL3, TRNT1, KIF22, DDX19B, VCAN, KIF2A, DMC1, RAF1, KIF20B, RAPGEF4, VCP, DDX5, ATL3, PRKDC, UBA5, TWF1, HMMR, HSPD1, HSP90B1, CLN3, BRIP1, SPAST, ARL13B, ERBB4, CHST12, FYN, ASCC3, MARK3, N4BP2, P…	413	2337	16917	1.45476	0.294022	0.0105488	0.0100679		TASOR2
GOTERM_MF_FAT	GO:0043168~anion binding	97	20.5508	0.00176389	TOP2B, DDX3X, HNRNPU, CHD4, SMC5, SMC6, ARHGAP5, PIK3C2A, SMC3, SMC4, CHD1, SMC2, SCP2, ADAMTS1, UBE2Q2, DHX58, CHORDC1, KIF5A, ZNF207, SMARCAD1, ACADM, DYNC2H1, MAP4K1, SHPRH, MAP2K1, ANXA2, MME, ATRX, MYOF, LIG4, ATP11C, SIRT6, PRPF4B, ACSL3, TRNT1, KIF22, DDX19B, KIF2A, AGPS, DMC1, RAF1, KIF20B, RAPGEF4, DUS4L-BCAP29, EXOC1, DDX5, VCP, ATL3, PRKDC, UBA5, ETFDH, TWF1, HSPD1, HSP90B1, BRIP1, SPA…	413	2977	16917	1.33465	0.831586	0.0395502	0.0377471		HES6
GOTERM_MF_FAT	GO:0036094~small molecule binding	85	18.0085	0.00510202	TOP2B, DDX3X, HNRNPU, CHD4, SMC5, SMC6, ARHGAP5, PIK3C2A, SMC3, SMC4, CHD1, SMC2, SCP2, UBE2Q2, DHX58, KIF5A, CHORDC1, REV3L, SMARCAD1, ACADM, DYNC2H1, MAP4K1, SHPRH, MAP2K1, ATRX, LIG4, ATP11C, PRPF4B, SIRT6, ACSL3, TRNT1, KIF22, DDX19B, KIF2A, DMC1, AGPS, RAF1, KIF20B, RAPGEF4, DUS4L-BCAP29, VCP, DDX5, ATL3, PRKDC, UBA5, ETFDH, TWF1, HSPD1, HSP90B1, BRIP1, SPAST, ARL13B, ERBB4, CHST12, FYN, CHM…	413	2637	16917	1.32033	0.994265	0.10094	0.096338		EXOC1
														PUS7L
Annotation Cluster 13	Enrichment Score: 4.02065239065385													CTSA
Category	Term	Count	%	PValue	Genes	List Total	Pop Hits	Pop Total	Fold Enrichment	Bonferroni	Benjamini	FDR		ORMDL1
GOTERM_MF_FAT	GO:0043167~ion binding	208	44.0678	1.12844e-06	ATF2, SPARC, XYLT2, HNRNPU, JMJD1C, SMC5, SMC6, IKZF2, SMC3, SMC4, SMC2, ZDBF2, SCP2, ZNF726, DHX58, CHORDC1, ZNF845, ZNF600, ZNF721, DYNC2H1, CCBE1, MBNL2, TYW5, SP110, ACSL3, KIF20B, ZNF277, ZNF28, PRKDC, MYCBP2, TWF1, PCDH18, BRIP1, ZNF829, SPAST, CHST12, RNF217, SNX9, ZNF821, ZNF268, SULT1A4, N4BP2, ZNF146, BARD1, PLK4, ZRANB2, ZNF260, NOTCH2NLA, CYLD, CCDC88A, UCK2, NPLOC4, ZZZ3, ZNF37A, TRM…	413	6559	16917	1.29897	0.00113795	0.000189766	0.000181114		ZNF334
GOTERM_MF_FAT	GO:0046872~metal ion binding	138	29.2373	0.000699681	ATF2, SPARC, XYLT2, JMJD1C, ZFAND1, IKZF2, ZDBF2, PPP1CB, CDH3, ZNF83, ZNF726, DHX58, CHORDC1, ZNF85, ZNF845, ZNF207, ZNF569, ZNF567, ZNF600, ZNF721, LARGE1, ZFP37, CCBE1, MBNL2, TYW5, ZGRF1, SP110, LIG4, ATP11C, ZNF93, ZNF678, MATR3, RAF1, ZNF675, ZNF277, ZNF28, UBA5, KMT2C, MYCBP2, CACNA1D, CACNA1C, PCDH18, CACNA1H, HSP90B1, BRIP1, ZNF829, RNF217, CDH23, ZNF821, ZNF268, ZNF146, ZC3H15, BARD1, Z…	413	4423	16917	1.27801	0.506496	0.0170611	0.0162833		STAT1
GOTERM_MF_FAT	GO:0043169~cation binding	139	29.4492	0.00109816	ATF2, SPARC, XYLT2, JMJD1C, ZFAND1, IKZF2, ZDBF2, PPP1CB, CDH3, ZNF83, ZNF726, DHX58, CHORDC1, ZNF85, ZNF845, ZNF207, ZNF569, ZNF567, ZNF600, ZNF721, LARGE1, ZFP37, CCBE1, MBNL2, TYW5, ZGRF1, SP110, LIG4, ATP11C, ZNF93, ZNF678, MATR3, RAF1, ZNF675, ZNF277, ZNF28, UBA5, KMT2C, MYCBP2, CACNA1D, CACNA1C, PCDH18, CACNA1H, HSP90B1, BRIP1, ZNF829, RNF217, CDH23, ZNF821, ZNF268, ZNF146, ZC3H15, BARD1, Z…	413	4508	16917	1.263	0.669996	0.0251828	0.0240347		HJURP
														RAN
Annotation Cluster 14	Enrichment Score: 4.00408525800864													APTX
Category	Term	Count	%	PValue	Genes	List Total	Pop Hits	Pop Total	Fold Enrichment	Bonferroni	Benjamini	FDR		CCDC186
GOTERM_BP_FAT	GO:0051276~chromosome organization	67	14.1949	1.39543e-08	SETD5, ATF2, TOP2B, DDX3X, RIF1, ZWILCH, FMR1, HJURP, JMJD1C, HNRNPU, CHD4, SMC5, SMC6, BRCA2, SMC3, SMC4, CHD1, MYSM1, SMC2, MYB, ZNF207, SMARCAD1, MTERF1, NBN, AASS, SHPRH, H2AC8, FBXW7, ATRX, MSL2, LIG4, SIRT6, TEX15, KIF22, PHF20L1, MMS22L, SGO2, DNAJC2, DMC1, POT1, MCPH1, USP15, USP16, PRKDC, KMT2C, SATB2, ZNF518A, PDS5B, CENPC, BRIP1, RAD21, ASCC3, SF3B1, BARD1, SUZ12, H2BC8, FANCM, PCGF5, …	449	1375	19274	2.09169	7.49176e-05	5.35046e-06	5.21391e-06		HNRNPU
GOTERM_BP_FAT	GO:0016569~covalent chromatin modification	29	6.14407	9.67464e-05	SETD5, ATF2, USP15, USP16, RIF1, KMT2C, FMR1, JMJD1C, CHD4, BRCA2, MYSM1, MYB, SMARCAD1, SF3B1, AASS, BARD1, SUZ12, PCGF5, ATRX, MSL2, SIRT6, TEX15, DEK, PHF20L1, ZZZ3, PHF14, TAF2, EZH2, NEK11	449	550	19274	2.2634	0.405156	0.00596936	0.00581702		ATP11C
GOTERM_BP_FAT	GO:0016570~histone modification	28	5.9322	0.000129459	SETD5, ATF2, USP15, USP16, RIF1, KMT2C, FMR1, JMJD1C, CHD4, BRCA2, MYSM1, MYB, SMARCAD1, SF3B1, AASS, BARD1, SUZ12, PCGF5, ATRX, MSL2, SIRT6, DEK, PHF20L1, ZZZ3, PHF14, TAF2, EZH2, NEK11	449	531	19274	2.26354	0.500981	0.00789701	0.00769547		PQBP1
GOTERM_MF_FAT	GO:0042393~histone binding	18	3.81356	0.000283667	SUZ12, USP15, USP16, STAT1, KMT2C, FMR1, SPIN3, ATRX, HJURP, CHD4, DEK, CHD1, MYSM1, DNAJC2, ZZZ3, PHF14, PHIP, AASS	413	265	16917	2.78227	0.248933	0.0092329	0.00881197		BCAR1
GOTERM_BP_FAT	GO:0006325~chromatin organization	39	8.26271	0.000615271	SETD5, ATF2, USP15, USP16, RIF1, KMT2C, SATB2, FMR1, HJURP, JMJD1C, HNRNPU, ZNF518A, CHD4, BRCA2, CHD1, MYSM1, MYB, SMARCAD1, SF3B1, AASS, BARD1, SUZ12, SHPRH, H2AC8, H2BC8, PCGF5, ATRX, MSL2, SIRT6, TEX15, DEK, PHF20L1, MMS22L, DNAJC2, ZZZ3, PHF14, TAF2, EZH2, NEK11	449	935	19274	1.79052	0.963279	0.0303007	0.0295273		PMS1
GOTERM_BP_FAT	GO:0018205~peptidyl-lysine modification	17	3.60169	0.0309841	SETD5, ATF2, RIF1, KMT2C, ATRX, MSL2, SMC5, DEK, SMC6, BRCA2, PHF20L1, ZZZ3, MYB, PHF14, SF3B1, TAF2, EZH2	449	410	19274	1.77988	1	0.492079	0.47952		JMJD1C
														MYB
Annotation Cluster 15	Enrichment Score: 3.765979875304038													ZNF638
Category	Term	Count	%	PValue	Genes	List Total	Pop Hits	Pop Total	Fold Enrichment	Bonferroni	Benjamini	FDR		SP3
GOTERM_CC_FAT	GO:0005814~centriole	22	4.66102	1.16994e-10	PLK4, CEP135, CEP295, CEP152, CEP120, CCP110, RABL2B, AHI1, CCDC88A, PCM1, NIN, KIF2A, WDR90, ALMS1, SASS6, CEP162, CEP170, CEP63, CIBAR1, CEP290, RAN, CEP78	404	161	17668	5.97589	8.78626e-08	2.19657e-08	2.05325e-08		LRP1B
GOTERM_BP_FAT	GO:0070925~organelle assembly	46	9.74576	4.52308e-06	TMF1, DDX3X, PRKDC, CEP120, PTEN, CCP110, HNRNPU, TCIRG1, SMC3, SYNE2, CENPC, SMC2, RO60, IFT74, CLN3, SCFD1, PCM1, ARL13B, TTC21B, WDR90, CFL2, ZNF207, G3BP2, CEP290, DYNC2H1, PLK4, CEP135, EFL1, CEP295, CEP152, RABL2B, IFT80, SEPTIN7, ATG12, ATXN2L, ASPM, CYLD, AHI1, CCDC88A, KIF2A, ALMS1, SASS6, CEP162, EXOC5, CEP63, CIBAR1	449	947	19274	2.08513	0.023992	0.000527824	0.000514353		FBXW11
GOTERM_BP_FAT	GO:0030031~cell projection assembly	30	6.35593	0.000149254	NCKAP1, FMR1, CEP120, CCP110, TWF1, RAP1GAP, SYNE2, FXR1, RO60, IFT74, CLN3, PCM1, ARL13B, TTC21B, WDR90, INPP5K, CEP290, DYNC2H1, PLK4, CEP135, RABL2B, IFT80, SEPTIN7, CYLD, AHI1, CCDC88A, SHTN1, CEP162, EXOC5, CIBAR1	449	594	19274	2.16801	0.551301	0.00880434	0.00857964		FUBP1
GOTERM_BP_FAT	GO:1905515~non-motile cilium assembly	9	1.90678	0.000157116	DYNC2H1, IFT74, PCM1, CEP135, ARL13B, IFT80, EXOC5, CEP290, SEPTIN7	449	67	19274	5.76625	0.56985	0.00916736	0.0089334		DPP4
GOTERM_BP_FAT	GO:0060271~cilium assembly	20	4.23729	0.000903466	DYNC2H1, PLK4, CEP135, CEP120, CCP110, RABL2B, IFT80, SEPTIN7, IFT74, RO60, AHI1, CCDC88A, PCM1, ARL13B, TTC21B, WDR90, CEP162, EXOC5, CIBAR1, CEP290	449	363	19274	2.3651	0.992194	0.0407547	0.0397146		ZNF85
GOTERM_BP_FAT	GO:0044782~cilium organization	21	4.44915	0.000993454	DYNC2H1, PLK4, CEP135, CEP120, CCP110, RABL2B, IFT80, SEPTIN7, IFT74, RO60, AHI1, CCDC88A, PCM1, ARL13B, TTC21B, WDR90, CEP162, EXOC5, CIBAR1, CEP290, CEP78	449	395	19274	2.28217	0.995187	0.0429096	0.0418145		PGAP1
GOTERM_CC_FAT	GO:0005929~cilium	32	6.77966	0.00107606	CCP110, HIF1A, HSPD1, IFT74, PCM1, ARL13B, TTC21B, NPHP1, KIF5A, CDH23, CCDC181, CHML, CEP290, CEP78, DYNC2H1, IFTAP, NEK4, VPS13A, RABL2B, IFT80, SEPTIN7, TTLL7, CYLD, AHI1, CCDC88A, VCAN, NIN, ALMS1, CEP162, CIBAR1, PFKM, RAN	404	750	17668	1.86593	0.554499	0.0212664	0.0198788		BDP1
GOTERM_BP_FAT	GO:0030030~cell projection organization	55	11.6525	0.00313212	NCKAP1, TOP2B, FMR1, CEP120, PTEN, CCP110, TCIRG1, SYNE2, ROBO1, PQBP1, RO60, PCM1, WDR90, BOC, KIF5A, CEP290, DYNC2H1, MAP2K1, CEP135, IFT80, RGMA, SHTN1, CREB1, EXOC5, KIF20B, MTMR2, MYCBP2, NEXN, TWF1, RAP1GAP, FXR1, IFT74, CLN3, SPAST, ARL13B, TTC21B, NPHP1, CDH23, INPP5K, FYN, SKIL, CEP78, PLK4, CEP152, RABL2B, SEPTIN7, CYLD, AHI1, CCDC88A, NIN, DLG4, TBCE, CEP162, CIBAR1, EZH2	449	1590	19274	1.48488	1	0.103149	0.100516		CCDC150
GOTERM_CC_FAT	GO:0044441~ciliary part	23	4.87288	0.0136709	DYNC2H1, VPS13A, RABL2B, IFT80, SEPTIN7, HSPD1, CYLD, IFT74, AHI1, CCDC88A, PCM1, VCAN, NIN, ARL13B, TTC21B, NPHP1, KIF5A, CEP162, CHML, CIBAR1, CEP290, PFKM, CEP78	404	578	17668	1.74023	0.999968	0.160419	0.149952		ZNF33A
GOTERM_CC_FAT	GO:0036064~ciliary basal body	9	1.90678	0.0426507	CYLD, AHI1, CCDC88A, PCM1, RABL2B, IFT80, CIBAR1, CEP290, CEP78	404	171	17668	2.30172	1	0.333653	0.311883		SPIN3
														NCOR2
Annotation Cluster 16	Enrichment Score: 3.4268032042914967													HIF1A
Category	Term	Count	%	PValue	Genes	List Total	Pop Hits	Pop Total	Fold Enrichment	Bonferroni	Benjamini	FDR		FAM13A
GOTERM_CC_FAT	GO:0000775~chromosome, centromeric region	25	5.29661	5.61924e-09	CENPU, H2AC8, ZWILCH, FBXW11, FMR1, ATRX, NGDN, HJURP, HNRNPU, SIRT6, SMC5, PDS5B, KIF22, SMC6, SMC3, SMC4, SEPTIN7, CENPC, SGO2, KIF18A, RAD21, ZNF207, EZH2	404	257	17668	4.25415	4.22004e-06	4.22005e-07	3.9447e-07		ZNF277
GOTERM_BP_FAT	GO:0007059~chromosome segregation	26	5.50847	3.97e-06	TOP2B, DDX3X, ZWILCH, HJURP, HNRNPU, SMC5, PDS5B, SMC6, SMC3, SMC4, SMC2, CENPC, BRIP1, RAD21, ZNF207, SMARCAD1, FANCM, FBXW7, ATRX, TEX15, KIF22, SGO2, KIF18A, DMC1, RAN, NEK11	449	384	19274	2.90648	0.0210894	0.000491061	0.000478529		SREK1
GOTERM_BP_FAT	GO:1903047~mitotic cell cycle process	40	8.47458	1.66565e-05	ATF2, VCP, DDX3X, ZWILCH, PRKDC, PTEN, HNRNPU, SMC5, PDS5B, SMC3, SMC4, ARPP19, SMC2, CENPC, SPAST, ADAMTS1, RAD21, ZNF207, SNX9, NBN, BARD1, FBXW11, ATRX, KIF22, SGO2, KIF18A, DLG1, CACNB4, KIF2A, TBCE, SASS6, PHIP, EXOC5, KIF20B, RAN, TAF2, EXOC1, MCPH1, EZH2, NEK11	449	813	19274	2.11201	0.0855474	0.00139707	0.00136141		HNRNPH1
GOTERM_BP_FAT	GO:0000280~nuclear division	30	6.35593	1.83584e-05	TOP2B, VCP, ZWILCH, HNRNPU, SMC5, PDS5B, BRCA2, SMC3, SMC4, SMC2, CENPC, BRIP1, SPAST, RAD21, ZNF207, FANCM, ATRX, TEX15, KIF22, ASPM, SGO2, KIF18A, KIF2A, DMC1, TBCE, SASS6, PHIP, CDK13, KIF20B, RAN	449	528	19274	2.43901	0.0938654	0.00151613	0.00147743		SASS6
GOTERM_BP_FAT	GO:0048285~organelle fission	31	6.5678	2.94446e-05	TOP2B, VCP, ZWILCH, HNRNPU, SMC5, PDS5B, BRCA2, SMC3, SMC4, SMC2, CENPC, BRIP1, SPAST, RAD21, ZNF207, FANCM, ATRX, TEX15, KIF22, GDAP1, ASPM, SGO2, KIF18A, KIF2A, DMC1, TBCE, SASS6, PHIP, CDK13, KIF20B, RAN	449	569	19274	2.3387	0.146227	0.00222618	0.00216936		ZNF146
GOTERM_CC_FAT	GO:0000793~condensed chromosome	14	2.9661	4.65445e-05	RIF1, ATRX, LIG4, SMC5, SMC6, BRCA2, SMC3, SMC4, LRPPRC, SMC2, CENPC, SGO2, RAD21, DMC1	404	152	17668	4.02801	0.0343518	0.00166452	0.00155592		SRSF11
GOTERM_BP_FAT	GO:0098813~nuclear chromosome segregation	21	4.44915	6.81105e-05	TOP2B, FANCM, ZWILCH, FBXW7, ATRX, HNRNPU, SMC5, PDS5B, TEX15, KIF22, SMC3, SMC4, SMC2, CENPC, SGO2, KIF18A, BRIP1, RAD21, DMC1, ZNF207, RAN	449	321	19274	2.80828	0.306288	0.00462807	0.00450995		ITGAV
GOTERM_BP_FAT	GO:0045132~meiotic chromosome segregation	11	2.33051	0.000131717	TOP2B, SGO2, BRIP1, FANCM, RAD21, DMC1, TEX15, SMC3, SMC4, SMC2, CENPC	449	102	19274	4.62933	0.506996	0.00794448	0.00774173		MED12
GOTERM_BP_FAT	GO:0000819~sister chromatid segregation	17	3.60169	0.000182929	TOP2B, ZWILCH, FBXW7, ATRX, HNRNPU, SMC5, PDS5B, KIF22, SMC3, SMC4, SMC2, CENPC, SGO2, KIF18A, RAD21, ZNF207, RAN	449	242	19274	3.0155	0.625526	0.0103364	0.0100726		CWC22
GOTERM_BP_FAT	GO:0007067~mitotic nuclear division	21	4.44915	0.000194536	VCP, ZWILCH, ATRX, HNRNPU, SMC5, PDS5B, KIF22, SMC3, SMC4, SMC2, CENPC, SGO2, KIF18A, SPAST, KIF2A, RAD21, TBCE, SASS6, ZNF207, PHIP, RAN	449	347	19274	2.59786	0.648156	0.0107657	0.0104909		PTEN
GOTERM_BP_FAT	GO:0070192~chromosome organization involved in meiotic cell cycle	9	1.90678	0.000414212	SGO2, BRIP1, RAD21, ATRX, DMC1, TEX15, SMC3, SMC4, SMC2	449	77	19274	5.01738	0.891864	0.0213797	0.0208341		CEP162
GOTERM_BP_FAT	GO:1903046~meiotic cell cycle process	15	3.17797	0.000419208	TOP2B, FANCM, ATRX, TEX15, BRCA2, SMC3, SMC4, SMC2, CENPC, ASPM, SGO2, KIF18A, BRIP1, RAD21, DMC1	449	210	19274	3.06618	0.894727	0.0214315	0.0208845		IKZF2
GOTERM_BP_FAT	GO:0000070~mitotic sister chromatid segregation	15	3.17797	0.000509036	ZWILCH, ATRX, HNRNPU, SMC5, PDS5B, KIF22, SMC3, SMC4, SMC2, CENPC, SGO2, KIF18A, RAD21, ZNF207, RAN	449	214	19274	3.00887	0.935022	0.025301	0.0246553		ZC3H15
GOTERM_BP_FAT	GO:0007126~meiotic nuclear division	14	2.9661	0.000667367	TOP2B, FANCM, TEX15, BRCA2, SMC3, SMC4, SMC2, CENPC, ASPM, SGO2, KIF18A, BRIP1, RAD21, DMC1	449	195	19274	3.0819	0.972244	0.0325675	0.0317363		SLC6A15
GOTERM_BP_FAT	GO:0051321~meiotic cell cycle	16	3.38983	0.00184442	TOP2B, FANCM, ATRX, TEX15, BRCA2, SMC3, SMC4, SMC2, CENPC, ASPM, SGO2, KIF18A, BRIP1, RAD21, DMC1, NBN	449	272	19274	2.52509	0.99995	0.0702189	0.0684268		C12orf29
GOTERM_BP_FAT	GO:0035825~reciprocal DNA recombination	7	1.48305	0.00396052	BARD1, TOP2B, BRIP1, FANCM, RAD21, DMC1, NBN	449	65	19274	4.62285	1	0.120796	0.117713		PCDH9
GOTERM_CC_FAT	GO:0000228~nuclear chromosome	14	2.9661	0.0117107	SUZ12, ATRX, HNRNPU, BRCA2, SMC3, SMC4, CHD1, LRPPRC, SMC2, MMS22L, RAD21, DMC1, SMARCAD1, POT1	404	278	17668	2.20236	0.999856	0.149063	0.139337		DPY19L1
GOTERM_BP_FAT	GO:0007127~meiosis I	9	1.90678	0.0136873	TOP2B, SGO2, BRIP1, FANCM, RAD21, DMC1, TEX15, BRCA2, CENPC	449	135	19274	2.86177	1	0.295377	0.287838		FBXW7
GOTERM_CC_FAT	GO:0000794~condensed nuclear chromosome	7	1.48305	0.0153266	RAD21, DMC1, BRCA2, SMC3, SMC4, LRPPRC, SMC2	404	88	17668	3.47874	0.999991	0.169268	0.158224		OXR1
GOTERM_BP_FAT	GO:0045143~homologous chromosome segregation	6	1.27119	0.019726	SGO2, BRIP1, RAD21, DMC1, TEX15, CENPC	449	67	19274	3.84416	1	0.367671	0.358287		LASP1
GOTERM_BP_FAT	GO:0007131~reciprocal meiotic recombination	5	1.05932	0.0481883	TOP2B, BRIP1, FANCM, RAD21, DMC1	449	59	19274	3.63784	1	0.610082	0.594512		ZBTB41
GOTERM_BP_FAT	GO:0007129~synapsis	4	0.847458	0.135745	BRIP1, RAD21, DMC1, TEX15	449	55	19274	3.12193	1	1	0.97466		ETNK1
														TSC2
Annotation Cluster 17	Enrichment Score: 3.400955887606951													SHOC2
Category	Term	Count	%	PValue	Genes	List Total	Pop Hits	Pop Total	Fold Enrichment	Bonferroni	Benjamini	FDR		ZNF83
GOTERM_BP_FAT	GO:0051298~centrosome duplication	11	2.33051	6.76836e-07	PLK4, CEP135, CEP295, CEP152, ALMS1, CEP120, CHORDC1, SASS6, CCP110, CEP63, BRCA2	449	57	19274	8.28406	0.00362734	0.00010686	0.000104133		SMC2
GOTERM_BP_FAT	GO:0031023~microtubule organizing center organization	15	3.17797	8.10139e-06	PLK4, CEP135, FBXW11, CEP295, CEP152, CEP120, CCP110, GCC2, BRCA2, PCM1, NIN, ALMS1, CHORDC1, SASS6, CEP63	449	146	19274	4.41026	0.0425641	0.000820533	0.000799592		PTBP2
GOTERM_BP_FAT	GO:0007099~centriole replication	8	1.69492	1.33899e-05	PLK4, CEP135, CEP295, CEP152, CEP120, SASS6, CCP110, CEP63	449	35	19274	9.81177	0.0693674	0.00118434	0.00115411		RAD21
GOTERM_BP_FAT	GO:0000226~microtubule cytoskeleton organization	34	7.20339	2.41914e-05	VCP, CEP120, CCP110, HNRNPU, GCC2, BRCA2, SMC3, SYNE2, PCM1, SPAST, CHORDC1, ZNF207, MARK3, PLK4, CEP135, DST, FBXW11, CEP295, CEP152, ATRX, EML2, TTLL7, ASPM, CCDC88A, KIF18A, DLG1, NIN, KIF2A, ALMS1, TBCE, SASS6, CEP63, RAN, MCPH1	449	650	19274	2.24539	0.121804	0.00188202	0.00183399		ZNF761
GOTERM_BP_FAT	GO:0098534~centriole assembly	8	1.69492	2.82659e-05	PLK4, CEP135, CEP295, CEP152, CEP120, SASS6, CCP110, CEP63	449	39	19274	8.80544	0.140807	0.00216759	0.00211227		MTMR2
GOTERM_BP_FAT	GO:0051297~centrosome organization	13	2.75424	6.99779e-05	PLK4, CEP135, CEP295, CEP152, CEP120, CCP110, BRCA2, PCM1, NIN, ALMS1, CHORDC1, SASS6, CEP63	449	134	19274	4.16451	0.313209	0.00469552	0.00457568		H2AC8
GOTERM_BP_FAT	GO:0007098~centrosome cycle	12	2.54237	0.000187381	PLK4, PCM1, CEP135, CEP295, CEP152, ALMS1, CEP120, CHORDC1, SASS6, CCP110, CEP63, BRCA2	449	127	19274	4.05605	0.634374	0.0104777	0.0102103		DMTF1
GOTERM_BP_FAT	GO:0046599~regulation of centriole replication	6	1.27119	0.000239991	PLK4, CEP295, ALMS1, CEP120, SASS6, CCP110	449	25	19274	10.3024	0.724363	0.0128827	0.012554		MFSD8
GOTERM_BP_FAT	GO:0046605~regulation of centrosome cycle	8	1.69492	0.000693205	PLK4, CEP295, ALMS1, CEP120, CHORDC1, SASS6, CCP110, MCPH1	449	64	19274	5.36581	0.975841	0.0332243	0.0323764		ZNF567
GOTERM_BP_FAT	GO:0010824~regulation of centrosome duplication	7	1.48305	0.000818865	PLK4, CEP295, ALMS1, CEP120, CHORDC1, SASS6, CCP110	449	48	19274	6.26012	0.987702	0.0385585	0.0375744		GLS
GOTERM_BP_FAT	GO:0046601~positive regulation of centriole replication	4	0.847458	0.000943971	PLK4, CEP295, CEP120, SASS6	449	9	19274	19.0784	0.993721	0.041878	0.0408092		SATB2
GOTERM_BP_FAT	GO:0010825~positive regulation of centrosome duplication	4	0.847458	0.00132534	PLK4, CEP295, CEP120, SASS6	449	10	19274	17.1706	0.999192	0.0543084	0.0529224		CHML
GOTERM_BP_FAT	GO:0070507~regulation of microtubule cytoskeleton organization	14	2.9661	0.00156936	PLK4, CEP295, CEP120, CCP110, HNRNPU, EML2, CYLD, KIF18A, NIN, SPAST, ALMS1, CHORDC1, SASS6, MCPH1	449	214	19274	2.80828	0.999782	0.0624025	0.0608099		RYR2
GOTERM_BP_FAT	GO:0032886~regulation of microtubule-based process	15	3.17797	0.00259193	PLK4, CEP295, CEP120, CCP110, HNRNPU, EML2, CYLD, KIF18A, NIN, SPAST, TTC21B, ALMS1, CHORDC1, SASS6, MCPH1	449	254	19274	2.53503	0.999999	0.0909378	0.088617		LIG4
GOTERM_BP_FAT	GO:1902115~regulation of organelle assembly	13	2.75424	0.00269147	PLK4, CEP135, CEP295, CEP120, CCP110, HNRNPU, SYNE2, SEPTIN7, CYLD, CCDC88A, SCFD1, ALMS1, SASS6	449	201	19274	2.77634	0.999999	0.0928698	0.0904996		UBE2F
GOTERM_BP_FAT	GO:0046607~positive regulation of centrosome cycle	4	0.847458	0.00299889	PLK4, CEP295, CEP120, SASS6	449	13	19274	13.2082	1	0.0993705	0.0968344		HSP90B1
GOTERM_BP_FAT	GO:1902117~positive regulation of organelle assembly	8	1.69492	0.0036349	PLK4, CCDC88A, CEP135, CEP295, CEP120, SASS6, CCP110, SEPTIN7	449	85	19274	4.04014	1	0.116144	0.11318		VPS13C
GOTERM_CC_FAT	GO:0098536~deuterosome	3	0.635593	0.00495852	PLK4, CEP152, SASS6	404	5	17668	26.2396	0.976082	0.0775801	0.0725183		ZNF737
GOTERM_BP_FAT	GO:1903722~regulation of centriole elongation	3	0.635593	0.0104774	CEP295, CEP120, CCP110	449	7	19274	18.3971	1	0.246262	0.239977		GTF3C3
GOTERM_BP_FAT	GO:0061511~centriole elongation	3	0.635593	0.0137564	CEP295, CEP120, CCP110	449	8	19274	16.0974	1	0.295377	0.287838		BRWD1
														AGL
Annotation Cluster 18	Enrichment Score: 3.329584908317108													THOC2
Category	Term	Count	%	PValue	Genes	List Total	Pop Hits	Pop Total	Fold Enrichment	Bonferroni	Benjamini	FDR		DLG4
GOTERM_BP_FAT	GO:0008380~RNA splicing	30	6.35593	6.61186e-07	DDX5, FMR1, HNRNPU, CWC27, PQBP1, FXR1, BCLAF1, CWC22, CIR1, SF3B1, SRSF11, HNRNPA3, MBNL2, ZRANB2, LARP7, PRPF4B, THOC2, PTBP2, HNRNPK, HNRNPH1, ZNF638, NCL, HNRNPA2B1, PPIG, SREK1, PABPC1, CDK13, SLU7	449	445	19274	2.89392	0.00354361	0.00010686	0.000104133		CBWD3
GOTERM_CC_FAT	GO:0071013~catalytic step 2 spliceosome	12	2.54237	5.02668e-06	DDX5, HNRNPA3, HNRNPK, HNRNPH1, CWC22, HNRNPA2B1, HNRNPU, PRPF4B, PABPC1, CWC27, SLU7, SF3B1	404	88	17668	5.96355	0.00376793	0.00023594	0.000220546		ATRX
GOTERM_BP_FAT	GO:0006397~mRNA processing	31	6.5678	6.17434e-06	DDX5, FMR1, HNRNPU, CWC27, PQBP1, FXR1, BCLAF1, CWC22, CIR1, RBBP6, SF3B1, SRSF11, BARD1, HNRNPA3, MBNL2, ZRANB2, LARP7, PRPF4B, THOC2, PUS7L, PTBP2, HNRNPK, HNRNPH1, NCL, HNRNPA2B1, SREK1, PABPC1, CDK13, SLU7	449	525	19274	2.53471	0.0326067	0.000662877	0.000645959		NIN
GOTERM_CC_FAT	GO:0010494~cytoplasmic stress granule	12	2.54237	8.64701e-06	ATXN2L, DDX19B, VCP, HNRNPK, DDX3X, FMR1, G3BP2, ZFAND1, PABPC1, PQBP1	404	93	17668	5.64293	0.00647289	0.000381994	0.000357071		G3BP2
GOTERM_BP_FAT	GO:0016071~mRNA metabolic process	38	8.05085	1.18577e-05	ATF2, DDX5, FMR1, HNRNPU, CWC27, PQBP1, FXR1, BCLAF1, CWC22, CIR1, RBBP6, SF3B1, SRSF11, BARD1, HNRNPA3, MBNL2, ZRANB2, ANXA2, LARP7, PRPF4B, THOC2, PUS7L, PTBP2, ATXN2L, CREB1, HNRNPK, EEF1D, HNRNPH1, NCL, HNRNPA2B1, EIF3E, SREK1, PABPC1, CDK13, SLU7, TAF2	449	742	19274	2.19839	0.0616803	0.00111671	0.00108821		PHIP
GOTERM_MF_FAT	GO:0003723~RNA binding	79	16.7373	5.18298e-05	SLC4A1AP, DDX3X, FMR1, HNRNPU, APEH, RO60, DHX58, CWC22, ZNF207, MTERF1, MBNL2, TYW5, ANXA2, ZGRF1, NGDN, WDR75, PRPF4B, TRNT1, THOC2, PTBP2, ATXN2L, DNAJC2, DDX19B, EEF1D, HNRNPH1, ZNF638, NCL, CANX, MATR3, PPIG, SREK1, PABPC1, SLU7, VCP, DDX5, PRKDC, KMT2C, NOL8, NMD3, MTIF3, HSPD1, HSP90B1, FXR1, BCLAF1, G3BP2, RBBP6, ASCC3, SF3B1, ZC3H15, SRSF11, BARD1, SUZ12, NOP58, HNRNPA3, ZRANB2, MYEF2, K…	413	2071	16917	1.5625	0.0509537	0.0023771	0.00226873		N4BP2L2
GOTERM_CC_FAT	GO:0005681~spliceosomal complex	16	3.38983	6.79326e-05	DDX5, HNRNPA3, MYEF2, HNRNPU, PRPF4B, CWC27, PTBP2, HNRNPK, HNRNPH1, NCL, CWC22, HNRNPA2B1, PABPC1, SREK1, SLU7, SF3B1	404	203	17668	3.44691	0.0497395	0.00221815	0.00207342		BARD1
GOTERM_BP_FAT	GO:0043484~regulation of RNA splicing	15	3.17797	0.000167074	DDX5, MBNL2, FMR1, LARP7, HNRNPU, PTBP2, PQBP1, CLK1, FXR1, HNRNPK, HNRNPH1, ZNF638, NCL, CWC22, HNRNPA2B1	449	192	19274	3.35363	0.592248	0.00954101	0.00929751		BRIP1
GOTERM_CC_FAT	GO:0035770~ribonucleoprotein granule	18	3.81356	0.000297552	BARD1, VCP, HNRNPA3, DDX3X, FMR1, LIG4, HNRNPU, ZFAND1, PQBP1, ATXN2L, FXR1, DDX19B, HNRNPK, NCL, G3BP2, PABPC1	404	284	17668	2.77179	0.200281	0.00770557	0.00720281		SF3B1
GOTERM_CC_FAT	GO:0036464~cytoplasmic ribonucleoprotein granule	17	3.60169	0.000422325	BARD1, VCP, DDX3X, FMR1, LIG4, HNRNPU, ZFAND1, PQBP1, ATXN2L, FXR1, DDX19B, HNRNPK, NCL, G3BP2, PABPC1	404	266	17668	2.79495	0.271839	0.0102312	0.00956361		USP15
GOTERM_BP_FAT	GO:0000377~RNA splicing, via transesterification reactions with bulged adenosine as nucleophile	19	4.02542	0.000849731	DDX5, HNRNPA3, MBNL2, FMR1, HNRNPU, PRPF4B, CWC27, PTBP2, PQBP1, FXR1, HNRNPK, HNRNPH1, NCL, CWC22, HNRNPA2B1, PABPC1, CDK13, SLU7, SF3B1	449	333	19274	2.44926	0.989581	0.038986	0.037991		USP16
GOTERM_BP_FAT	GO:0000398~mRNA splicing, via spliceosome	19	4.02542	0.000849731	DDX5, HNRNPA3, MBNL2, FMR1, HNRNPU, PRPF4B, CWC27, PTBP2, PQBP1, FXR1, HNRNPK, HNRNPH1, NCL, CWC22, HNRNPA2B1, PABPC1, CDK13, SLU7, SF3B1	449	333	19274	2.44926	0.989581	0.038986	0.037991		BRCA2
GOTERM_BP_FAT	GO:0000375~RNA splicing, via transesterification reactions	19	4.02542	0.000971374	DDX5, HNRNPA3, MBNL2, FMR1, HNRNPU, PRPF4B, CWC27, PTBP2, PQBP1, FXR1, HNRNPK, HNRNPH1, NCL, CWC22, HNRNPA2B1, PABPC1, CDK13, SLU7, SF3B1	449	337	19274	2.42019	0.994581	0.0427405	0.0416497		KPNA5
GOTERM_BP_FAT	GO:0048024~regulation of mRNA splicing, via spliceosome	10	2.11864	0.00175056	FXR1, DDX5, HNRNPK, MBNL2, NCL, FMR1, CWC22, HNRNPA2B1, LARP7, HNRNPU	449	118	19274	3.63784	0.999918	0.0685913	0.0668408		CCDC14
GOTERM_BP_FAT	GO:0050684~regulation of mRNA processing	11	2.33051	0.00297791	BARD1, FXR1, DDX5, HNRNPK, MBNL2, NCL, FMR1, CWC22, HNRNPA2B1, LARP7, HNRNPU	449	152	19274	3.10652	1	0.0993705	0.0968344		SETD5
GOTERM_BP_FAT	GO:0006396~RNA processing	50	10.5932	0.00547031	DDX5, DDX3X, PRKDC, FMR1, HNRNPU, NOL8, CWC27, PQBP1, FXR1, ZDBF2, BCLAF1, CWC22, RBBP6, CIR1, SF3B1, SRSF11, BARD1, NOP58, HNRNPA3, MAP2K1, MBNL2, ZRANB2, TYW5, KRR1, TYW3, NGDN, WDR75, LARP7, PRPF4B, TRNT1, ELP4, THOC2, PUS7L, PTBP2, NCOR2, HNRNPK, HNRNPH1, PRKRA, ZNF638, NCL, HNRNPA2B1, TRMT13, PPIG, SREK1, PABPC1, CDK13, SLU7	449	1453	19274	1.47717	1	0.151364	0.147501		COPS2
GOTERM_BP_FAT	GO:1903311~regulation of mRNA metabolic process	12	2.54237	0.0067837	BARD1, FXR1, DDX5, HNRNPK, MBNL2, NCL, FMR1, CWC22, HNRNPA2B1, LARP7, HNRNPU, PABPC1	449	198	19274	2.60161	1	0.178598	0.17404		CCDC181
GOTERM_CC_FAT	GO:1990904~ribonucleoprotein complex	45	9.5339	0.0235447	TOP2B, VCP, DDX5, DDX3X, PRKDC, FMR1, HNRNPU, ZFAND1, CWC27, PQBP1, ZDBF2, FXR1, RO60, CWC22, G3BP2, SF3B1, BARD1, SUZ12, NOP58, HNRNPA3, MYEF2, KRR1, EFL1, NGDN, LIG4, LARP7, PRPF4B, LRPPRC, PTBP2, ATXN2L, DDX19B, HNRNPK, HNRNPH1, PRKRA, NCL, HNRNPA2B1, CANX, TBCE, EIF3E, SREK1, PABPC1, RBM45, SLU7	404	1422	17668	1.38395	1	0.229984	0.214979		ERBB4
GOTERM_MF_FAT	GO:0003729~mRNA binding	23	4.87288	0.0423891	DDX5, HNRNPA3, SLC4A1AP, MYEF2, DDX3X, FMR1, LARP7, HNRNPU, THOC2, PTBP2, LRPPRC, FXR1, BCLAF1, HNRNPK, ZNF638, FUBP1, NCL, HNRNPA2B1, G3BP2, PABPC1, SF3B1	413	609	16917	1.54698	1	0.515308	0.491816		WDR75
KEGG_PATHWAY	hsa03040:Spliceosome	8	1.69492	0.0634767	DDX5, HNRNPA3, HNRNPK, HNRNPU, THOC2, SLU7, SF3B1, PQBP1	198	147	8205	2.25521	1	0.978645	0.978645		ZNF678
GOTERM_CC_FAT	GO:0030529~intracellular ribonucleoprotein complex	39	8.26271	0.0896597	VCP, DDX5, DDX3X, PRKDC, FMR1, HNRNPU, ZFAND1, CWC27, PQBP1, ZDBF2, FXR1, CWC22, G3BP2, SF3B1, BARD1, NOP58, HNRNPA3, MYEF2, KRR1, NGDN, LIG4, LARP7, PRPF4B, PTBP2, ATXN2L, DDX19B, HNRNPK, HNRNPH1, PRKRA, NCL, HNRNPA2B1, CANX, TBCE, EIF3E, SREK1, PABPC1, SLU7	404	1333	17668	1.2795	1	0.533496	0.498688		SMC4
														EZH2
Annotation Cluster 19	Enrichment Score: 3.2665493221509276													XYLT2
Category	Term	Count	%	PValue	Genes	List Total	Pop Hits	Pop Total	Fold Enrichment	Bonferroni	Benjamini	FDR		ARHGAP5
GOTERM_BP_FAT	GO:0033554~cellular response to stress	79	16.7373	1.34584e-05	ATF2, DDX3X, RIF1, FMR1, HSPB8, DUSP19, PTEN, CHD4, SMC5, SMC6, BRCA2, SMC3, CHORDC1, REV3L, SMARCAD1, NBN, POLK, MAP4K1, SHPRH, MAP2K1, ZGRF1, FBXW7, VPS13C, ATRX, LIG4, SIRT6, TEX15, KIF22, RGMA, MMS22L, DNAJC2, DMC1, CANX, POT1, CEP63, ZNF675, SLU7, ZNF277, USP15, VCP, DDX5, USP16, DCUN1D5, PRKDC, UBA5, PDS5B, HIF1A, HSPD1, HSP90B1, FXR1, BRIP1, BCLAF1, RAD21, RBBP6, FYN, ASCC3, SKIL, PMS1, BA…	449	2080	19274	1.63038	0.0697097	0.00118434	0.00115411		RIF1
GOTERM_BP_FAT	GO:0080135~regulation of cellular response to stress	36	7.62712	0.000486661	USP15, DDX5, RIF1, PRKDC, FMR1, DUSP19, PTEN, BRCA2, HIF1A, FXR1, BCLAF1, CHORDC1, FYN, SKIL, BARD1, MAP2K1, NEK4, ATAD5, PNPLA8, FBXW7, VPS13C, SIRT6, FANCB, TEX15, DEK, OXR1, RGMA, CYLD, DNAJC2, DLG1, HNRNPK, POT1, P4HB, ZNF675, TAF2, ZNF277	449	827	19274	1.86863	0.926724	0.0244149	0.0237918		MYCBP2
GOTERM_BP_FAT	GO:0080134~regulation of response to stress	53	11.2288	0.0242177	DDX3X, RIF1, FMR1, DUSP19, PTEN, BRCA2, PQBP1, DHX58, CHORDC1, SLC39A8, MAP2K1, ANXA2, FBXW7, VPS13C, SIRT6, TEX15, ATG12, RGMA, DNAJC2, POT1, MATR3, IL6ST, ZNF675, MCPH1, ZNF277, USP15, DDX5, PRKDC, IL20RB, HIF1A, HSPD1, FXR1, BCLAF1, FYN, SKIL, BARD1, NEK4, ATAD5, PNPLA8, STAT1, ERBIN, FANCB, DEK, OXR1, CYLD, DLG1, NPLOC4, HNRNPK, POLR3G, P4HB, TAF2, ADA, EZH2	449	1698	19274	1.33987	1	0.420714	0.409976		DNAJC10
														ATXN2L
Annotation Cluster 20	Enrichment Score: 3.151618876388855													DYNC2H1
Category	Term	Count	%	PValue	Genes	List Total	Pop Hits	Pop Total	Fold Enrichment	Bonferroni	Benjamini	FDR		PLEKHG1
GOTERM_BP_FAT	GO:0007099~centriole replication	8	1.69492	1.33899e-05	PLK4, CEP135, CEP295, CEP152, CEP120, SASS6, CCP110, CEP63	449	35	19274	9.81177	0.0693674	0.00118434	0.00115411		PCDH18
GOTERM_BP_FAT	GO:0098534~centriole assembly	8	1.69492	2.82659e-05	PLK4, CEP135, CEP295, CEP152, CEP120, SASS6, CCP110, CEP63	449	39	19274	8.80544	0.140807	0.00216759	0.00211227		ARHGAP12
GOTERM_BP_FAT	GO:0097742~de novo centriole assembly	3	0.635593	0.00514571	PLK4, CEP152, CEP63	449	5	19274	25.7559	1	0.146927	0.143177		ZNF845
GOTERM_BP_FAT	GO:0098535~de novo centriole assembly involved in multi-ciliated epithelial cell differentiation	3	0.635593	0.00514571	PLK4, CEP152, CEP63	449	5	19274	25.7559	1	0.146927	0.143177		NFIA
GOTERM_BP_FAT	GO:1903251~multi-ciliated epithelial cell differentiation	3	0.635593	0.017417	PLK4, CEP152, CEP63	449	9	19274	14.3088	1	0.343004	0.33425		SGMS2
														EXOC5
Annotation Cluster 21	Enrichment Score: 3.022809489299256													FXR1
Category	Term	Count	%	PValue	Genes	List Total	Pop Hits	Pop Total	Fold Enrichment	Bonferroni	Benjamini	FDR		ZDBF2
GOTERM_MF_FAT	GO:0015631~tubulin binding	25	5.29661	3.89358e-05	DDX3X, FMR1, BRCA2, SMC3, IFT74, SPAST, KIF5A, ZNF207, CCDC181, KRIT1, FYN, DST, FBXW11, CEP295, KIF22, EML2, LRPPRC, TTLL7, CCDC88A, KIF18A, NIN, KIF2A, ALMS1, TBCE, KIF20B	413	394	16917	2.59906	0.0385252	0.00218257	0.00208306		CIBAR1
GOTERM_CC_FAT	GO:0005874~microtubule	27	5.72034	4.03619e-05	ZWILCH, HNRNPU, SPAST, CSPP1, KIF5A, ZNF207, CCDC181, CEP170, SYBU, DYNC2H1, DST, FBXW11, CEP295, KIF22, EML2, LRPPRC, TTLL7, ASPM, CYLD, SHTN1, KIF18A, DLG1, NIN, KIF2A, TBCE, CEP162, KIF20B	404	477	17668	2.47543	0.0298576	0.00159536	0.00149127		ERGIC2
GOTERM_MF_FAT	GO:0008092~cytoskeletal protein binding	44	9.32203	0.00041548	DDX3X, FKBP15, FMR1, NEXN, HNRNPU, TWF1, CACNA1D, CACNA1C, BRCA2, SMC3, TOR1AIP1, SYNE2, IFT74, LASP1, SPAST, CFL2, KIF5A, CNTRL, ZNF207, CCDC181, KRIT1, FYN, MARK3, SYBU, CAP1, DST, ANXA2, FBXW11, CEP295, KIF22, EML2, LRPPRC, TTLL7, CCDC88A, SHTN1, KIF18A, DLG1, NIN, KIF2A, DLG4, ALMS1, TBCE, P4HB, KIF20B	413	1033	16917	1.74472	0.342497	0.01233	0.0117679		CYP20A1
GOTERM_MF_FAT	GO:0008017~microtubule binding	18	3.81356	0.000471407	DST, FBXW11, CEP295, FMR1, KIF22, EML2, LRPPRC, CCDC88A, KIF18A, NIN, SPAST, KIF2A, ALMS1, KIF5A, ZNF207, KRIT1, CCDC181, KIF20B	413	277	16917	2.66174	0.378589	0.01359	0.0129704		RO60
GOTERM_CC_FAT	GO:0099512~supramolecular fiber	38	8.05085	0.00518563	NCKAP1, RYR2, ZWILCH, NEXN, HNRNPU, TWF1, CACNA1D, CACNA1C, SYNE2, FXR1, SPAST, CSPP1, CFL2, KIF5A, ZNF207, CCDC181, CEP170, FYN, SYBU, DYNC2H1, DST, FBXW11, CEP295, DEK, KIF22, EML2, LRPPRC, TTLL7, ASPM, CYLD, SHTN1, KIF18A, DLG1, NIN, KIF2A, TBCE, CEP162, KIF20B	404	1043	17668	1.59333	0.97985	0.0778882	0.0728063		POLK
GOTERM_CC_FAT	GO:0099081~supramolecular polymer	38	8.05085	0.00604506	NCKAP1, RYR2, ZWILCH, NEXN, HNRNPU, TWF1, CACNA1D, CACNA1C, SYNE2, FXR1, SPAST, CSPP1, CFL2, KIF5A, ZNF207, CCDC181, CEP170, FYN, SYBU, DYNC2H1, DST, FBXW11, CEP295, DEK, KIF22, EML2, LRPPRC, TTLL7, ASPM, CYLD, SHTN1, KIF18A, DLG1, NIN, KIF2A, TBCE, CEP162, KIF20B	404	1052	17668	1.5797	0.989471	0.0882929	0.0825321		LARP7
GOTERM_CC_FAT	GO:0099080~supramolecular complex	38	8.05085	0.00611349	NCKAP1, RYR2, ZWILCH, NEXN, HNRNPU, TWF1, CACNA1D, CACNA1C, SYNE2, FXR1, SPAST, CSPP1, CFL2, KIF5A, ZNF207, CCDC181, CEP170, FYN, SYBU, DYNC2H1, DST, FBXW11, CEP295, DEK, KIF22, EML2, LRPPRC, TTLL7, ASPM, CYLD, SHTN1, KIF18A, DLG1, NIN, KIF2A, TBCE, CEP162, KIF20B	404	1053	17668	1.5782	0.990002	0.0882929	0.0825321		RBM45
GOTERM_CC_FAT	GO:0099513~polymeric cytoskeletal fiber	30	6.35593	0.0111369	NCKAP1, ZWILCH, HNRNPU, TWF1, SPAST, CSPP1, KIF5A, ZNF207, CCDC181, CEP170, FYN, SYBU, DYNC2H1, DST, FBXW11, CEP295, KIF22, EML2, LRPPRC, TTLL7, ASPM, CYLD, SHTN1, KIF18A, DLG1, NIN, KIF2A, TBCE, CEP162, KIF20B	404	809	17668	1.62173	0.999778	0.144204	0.134795		CIR1
														ADAMTS1
Annotation Cluster 22	Enrichment Score: 3.001287956660399													FAR1
Category	Term	Count	%	PValue	Genes	List Total	Pop Hits	Pop Total	Fold Enrichment	Bonferroni	Benjamini	FDR		DEK
GOTERM_CC_FAT	GO:0097458~neuron part	67	14.1949	8.21388e-05	FKBP15, FMR1, PTEN, HNRNPU, ROBO1, PQBP1, SMC2, SGCE, BOC, KIF5A, SACS, ACADM, PPFIA4, CEP290, AP2M1, SYBU, RGS7, DST, MME, FBXW11, MYOF, NGDN, VPS13A, PTBP2, SHTN1, VCAN, CACNB4, CANX, MADD, KIF20B, IL6ST, SLC24A2, NAPA, MTMR2, CTTNBP2, MYCBP2, NEXN, CACNA1C, HIF1A, RAP1GAP, CACNA1H, FXR1, CLN3, SPAST, ERBB4, NPHP1, CDH23, INPP5K, SNX9, FYN, CHML, MARK3, HNRNPA3, PCDH9, STAT1, SYNJ2, MOB4, TTLL7…	404	1810	17668	1.61883	0.0598245	0.00257026	0.00240256		PDS5B
GOTERM_CC_FAT	GO:0030424~axon	27	5.72034	0.000128683	MTMR2, FMR1, MYCBP2, NEXN, HIF1A, RAP1GAP, ROBO1, FXR1, SPAST, BOC, KIF5A, SACS, ACADM, SYBU, MME, DST, STAT1, FBXW11, NGDN, SHTN1, DLG1, NIN, DLG4, CANX, MADD, BCAR1, ADGRL2	404	512	17668	2.30622	0.0921239	0.00386565	0.00361343		ZNF28
GOTERM_CC_FAT	GO:0043005~neuron projection	50	10.5932	0.000195413	MTMR2, FKBP15, CTTNBP2, FMR1, MYCBP2, PTEN, NEXN, HNRNPU, CACNA1C, HIF1A, RAP1GAP, CACNA1H, ROBO1, PQBP1, FXR1, SGCE, CLN3, SPAST, BOC, KIF5A, SACS, INPP5K, FYN, ACADM, MARK3, SYBU, RGS7, HNRNPA3, DST, MME, PCDH9, STAT1, FBXW11, NGDN, PTBP2, MOB4, TTLL7, SHTN1, DLG1, NIN, DLG4, SNX14, CANX, MADD, KIF20B, IL6ST, BCAR1, ADGRL2	404	1267	17668	1.72584	0.136507	0.00543539	0.00508075		ZNF254
GOTERM_CC_FAT	GO:0030425~dendrite	25	5.29661	0.00782728	MTMR2, MME, CTTNBP2, STAT1, FMR1, NGDN, PTEN, HNRNPU, CACNA1C, RAP1GAP, SGCE, FXR1, MOB4, TTLL7, NIN, DLG4, SNX14, KIF5A, CANX, SACS, FYN, IL6ST, MARK3	404	616	17668	1.77486	0.997264	0.106878	0.0999046		C2orf69
GOTERM_CC_FAT	GO:0036477~somatodendritic compartment	28	5.9322	0.060943	MTMR2, CTTNBP2, FMR1, PTEN, HNRNPU, CACNA1C, RAP1GAP, SGCE, FXR1, KIF5A, SACS, FYN, MARK3, MME, STAT1, FBXW11, NGDN, PTBP2, MOB4, TTLL7, SHTN1, NIN, DLG4, SNX14, CANX, IL6ST	404	864	17668	1.41726	1	0.431776	0.403604		MOB4
														PXMP4
Annotation Cluster 23	Enrichment Score: 2.9611700455073953													TMF1
Category	Term	Count	%	PValue	Genes	List Total	Pop Hits	Pop Total	Fold Enrichment	Bonferroni	Benjamini	FDR		SYNE2
GOTERM_BP_FAT	GO:0030705~cytoskeleton-dependent intracellular transport	18	3.81356	1.00769e-05	DYNC2H1, CCDC186, DST, FBXW11, RABL2B, HNRNPU, IFT80, HIF1A, LRPPRC, SYNE2, IFT74, CLN3, CCDC88A, PCM1, SPAST, TTC21B, KIF5A, SYBU	449	212	19274	3.6447	0.0526656	0.000975302	0.000950411		OTUD6B
GOTERM_BP_FAT	GO:0010970~transport along microtubule	16	3.38983	1.23173e-05	DYNC2H1, DST, FBXW11, RABL2B, HNRNPU, IFT80, HIF1A, LRPPRC, SYNE2, IFT74, CLN3, PCM1, SPAST, TTC21B, KIF5A, SYBU	449	172	19274	3.99316	0.0639926	0.00113999	0.00111089		INPP5K
GOTERM_BP_FAT	GO:0099111~microtubule-based transport	16	3.38983	1.32048e-05	DYNC2H1, DST, FBXW11, RABL2B, HNRNPU, IFT80, HIF1A, LRPPRC, SYNE2, IFT74, CLN3, PCM1, SPAST, TTC21B, KIF5A, SYBU	449	173	19274	3.97008	0.0684424	0.00118434	0.00115411		PCGF5
GOTERM_BP_FAT	GO:0007018~microtubule-based movement	20	4.23729	0.000199868	DYNC2H1, DST, FBXW11, RABL2B, HNRNPU, IFT80, KIF22, HIF1A, LRPPRC, SYNE2, IFT74, CLN3, KIF18A, PCM1, SPAST, KIF2A, TTC21B, KIF5A, KIF20B, SYBU	449	321	19274	2.67455	0.658087	0.0109479	0.0106685		CDIN1
GOTERM_BP_FAT	GO:0098840~protein transport along microtubule	8	1.69492	0.0009992	DYNC2H1, IFT74, PCM1, TTC21B, KIF5A, RABL2B, HNRNPU, IFT80	449	68	19274	5.05018	0.995334	0.0429096	0.0418145		FAM171B
GOTERM_BP_FAT	GO:0099118~microtubule-based protein transport	8	1.69492	0.0009992	DYNC2H1, IFT74, PCM1, TTC21B, KIF5A, RABL2B, HNRNPU, IFT80	449	68	19274	5.05018	0.995334	0.0429096	0.0418145		HNRNPA3
GOTERM_BP_FAT	GO:1902582~single-organism intracellular transport	35	7.41525	0.00105915	NAPA, ATF2, FMR1, HNRNPU, HIF1A, SYNE2, HSPD1, IFT74, CLN3, PCM1, SPAST, CDH3, SCP2, TTC21B, VPS53, KIF5A, G3BP2, KPNA5, AP2M1, SYBU, DYNC2H1, NDUFA5, DST, ANXA2, FBXW11, TSC2, RABL2B, IFT80, SIRT6, SYNJ2, LRPPRC, CACNB4, CANX, NUP35, RAN	449	831	19274	1.80798	0.996619	0.0447678	0.0436253		ZNF644
GOTERM_BP_FAT	GO:1902580~single-organism cellular localization	41	8.68644	0.00335213	NAPA, ATF2, FMR1, HNRNPU, HIF1A, SYNE2, HSPD1, IFT74, CLN3, PCM1, SPAST, CDH3, SCP2, TTC21B, VPS53, KIF5A, G3BP2, INPP5K, KPNA5, AP2M1, SYBU, DYNC2H1, NDUFA5, DST, ANXA2, FBXW11, TSC2, RABL2B, IFT80, SIRT6, ACSL3, SYNJ2, LRPPRC, ASPM, CCDC88A, DLG1, CACNB4, CANX, NUP35, EXOC5, RAN	449	1098	19274	1.6029	1	0.109056	0.106273		DDX5
GOTERM_BP_FAT	GO:0072384~organelle transport along microtubule	8	1.69492	0.00468982	CLN3, SPAST, FBXW11, KIF5A, HIF1A, LRPPRC, SYBU, SYNE2	449	89	19274	3.85856	1	0.13682	0.133328		POMGNT1
GOTERM_BP_FAT	GO:0031503~protein complex localization	8	1.69492	0.00468982	DYNC2H1, IFT74, PCM1, DLG1, TTC21B, G3BP2, RABL2B, IFT80	449	89	19274	3.85856	1	0.13682	0.133328		FANCB
GOTERM_BP_FAT	GO:0042073~intraciliary transport	6	1.27119	0.00545871	DYNC2H1, IFT74, PCM1, TTC21B, RABL2B, IFT80	449	49	19274	5.25631	1	0.151364	0.147501		UBA5
GOTERM_BP_FAT	GO:0008088~axo-dendritic transport	7	1.48305	0.00901774	SPAST, DST, FBXW11, KIF5A, HNRNPU, HIF1A, SYBU	449	77	19274	3.90241	1	0.220033	0.214417		ASPM
GOTERM_CC_FAT	GO:0097542~ciliary tip	5	1.05932	0.0235803	DYNC2H1, CYLD, IFT74, TTC21B, IFT80	404	48	17668	4.55549	1	0.229984	0.214979		AZI2
GOTERM_CC_FAT	GO:0030990~intraciliary transport particle	3	0.635593	0.117942	IFT74, TTC21B, IFT80	404	26	17668	5.04608	1	0.623766	0.583067		TMED5
														TYW5
Annotation Cluster 24	Enrichment Score: 2.566086240988395													TAF1D
Category	Term	Count	%	PValue	Genes	List Total	Pop Hits	Pop Total	Fold Enrichment	Bonferroni	Benjamini	FDR		WASHC4
GOTERM_BP_FAT	GO:0051640~organelle localization	33	6.99153	7.61934e-05	NAPA, CCDC186, FMR1, CEP120, PTEN, HNRNPU, NMD3, TCIRG1, HIF1A, SYNE2, CENPC, CLN3, PCM1, SPAST, CDH3, KIF5A, AP2M1, SYBU, FBXW11, SYNJ2, KIF22, LRPPRC, ASPM, KIF18A, DLG1, NIN, CACNB4, CANX, EXOC5, ABCE1, RAN, EXOC1, MCPH1	449	659	19274	2.14958	0.335751	0.00498788	0.00486058		CHD1
GOTERM_BP_FAT	GO:0051656~establishment of organelle localization	28	5.9322	0.000406161	NAPA, CCDC186, FMR1, HNRNPU, NMD3, TCIRG1, HIF1A, SYNE2, CENPC, CLN3, SPAST, CDH3, KIF5A, AP2M1, SYBU, FBXW11, SYNJ2, KIF22, LRPPRC, KIF18A, DLG1, CACNB4, CANX, EXOC5, ABCE1, RAN, EXOC1, MCPH1	449	570	19274	2.10867	0.887085	0.0211677	0.0206275		VCAN
GOTERM_BP_FAT	GO:1902580~single-organism cellular localization	41	8.68644	0.00335213	NAPA, ATF2, FMR1, HNRNPU, HIF1A, SYNE2, HSPD1, IFT74, CLN3, PCM1, SPAST, CDH3, SCP2, TTC21B, VPS53, KIF5A, G3BP2, INPP5K, KPNA5, AP2M1, SYBU, DYNC2H1, NDUFA5, DST, ANXA2, FBXW11, TSC2, RABL2B, IFT80, SIRT6, ACSL3, SYNJ2, LRPPRC, ASPM, CCDC88A, DLG1, CACNB4, CANX, NUP35, EXOC5, RAN	449	1098	19274	1.6029	1	0.109056	0.106273		TCF4
GOTERM_BP_FAT	GO:0051648~vesicle localization	15	3.17797	0.0304966	NAPA, CCDC186, FBXW11, FMR1, PTEN, SYNJ2, TCIRG1, CLN3, CDH3, CACNB4, CANX, KIF5A, EXOC5, AP2M1, EXOC1	449	343	19274	1.87725	1	0.4875	0.475058		FILIP1
GOTERM_BP_FAT	GO:0051650~establishment of vesicle localization	14	2.9661	0.0467069	NAPA, CCDC186, FBXW11, FMR1, SYNJ2, TCIRG1, CLN3, CDH3, CACNB4, CANX, KIF5A, EXOC5, AP2M1, EXOC1	449	331	19274	1.81562	1	0.600988	0.58565		SLC26A11
														NDUFA5
Annotation Cluster 25	Enrichment Score: 2.535379184197348													MYEF2
Category	Term	Count	%	PValue	Genes	List Total	Pop Hits	Pop Total	Fold Enrichment	Bonferroni	Benjamini	FDR		ATF2
GOTERM_BP_FAT	GO:0030705~cytoskeleton-dependent intracellular transport	18	3.81356	1.00769e-05	DYNC2H1, CCDC186, DST, FBXW11, RABL2B, HNRNPU, IFT80, HIF1A, LRPPRC, SYNE2, IFT74, CLN3, CCDC88A, PCM1, SPAST, TTC21B, KIF5A, SYBU	449	212	19274	3.6447	0.0526656	0.000975302	0.000950411		SHTN1
GOTERM_BP_FAT	GO:0010970~transport along microtubule	16	3.38983	1.23173e-05	DYNC2H1, DST, FBXW11, RABL2B, HNRNPU, IFT80, HIF1A, LRPPRC, SYNE2, IFT74, CLN3, PCM1, SPAST, TTC21B, KIF5A, SYBU	449	172	19274	3.99316	0.0639926	0.00113999	0.00111089		TRNT1
GOTERM_BP_FAT	GO:0099111~microtubule-based transport	16	3.38983	1.32048e-05	DYNC2H1, DST, FBXW11, RABL2B, HNRNPU, IFT80, HIF1A, LRPPRC, SYNE2, IFT74, CLN3, PCM1, SPAST, TTC21B, KIF5A, SYBU	449	173	19274	3.97008	0.0684424	0.00118434	0.00115411		CLK1
GOTERM_CC_FAT	GO:0032838~cell projection cytoplasm	11	2.33051	4.65042e-05	SPAST, DST, FBXW11, DLG4, FMR1, CANX, KIF5A, HNRNPU, HIF1A, SYBU, PQBP1	404	92	17668	5.22891	0.0343226	0.00166452	0.00155592		ZNF675
GOTERM_BP_FAT	GO:0007018~microtubule-based movement	20	4.23729	0.000199868	DYNC2H1, DST, FBXW11, RABL2B, HNRNPU, IFT80, KIF22, HIF1A, LRPPRC, SYNE2, IFT74, CLN3, KIF18A, PCM1, SPAST, KIF2A, TTC21B, KIF5A, KIF20B, SYBU	449	321	19274	2.67455	0.658087	0.0109479	0.0106685		CEP135
GOTERM_BP_FAT	GO:0072384~organelle transport along microtubule	8	1.69492	0.00468982	CLN3, SPAST, FBXW11, KIF5A, HIF1A, LRPPRC, SYBU, SYNE2	449	89	19274	3.85856	1	0.13682	0.133328		ZRANB2
GOTERM_BP_FAT	GO:0008088~axo-dendritic transport	7	1.48305	0.00901774	SPAST, DST, FBXW11, KIF5A, HNRNPU, HIF1A, SYBU	449	77	19274	3.90241	1	0.220033	0.214417		CHORDC1
GOTERM_CC_FAT	GO:1904115~axon cytoplasm	6	1.27119	0.0143502	SPAST, DST, FBXW11, KIF5A, HIF1A, SYBU	404	63	17668	4.16502	0.999981	0.1658	0.154982		DST
GOTERM_BP_FAT	GO:0098930~axonal transport	6	1.27119	0.0154695	SPAST, DST, FBXW11, KIF5A, HIF1A, SYBU	449	63	19274	4.08824	1	0.314546	0.306518		DDX3X
GOTERM_CC_FAT	GO:0033267~axon part	11	2.33051	0.0167084	SHTN1, DLG1, NIN, SPAST, DST, FBXW11, DLG4, BOC, KIF5A, HIF1A, SYBU	404	200	17668	2.4053	0.999997	0.179257	0.167561		IL6ST
GOTERM_BP_FAT	GO:0034643~establishment of mitochondrion localization, microtubule-mediated	4	0.847458	0.0218171	SPAST, HIF1A, LRPPRC, SYBU	449	26	19274	6.60408	1	0.389084	0.379154		KIF18A
GOTERM_BP_FAT	GO:0047497~mitochondrion transport along microtubule	4	0.847458	0.0218171	SPAST, HIF1A, LRPPRC, SYBU	449	26	19274	6.60408	1	0.389084	0.379154		ASCC3
GOTERM_BP_FAT	GO:0051654~establishment of mitochondrion localization	4	0.847458	0.0318341	SPAST, HIF1A, LRPPRC, SYBU	449	30	19274	5.72353	1	0.501131	0.488341		LARGE1
GOTERM_BP_FAT	GO:0019896~axonal transport of mitochondrion	3	0.635593	0.0582512	SPAST, HIF1A, SYBU	449	17	19274	7.57527	1	0.673906	0.656707		CEP295
GOTERM_BP_FAT	GO:0008090~retrograde axonal transport	3	0.635593	0.0846952	DST, FBXW11, KIF5A	449	21	19274	6.13236	1	0.81963	0.798712		IFT74
GOTERM_BP_FAT	GO:0051646~mitochondrion localization	4	0.847458	0.152037	SPAST, HIF1A, LRPPRC, SYBU	449	58	19274	2.96045	1	1	0.97466		ZNF33B
														PLK4
Annotation Cluster 26	Enrichment Score: 2.460550771113988													TYW3
Category	Term	Count	%	PValue	Genes	List Total	Pop Hits	Pop Total	Fold Enrichment	Bonferroni	Benjamini	FDR		ZNF100
GOTERM_BP_FAT	GO:1902115~regulation of organelle assembly	13	2.75424	0.00269147	PLK4, CEP135, CEP295, CEP120, CCP110, HNRNPU, SYNE2, SEPTIN7, CYLD, CCDC88A, SCFD1, ALMS1, SASS6	449	201	19274	2.77634	0.999999	0.0928698	0.0904996		NOP58
GOTERM_BP_FAT	GO:0060491~regulation of cell projection assembly	13	2.75424	0.0029183	NCKAP1, CEP135, FMR1, CEP120, CCP110, TWF1, RAP1GAP, SYNE2, SEPTIN7, FXR1, CYLD, CLN3, CCDC88A	449	203	19274	2.74899	1	0.099135	0.0966049		OSBPL8
GOTERM_BP_FAT	GO:1902117~positive regulation of organelle assembly	8	1.69492	0.0036349	PLK4, CCDC88A, CEP135, CEP295, CEP120, SASS6, CCP110, SEPTIN7	449	85	19274	4.04014	1	0.116144	0.11318		FKBP15
GOTERM_BP_FAT	GO:0045724~positive regulation of cilium assembly	5	1.05932	0.00378924	CCDC88A, CEP135, CEP120, CCP110, SEPTIN7	449	28	19274	7.66545	1	0.117576	0.114575		PPIG
GOTERM_BP_FAT	GO:1902017~regulation of cilium assembly	7	1.48305	0.00460342	CYLD, CCDC88A, CEP135, CEP120, CCP110, SYNE2, SEPTIN7	449	67	19274	4.48486	1	0.135775	0.13231		ATL3
														ZNF260
Annotation Cluster 27	Enrichment Score: 2.400941995365354													CREB1
Category	Term	Count	%	PValue	Genes	List Total	Pop Hits	Pop Total	Fold Enrichment	Bonferroni	Benjamini	FDR		USP53
GOTERM_CC_FAT	GO:0044798~nuclear transcription factor complex	16	3.38983	0.00104675	ATF2, GTF3C3, ANXA2, STAT1, CHD4, HIF1A, DRAP1, MED23, TAF1D, CREB1, MYB, CEBPZ, TCF4, BDP1, IRF9, TAF2	404	262	17668	2.6707	0.544572	0.0212664	0.0198788		BCLAF1
GOTERM_CC_FAT	GO:0005667~transcription factor complex	20	4.23729	0.00643334	ATF2, HES6, GTF3C3, ANXA2, STAT1, PRKDC, SATB2, CHD4, HIF1A, DRAP1, MED23, TAF1D, CREB1, MYB, CEBPZ, TCF4, BDP1, SKIL, IRF9, TAF2	404	442	17668	1.97885	0.992148	0.0911592	0.0852114		ZZZ3
GOTERM_CC_FAT	GO:0090575~RNA polymerase II transcription factor complex	13	2.75424	0.00930885	ATF2, ANXA2, STAT1, CHD4, HIF1A, DRAP1, MED23, CREB1, MYB, CEBPZ, TCF4, IRF9, TAF2	404	240	17668	2.36885	0.999109	0.122648	0.114646		TOP2B
														TVP23B
Annotation Cluster 28	Enrichment Score: 2.2725490862039424													SMC5
Category	Term	Count	%	PValue	Genes	List Total	Pop Hits	Pop Total	Fold Enrichment	Bonferroni	Benjamini	FDR		ZNF721
GOTERM_BP_FAT	GO:0030900~forebrain development	24	5.08475	8.85762e-05	DYNC2H1, TOP2B, PGAP1, SATB2, ATRX, CEP120, PTEN, NOTCH2NLA, HIF1A, SYNE2, ROBO1, ASPM, PCM1, NIN, CREB1, ZEB1, ARL13B, DLG4, ERBB4, TTC21B, FYN, RAN, MCPH1, EZH2	449	407	19274	2.53129	0.37848	0.00559385	0.00545108		VPS50
GOTERM_BP_FAT	GO:0021537~telencephalon development	14	2.9661	0.014769	CEP120, PTEN, NOTCH2NLA, HIF1A, SYNE2, ROBO1, ASPM, NIN, ARL13B, DLG4, ERBB4, RAN, MCPH1, EZH2	449	281	19274	2.13869	1	0.306101	0.298288		CENPU
GOTERM_BP_FAT	GO:0021543~pallium development	11	2.33051	0.0156165	ASPM, DLG4, CEP120, PTEN, NOTCH2NLA, HIF1A, SYNE2, RAN, MCPH1, EZH2, ROBO1	449	194	19274	2.43398	1	0.316337	0.308263		CACNA1H
GOTERM_BP_FAT	GO:0021987~cerebral cortex development	8	1.69492	0.0397697	ASPM, DLG4, CEP120, NOTCH2NLA, HIF1A, SYNE2, MCPH1, ROBO1	449	136	19274	2.52509	1	0.564604	0.550194		G2E3
														ARL13B
Annotation Cluster 29	Enrichment Score: 2.1465693139374724													NALCN
Category	Term	Count	%	PValue	Genes	List Total	Pop Hits	Pop Total	Fold Enrichment	Bonferroni	Benjamini	FDR		CWC27
GOTERM_CC_FAT	GO:0000781~chromosome, telomeric region	16	3.38983	1.04395e-05	RIF1, PRKDC, ATRX, LIG4, SMC5, CHD4, THOC2, SMC6, BRCA2, PPP1CB, DMC1, HNRNPA2B1, POT1, NBN, EZH2	404	173	17668	4.04464	0.00780945	0.000435559	0.00040714		PGGT1B
GOTERM_BP_FAT	GO:2001252~positive regulation of chromosome organization	16	3.38983	0.000458618	RIF1, FMR1, ATRX, LIG4, HNRNPU, SMC5, SIRT6, DEK, SMC4, SMC2, RAD21, HNRNPA2B1, MYB, POT1, NBN, SF3B1	449	237	19274	2.89799	0.914811	0.0232251	0.0226324		HMMR
GOTERM_BP_FAT	GO:0060249~anatomical structure homeostasis	24	5.08475	0.000928799	BARD1, SLC24A2, RIF1, PRKDC, ATRX, IL20RB, HNRNPU, SMC5, SIRT6, TCIRG1, SMC6, BRCA2, HIF1A, CDH3, CACNB4, CFL2, HNRNPA2B1, CDH23, POT1, SLC39A8, NBN, LARGE1, ZNF675, PFKM	449	480	19274	2.14633	0.993188	0.0415483	0.0404879		TTC37
GOTERM_BP_FAT	GO:0033044~regulation of chromosome organization	23	4.87288	0.00109249	SETD5, RIF1, ZWILCH, FMR1, ATRX, LIG4, HNRNPU, SMC5, SIRT6, DEK, SMC6, SMC4, SMC2, ZZZ3, RAD21, HNRNPA2B1, MYB, ZNF207, POT1, NBN, SF3B1, AASS, MCPH1	449	456	19274	2.16515	0.997174	0.0458164	0.0446471		IL20RB
GOTERM_BP_FAT	GO:0000723~telomere maintenance	11	2.33051	0.00257737	RIF1, PRKDC, ATRX, HNRNPA2B1, HNRNPU, POT1, SMC5, SIRT6, NBN, SMC6, BRCA2	449	149	19274	3.16907	0.999999	0.0909378	0.088617		PRPF4B
GOTERM_BP_FAT	GO:0032200~telomere organization	12	2.54237	0.00377971	RIF1, PRKDC, ATRX, HNRNPA2B1, HNRNPU, POT1, SMC5, SIRT6, NBN, SMC6, BRCA2, EZH2	449	183	19274	2.81485	1	0.117576	0.114575		RNF217
GOTERM_BP_FAT	GO:0032204~regulation of telomere maintenance	8	1.69492	0.0113195	ATRX, HNRNPA2B1, HNRNPU, POT1, SMC5, SIRT6, NBN, SMC6	449	105	19274	3.27059	1	0.257471	0.250899		VPS13A
GOTERM_MF_FAT	GO:0003684~damaged DNA binding	6	1.27119	0.0309433	POT1, SIRT6, POLK, NBN, SMC6, APTX	413	72	16917	3.41344	1	0.437918	0.417953		KRBOX5
GOTERM_BP_FAT	GO:0032206~positive regulation of telomere maintenance	5	1.05932	0.0799422	ATRX, HNRNPA2B1, POT1, SIRT6, NBN	449	70	19274	3.06618	1	0.803722	0.783209		PHF20L1
GOTERM_BP_FAT	GO:0032846~positive regulation of homeostatic process	10	2.11864	0.155949	RYR2, STAT1, PRKDC, ATRX, HNRNPA2B1, INPP5K, POT1, SIRT6, NBN, HIF1A	449	261	19274	1.64469	1	1	0.97466		ZNF207
GOTERM_BP_FAT	GO:0032844~regulation of homeostatic process	16	3.38983	0.242109	RYR2, STAT1, PRKDC, ATRX, HNRNPU, SMC5, SIRT6, CACNA1C, SMC6, HIF1A, HNRNPA2B1, INPP5K, POT1, FYN, NBN, ADA	449	525	19274	1.30824	1	1	0.97466		DMC1
GOTERM_BP_FAT	GO:0051054~positive regulation of DNA metabolic process	10	2.11864	0.348257	TOP2B, ATAD5, RIF1, PRKDC, ATRX, HNRNPA2B1, POT1, SIRT6, FANCB, NBN	449	326	19274	1.31676	1	1	0.97466		TTLL7
														P4HB
Annotation Cluster 30	Enrichment Score: 2.12901421640202													CHIC1
Category	Term	Count	%	PValue	Genes	List Total	Pop Hits	Pop Total	Fold Enrichment	Bonferroni	Benjamini	FDR		ZFP37
GOTERM_BP_FAT	GO:0022402~cell cycle process	63	13.3475	2.33076e-08	ATF2, TOP2B, DDX3X, ZWILCH, CEP120, PTEN, CCP110, HNRNPU, SMC5, BRCA2, SMC3, SMC4, SMC2, PCM1, ADAMTS1, CSPP1, CHORDC1, ZNF207, SMARCAD1, NBN, CEP135, FBXW11, FBXW7, CEP295, ATRX, TEX15, KIF22, ASPM, SGO2, CACNB4, KIF2A, DMC1, PHIP, EXOC5, CEP63, KIF20B, MCPH1, EXOC1, VCP, PRKDC, PDS5B, ARPP19, CENPC, BRIP1, SPAST, RAD21, SNX9, BARD1, PLK4, ATAD5, FANCM, CEP152, SEPTIN7, KIF18A, DLG1, ALMS1, TBCE…	449	1272	19274	2.12608	0.000125131	8.34102e-06	8.12815e-06		KMT2C
GOTERM_BP_FAT	GO:0007049~cell cycle	77	16.3136	9.67824e-08	ATF2, TOP2B, DDX3X, RIF1, ZWILCH, CEP120, HJURP, PTEN, CCP110, HNRNPU, SMC5, BRCA2, SMC3, SMC4, SMC2, PPP1CB, PCM1, ADAMTS1, CSPP1, CNTRL, CHORDC1, MYB, ZNF207, SMARCAD1, NBN, AZI2, CEP135, FBXW11, FBXW7, CEP295, ATRX, LIG4, TEX15, KIF22, ASPM, SGO2, CACNB4, DMTF1, KIF2A, DMC1, PHIP, EXOC5, CEP63, KIF20B, MCPH1, EXOC1, VCP, USP16, PRKDC, PDS5B, ARPP19, CENPC, BRIP1, SPAST, RAD21, SNX9, ZNF268, BA…	449	1765	19274	1.87271	0.00051949	2.47394e-05	2.4108e-05		CASP8AP2
GOTERM_BP_FAT	GO:0000278~mitotic cell cycle	48	10.1695	1.51662e-06	ATF2, VCP, USP16, DDX3X, ZWILCH, PRKDC, PTEN, HNRNPU, SMC5, PDS5B, BRCA2, SMC3, SMC4, ARPP19, SMC2, CENPC, SPAST, ADAMTS1, RAD21, MYB, ZNF207, SNX9, NBN, AZI2, BARD1, PLK4, NEK4, ATAD5, FBXW11, ATRX, KIF22, SGO2, KIF18A, DLG1, CACNB4, KIF2A, TBCE, SASS6, PHIP, EXOC5, CDK13, KIF20B, RAN, TAF2, EXOC1, MCPH1, EZH2, NEK11	449	968	19274	2.12859	0.00810968	0.000214243	0.000208775		PHF14
GOTERM_BP_FAT	GO:0051301~cell division	35	7.41525	8.72535e-06	USP16, TAFAZZIN, ZWILCH, CCP110, HNRNPU, SMC5, PDS5B, BRCA2, SMC3, SMC4, ARPP19, SMC2, CENPC, PPP1CB, BRIP1, SPAST, CSPP1, RAD21, CNTRL, ZNF207, SNX9, PLK4, NEK4, LIG4, SEPTIN7, ASPM, SGO2, KIF2A, EXOC5, CEP63, CDK13, KIF20B, RAN, BCAR1, EXOC1	449	646	19274	2.32574	0.0457663	0.000867365	0.000845228		ZNF107
GOTERM_BP_FAT	GO:1903047~mitotic cell cycle process	40	8.47458	1.66565e-05	ATF2, VCP, DDX3X, ZWILCH, PRKDC, PTEN, HNRNPU, SMC5, PDS5B, SMC3, SMC4, ARPP19, SMC2, CENPC, SPAST, ADAMTS1, RAD21, ZNF207, SNX9, NBN, BARD1, FBXW11, ATRX, KIF22, SGO2, KIF18A, DLG1, CACNB4, KIF2A, TBCE, SASS6, PHIP, EXOC5, KIF20B, RAN, TAF2, EXOC1, MCPH1, EZH2, NEK11	449	813	19274	2.11201	0.0855474	0.00139707	0.00136141		ZNF519
GOTERM_BP_FAT	GO:0000280~nuclear division	30	6.35593	1.83584e-05	TOP2B, VCP, ZWILCH, HNRNPU, SMC5, PDS5B, BRCA2, SMC3, SMC4, SMC2, CENPC, BRIP1, SPAST, RAD21, ZNF207, FANCM, ATRX, TEX15, KIF22, ASPM, SGO2, KIF18A, KIF2A, DMC1, TBCE, SASS6, PHIP, CDK13, KIF20B, RAN	449	528	19274	2.43901	0.0938654	0.00151613	0.00147743		G6PC3
GOTERM_BP_FAT	GO:0048285~organelle fission	31	6.5678	2.94446e-05	TOP2B, VCP, ZWILCH, HNRNPU, SMC5, PDS5B, BRCA2, SMC3, SMC4, SMC2, CENPC, BRIP1, SPAST, RAD21, ZNF207, FANCM, ATRX, TEX15, KIF22, GDAP1, ASPM, SGO2, KIF18A, KIF2A, DMC1, TBCE, SASS6, PHIP, CDK13, KIF20B, RAN	449	569	19274	2.3387	0.146227	0.00222618	0.00216936		CIP2A
GOTERM_BP_FAT	GO:0010564~regulation of cell cycle process	34	7.20339	0.000234662	DDX3X, ZWILCH, PRKDC, CEP120, PTEN, CCP110, HNRNPU, SMC5, BRCA2, SMC4, SMC2, SPAST, ADAMTS1, CSPP1, RAD21, CHORDC1, ZNF207, NBN, BARD1, PLK4, ATAD5, FBXW7, CEP295, ATRX, DLG1, CACNB4, ALMS1, SASS6, PHIP, CDK13, KIF20B, MCPH1, EZH2, NEK11	449	732	19274	1.99385	0.716359	0.0127239	0.0123991		N4BP2
GOTERM_BP_FAT	GO:0090068~positive regulation of cell cycle process	18	3.81356	0.000360597	PLK4, DDX3X, ATAD5, CEP295, ATRX, CEP120, HNRNPU, SMC5, SMC4, SMC2, SPAST, ADAMTS1, CSPP1, RAD21, SASS6, PHIP, KIF20B, EZH2	449	283	19274	2.73031	0.855777	0.0189773	0.018493		PPP1R21
GOTERM_BP_FAT	GO:0051726~regulation of cell cycle	45	9.5339	0.00191722	ATF2, USP16, DDX3X, ZWILCH, PRKDC, CEP120, PTEN, CCP110, HNRNPU, SMC5, BRCA2, SMC4, SMC2, BRIP1, SPAST, ADAMTS1, CSPP1, RAD21, CHORDC1, ZNF207, NBN, SKIL, ZNF268, BARD1, PLK4, ATAD5, FBXW7, CEP295, ATRX, TSC2, ASPM, CYLD, DLG1, CACNB4, ZZZ3, ALMS1, MADD, SASS6, PHIP, CEP63, CDK13, KIF20B, MCPH1, EZH2, NEK11	449	1201	19274	1.6084	0.999966	0.0724763	0.0706266		CENPC
GOTERM_BP_FAT	GO:0045787~positive regulation of cell cycle	19	4.02542	0.00369876	PLK4, DDX3X, ATAD5, CEP295, ATRX, CEP120, HNRNPU, SMC5, BRCA2, SMC4, SMC2, SPAST, ADAMTS1, CSPP1, RAD21, SASS6, PHIP, KIF20B, EZH2	449	381	19274	2.14069	1	0.117471	0.114472		TAFAZZIN
GOTERM_BP_FAT	GO:0007346~regulation of mitotic cell cycle	25	5.29661	0.00872606	ATF2, DDX3X, ZWILCH, PRKDC, PTEN, HNRNPU, SMC5, BRCA2, ADAMTS1, RAD21, ZNF207, NBN, ZNF268, BARD1, ATAD5, ATRX, CYLD, DLG1, CACNB4, SASS6, PHIP, CDK13, KIF20B, EZH2, NEK11	449	610	19274	1.75928	1	0.215859	0.21035		MME
GOTERM_BP_FAT	GO:0045930~negative regulation of mitotic cell cycle	13	2.75424	0.0352658	BARD1, ATF2, ZWILCH, PRKDC, ATRX, PTEN, DLG1, CACNB4, RAD21, ZNF207, NBN, EZH2, NEK11	449	285	19274	1.95805	1	0.53301	0.519407		MROH1
GOTERM_BP_FAT	GO:0000075~cell cycle checkpoint	10	2.11864	0.0401864	BARD1, ATF2, BRIP1, PRKDC, ZWILCH, ZNF207, NBN, CEP63, BRCA2, NEK11	449	196	19274	2.19013	1	0.564604	0.550194		SHPRH
GOTERM_BP_FAT	GO:0045786~negative regulation of cell cycle	17	3.60169	0.056241	BARD1, ATF2, ZWILCH, PRKDC, ATRX, PTEN, CCP110, BRCA2, DLG1, BRIP1, CACNB4, RAD21, ZNF207, NBN, CEP63, EZH2, NEK11	449	444	19274	1.64358	1	0.665926	0.648931		FGFR1OP2
GOTERM_BP_FAT	GO:0044770~cell cycle phase transition	20	4.23729	0.0668582	BARD1, DDX3X, ATAD5, ZWILCH, PRKDC, FBXW7, PTEN, SMC5, ARPP19, DLG1, CACNB4, SPAST, ADAMTS1, RAD21, SASS6, ZNF207, NBN, TAF2, EZH2, NEK11	449	562	19274	1.52763	1	0.73544	0.716671		CEBPZ
GOTERM_BP_FAT	GO:1901990~regulation of mitotic cell cycle phase transition	15	3.17797	0.0749187	BARD1, DDX3X, ATAD5, ZWILCH, PRKDC, PTEN, DLG1, CACNB4, ADAMTS1, RAD21, SASS6, ZNF207, NBN, EZH2, NEK11	449	392	19274	1.6426	1	0.782223	0.76226		MTERF1
GOTERM_BP_FAT	GO:0010948~negative regulation of cell cycle process	12	2.54237	0.075896	BARD1, DLG1, CACNB4, PRKDC, ZWILCH, RAD21, ATRX, PTEN, ZNF207, CCP110, NBN, EZH2	449	289	19274	1.78242	1	0.786506	0.766433		SLU7
GOTERM_BP_FAT	GO:1901991~negative regulation of mitotic cell cycle phase transition	10	2.11864	0.0802239	BARD1, DLG1, CACNB4, PRKDC, ZWILCH, RAD21, PTEN, ZNF207, NBN, EZH2	449	225	19274	1.90784	1	0.803722	0.783209		DCUN1D1
GOTERM_BP_FAT	GO:1901987~regulation of cell cycle phase transition	16	3.38983	0.0868388	BARD1, DDX3X, ATAD5, ZWILCH, PRKDC, FBXW7, PTEN, DLG1, CACNB4, ADAMTS1, RAD21, SASS6, ZNF207, NBN, EZH2, NEK11	449	437	19274	1.57168	1	0.825045	0.803989		ERBIN
GOTERM_BP_FAT	GO:1901988~negative regulation of cell cycle phase transition	10	2.11864	0.110946	BARD1, DLG1, CACNB4, PRKDC, ZWILCH, RAD21, PTEN, ZNF207, NBN, EZH2	449	241	19274	1.78118	1	0.926261	0.902621		ZNF37A
GOTERM_BP_FAT	GO:0044772~mitotic cell cycle phase transition	17	3.60169	0.126595	BARD1, DDX3X, ZWILCH, PRKDC, PTEN, SMC5, ARPP19, DLG1, CACNB4, SPAST, ADAMTS1, RAD21, SASS6, ZNF207, NBN, TAF2, EZH2	449	503	19274	1.4508	1	0.976144	0.951231		PCM1
GOTERM_BP_FAT	GO:0007093~mitotic cell cycle checkpoint	7	1.48305	0.128425	BARD1, ATF2, PRKDC, ZWILCH, ZNF207, NBN, NEK11	449	147	19274	2.04412	1	0.984835	0.959701		SMC3
GOTERM_BP_FAT	GO:1902806~regulation of cell cycle G1/S phase transition	9	1.90678	0.149823	DLG1, CACNB4, DDX3X, ADAMTS1, PRKDC, FBXW7, PTEN, SASS6, EZH2	449	223	19274	1.73246	1	1	0.97466		CDH3
GOTERM_BP_FAT	GO:2000045~regulation of G1/S transition of mitotic cell cycle	8	1.69492	0.161236	DLG1, CACNB4, DDX3X, ADAMTS1, PRKDC, PTEN, SASS6, EZH2	449	192	19274	1.7886	1	1	0.97466		CAMK4
GOTERM_BP_FAT	GO:2000134~negative regulation of G1/S transition of mitotic cell cycle	5	1.05932	0.166303	DLG1, CACNB4, PRKDC, PTEN, EZH2	449	92	19274	2.33296	1	1	0.97466		DNAJC2
GOTERM_BP_FAT	GO:1902807~negative regulation of cell cycle G1/S phase transition	5	1.05932	0.218184	DLG1, CACNB4, PRKDC, PTEN, EZH2	449	103	19274	2.08381	1	1	0.97466		SAMD9
GOTERM_BP_FAT	GO:1902808~positive regulation of cell cycle G1/S phase transition	4	0.847458	0.222307	DDX3X, ADAMTS1, SASS6, EZH2	449	70	19274	2.45294	1	1	0.97466		FMR1
GOTERM_BP_FAT	GO:0000082~G1/S transition of mitotic cell cycle	8	1.69492	0.228461	DLG1, CACNB4, DDX3X, ADAMTS1, PRKDC, PTEN, SASS6, EZH2	449	213	19274	1.61226	1	1	0.97466		MON2
GOTERM_BP_FAT	GO:1901989~positive regulation of cell cycle phase transition	5	1.05932	0.325976	DDX3X, ATAD5, ADAMTS1, SASS6, EZH2	449	124	19274	1.73091	1	1	0.97466		FAM184A
GOTERM_BP_FAT	GO:1900087~positive regulation of G1/S transition of mitotic cell cycle	3	0.635593	0.366798	DDX3X, ADAMTS1, SASS6	449	55	19274	2.34145	1	1	0.97466		RPE
GOTERM_BP_FAT	GO:0007270~neuron-neuron synaptic transmission	5	1.05932	0.420802	NAPA, CACNB4, PTEN, NALCN, EZH2	449	142	19274	1.5115	1	1	0.97466		IFT80
GOTERM_BP_FAT	GO:0044843~cell cycle G1/S phase transition	8	1.69492	0.489028	DLG1, CACNB4, DDX3X, ADAMTS1, PRKDC, PTEN, SASS6, EZH2	449	283	19274	1.21347	1	1	0.97466		WDR90
GOTERM_BP_FAT	GO:1901992~positive regulation of mitotic cell cycle phase transition	3	0.635593	0.699725	DDX3X, ADAMTS1, SASS6	449	104	19274	1.23826	1	1	0.97466		POT1
														SUZ12
Annotation Cluster 31	Enrichment Score: 2.028751117572916													HNRNPA2B1
Category	Term	Count	%	PValue	Genes	List Total	Pop Hits	Pop Total	Fold Enrichment	Bonferroni	Benjamini	FDR		CCDC112
GOTERM_BP_FAT	GO:0070192~chromosome organization involved in meiotic cell cycle	9	1.90678	0.000414212	SGO2, BRIP1, RAD21, ATRX, DMC1, TEX15, SMC3, SMC4, SMC2	449	77	19274	5.01738	0.891864	0.0213797	0.0208341		SMARCAD1
GOTERM_BP_FAT	GO:0007062~sister chromatid cohesion	8	1.69492	0.000693205	SGO2, FBXW7, RAD21, ATRX, SMC5, PDS5B, KIF22, SMC3	449	64	19274	5.36581	0.975841	0.0332243	0.0323764		TRMT13
GOTERM_CC_FAT	GO:0030892~mitotic cohesin complex	3	0.635593	0.00495852	SGO2, RAD21, SMC3	404	5	17668	26.2396	0.976082	0.0775801	0.0725183		TWF1
GOTERM_CC_FAT	GO:0008278~cohesin complex	3	0.635593	0.0394086	SGO2, RAD21, SMC3	404	14	17668	9.37129	1	0.318235	0.297472		HSPB8
GOTERM_BP_FAT	GO:0051177~meiotic sister chromatid cohesion	3	0.635593	0.0463555	SGO2, RAD21, SMC3	449	15	19274	8.5853	1	0.599605	0.584302		ZNF829
GOTERM_BP_FAT	GO:0045144~meiotic sister chromatid segregation	3	0.635593	0.0463555	SGO2, RAD21, SMC3	449	15	19274	8.5853	1	0.599605	0.584302		LRPPRC
GOTERM_BP_FAT	GO:0007135~meiosis II	3	0.635593	0.0521811	SGO2, RAD21, SMC3	449	16	19274	8.04872	1	0.632298	0.616161		DEPDC1
														NUP35
Annotation Cluster 32	Enrichment Score: 1.9020750706658278													SEPTIN7
Category	Term	Count	%	PValue	Genes	List Total	Pop Hits	Pop Total	Fold Enrichment	Bonferroni	Benjamini	FDR		KCNMB3
GOTERM_BP_FAT	GO:0043009~chordate embryonic development	28	5.9322	0.00440661	ATF2, PRKDC, SATB2, BRCA2, N4BP2L2, HIF1A, MED12, HEY1, ARL13B, INPP5K, CIR1, RBBP6, NBN, SKIL, GABPA, PLK4, CENPU, MAP2K1, LIG4, TSC2, RGMA, DLG1, ZEB1, COPS2, SP3, MATR3, KIF20B, ADA	449	673	19274	1.78595	1	0.131415	0.128061		ZNF600
GOTERM_BP_FAT	GO:0009792~embryo development ending in birth or egg hatching	28	5.9322	0.00682053	ATF2, PRKDC, SATB2, BRCA2, N4BP2L2, HIF1A, MED12, HEY1, ARL13B, INPP5K, CIR1, RBBP6, NBN, SKIL, GABPA, PLK4, CENPU, MAP2K1, LIG4, TSC2, RGMA, DLG1, ZEB1, COPS2, SP3, MATR3, KIF20B, ADA	449	695	19274	1.72941	1	0.178598	0.17404		NCKAP1
GOTERM_BP_FAT	GO:0009790~embryo development	40	8.47458	0.00840884	ATF2, RYR2, PGAP1, PRKDC, SATB2, CACNA1C, BRCA2, N4BP2L2, HIF1A, ZDBF2, MED12, HEY1, ARL13B, ERBB4, CDH23, INPP5K, CIR1, ITGAV, RBBP6, NBN, SKIL, CEP290, GABPA, DYNC2H1, PLK4, CENPU, MAP2K1, LIG4, TSC2, SEPTIN7, RGMA, AHI1, DLG1, ZEB1, PRKRA, COPS2, SP3, MATR3, KIF20B, ADA	449	1125	19274	1.52628	1	0.208975	0.203642		GABPA
GOTERM_BP_FAT	GO:0001701~in utero embryonic development	18	3.81356	0.014742	PLK4, ATF2, MAP2K1, LIG4, BRCA2, N4BP2L2, HIF1A, HEY1, COPS2, SP3, INPP5K, CIR1, RBBP6, MATR3, NBN, SKIL, ADA, GABPA	449	406	19274	1.90315	1	0.306101	0.298288		KRR1
GOTERM_BP_FAT	GO:0048568~embryonic organ development	17	3.60169	0.0828724	PLK4, RYR2, MAP2K1, SATB2, HIF1A, MED12, AHI1, DLG1, ZEB1, HEY1, ARL13B, PRKRA, SP3, CDH23, RBBP6, CEP290, ADA	449	470	19274	1.55266	1	0.81963	0.798712		CRELD1
														DHX58
Annotation Cluster 33	Enrichment Score: 1.8915471567204998													TTC14
Category	Term	Count	%	PValue	Genes	List Total	Pop Hits	Pop Total	Fold Enrichment	Bonferroni	Benjamini	FDR		CEP170
GOTERM_BP_FAT	GO:0007067~mitotic nuclear division	21	4.44915	0.000194536	VCP, ZWILCH, ATRX, HNRNPU, SMC5, PDS5B, KIF22, SMC3, SMC4, SMC2, CENPC, SGO2, KIF18A, SPAST, KIF2A, RAD21, TBCE, SASS6, ZNF207, PHIP, RAN	449	347	19274	2.59786	0.648156	0.0107657	0.0104909		ELP4
GOTERM_BP_FAT	GO:0007051~spindle organization	14	2.9661	0.00115593	VCP, ATRX, CEP120, HNRNPU, SMC3, ASPM, DLG1, SPAST, KIF2A, TBCE, SASS6, ZNF207, CEP63, RAN	449	207	19274	2.90324	0.99799	0.0481009	0.0468733		RXYLT1
GOTERM_BP_FAT	GO:0007052~mitotic spindle organization	8	1.69492	0.0239253	VCP, SPAST, KIF2A, TBCE, ZNF207, HNRNPU, SMC3, RAN	449	122	19274	2.81485	1	0.418342	0.407665		ZNF726
GOTERM_BP_FAT	GO:1902850~microtubule cytoskeleton organization involved in mitosis	8	1.69492	0.0248819	VCP, SPAST, KIF2A, TBCE, ZNF207, HNRNPU, SMC3, RAN	449	123	19274	2.79197	1	0.430858	0.419862		POLR3G
GOTERM_BP_FAT	GO:0051225~spindle assembly	7	1.48305	0.0978786	ASPM, KIF2A, SASS6, ZNF207, HNRNPU, CEP63, SMC3	449	136	19274	2.20945	1	0.88752	0.864869		TEX15
GOTERM_BP_FAT	GO:0090307~mitotic spindle assembly	3	0.635593	0.341474	KIF2A, ZNF207, SMC3	449	52	19274	2.47653	1	1	0.97466		ATG12
														PNPLA8
Annotation Cluster 34	Enrichment Score: 1.8557291648141778													MYOF
Category	Term	Count	%	PValue	Genes	List Total	Pop Hits	Pop Total	Fold Enrichment	Bonferroni	Benjamini	FDR		MYSM1
GOTERM_BP_FAT	GO:0060341~regulation of cellular localization	40	8.47458	0.000833112	NAPA, RYR2, MTMR2, VCP, PGAP1, FMR1, PTEN, HNRNPU, GCC2, NMD3, CACNA1C, ZFAND1, HIF1A, CLN3, SCFD1, PCM1, CDH3, SCP2, ERBB4, TTC21B, G3BP2, INPP5K, FYN, CEP290, AP2M1, BARD1, MAP2K1, ANXA2, FBXW7, MYOF, LARP7, SIRT6, ACSL3, CCDC88A, DLG1, PNKD, CACNB4, DLG4, KIF20B, RAN	449	983	19274	1.74675	0.988608	0.0388882	0.0378957		AHI1
GOTERM_BP_FAT	GO:0032388~positive regulation of intracellular transport	15	3.17797	0.00178982	MTMR2, PGAP1, ANXA2, FBXW7, FMR1, SIRT6, ZFAND1, PCM1, CDH3, SCP2, FYN, KIF20B, CEP290, RAN, AP2M1	449	244	19274	2.63892	0.999933	0.0686732	0.0669205		GOLGB1
GOTERM_BP_FAT	GO:1904951~positive regulation of establishment of protein localization	19	4.02542	0.00197038	ACHE, CEP135, FBXW7, CEP295, CEP120, SIRT6, ACSL3, ZFAND1, HIF1A, CLN3, PCM1, FYN, KIF20B, APBB3, CEP290, PFKM, RAN, EXOC1, RAPGEF4	449	359	19274	2.27188	0.999975	0.073965	0.0720773		UBE2Q2
GOTERM_BP_FAT	GO:0032386~regulation of intracellular transport	24	5.08475	0.00212572	BARD1, NAPA, MTMR2, MAP2K1, PGAP1, ANXA2, FBXW7, FMR1, GCC2, SIRT6, ZFAND1, PCM1, SCFD1, CDH3, CACNB4, SCP2, TTC21B, G3BP2, INPP5K, FYN, KIF20B, CEP290, RAN, AP2M1	449	512	19274	2.01218	0.999989	0.0776249	0.0756438		TAF2
GOTERM_BP_FAT	GO:0051050~positive regulation of transport	37	7.83898	0.00326372	ACHE, RYR2, MTMR2, TMF1, PGAP1, FMR1, CACNA1D, ZFAND1, HIF1A, ARPP19, CACNA1H, CLN3, PCM1, CDH3, SCP2, INPP5K, FYN, CHML, APBB3, CEP290, AP2M1, RGS7, OSBPL8, ANXA2, FBXW7, SIRT6, ACSL3, AHI1, DLG1, CACNB4, CREB1, HNRNPK, KIF20B, PFKM, RAN, EXOC1, RAPGEF4	449	959	19274	1.65618	1	0.106827	0.104101		DCUN1D5
GOTERM_BP_FAT	GO:0032880~regulation of protein localization	36	7.62712	0.00414546	ACHE, VCP, CEP120, MYCBP2, GCC2, NMD3, TCIRG1, ZFAND1, HIF1A, CLN3, SCFD1, PCM1, ERBB4, TTC21B, G3BP2, INPP5K, FYN, APBB3, CEP290, AP2M1, BARD1, CEP135, FBXW7, CEP295, LARP7, SIRT6, ACSL3, CCDC88A, DLG1, CACNB4, DLG4, KIF20B, PFKM, RAN, EXOC1, RAPGEF4	449	939	19274	1.64574	1	0.124763	0.121579		CACNA1D
GOTERM_BP_FAT	GO:0070201~regulation of establishment of protein localization	26	5.50847	0.00539783	ACHE, CEP120, GCC2, TCIRG1, ZFAND1, HIF1A, CLN3, SCFD1, PCM1, TTC21B, G3BP2, INPP5K, FYN, APBB3, CEP290, BARD1, CEP135, FBXW7, CEP295, SIRT6, ACSL3, KIF20B, PFKM, RAN, EXOC1, RAPGEF4	449	617	19274	1.8089	1	0.151364	0.147501		ZNF268
GOTERM_BP_FAT	GO:1903829~positive regulation of cellular protein localization	17	3.60169	0.00878322	FBXW7, LARP7, SIRT6, NMD3, ACSL3, ZFAND1, CLN3, CCDC88A, DLG1, PCM1, CACNB4, DLG4, ERBB4, FYN, KIF20B, CEP290, RAN	449	353	19274	2.06728	1	0.216277	0.210757		MMS22L
GOTERM_BP_FAT	GO:1903827~regulation of cellular protein localization	24	5.08475	0.0103131	BARD1, VCP, FBXW7, LARP7, GCC2, SIRT6, NMD3, ACSL3, ZFAND1, CLN3, CCDC88A, DLG1, PCM1, CACNB4, DLG4, ERBB4, TTC21B, G3BP2, INPP5K, FYN, KIF20B, CEP290, RAN, AP2M1	449	585	19274	1.76109	1	0.243879	0.237654		HEY1
GOTERM_BP_FAT	GO:0051222~positive regulation of protein transport	16	3.38983	0.0121906	ACHE, FBXW7, SIRT6, ACSL3, ZFAND1, HIF1A, CLN3, PCM1, FYN, KIF20B, APBB3, CEP290, PFKM, RAN, EXOC1, RAPGEF4	449	335	19274	2.05022	1	0.270409	0.263508		CCP110
GOTERM_BP_FAT	GO:0051223~regulation of protein transport	23	4.87288	0.0187589	BARD1, ACHE, FBXW7, GCC2, SIRT6, ACSL3, TCIRG1, ZFAND1, HIF1A, CLN3, PCM1, SCFD1, TTC21B, G3BP2, INPP5K, FYN, KIF20B, APBB3, CEP290, PFKM, RAN, EXOC1, RAPGEF4	449	584	19274	1.6906	1	0.357084	0.34797		MATR3
GOTERM_BP_FAT	GO:0090087~regulation of peptide transport	23	4.87288	0.0306689	BARD1, ACHE, FBXW7, GCC2, SIRT6, ACSL3, TCIRG1, ZFAND1, HIF1A, CLN3, PCM1, SCFD1, TTC21B, G3BP2, INPP5K, FYN, KIF20B, APBB3, CEP290, PFKM, RAN, EXOC1, RAPGEF4	449	616	19274	1.60278	1	0.488519	0.476051		SMC6
GOTERM_BP_FAT	GO:0033157~regulation of intracellular protein transport	13	2.75424	0.0368412	BARD1, FBXW7, GCC2, SIRT6, ZFAND1, PCM1, TTC21B, G3BP2, INPP5K, FYN, KIF20B, CEP290, RAN	449	287	19274	1.94441	1	0.541453	0.527634		ZNF112
GOTERM_BP_FAT	GO:0051049~regulation of transport	55	11.6525	0.076183	ACHE, RYR2, PGAP1, FMR1, PTEN, GCC2, ZFAND1, TCIRG1, SMC2, PCM1, CDH3, SCP2, ITGAV, CEP290, AP2M1, RGS7, MAP2K1, ANXA2, FBXW7, MYOF, TSC2, SIRT6, ACSL3, CACNB4, CREB1, KIF20B, RAPGEF4, EXOC1, NAPA, MTMR2, TMF1, CACNA1D, CACNA1C, HIF1A, ARPP19, NALCN, CACNA1H, CLN3, SCFD1, TTC21B, G3BP2, INPP5K, FYN, CHML, APBB3, BARD1, OSBPL8, AHI1, DLG1, PNKD, HNRNPK, DLG4, PFKM, RAN, ADA	449	1910	19274	1.2361	1	0.787958	0.767848		RSRC2
GOTERM_BP_FAT	GO:0090316~positive regulation of intracellular protein transport	8	1.69492	0.116942	PCM1, FBXW7, FYN, SIRT6, ZFAND1, KIF20B, CEP290, RAN	449	176	19274	1.9512	1	0.942556	0.9185		SCFD1
GOTERM_BP_FAT	GO:0050708~regulation of protein secretion	8	1.69492	0.496225	ACHE, SIRT6, TCIRG1, HIF1A, APBB3, PFKM, EXOC1, RAPGEF4	449	285	19274	1.20495	1	1	0.97466		RBBP6
GOTERM_BP_FAT	GO:0002791~regulation of peptide secretion	8	1.69492	0.600788	ACHE, SIRT6, TCIRG1, HIF1A, APBB3, PFKM, EXOC1, RAPGEF4	449	315	19274	1.0902	1	1	0.97466		ZNF93
														SKIL
Annotation Cluster 35	Enrichment Score: 1.7846147121392906													CEP152
Category	Term	Count	%	PValue	Genes	List Total	Pop Hits	Pop Total	Fold Enrichment	Bonferroni	Benjamini	FDR		CFL2
GOTERM_BP_FAT	GO:0031329~regulation of cellular catabolic process	30	6.35593	0.00655137	MTMR2, VCP, TMF1, FMR1, HSPB8, PTEN, HNRNPU, PIK3C2A, HIF1A, MFSD8, PPP1CB, CLN3, NUB1, SCFD1, RNF217, ZSWIM8, SNX9, CTSA, ANXA2, CAMLG, FBXW7, VPS13C, TSC2, SIRT6, LRPPRC, ATG12, RGMA, PHF20L1, PABPC1, EXOC1	449	762	19274	1.69002	1	0.174964	0.170499		ATAD5
GOTERM_BP_FAT	GO:0009895~negative regulation of catabolic process	14	2.9661	0.0201272	CTSA, MTMR2, ANXA2, CAMLG, FMR1, MYCBP2, TSC2, HNRNPU, SIRT6, LRPPRC, PHF20L1, SCFD1, FYN, PABPC1	449	293	19274	2.0511	1	0.373851	0.36431		CEP78
GOTERM_BP_FAT	GO:0031330~negative regulation of cellular catabolic process	11	2.33051	0.0335768	PHF20L1, CTSA, MTMR2, SCFD1, CAMLG, ANXA2, FMR1, TSC2, HNRNPU, PABPC1, LRPPRC	449	220	19274	2.14633	1	0.519425	0.506168		NOL8
														KIF20B
Annotation Cluster 36	Enrichment Score: 1.7196238954158296													GCC2
Category	Term	Count	%	PValue	Genes	List Total	Pop Hits	Pop Total	Fold Enrichment	Bonferroni	Benjamini	FDR		NAMPT
GOTERM_CC_FAT	GO:0000803~sex chromosome	6	1.27119	0.000971561	SUZ12, PLK4, PCGF5, HNRNPU, SMC5, SMC6	404	34	17668	7.71753	0.518089	0.0208469	0.0194867		ZMYM2
GOTERM_BP_FAT	GO:0009048~dosage compensation by inactivation of X chromosome	3	0.635593	0.0777865	SUZ12, PCGF5, HNRNPU	449	20	19274	6.43898	1	0.795971	0.775657		NCL
GOTERM_BP_FAT	GO:0007549~dosage compensation	3	0.635593	0.0917813	SUZ12, PCGF5, HNRNPU	449	22	19274	5.85361	1	0.842192	0.820697		MANEA
Annotation Cluster 37	Enrichment Score: 1.714858784285819
Category	Term	Count	%	PValue	Genes	List Total	Pop Hits	Pop Total	Fold Enrichment	Bonferroni	Benjamini	FDR
GOTERM_MF_FAT	GO:0008134~transcription factor binding	22	4.66102	0.00422318	SUZ12, ATF2, HES6, NOP58, DDX3X, STAT1, PRKDC, JMJD1C, HNRNPU, CHD4, HIF1A, NCOR2, MED12, DRAP1, CREB1, HEY1, SP3, TCF4, ZNF644, BDP1, APBB3, EZH2	413	457	16917	1.97188	0.986021	0.0852237	0.0813384
GOTERM_MF_FAT	GO:0001085~RNA polymerase II transcription factor binding	12	2.54237	0.0108199	DRAP1, ATF2, HES6, NOP58, CREB1, HEY1, PRKDC, SP3, HNRNPU, CHD4, TCF4, HIF1A	413	202	16917	2.43334	0.999983	0.191531	0.1828
GOTERM_MF_FAT	GO:0061629~RNA polymerase II sequence-specific DNA binding transcription factor binding	8	1.69492	0.156877	ATF2, HES6, CREB1, HEY1, PRKDC, SP3, CHD4, HIF1A	413	182	16917	1.80049	1	1	0.955357
Annotation Cluster 38	Enrichment Score: 1.705638686479382
Category	Term	Count	%	PValue	Genes	List Total	Pop Hits	Pop Total	Fold Enrichment	Bonferroni	Benjamini	FDR
GOTERM_BP_FAT	GO:0072698~protein localization to microtubule cytoskeleton	6	1.27119	0.00823948	PCM1, CCDC14, GOLGB1, HNRNPU, KIF20B, MCPH1	449	54	19274	4.76961	1	0.207309	0.202019
GOTERM_BP_FAT	GO:0044380~protein localization to cytoskeleton	6	1.27119	0.0110742	PCM1, CCDC14, GOLGB1, HNRNPU, KIF20B, MCPH1	449	58	19274	4.44067	1	0.254044	0.24756
GOTERM_BP_FAT	GO:0071539~protein localization to centrosome	4	0.847458	0.0375991	PCM1, CCDC14, GOLGB1, MCPH1	449	32	19274	5.36581	1	0.54256	0.528713
GOTERM_BP_FAT	GO:1905508~protein localization to microtubule organizing center	4	0.847458	0.0438587	PCM1, CCDC14, GOLGB1, MCPH1	449	34	19274	5.05018	1	0.58785	0.572847
Annotation Cluster 39	Enrichment Score: 1.6528539090941858
Category	Term	Count	%	PValue	Genes	List Total	Pop Hits	Pop Total	Fold Enrichment	Bonferroni	Benjamini	FDR
KEGG_PATHWAY	hsa03460:Fanconi anemia pathway	7	1.48305	0.00175721	BRIP1, FANCM, FANCL, REV3L, POLK, FANCB, BRCA2	198	54	8205	5.37177	0.353493	0.218772	0.218772
GOTERM_CC_FAT	GO:0043240~Fanconi anaemia nuclear complex	3	0.635593	0.0394086	FANCM, FANCL, FANCB	404	14	17668	9.37129	1	0.318235	0.297472
GOTERM_BP_FAT	GO:0006513~protein monoubiquitination	6	1.27119	0.0480063	BARD1, FANCM, FANCL, PCGF5, FANCB, BRCA2	449	85	19274	3.03011	1	0.609214	0.593666
GOTERM_BP_FAT	GO:0036297~interstrand cross-link repair	4	0.847458	0.073599	VCP, FANCM, FANCL, FANCB	449	42	19274	4.08824	1	0.776184	0.756375
Annotation Cluster 40	Enrichment Score: 1.6101349755358436
Category	Term	Count	%	PValue	Genes	List Total	Pop Hits	Pop Total	Fold Enrichment	Bonferroni	Benjamini	FDR
GOTERM_BP_FAT	GO:0006366~transcription from RNA polymerase II promoter	76	16.1017	0.000294282	ZNF254, ATF2, DDX3X, RIF1, HNRNPU, CHD4, N4BP2L2, MYSM1, MED12, HEY1, NAMPT, ZNF85, MYB, ZNF845, CIR1, ZNF600, ZNF721, ZFP37, AASS, GABPA, HES6, ANXA2, FBXW7, ATRX, SIRT6, RGMA, NCOR2, MED23, ZEB1, CREB1, DMTF1, NCL, PHIP, RAF1, ZNF675, IRF9, MCPH1, ZNF112, USP15, DDX5, TMF1, USP16, PRKDC, KMT2C, SATB2, HIF1A, IFT74, BCLAF1, ZNF107, SF3B1, ZNF268, SKIL, SUZ12, PCGF5, STAT1, LARP7, DEK, ELP4, ZNF3…	449	2173	19274	1.50134	0.794073	0.0156406	0.0152415
GOTERM_BP_FAT	GO:0045934~negative regulation of nucleobase-containing compound metabolic process	57	12.0763	0.00163022	ZNF254, SETD5, ATF2, RIF1, FMR1, HNRNPU, CHD4, BRCA2, N4BP2L2, ZMYM2, HEY1, ZNF85, MYB, CIR1, NBN, ZFP37, AASS, GABPA, HES6, FBXW11, ATRX, SIRT6, TEX15, PTBP2, NCOR2, DNAJC2, ZEB1, CREB1, ZNF93, DEPDC1, POT1, PABPC1, ZNF675, MCPH1, DDX5, SATB2, BCLAF1, INPP5K, ZNF268, SKIL, ZNF540, BARD1, SUZ12, CASP8AP2, STAT1, LARP7, FANCB, LRPPRC, DRAP1, DLG1, HNRNPK, COPS2, SP3, HNRNPA2B1, PHF14, ABCE1, EZH2	449	1615	19274	1.51505	0.999843	0.0643456	0.0627034
GOTERM_BP_FAT	GO:0051253~negative regulation of RNA metabolic process	52	11.0169	0.00211739	ZNF254, SETD5, ATF2, RIF1, FMR1, HNRNPU, CHD4, N4BP2L2, ZMYM2, HEY1, ZNF85, MYB, CIR1, ZFP37, AASS, GABPA, HES6, FBXW11, ATRX, SIRT6, TEX15, PTBP2, NCOR2, ZEB1, CREB1, ZNF93, DEPDC1, PABPC1, ZNF675, MCPH1, DDX5, SATB2, BCLAF1, INPP5K, ZNF268, SKIL, ZNF540, BARD1, SUZ12, CASP8AP2, STAT1, LARP7, LRPPRC, DRAP1, DLG1, HNRNPK, COPS2, SP3, HNRNPA2B1, PHF14, ABCE1, EZH2	449	1454	19274	1.5352	0.999989	0.0776249	0.0756438
GOTERM_BP_FAT	GO:0045892~negative regulation of transcription, DNA-templated	46	9.74576	0.0111811	ZNF254, SETD5, ATF2, DDX5, RIF1, SATB2, HNRNPU, CHD4, N4BP2L2, BCLAF1, ZMYM2, HEY1, ZNF85, MYB, INPP5K, CIR1, SKIL, ZNF268, ZFP37, AASS, GABPA, SUZ12, ZNF540, CASP8AP2, HES6, STAT1, FBXW11, ATRX, LARP7, SIRT6, TEX15, NCOR2, DRAP1, DLG1, ZEB1, CREB1, HNRNPK, ZNF93, COPS2, SP3, HNRNPA2B1, PHF14, DEPDC1, ZNF675, MCPH1, EZH2	449	1366	19274	1.44555	1	0.255404	0.248886
GOTERM_BP_FAT	GO:1903507~negative regulation of nucleic acid-templated transcription	46	9.74576	0.0118872	ZNF254, SETD5, ATF2, DDX5, RIF1, SATB2, HNRNPU, CHD4, N4BP2L2, BCLAF1, ZMYM2, HEY1, ZNF85, MYB, INPP5K, CIR1, SKIL, ZNF268, ZFP37, AASS, GABPA, SUZ12, ZNF540, CASP8AP2, HES6, STAT1, FBXW11, ATRX, LARP7, SIRT6, TEX15, NCOR2, DRAP1, DLG1, ZEB1, CREB1, HNRNPK, ZNF93, COPS2, SP3, HNRNPA2B1, PHF14, DEPDC1, ZNF675, MCPH1, EZH2	449	1369	19274	1.44238	1	0.264775	0.258017
GOTERM_BP_FAT	GO:1902679~negative regulation of RNA biosynthetic process	46	9.74576	0.0146396	ZNF254, SETD5, ATF2, DDX5, RIF1, SATB2, HNRNPU, CHD4, N4BP2L2, BCLAF1, ZMYM2, HEY1, ZNF85, MYB, INPP5K, CIR1, SKIL, ZNF268, ZFP37, AASS, GABPA, SUZ12, ZNF540, CASP8AP2, HES6, STAT1, FBXW11, ATRX, LARP7, SIRT6, TEX15, NCOR2, DRAP1, DLG1, ZEB1, CREB1, HNRNPK, ZNF93, COPS2, SP3, HNRNPA2B1, PHF14, DEPDC1, ZNF675, MCPH1, EZH2	449	1387	19274	1.42366	1	0.306101	0.298288
GOTERM_BP_FAT	GO:0000122~negative regulation of transcription from RNA polymerase II promoter	34	7.20339	0.0313256	ZNF254, ATF2, DDX5, RIF1, SATB2, HNRNPU, CHD4, N4BP2L2, HEY1, ZNF85, MYB, CIR1, SKIL, ZNF268, ZFP37, AASS, GABPA, SUZ12, HES6, STAT1, ATRX, LARP7, SIRT6, NCOR2, DRAP1, DLG1, ZEB1, COPS2, SP3, HNRNPA2B1, PHF14, ZNF675, MCPH1, EZH2	449	1010	19274	1.44505	1	0.496035	0.483375
GOTERM_BP_FAT	GO:0010605~negative regulation of macromolecule metabolic process	92	19.4915	0.0360515	ZNF254, SETD5, ATF2, DDX3X, RIF1, FMR1, DUSP19, PTEN, HNRNPU, CHD4, BRCA2, N4BP2L2, ROBO1, ZMYM2, HEY1, TRIM2, OTUD6B, ZNF85, CHORDC1, MYB, CIR1, ITGAV, NBN, ZFP37, AASS, GABPA, HES6, MAP2K1, ANXA2, CAMLG, FBXW11, FBXW7, ATRX, TSC2, SIRT6, TEX15, PTBP2, NCOR2, PHF20L1, DNAJC2, ZEB1, CREB1, ZNF93, NCL, DEPDC1, POT1, PABPC1, RAF1, ZNF675, MCPH1, MTMR2, DDX5, TMF1, PRKDC, SATB2, MYCBP2, HIF1A, ARPP1…	449	3278	19274	1.20477	1	0.537568	0.523849
GOTERM_BP_FAT	GO:0051172~negative regulation of nitrogen compound metabolic process	68	14.4068	0.0475308	ZNF254, SETD5, ATF2, DDX3X, RIF1, FMR1, HNRNPU, CHD4, BRCA2, N4BP2L2, ZMYM2, HEY1, TRIM2, OTUD6B, ZNF85, MYB, CIR1, NBN, ZFP37, AASS, GABPA, HES6, MAP2K1, FBXW11, ATRX, SIRT6, TEX15, PTBP2, NCOR2, DNAJC2, ZEB1, CREB1, ZNF93, NCL, DEPDC1, POT1, PABPC1, ZNF675, MCPH1, DDX5, SATB2, FXR1, BCLAF1, INPP5K, ZNF268, SKIL, ZNF540, BARD1, SUZ12, CTSA, CASP8AP2, STAT1, ORMDL1, LARP7, FANCB, LRPPRC, DRAP1, D…	449	2361	19274	1.23634	1	0.606045	0.590578
GOTERM_BP_FAT	GO:0031324~negative regulation of cellular metabolic process	90	19.0678	0.0486503	ZNF254, SETD5, ATF2, DDX3X, RIF1, FMR1, DUSP19, PTEN, HNRNPU, CHD4, BRCA2, N4BP2L2, ZMYM2, HEY1, TRIM2, OTUD6B, ZNF85, CHORDC1, MYB, CIR1, ITGAV, NBN, ZFP37, AASS, GABPA, HES6, MAP2K1, ANXA2, CAMLG, FBXW11, FBXW7, ATRX, TSC2, SIRT6, TEX15, PTBP2, NCOR2, PHF20L1, DNAJC2, ZEB1, CREB1, ZNF93, NCL, DEPDC1, POT1, PABPC1, RAF1, ZNF675, MCPH1, MTMR2, DDX5, PRKDC, SATB2, HIF1A, ARPP19, FXR1, CLN3, BCLAF1…	449	3237	19274	1.19351	1	0.614482	0.5988
GOTERM_BP_FAT	GO:0009892~negative regulation of metabolic process	95	20.1271	0.0706553	ZNF254, SETD5, ATF2, DDX3X, RIF1, FMR1, DUSP19, PTEN, HNRNPU, CHD4, BRCA2, N4BP2L2, ROBO1, ZMYM2, HEY1, TRIM2, OTUD6B, ZNF85, CHORDC1, MYB, CIR1, ITGAV, NBN, ZFP37, AASS, GABPA, HES6, MAP2K1, ANXA2, CAMLG, FBXW11, FBXW7, ATRX, TSC2, SIRT6, TEX15, PTBP2, NCOR2, PHF20L1, DNAJC2, ZEB1, CREB1, ZNF93, NCL, DEPDC1, POT1, PABPC1, RAF1, ZNF675, MCPH1, MTMR2, DDX5, TMF1, PRKDC, SATB2, MYCBP2, HIF1A, ARPP1…	449	3506	19274	1.16315	1	0.755533	0.73625
GOTERM_BP_FAT	GO:0031327~negative regulation of cellular biosynthetic process	63	13.3475	0.105271	ZNF254, SETD5, ATF2, DDX3X, RIF1, FMR1, HNRNPU, CHD4, BRCA2, N4BP2L2, ZMYM2, HEY1, TRIM2, OTUD6B, ZNF85, MYB, CIR1, ZFP37, AASS, GABPA, HES6, MAP2K1, FBXW11, FBXW7, ATRX, SIRT6, TEX15, NCOR2, DNAJC2, ZEB1, CREB1, ZNF93, NCL, DEPDC1, POT1, ZNF675, MCPH1, DDX5, SATB2, FXR1, BCLAF1, INPP5K, FYN, CHML, ZNF268, SKIL, ZNF540, SUZ12, CASP8AP2, STAT1, ORMDL1, LARP7, DRAP1, DLG1, HNRNPK, PRKRA, COPS2, SP3…	449	2279	19274	1.18665	1	0.923355	0.89979
GOTERM_BP_FAT	GO:0009890~negative regulation of biosynthetic process	63	13.3475	0.125435	ZNF254, SETD5, ATF2, DDX3X, RIF1, FMR1, HNRNPU, CHD4, BRCA2, N4BP2L2, ZMYM2, HEY1, TRIM2, OTUD6B, ZNF85, MYB, CIR1, ZFP37, AASS, GABPA, HES6, MAP2K1, FBXW11, FBXW7, ATRX, SIRT6, TEX15, NCOR2, DNAJC2, ZEB1, CREB1, ZNF93, NCL, DEPDC1, POT1, ZNF675, MCPH1, DDX5, SATB2, FXR1, BCLAF1, INPP5K, FYN, CHML, ZNF268, SKIL, ZNF540, SUZ12, CASP8AP2, STAT1, ORMDL1, LARP7, DRAP1, DLG1, HNRNPK, PRKRA, COPS2, SP3…	449	2308	19274	1.17174	1	0.969138	0.944404
GOTERM_BP_FAT	GO:0010629~negative regulation of gene expression	66	13.9831	0.140952	ZNF254, SETD5, ATF2, DDX3X, RIF1, FMR1, HNRNPU, CHD4, N4BP2L2, ROBO1, ZMYM2, HEY1, TRIM2, OTUD6B, ZNF85, MYB, CIR1, ZFP37, AASS, GABPA, HES6, MAP2K1, FBXW11, FBXW7, ATRX, SIRT6, TEX15, PTBP2, NCOR2, ZEB1, CREB1, ZNF93, NCL, DEPDC1, PABPC1, ZNF675, MCPH1, DDX5, TMF1, SATB2, HIF1A, FXR1, BRIP1, BCLAF1, INPP5K, FYN, ZNF268, SKIL, ZNF540, BARD1, SUZ12, CASP8AP2, STAT1, LARP7, DRAP1, DLG1, HNRNPK, PRK…	449	2453	19274	1.15497	1	1	0.97466
GOTERM_BP_FAT	GO:2000113~negative regulation of cellular macromolecule biosynthetic process	59	12.5	0.147317	ZNF254, SETD5, ATF2, DDX3X, RIF1, FMR1, HNRNPU, CHD4, BRCA2, N4BP2L2, ZMYM2, HEY1, TRIM2, OTUD6B, ZNF85, MYB, CIR1, ZFP37, AASS, GABPA, HES6, MAP2K1, FBXW11, ATRX, SIRT6, TEX15, NCOR2, DNAJC2, ZEB1, CREB1, ZNF93, NCL, DEPDC1, POT1, ZNF675, MCPH1, DDX5, SATB2, FXR1, BCLAF1, INPP5K, ZNF268, SKIL, ZNF540, SUZ12, CASP8AP2, STAT1, LARP7, DRAP1, DLG1, HNRNPK, PRKRA, COPS2, SP3, HNRNPA2B1, PHF14, EIF3E,…	449	2173	19274	1.16551	1	1	0.97466
GOTERM_BP_FAT	GO:0010558~negative regulation of macromolecule biosynthetic process	59	12.5	0.172926	ZNF254, SETD5, ATF2, DDX3X, RIF1, FMR1, HNRNPU, CHD4, BRCA2, N4BP2L2, ZMYM2, HEY1, TRIM2, OTUD6B, ZNF85, MYB, CIR1, ZFP37, AASS, GABPA, HES6, MAP2K1, FBXW11, ATRX, SIRT6, TEX15, NCOR2, DNAJC2, ZEB1, CREB1, ZNF93, NCL, DEPDC1, POT1, ZNF675, MCPH1, DDX5, SATB2, FXR1, BCLAF1, INPP5K, ZNF268, SKIL, ZNF540, SUZ12, CASP8AP2, STAT1, LARP7, DRAP1, DLG1, HNRNPK, PRKRA, COPS2, SP3, HNRNPA2B1, PHF14, EIF3E,…	449	2204	19274	1.14912	1	1	0.97466
Annotation Cluster 41	Enrichment Score: 1.595012996898275
Category	Term	Count	%	PValue	Genes	List Total	Pop Hits	Pop Total	Fold Enrichment	Bonferroni	Benjamini	FDR
GOTERM_CC_FAT	GO:0030425~dendrite	25	5.29661	0.00782728	MTMR2, MME, CTTNBP2, STAT1, FMR1, NGDN, PTEN, HNRNPU, CACNA1C, RAP1GAP, SGCE, FXR1, MOB4, TTLL7, NIN, DLG4, SNX14, KIF5A, CANX, SACS, FYN, IL6ST, MARK3	404	616	17668	1.77486	0.997264	0.106878	0.0999046
GOTERM_CC_FAT	GO:0043197~dendritic spine	10	2.11864	0.0151188	MOB4, FXR1, MTMR2, CTTNBP2, DLG4, FMR1, CANX, PTEN	404	168	17668	2.60314	0.999989	0.169268	0.158224
GOTERM_CC_FAT	GO:0044309~neuron spine	10	2.11864	0.0173684	MOB4, FXR1, MTMR2, CTTNBP2, DLG4, FMR1, CANX, PTEN	404	172	17668	2.5426	0.999998	0.183713	0.171727
GOTERM_CC_FAT	GO:0036477~somatodendritic compartment	28	5.9322	0.060943	MTMR2, CTTNBP2, FMR1, PTEN, HNRNPU, CACNA1C, RAP1GAP, SGCE, FXR1, KIF5A, SACS, FYN, MARK3, MME, STAT1, FBXW11, NGDN, PTBP2, MOB4, TTLL7, SHTN1, NIN, DLG4, SNX14, CANX, IL6ST	404	864	17668	1.41726	1	0.431776	0.403604
GOTERM_CC_FAT	GO:0098794~postsynapse	22	4.66102	0.084552	MTMR2, HNRNPA3, CTTNBP2, FMR1, NGDN, PTEN, ERBIN, TSC2, CACNA1C, MOB4, FXR1, DLG1, DLG4, ERBB4, CAMK4, SNX14, CANX, FYN, EIF3E, AP2M1	404	667	17668	1.44246	1	0.532113	0.497395
Annotation Cluster 42	Enrichment Score: 1.4607853747624373
Category	Term	Count	%	PValue	Genes	List Total	Pop Hits	Pop Total	Fold Enrichment	Bonferroni	Benjamini	FDR
GOTERM_CC_FAT	GO:0005912~adherens junction	23	4.87288	0.0127045	CAP1, NCKAP1, MAP2K1, ANXA2, MME, DST, NEXN, TWF1, SYNE2, HSP90B1, DPP4, PPP1CB, AHI1, DLG1, LASP1, CDH3, HNRNPK, DLG4, NPHP1, ITGAV, PABPC1, P4HB, BCAR1	404	574	17668	1.75235	0.999932	0.156411	0.146206
GOTERM_CC_FAT	GO:0070161~anchoring junction	24	5.08475	0.0194551	CAP1, NCKAP1, MAP2K1, ANXA2, MME, DST, NEXN, TWF1, SYNE2, HSP90B1, DPP4, PPP1CB, AHI1, DLG1, LASP1, CDH3, HNRNPK, DLG4, NPHP1, ITGAV, PABPC1, P4HB, ADA, BCAR1	404	633	17668	1.65811	1	0.202927	0.189687
GOTERM_CC_FAT	GO:0030055~cell-substrate junction	18	3.81356	0.0228604	CAP1, NCKAP1, MAP2K1, MME, DST, ERBIN, NEXN, TWF1, SYNE2, HSP90B1, DPP4, PPP1CB, LASP1, HNRNPK, ITGAV, PABPC1, P4HB, BCAR1	404	436	17668	1.80548	1	0.228909	0.213973
GOTERM_CC_FAT	GO:0005925~focal adhesion	17	3.60169	0.0358649	CAP1, NCKAP1, MAP2K1, MME, DST, NEXN, TWF1, SYNE2, HSP90B1, DPP4, PPP1CB, LASP1, HNRNPK, ITGAV, PABPC1, P4HB, BCAR1	404	426	17668	1.7452	1	0.302636	0.28289
GOTERM_CC_FAT	GO:0005924~cell-substrate adherens junction	17	3.60169	0.038716	CAP1, NCKAP1, MAP2K1, MME, DST, NEXN, TWF1, SYNE2, HSP90B1, DPP4, PPP1CB, LASP1, HNRNPK, ITGAV, PABPC1, P4HB, BCAR1	404	430	17668	1.72897	1	0.318235	0.297472
GOTERM_CC_FAT	GO:0030027~lamellipodium	10	2.11864	0.0470662	DPP4, SHTN1, NCKAP1, CCDC88A, DDX3X, ITGAV, PABPC1, P4HB, SYNE2, BCAR1	404	206	17668	2.12295	1	0.353467	0.330405
GOTERM_CC_FAT	GO:0031252~cell leading edge	16	3.38983	0.0629652	NCKAP1, DDX3X, DST, TWF1, SYNE2, DPP4, SGCE, SHTN1, CCDC88A, KIF18A, INPP5K, SNX9, ITGAV, PABPC1, P4HB, BCAR1	404	425	17668	1.64641	1	0.441933	0.413099
GOTERM_CC_FAT	GO:0030054~cell junction	31	6.5678	0.0885674	NCKAP1, USP53, NEXN, TWF1, SMC5, SYNE2, HSP90B1, DPP4, PPP1CB, LASP1, CDH3, NPHP1, NAMPT, KRIT1, ITGAV, CAP1, MAP2K1, MME, DST, PCDH9, ANXA2, ERBIN, AHI1, DLG1, HNRNPK, NFIA, DLG4, PABPC1, P4HB, BCAR1, ADA	404	1018	17668	1.33174	1	0.532113	0.497395
Annotation Cluster 43	Enrichment Score: 1.4364610242338136
Category	Term	Count	%	PValue	Genes	List Total	Pop Hits	Pop Total	Fold Enrichment	Bonferroni	Benjamini	FDR
GOTERM_BP_FAT	GO:0097193~intrinsic apoptotic signaling pathway	17	3.60169	0.00227143	ATF2, USP15, DDX5, DDX3X, ATAD5, PRKDC, FBXW7, BRCA2, HIF1A, BCLAF1, HNRNPK, PRKRA, DNAJC10, ZNF385B, P4HB, NBN, SKIL	449	306	19274	2.38481	0.999995	0.0814128	0.079335
GOTERM_BP_FAT	GO:2001242~regulation of intrinsic apoptotic signaling pathway	11	2.33051	0.00826457	CYLD, USP15, BCLAF1, HNRNPK, DDX3X, ATAD5, FBXW7, PRKRA, P4HB, SKIL, HIF1A	449	176	19274	2.68291	1	0.207309	0.202019
GOTERM_BP_FAT	GO:0097190~apoptotic signaling pathway	24	5.08475	0.0238469	ATF2, CASP8AP2, USP15, DDX5, DDX3X, ATAD5, PRKDC, FBXW7, PTEN, BRCA2, HIF1A, CYLD, BCLAF1, HNRNPK, PRKRA, MADD, DNAJC10, ZNF385B, ITGAV, PHIP, P4HB, NBN, RAF1, SKIL	449	633	19274	1.62755	1	0.418334	0.407658
GOTERM_BP_FAT	GO:2001233~regulation of apoptotic signaling pathway	16	3.38983	0.0678352	USP15, DDX3X, ATAD5, FBXW7, PTEN, HIF1A, CYLD, BCLAF1, HNRNPK, PRKRA, MADD, ITGAV, PHIP, P4HB, RAF1, SKIL	449	421	19274	1.63141	1	0.739186	0.720321
GOTERM_BP_FAT	GO:2001244~positive regulation of intrinsic apoptotic signaling pathway	4	0.847458	0.192188	BCLAF1, FBXW7, PRKRA, SKIL	449	65	19274	2.64163	1	1	0.97466
GOTERM_BP_FAT	GO:2001235~positive regulation of apoptotic signaling pathway	6	1.27119	0.412194	CYLD, BCLAF1, FBXW7, PRKRA, PTEN, SKIL	449	181	19274	1.42298	1	1	0.97466
Annotation Cluster 44	Enrichment Score: 1.418862031077299
Category	Term	Count	%	PValue	Genes	List Total	Pop Hits	Pop Total	Fold Enrichment	Bonferroni	Benjamini	FDR
GOTERM_BP_FAT	GO:0034244~negative regulation of transcription elongation from RNA polymerase II promoter	4	0.847458	0.00916348	LARP7, HNRNPU, SIRT6, EZH2	449	19	19274	9.03716	1	0.220581	0.214951
GOTERM_BP_FAT	GO:0032785~negative regulation of DNA-templated transcription, elongation	4	0.847458	0.0138342	LARP7, HNRNPU, SIRT6, EZH2	449	22	19274	7.80482	1	0.295864	0.288313
GOTERM_BP_FAT	GO:0006368~transcription elongation from RNA polymerase II promoter	7	1.48305	0.0213366	MED23, LARP7, HNRNPU, SIRT6, ELP4, CDK13, EZH2	449	93	19274	3.23103	1	0.389084	0.379154
GOTERM_BP_FAT	GO:2000737~negative regulation of stem cell differentiation	4	0.847458	0.0265717	HNRNPU, CDK13, N4BP2L2, EZH2	449	28	19274	6.13236	1	0.449959	0.438476
GOTERM_BP_FAT	GO:0032784~regulation of DNA-templated transcription, elongation	7	1.48305	0.0358591	MED23, SETD5, LARP7, HNRNPU, SIRT6, CDK13, EZH2	449	105	19274	2.86177	1	0.536229	0.522544
GOTERM_BP_FAT	GO:2000736~regulation of stem cell differentiation	7	1.48305	0.0402838	PRKDC, HNRNPU, CHD4, SIRT6, CDK13, N4BP2L2, EZH2	449	108	19274	2.78227	1	0.564604	0.550194
GOTERM_BP_FAT	GO:0034243~regulation of transcription elongation from RNA polymerase II promoter	6	1.27119	0.0564449	MED23, LARP7, HNRNPU, SIRT6, CDK13, EZH2	449	89	19274	2.89392	1	0.665926	0.648931
GOTERM_BP_FAT	GO:0006354~DNA-templated transcription, elongation	7	1.48305	0.0695664	MED23, LARP7, HNRNPU, SIRT6, ELP4, CDK13, EZH2	449	124	19274	2.42327	1	0.749864	0.730726
GOTERM_BP_FAT	GO:0048863~stem cell differentiation	8	1.69492	0.416802	ERBB4, PRKDC, HNRNPU, SIRT6, CDK13, HIF1A, N4BP2L2, EZH2	449	264	19274	1.3008	1	1	0.97466
Annotation Cluster 45	Enrichment Score: 1.4109170998161145
Category	Term	Count	%	PValue	Genes	List Total	Pop Hits	Pop Total	Fold Enrichment	Bonferroni	Benjamini	FDR
GOTERM_BP_FAT	GO:0050657~nucleic acid transport	13	2.75424	0.00200741	HNRNPA3, FMR1, HNRNPU, NMD3, THOC2, LRPPRC, DDX19B, BCLAF1, HNRNPA2B1, G3BP2, NUP35, ABCE1, RAN	449	194	19274	2.87652	0.999979	0.0743156	0.0724189
GOTERM_BP_FAT	GO:0050658~RNA transport	13	2.75424	0.00200741	HNRNPA3, FMR1, HNRNPU, NMD3, THOC2, LRPPRC, DDX19B, BCLAF1, HNRNPA2B1, G3BP2, NUP35, ABCE1, RAN	449	194	19274	2.87652	0.999979	0.0743156	0.0724189
GOTERM_BP_FAT	GO:0051236~establishment of RNA localization	13	2.75424	0.00227495	HNRNPA3, FMR1, HNRNPU, NMD3, THOC2, LRPPRC, DDX19B, BCLAF1, HNRNPA2B1, G3BP2, NUP35, ABCE1, RAN	449	197	19274	2.83271	0.999995	0.0814128	0.079335
GOTERM_BP_FAT	GO:0006403~RNA localization	14	2.9661	0.00293637	NOP58, HNRNPA3, FMR1, HNRNPU, NMD3, THOC2, LRPPRC, DDX19B, BCLAF1, HNRNPA2B1, G3BP2, NUP35, ABCE1, RAN	449	230	19274	2.61292	1	0.099135	0.0966049
GOTERM_BP_FAT	GO:0015931~nucleobase-containing compound transport	13	2.75424	0.0144285	HNRNPA3, FMR1, HNRNPU, NMD3, THOC2, LRPPRC, DDX19B, BCLAF1, HNRNPA2B1, G3BP2, NUP35, ABCE1, RAN	449	250	19274	2.23218	1	0.30546	0.297665
GOTERM_BP_FAT	GO:0051028~mRNA transport	9	1.90678	0.0167151	DDX19B, BCLAF1, HNRNPA3, FMR1, HNRNPA2B1, G3BP2, NUP35, THOC2, LRPPRC	449	140	19274	2.75956	1	0.3348	0.326256
GOTERM_BP_FAT	GO:0006611~protein export from nucleus	8	1.69492	0.0438834	BARD1, DDX19B, HNRNPA2B1, SIRT6, NMD3, THOC2, ABCE1, RAN	449	139	19274	2.47059	1	0.58785	0.572847
GOTERM_BP_FAT	GO:0071426~ribonucleoprotein complex export from nucleus	6	1.27119	0.0500409	DDX19B, HNRNPA2B1, NMD3, THOC2, ABCE1, RAN	449	86	19274	2.99487	1	0.624379	0.608444
GOTERM_BP_FAT	GO:0000054~ribosomal subunit export from nucleus	3	0.635593	0.0521811	NMD3, ABCE1, RAN	449	16	19274	8.04872	1	0.632298	0.616161
GOTERM_BP_FAT	GO:0033750~ribosome localization	3	0.635593	0.0521811	NMD3, ABCE1, RAN	449	16	19274	8.04872	1	0.632298	0.616161
GOTERM_BP_FAT	GO:0033753~establishment of ribosome localization	3	0.635593	0.0521811	NMD3, ABCE1, RAN	449	16	19274	8.04872	1	0.632298	0.616161
GOTERM_BP_FAT	GO:0071428~rRNA-containing ribonucleoprotein complex export from nucleus	3	0.635593	0.0582512	NMD3, ABCE1, RAN	449	17	19274	7.57527	1	0.673906	0.656707
GOTERM_BP_FAT	GO:0071166~ribonucleoprotein complex localization	6	1.27119	0.0609642	DDX19B, HNRNPA2B1, NMD3, THOC2, ABCE1, RAN	449	91	19274	2.83032	1	0.689854	0.672248
GOTERM_BP_FAT	GO:0051168~nuclear export	8	1.69492	0.093114	BARD1, DDX19B, HNRNPA2B1, SIRT6, NMD3, THOC2, ABCE1, RAN	449	166	19274	2.06875	1	0.852963	0.831194
GOTERM_BP_FAT	GO:0006405~RNA export from nucleus	6	1.27119	0.107268	DDX19B, HNRNPA2B1, NMD3, THOC2, ABCE1, RAN	449	108	19274	2.38481	1	0.926261	0.902621
KEGG_PATHWAY	hsa03013:Nucleocytoplasmic transport	6	1.27119	0.117836	DDX19B, NUP35, NMD3, KPNA5, THOC2, RAN	198	108	8205	2.30219	1	0.978645	0.978645
GOTERM_BP_FAT	GO:0051169~nuclear transport	13	2.75424	0.181784	BARD1, ATF2, TSC2, SIRT6, NMD3, THOC2, DDX19B, HNRNPA2B1, G3BP2, NUP35, KPNA5, ABCE1, RAN	449	384	19274	1.45324	1	1	0.97466
GOTERM_BP_FAT	GO:0006913~nucleocytoplasmic transport	13	2.75424	0.182835	BARD1, ATF2, TSC2, SIRT6, NMD3, THOC2, DDX19B, HNRNPA2B1, G3BP2, NUP35, KPNA5, ABCE1, RAN	449	383	19274	1.45704	1	1	0.97466
GOTERM_BP_FAT	GO:0006406~mRNA export from nucleus	3	0.635593	0.463635	DDX19B, HNRNPA2B1, THOC2	449	67	19274	1.92208	1	1	0.97466
GOTERM_BP_FAT	GO:0071427~mRNA-containing ribonucleoprotein complex export from nucleus	3	0.635593	0.463635	DDX19B, HNRNPA2B1, THOC2	449	67	19274	1.92208	1	1	0.97466
Annotation Cluster 46	Enrichment Score: 1.408916624297308
Category	Term	Count	%	PValue	Genes	List Total	Pop Hits	Pop Total	Fold Enrichment	Bonferroni	Benjamini	FDR
GOTERM_BP_FAT	GO:0031297~replication fork processing	5	1.05932	0.0136001	MMS22L, FANCM, ZGRF1, ATRX, BRCA2	449	40	19274	5.36581	1	0.295377	0.287838
GOTERM_BP_FAT	GO:0045005~DNA-dependent DNA replication maintenance of fidelity	5	1.05932	0.0286288	MMS22L, FANCM, ZGRF1, ATRX, BRCA2	449	50	19274	4.29265	1	0.474212	0.462109
GOTERM_BP_FAT	GO:0006261~DNA-dependent DNA replication	8	1.69492	0.152372	MMS22L, FANCM, ATAD5, ZGRF1, ATRX, REV3L, NBN, BRCA2	449	189	19274	1.81699	1	1	0.97466
Annotation Cluster 47	Enrichment Score: 1.346692173858717
Category	Term	Count	%	PValue	Genes	List Total	Pop Hits	Pop Total	Fold Enrichment	Bonferroni	Benjamini	FDR
GOTERM_BP_FAT	GO:0050680~negative regulation of epithelial cell proliferation	13	2.75424	0.00101042	ATF2, SPARC, STAT1, FBXW7, PTEN, IFT80, BRCA2, RAP1GAP, ROBO1, IFT74, DLG1, ZEB1, KRIT1	449	179	19274	3.11757	0.995607	0.0430469	0.0419483
GOTERM_BP_FAT	GO:0050678~regulation of epithelial cell proliferation	17	3.60169	0.0393817	ATF2, SPARC, STAT1, PRKDC, FBXW7, PTEN, IFT80, SIRT6, BRCA2, HIF1A, RAP1GAP, ROBO1, IFT74, DLG1, CDH3, ZEB1, KRIT1	449	423	19274	1.72518	1	0.560745	0.546434
GOTERM_BP_FAT	GO:0008283~cell proliferation	60	12.7119	0.0449759	ATF2, CNTFR, SPARC, CEP120, PTEN, HNRNPU, TCIRG1, BRCA2, N4BP2L2, ROBO1, PCM1, CDH3, ADAMTS1, OTUD6B, NAMPT, ITGAV, NBN, AZI2, MAP4K1, H2AC8, MAP2K1, FBXW7, LIG4, TSC2, IFT80, SIRT6, PTBP2, ASPM, CACNB4, ZEB1, PHIP, RAF1, KIF20B, IL6ST, PRKDC, IL20RB, PDS5B, HIF1A, RAP1GAP, HSPD1, DPP4, IFT74, BRIP1, ERBB4, KRIT1, FYN, ASCC3, ZNF268, SUZ12, ATAD5, STAT1, DLG1, PRKRA, COPS2, GOLGB1, PHF14, POLR3G,…	449	2042	19274	1.26131	1	0.596125	0.580911
GOTERM_BP_FAT	GO:0050673~epithelial cell proliferation	18	3.81356	0.055621	ATF2, MAP2K1, SPARC, STAT1, FBXW7, PTEN, IFT80, SIRT6, BRCA2, HIF1A, RAP1GAP, ROBO1, IFT74, DLG1, CDH3, ZEB1, KRIT1, RAF1	449	477	19274	1.61987	1	0.663497	0.646563
GOTERM_BP_FAT	GO:0008285~negative regulation of cell proliferation	27	5.72034	0.0609682	ATF2, SPARC, PTEN, IL20RB, PDS5B, BRCA2, RAP1GAP, ROBO1, IFT74, BRIP1, ERBB4, ADAMTS1, KRIT1, ZNF268, H2AC8, MAP2K1, STAT1, FBXW7, TSC2, IFT80, SIRT6, DLG1, CACNB4, ZEB1, PRKRA, PHF14, RAF1	449	810	19274	1.43088	1	0.689854	0.672248
GOTERM_BP_FAT	GO:0042127~regulation of cell proliferation	50	10.5932	0.151748	ATF2, CNTFR, SPARC, PTEN, HNRNPU, TCIRG1, BRCA2, N4BP2L2, ROBO1, CDH3, ADAMTS1, NAMPT, ITGAV, H2AC8, MAP2K1, FBXW7, LIG4, TSC2, IFT80, SIRT6, PTBP2, ASPM, CACNB4, ZEB1, PHIP, RAF1, KIF20B, IL6ST, PRKDC, IL20RB, PDS5B, HIF1A, RAP1GAP, DPP4, IFT74, BRIP1, ERBB4, KRIT1, ZNF268, SUZ12, ATAD5, FANCL, STAT1, CCDC88A, DLG1, PRKRA, PHF14, CDK13, ADA, EZH2	449	1818	19274	1.1806	1	1	0.97466
GOTERM_BP_FAT	GO:0008284~positive regulation of cell proliferation	26	5.50847	0.406364	CNTFR, PTEN, HNRNPU, TCIRG1, N4BP2L2, HIF1A, DPP4, CDH3, ERBB4, ADAMTS1, NAMPT, ITGAV, ZNF268, SUZ12, ATAD5, STAT1, LIG4, SIRT6, ASPM, DLG1, PHIP, CDK13, KIF20B, IL6ST, ADA, EZH2	449	1010	19274	1.10504	1	1	0.97466
Annotation Cluster 48	Enrichment Score: 1.331159641239018
Category	Term	Count	%	PValue	Genes	List Total	Pop Hits	Pop Total	Fold Enrichment	Bonferroni	Benjamini	FDR
GOTERM_MF_FAT	GO:0001091~RNA polymerase II basal transcription factor binding	4	0.847458	0.0246186	DRAP1, NOP58, HNRNPU, TCF4	413	26	16917	6.30173	1	0.363265	0.346704
GOTERM_MF_FAT	GO:0001098~basal transcription machinery binding	5	1.05932	0.0642138	DRAP1, NOP58, HNRNPU, TCF4, ELP4	413	62	16917	3.30333	1	0.686535	0.655236
GOTERM_MF_FAT	GO:0001099~basal RNA polymerase II transcription machinery binding	5	1.05932	0.0642138	DRAP1, NOP58, HNRNPU, TCF4, ELP4	413	62	16917	3.30333	1	0.686535	0.655236
Annotation Cluster 49	Enrichment Score: 1.326609793567122
Category	Term	Count	%	PValue	Genes	List Total	Pop Hits	Pop Total	Fold Enrichment	Bonferroni	Benjamini	FDR
GOTERM_BP_FAT	GO:0032909~regulation of transforming growth factor beta2 production	3	0.635593	0.017417	ATF2, CDH3, HIF1A	449	9	19274	14.3088	1	0.343004	0.33425
GOTERM_BP_FAT	GO:0071634~regulation of transforming growth factor beta production	4	0.847458	0.0694895	ATF2, CDH3, ITGAV, HIF1A	449	41	19274	4.18795	1	0.749864	0.730726
GOTERM_BP_FAT	GO:0071604~transforming growth factor beta production	4	0.847458	0.086552	ATF2, CDH3, ITGAV, HIF1A	449	45	19274	3.81569	1	0.824292	0.803254
Annotation Cluster 50	Enrichment Score: 1.3120055387183642
Category	Term	Count	%	PValue	Genes	List Total	Pop Hits	Pop Total	Fold Enrichment	Bonferroni	Benjamini	FDR
GOTERM_MF_FAT	GO:0003777~microtubule motor activity	7	1.48305	0.00986318	DYNC2H1, KIF18A, KIF2A, KIF5A, KIF22, KIF20B, SMC3	413	75	16917	3.82305	0.999955	0.177713	0.169611
GOTERM_CC_FAT	GO:0005871~kinesin complex	5	1.05932	0.0305811	KIF18A, KIF2A, KIF5A, KIF22, KIF20B	404	52	17668	4.20506	1	0.276704	0.25865
GOTERM_CC_FAT	GO:0005875~microtubule associated complex	9	1.90678	0.043884	DYNC2H1, SHTN1, KIF18A, KIF2A, FBXW11, KIF5A, KIF22, KIF20B, EML2	404	172	17668	2.28834	1	0.339761	0.317593
GOTERM_MF_FAT	GO:0003774~motor activity	7	1.48305	0.0754744	DYNC2H1, KIF18A, KIF2A, KIF5A, KIF22, KIF20B, SMC3	413	121	16917	2.36966	1	0.769229	0.73416
GOTERM_MF_FAT	GO:1990939~ATP-dependent microtubule motor activity	4	0.847458	0.0962578	DYNC2H1, KIF18A, KIF5A, KIF20B	413	45	16917	3.641	1	0.936864	0.894153
GOTERM_MF_FAT	GO:0008574~ATP-dependent microtubule motor activity, plus-end-directed	3	0.635593	0.139622	KIF18A, KIF5A, KIF20B	413	27	16917	4.55125	1	1	0.955357

## Sheet: 3. PGC1α-bound promoters
Gene ontology analysis of PGC-1α-bound protein-coding promoters (PGC-1α ΔRS-res versus WT-res cell lines induced with doxycycline for 6 days):
The p-values are determined using a modified Fisher's Exact test within the DAVID gene ontology package
DAVID Fuctional Annotation Clustering based on GOTERM BP-FAT, CC-FAT, MF_FAT and KEGG pathways (recommended medium stringency, April 2023)
Annotation Cluster 1	Enrichment Score: 19.651795604200725													Annotated PGC1α-bound protein-coding
Category	Term	Count	%	PValue	Genes	List Total	Pop Hits	Pop Total	Fold Enrichment	Bonferroni	Benjamini	FDR		promoters at gene level (2,232)
GOTERM_CC_FAT	GO:0005739~mitochondrion	336	14.8541	2.04513e-24	APP, PANK2, DHFR2, ISCA1, TFRC, ECI1, CISD1, ABAT, MICOS13, MTFR1L, GHITM, ALKBH7, LGALS3, CREB3L4, CDK5RAP1, ACAD10, SOX4, PDK1, ACOT9, GSTK1, GABARAPL1, CPT1A, ACOT7, ENDOG, SECISBP2, ECH1, MTUS1, ACSL4, ACSL3, HDHD5, GCAT, PISD, AFG3L2, LARS2, NIF3L1, BTD, WDR81, MTHFD1, PPA2, CYP2U1, BOLA3, DDIT4, UQCRC1, VDAC3, TMEM126A, TRIM14, VDAC2, CYP2E1, LETMD1, NBL1, SLC22A4, MTARC2, CEND1, ABCB8, MRP…	1993	1761	17668	1.69145	2.52779e-21	2.52779e-21	2.40508e-21		SLC6A6
GOTERM_CC_FAT	GO:0044429~mitochondrial part	241	10.6543	7.21861e-23	PANK2, DHFR2, ISCA1, ECI1, CISD1, ABAT, MICOS13, GHITM, ALKBH7, LGALS3, ACAD10, PDK1, ACOT9, GSTK1, CPT1A, ENDOG, ACSL4, ACSL3, GCAT, PISD, AFG3L2, LARS2, BTD, PPA2, CYP2U1, BOLA3, UQCRC1, VDAC3, TMEM126A, TRIM14, VDAC2, CYP2E1, LETMD1, NBL1, MTARC2, ABCB8, MRPL15, CYP27B1, NLN, APOO, LDHB, CYB5R3, RDH13, DMAC2L, TRAP1, STARD13, FZD9, ATPSCKMT, MRPL28, CS, STAR, ADCK1, NDUFAF4, NDUFAF5, CYP1A1, O…	1993	1149	17668	1.85942	8.9222e-20	3.69046e-20	3.51132e-20		MSI2
GOTERM_CC_FAT	GO:0031967~organelle envelope	264	11.6711	1.19433e-22	APP, PANK2, DHFR2, ITSN1, CISD1, MICOS13, GHITM, ENO1, LGALS3, CREB3L4, RCC1, CPT1A, ENDOG, ACSL4, ACSL3, GCAT, PISD, NUP93, AFG3L2, CYP2U1, UQCRC1, VDAC3, TMEM126A, TRIM14, VDAC2, CYP2E1, LETMD1, NBL1, MTARC2, ZBTB1, MGST2, ABCB8, MRPL15, AAAS, PRKCZ, CYP27B1, NLN, APOO, LDHB, CYB5R3, RDH13, DMAC2L, TRAP1, STARD13, FZD9, ATPSCKMT, MRPL28, MAD2L1BP, POLA1, STAR, ADCK1, NDUFAF4, NDUFAF5, CYP1A1, N…	1993	1306	17668	1.79201	1.47619e-19	3.69046e-20	3.51132e-20		NODAL
GOTERM_CC_FAT	GO:0031975~envelope	264	11.6711	1.19433e-22	APP, PANK2, DHFR2, ITSN1, CISD1, MICOS13, GHITM, ENO1, LGALS3, CREB3L4, RCC1, CPT1A, ENDOG, ACSL4, ACSL3, GCAT, PISD, NUP93, AFG3L2, CYP2U1, UQCRC1, VDAC3, TMEM126A, TRIM14, VDAC2, CYP2E1, LETMD1, NBL1, MTARC2, ZBTB1, MGST2, ABCB8, MRPL15, AAAS, PRKCZ, CYP27B1, NLN, APOO, LDHB, CYB5R3, RDH13, DMAC2L, TRAP1, STARD13, FZD9, ATPSCKMT, MRPL28, MAD2L1BP, POLA1, STAR, ADCK1, NDUFAF4, NDUFAF5, CYP1A1, N…	1993	1306	17668	1.79201	1.47619e-19	3.69046e-20	3.51132e-20		SGK1
GOTERM_CC_FAT	GO:0005740~mitochondrial envelope	188	8.31123	1.74256e-21	PANK2, SLC27A1, DHFR2, MTCH2, NDUFA12, TAMM41, NDUFA10, CISD1, MPV17L2, MICOS13, GHITM, LGALS3, FAM162A, CAPN2, SLC25A45, SLC25A44, TMEM14B, MIX23, CPT1A, ENDOG, MUL1, ACSL4, ACSL3, SDHD, GCAT, COX6B1, TUFM, PISD, RAB32, AFG3L2, CYP2U1, TMEM126A, PPIF, UQCRC1, FKBP8, VDAC3, TRIM14, SLC25A51, VDAC2, CYP2E1, RAF1, LETMD1, NBL1, FECH, MTARC2, UQCRB, COX18, ATP5MC3, ABCB8, MRPL15, ACACB, MTLN, ATP5MC…	1993	833	17668	2.00075	2.1538e-18	4.3076e-19	4.09849e-19		CDK18
GOTERM_CC_FAT	GO:0031966~mitochondrial membrane	176	7.78073	4.50047e-20	SLC27A1, DHFR2, MTCH2, NDUFA12, TAMM41, NDUFA10, CISD1, MPV17L2, MICOS13, GHITM, LGALS3, FAM162A, SLC25A45, SLC25A44, TMEM14B, CPT1A, ENDOG, MUL1, ACSL4, ACSL3, SDHD, GCAT, COX6B1, TUFM, PISD, RAB32, AFG3L2, CYP2U1, TMEM126A, PPIF, UQCRC1, FKBP8, VDAC3, TRIM14, SLC25A51, VDAC2, CYP2E1, RAF1, LETMD1, NBL1, FECH, MTARC2, UQCRB, COX18, ATP5MC3, ABCB8, MRPL15, ACACB, MTLN, ATP5MC1, TIMM50, APOO, CYP2…	1993	781	17668	1.99775	5.56258e-17	9.27097e-18	8.82092e-18		C19orf25
GOTERM_CC_FAT	GO:0005743~mitochondrial inner membrane	131	5.79134	3.53524e-19	SLC27A1, DHFR2, MTCH2, NDUFA12, TAMM41, NDUFA10, MPV17L2, MICOS13, GHITM, LGALS3, SLC25A45, TMEM14B, ENDOG, SDHD, GCAT, COX6B1, PISD, AFG3L2, CYP2U1, TMEM126A, PPIF, UQCRC1, SLC25A51, CYP2E1, LETMD1, NBL1, FECH, UQCRB, COX18, ATP5MC3, ABCB8, MRPL15, MTLN, ATP5MC1, TIMM50, APOO, LDHB, THEM4, RDH13, ATP5MG, COX10, DMAC2L, TRAP1, ATPSCKMT, CHCHD10, MRPL28, TIMM44, COQ9, COQ7, TIMM10B, COQ3, ADCK1, N…	1993	521	17668	2.22902	4.36956e-16	6.24223e-17	5.93921e-17		ESRRA
GOTERM_CC_FAT	GO:0019866~organelle inner membrane	141	6.23342	2.18e-16	SLC27A1, DHFR2, MTCH2, NDUFA12, TAMM41, NDUFA10, MPV17L2, MICOS13, GHITM, LGALS3, SLC25A45, TMEM14B, ENDOG, SDHD, GCAT, COX6B1, PISD, NUP93, AFG3L2, CYP2U1, TMEM126A, PPIF, UQCRC1, SLC25A51, MATR3, CYP2E1, LETMD1, NBL1, FECH, UQCRB, COX18, ATP5MC3, ABCB8, MRPL15, AAAS, MTLN, ATP5MC1, TIMM50, APOO, LDHB, TPR, THEM4, RDH13, ATP5MG, COX10, DMAC2L, TRAP1, TMEM120A, ATPSCKMT, CHCHD10, MRPL28, TIMM44, …	1993	618	17668	2.0226	2.74447e-13	3.3681e-14	3.2046e-14		SMIM12
GOTERM_CC_FAT	GO:0044455~mitochondrial membrane part	75	3.31565	1.0693e-13	SLC25A3, COX7B, NDUFA12, TAMM41, COX4I1, NDUFA10, CISD1, MICOS13, GHITM, FUNDC2, NNT, UQCRFS1, RAB5IF, COX8A, CPT1A, MUL1, SDHD, COX6B1, PISD, AFG3L2, NDUFS7, UQCRC1, NDUFS3, SLC25A4, NBL1, SLC25A6, NDUFB9, UQCRB, NDUFB6, NDUFB5, TIMM9, COX18, NDUFB4, NDUFB2, ATP5MC3, NDUFB1, TIMM10, MFF, COX5A, MTLN, ATP5MC1, TIMM50, APOO, ATP5F1A, SAMM50, ATP5F1B, UBB, UBC, MFN1, BAK1, ATP5MG, NDUFA9, NDUFA6, A…	1993	268	17668	2.48088	1.32146e-10	1.4685e-11	1.39722e-11		PTP4A2
														STN1
Annotation Cluster 2	Enrichment Score: 7.13157659845568													CEND1
Category	Term	Count	%	PValue	Genes	List Total	Pop Hits	Pop Total	Fold Enrichment	Bonferroni	Benjamini	FDR		ECM1
GOTERM_BP_FAT	GO:0006163~purine nucleotide metabolic process	117	5.17241	7.28394e-14	SLC35B2, APP, PANK2, NDUFA12, NDUFA10, OGDHL, GHITM, ENO1, ENO3, NUDT3, PDE8B, LHCGR, ACOT7, MAGI3, SDHD, ATP1B1, COX6B1, ADCY9, MTHFD1, DDIT4, PPIF, UQCRC1, ORAI1, RAF1, ISCU, PFKFB2, UQCRB, GIPR, NPR3, ATP5MC3, CACNA1D, ADRB1, FHIT, ATP5MC1, ACAT1, PRPSAP1, GALR3, ANTKMT, ATP5MG, ZBTB7A, DMAC2L, HSPA8, ATPSCKMT, CHCHD10, COQ9, HOOK2, HOOK1, OGDH, CYCS, ADSS1, GPI, COX7B, COX4I1, ADK, PRKAG2, DN…	2080	533	19274	2.03408	7.16799e-10	2.87972e-10	2.7896e-10		RAB20
GOTERM_BP_FAT	GO:0009117~nucleotide metabolic process	137	6.05659	1.01651e-13	SLC35B2, APP, ALDH1L1, PANK2, NDUFA12, NDUFA10, OGDHL, GHITM, ENO1, ENO3, NUDT3, PDE8B, LHCGR, ACOT7, MAGI3, SDHD, PGD, ATP1B1, COX6B1, ADCY9, MTHFD1, DDIT4, PPIF, UQCRC1, ORAI1, RAF1, ISCU, PFKFB2, UQCRB, GIPR, NPR3, ATP5MC3, CACNA1D, ADRB1, FHIT, AK8, ATP5MC1, ACAT1, PRPSAP1, LDHB, GALR3, ANTKMT, ATP5MG, ZBTB7A, DMAC2L, HSPA8, PDHA1, ATPSCKMT, CHCHD10, COQ9, HOOK2, HOOK1, OGDH, CYCS, ADSS1, GPI…	2080	667	19274	1.90328	1.0009e-09	2.87972e-10	2.7896e-10		ETV4
GOTERM_CC_FAT	GO:0044455~mitochondrial membrane part	75	3.31565	1.0693e-13	SLC25A3, COX7B, NDUFA12, TAMM41, COX4I1, NDUFA10, CISD1, MICOS13, GHITM, FUNDC2, NNT, UQCRFS1, RAB5IF, COX8A, CPT1A, MUL1, SDHD, COX6B1, PISD, AFG3L2, NDUFS7, UQCRC1, NDUFS3, SLC25A4, NBL1, SLC25A6, NDUFB9, UQCRB, NDUFB6, NDUFB5, TIMM9, COX18, NDUFB4, NDUFB2, ATP5MC3, NDUFB1, TIMM10, MFF, COX5A, MTLN, ATP5MC1, TIMM50, APOO, ATP5F1A, SAMM50, ATP5F1B, UBB, UBC, MFN1, BAK1, ATP5MG, NDUFA9, NDUFA6, A…	1993	268	17668	2.48088	1.32146e-10	1.4685e-11	1.39722e-11		SLC4A8
GOTERM_BP_FAT	GO:0009150~purine ribonucleotide metabolic process	114	5.03979	1.50723e-13	SLC35B2, APP, PANK2, NDUFA12, NDUFA10, OGDHL, GHITM, ENO1, ENO3, NUDT3, PDE8B, LHCGR, ACOT7, MAGI3, SDHD, ATP1B1, COX6B1, ADCY9, MTHFD1, DDIT4, PPIF, UQCRC1, ORAI1, RAF1, ISCU, PFKFB2, UQCRB, GIPR, NPR3, ATP5MC3, CACNA1D, ADRB1, ATP5MC1, ACAT1, GALR3, ANTKMT, ATP5MG, ZBTB7A, DMAC2L, HSPA8, ATPSCKMT, CHCHD10, COQ9, HOOK2, HOOK1, OGDH, CYCS, ADSS1, GPI, COX7B, COX4I1, ADK, PRKAG2, SLC2A6, PRKAG3, A…	2080	519	19274	2.03538	1.48386e-09	2.87972e-10	2.7896e-10		PADI2
GOTERM_BP_FAT	GO:0006091~generation of precursor metabolites and energy	106	4.68612	1.75575e-13	APP, PANK2, NDUFA12, NDUFA10, CISD1, OGDHL, MTFR1L, GHITM, ENO1, ENO3, AKT2, LEPR, EPM2A, GABARAPL1, SDHD, PASK, COX6B1, DDIT4, RUBCNL, PPIF, UQCRC1, SLC25A51, ISCU, PFKFB2, FECH, UQCRB, GIPR, IREB2, MTLN, PRDM16, ZBTB7A, COX10, TRAP1, PDHA1, OPN3, CHCHD10, COQ9, CS, HOOK2, P4HA2, HOOK1, OGDH, CYCS, ACO2, MRAP2, GPI, COX7B, COX4I1, PRKAG2, PYGM, SLC2A6, PRKAG3, AIFM2, NNT, UQCRFS1, ACADM, PGM1, C…	2080	469	19274	2.09431	1.72753e-09	2.87972e-10	2.7896e-10		SLX9
GOTERM_BP_FAT	GO:0006753~nucleoside phosphate metabolic process	137	6.05659	2.92704e-13	SLC35B2, APP, ALDH1L1, PANK2, NDUFA12, NDUFA10, OGDHL, GHITM, ENO1, ENO3, NUDT3, PDE8B, LHCGR, ACOT7, MAGI3, SDHD, PGD, ATP1B1, COX6B1, ADCY9, MTHFD1, DDIT4, PPIF, UQCRC1, ORAI1, RAF1, ISCU, PFKFB2, UQCRB, GIPR, NPR3, ATP5MC3, CACNA1D, ADRB1, FHIT, AK8, ATP5MC1, ACAT1, PRPSAP1, LDHB, GALR3, ANTKMT, ATP5MG, ZBTB7A, DMAC2L, HSPA8, PDHA1, ATPSCKMT, CHCHD10, COQ9, HOOK2, HOOK1, OGDH, CYCS, ADSS1, GPI…	2080	676	19274	1.87794	2.88031e-09	3.60063e-10	3.48794e-10		SREBF2
GOTERM_BP_FAT	GO:0055086~nucleobase-containing small molecule metabolic process	143	6.32184	3.79319e-13	SLC35B2, APP, AHCYL2, ALDH1L1, PANK2, DHFR2, AHCYL1, NDUFA12, NDUFA10, OGDHL, GHITM, ENO1, ENO3, NUDT3, MACROD1, PDE8B, LHCGR, ACOT7, MAGI3, SDHD, PGD, ATP1B1, COX6B1, ADCY9, MTHFD1, DDIT4, PPIF, UQCRC1, ORAI1, RAF1, ISCU, PFKFB2, UQCRB, GIPR, NPR3, ATP5MC3, CACNA1D, ADRB1, FHIT, AK8, ATP5MC1, ACAT1, PRPSAP1, LDHB, GALR3, ANTKMT, ATP5MG, ZBTB7A, APOBEC3C, DMAC2L, HSPA8, PDHA1, ATPSCKMT, CHCHD10, …	2080	719	19274	1.84296	3.73369e-09	4.10776e-10	3.97919e-10		MKNK1
GOTERM_BP_FAT	GO:0072521~purine-containing compound metabolic process	121	5.34925	4.54304e-13	SLC35B2, APP, AHCYL2, PANK2, AHCYL1, NDUFA12, NDUFA10, OGDHL, GHITM, ENO1, ENO3, NUDT3, MACROD1, PDE8B, LHCGR, ACOT7, MAGI3, SDHD, ATP1B1, COX6B1, ADCY9, MTHFD1, DDIT4, PPIF, UQCRC1, ORAI1, RAF1, ISCU, PFKFB2, UQCRB, GIPR, NPR3, ATP5MC3, CACNA1D, ADRB1, FHIT, ATP5MC1, ACAT1, PRPSAP1, GALR3, ANTKMT, ATP5MG, ZBTB7A, DMAC2L, HSPA8, ATPSCKMT, CHCHD10, COQ9, HOOK2, HOOK1, OGDH, CYCS, ADSS1, GPI, COX7B…	2080	573	19274	1.95677	4.47125e-09	4.10776e-10	3.97919e-10		MATR3
GOTERM_BP_FAT	GO:0045333~cellular respiration	60	2.65252	5.1809e-13	PANK2, COX7B, NDUFA12, COX4I1, NDUFA10, OGDHL, GHITM, MTFR1L, AIFM2, NNT, UQCRFS1, COA6, IDH3A, COX8A, SDHD, COQ10B, COX6B1, NDUFS7, UQCRC1, NDUFS3, SLC25A51, MTFR2, SLC25A12, ISCU, PLEC, NDUFB9, UQCRB, NDUFB6, MRPS36, NDUFB5, NDUFB4, IREB2, NDUFB2, NDUFB1, AFG1L, PDHB, COX5A, MTLN, COX10, SLC25A25, MDH1B, NDUFA9, TRAP1, PDHA1, OPN3, NDUFA6, MDH1, NDUFA4, MDH2, NDUFA3, NDUFA1, COQ9, COX6C, SOD2, …	2080	203	19274	2.73882	5.09954e-09	4.24877e-10	4.11579e-10		MCC
GOTERM_BP_FAT	GO:0019693~ribose phosphate metabolic process	118	5.21662	7.34679e-13	SLC35B2, APP, PANK2, NDUFA12, NDUFA10, OGDHL, GHITM, ENO1, ENO3, NUDT3, PDE8B, LHCGR, ACOT7, MAGI3, SDHD, PGD, ATP1B1, COX6B1, ADCY9, MTHFD1, DDIT4, PPIF, UQCRC1, ORAI1, RAF1, ISCU, PFKFB2, UQCRB, GIPR, NPR3, ATP5MC3, CACNA1D, ADRB1, ATP5MC1, ACAT1, PRPSAP1, GALR3, ANTKMT, ATP5MG, ZBTB7A, DMAC2L, HSPA8, ATPSCKMT, CHCHD10, COQ9, HOOK2, HOOK1, OGDH, CYCS, ADSS1, GPI, COX7B, COX4I1, ADK, PRKAG2, SLC…	2080	557	19274	1.96307	7.23027e-09	5.56152e-10	5.38746e-10		AHCYL2
GOTERM_BP_FAT	GO:0009259~ribonucleotide metabolic process	115	5.084	9.00039e-13	SLC35B2, APP, PANK2, NDUFA12, NDUFA10, OGDHL, GHITM, ENO1, ENO3, NUDT3, PDE8B, LHCGR, ACOT7, MAGI3, SDHD, ATP1B1, COX6B1, ADCY9, MTHFD1, DDIT4, PPIF, UQCRC1, ORAI1, RAF1, ISCU, PFKFB2, UQCRB, GIPR, NPR3, ATP5MC3, CACNA1D, ADRB1, ATP5MC1, ACAT1, GALR3, ANTKMT, ATP5MG, ZBTB7A, DMAC2L, HSPA8, ATPSCKMT, CHCHD10, COQ9, HOOK2, HOOK1, OGDH, CYCS, ADSS1, GPI, COX7B, COX4I1, ADK, PRKAG2, SLC2A6, PRKAG3, A…	2080	539	19274	1.97705	8.85837e-09	6.32663e-10	6.12862e-10		ASCC1
GOTERM_BP_FAT	GO:0015980~energy derivation by oxidation of organic compounds	75	3.31565	2.23198e-12	PANK2, COX7B, NDUFA12, COX4I1, NDUFA10, PRKAG2, OGDHL, PYGM, GHITM, MTFR1L, PRKAG3, AIFM2, NNT, AKT2, LEPR, UQCRFS1, ACADM, COA6, IDH3A, EPM2A, COX8A, GABARAPL1, GAA, SDHD, PASK, COQ10B, COX6B1, ADGRF1, NDUFS7, UQCRC1, NDUFS3, SLC25A51, MTFR2, SLC25A12, ISCU, PLEC, NDUFB9, UQCRB, NDUFB6, MRPS36, NDUFB5, NDUFB4, IREB2, NDUFB2, NDUFB1, AFG1L, PDHB, COX5A, MTLN, UGP2, COX10, SLC25A25, MDH1B, NDUFA9,…	2080	295	19274	2.35585	2.19673e-08	1.37281e-09	1.32984e-09		TANC2
GOTERM_BP_FAT	GO:1901135~carbohydrate derivative metabolic process	216	9.54907	2.98618e-12	SLC35B2, APP, PANK2, DHFR2, AHCYL2, AHCYL1, CERK, GHITM, ENO1, GBA2, ENO3, NUDT3, KRTCAP2, NDST4, ACOT7, FBXO2, TYW3, GLCE, ALG5, ADCY9, MTHFD1, DDIT4, BTK, UQCRC1, ORAI1, GIPR, RPN1, PDGFB, B3GLCT, UBE2J1, PRPSAP1, NEU3, GALR3, ST3GAL5, B4GALNT1, ZBTB7A, APOBEC3C, B3GALNT2, DMAC2L, ABCA2, PMM1, ST8SIA1, FUCA1, PMM2, ATPSCKMT, ABCA7, FA2H, OGDH, APOBEC3B, PIGS, GPI, COX7B, PIGU, HEXB, OGG1, ADK, …	2080	1264	19274	1.58349	2.93899e-08	1.72865e-09	1.67454e-09		SEPTIN9
GOTERM_BP_FAT	GO:0009167~purine ribonucleoside monophosphate metabolic process	82	3.62511	6.05822e-12	GPI, APP, COX7B, NDUFA12, COX4I1, NDUFA10, ADK, PRKAG2, OGDHL, GHITM, ENO1, SLC2A6, ENO3, PRKAG3, NUDT3, ATIC, UQCRFS1, COA6, PGM1, COX8A, TPI1, PARP1, MAGI3, ARNT, SDHD, ATP1B1, COX6B1, NIPSNAP2, PKM, NDUFS7, DDIT4, UQCRC1, NDUFS3, PPIF, SLC25A12, GAPDH, ISCU, PFKFB2, NDUFB9, C2ORF69, UQCRB, NDUFB6, NDUFB5, NDUFB4, NDUFB2, ATP5MC3, FOXK2, NDUFB1, AFG1L, NT5C2, COX5A, ATP5MC1, ATP5F1A, ATP5F1B, A…	2080	343	19274	2.21528	5.96254e-08	3.13784e-09	3.03963e-09		GMDS
GOTERM_BP_FAT	GO:0009126~purine nucleoside monophosphate metabolic process	82	3.62511	6.05822e-12	GPI, APP, COX7B, NDUFA12, COX4I1, NDUFA10, ADK, PRKAG2, OGDHL, GHITM, ENO1, SLC2A6, ENO3, PRKAG3, NUDT3, ATIC, UQCRFS1, COA6, PGM1, COX8A, TPI1, PARP1, MAGI3, ARNT, SDHD, ATP1B1, COX6B1, NIPSNAP2, PKM, NDUFS7, DDIT4, UQCRC1, NDUFS3, PPIF, SLC25A12, GAPDH, ISCU, PFKFB2, NDUFB9, C2ORF69, UQCRB, NDUFB6, NDUFB5, NDUFB4, NDUFB2, ATP5MC3, FOXK2, NDUFB1, AFG1L, NT5C2, COX5A, ATP5MC1, ATP5F1A, ATP5F1B, A…	2080	343	19274	2.21528	5.96254e-08	3.13784e-09	3.03963e-09		PREB
GOTERM_BP_FAT	GO:0055114~oxidation-reduction process	109	4.81874	9.21669e-12	ALDH1L1, PANK2, NDUFA12, ECI1, NDUFA10, OGDHL, MTFR1L, GHITM, ENO1, ENO3, AKT2, LEPR, ACAD10, EPM2A, CPT1A, PHYH, GABARAPL1, ECH1, SDHD, PASK, COX6B1, JMJD6, ILVBL, UQCRC1, SLC25A51, TRABD2B, ISCU, UQCRB, IREB2, ACACB, MTLN, ACAT1, HAO1, DECR2, COX10, HMOX2, TRAP1, PDHA1, OPN3, COQ9, CS, P4HA2, OGDH, CYCS, ACO2, MRAP2, COX7B, ABCD3, COX4I1, PRKAG2, PYGM, PRKAG3, AIFM2, NNT, CYP4V2, UQCRFS1, ACADM…	2080	518	19274	1.94987	9.07111e-08	4.53507e-09	4.39313e-09		CKMT2
GOTERM_BP_FAT	GO:0046034~ATP metabolic process	74	3.27144	1.7755e-11	GPI, APP, COX7B, NDUFA12, COX4I1, NDUFA10, PRKAG2, OGDHL, GHITM, ENO1, SLC2A6, ENO3, PRKAG3, UQCRFS1, COA6, PGM1, COX8A, TPI1, PARP1, ARNT, SDHD, ATP1B1, COX6B1, NIPSNAP2, PKM, NDUFS7, DDIT4, UQCRC1, NDUFS3, PPIF, SLC25A12, GAPDH, ISCU, PFKFB2, NDUFB9, C2ORF69, UQCRB, NDUFB6, NDUFB5, NDUFB4, NDUFB2, ATP5MC3, FOXK2, NDUFB1, AFG1L, COX5A, ATP5MC1, ATP5F1A, ATP5F1B, ANTKMT, ATP5MG, ZBTB7A, SLC25A25,…	2080	301	19274	2.27811	1.74745e-07	7.94212e-09	7.69355e-09		MSANTD4
GOTERM_BP_FAT	GO:0009123~nucleoside monophosphate metabolic process	86	3.80195	2.84401e-11	GPI, APP, COX7B, NDUFA12, COX4I1, NDUFA10, ADK, PRKAG2, OGDHL, GHITM, ENO1, SLC2A6, DNPH1, ENO3, PRKAG3, NUDT3, ATIC, UQCRFS1, UPP1, COA6, PGM1, COX8A, TPI1, PARP1, MAGI3, ARNT, SDHD, ATP1B1, COX6B1, NIPSNAP2, PKM, NDUFS7, DDIT4, UQCRC1, NDUFS3, PPIF, SLC25A12, GAPDH, ISCU, PFKFB2, NDUFB9, C2ORF69, UQCRB, NDUFB6, NDUFB5, NDUFB4, NDUFB2, ATP5MC3, FOXK2, NDUFB1, AFG1L, NT5C2, COX5A, AK8, ATP5MC1, A…	2080	378	19274	2.10822	2.79908e-07	1.21687e-08	1.17878e-08		NRIP1
GOTERM_BP_FAT	GO:0019637~organophosphate metabolic process	198	8.75332	3.12582e-11	SLC35B2, APP, PANK2, GHITM, ENO1, ENO3, NUDT3, PIP4K2A, ACOT7, ACSL3, HDHD5, PISD, ADCY9, WDR81, MTHFD1, DDIT4, UQCRC1, ORAI1, PRKD1, CETP, MTMR3, GIPR, PDGFB, MTMR4, PRPSAP1, INPP5B, PTDSS2, LDHB, INPP5A, GALR3, PLCG2, ZBTB7A, DMAC2L, ABCA2, ATPSCKMT, NAPEPLD, OGDH, PIGS, GPI, COX7B, PIGU, HEXB, OGG1, ADK, PRKAG2, PIGV, PRKAG3, ATIC, SPTLC2, IMPA2, NNT, SMPD1, CAP1, COX8A, PCYT1A, TPI1, PARP1, A…	2080	1160	19274	1.58167	3.07643e-07	1.23045e-08	1.19194e-08		ARHGEF10L
GOTERM_BP_FAT	GO:0009161~ribonucleoside monophosphate metabolic process	83	3.66932	4.29441e-11	GPI, APP, COX7B, NDUFA12, COX4I1, NDUFA10, ADK, PRKAG2, OGDHL, GHITM, ENO1, SLC2A6, ENO3, PRKAG3, NUDT3, ATIC, UQCRFS1, UPP1, COA6, PGM1, COX8A, TPI1, PARP1, MAGI3, ARNT, SDHD, ATP1B1, COX6B1, NIPSNAP2, PKM, NDUFS7, DDIT4, UQCRC1, NDUFS3, PPIF, SLC25A12, GAPDH, ISCU, PFKFB2, NDUFB9, C2ORF69, UQCRB, NDUFB6, NDUFB5, NDUFB4, NDUFB2, ATP5MC3, FOXK2, NDUFB1, AFG1L, NT5C2, COX5A, ATP5MC1, ATP5F1A, ATP5…	2080	362	19274	2.1246	4.22656e-07	1.62544e-08	1.57456e-08		TAMM41
GOTERM_CC_FAT	GO:0098798~mitochondrial protein complex	55	2.43148	6.891e-11	COX7B, NDUFA12, COX4I1, NDUFA10, MICOS13, UQCRFS1, IDH3A, COX8A, BCKDHB, SDHD, COX6B1, AFG3L2, NDUFS7, UQCRC1, NDUFS3, PPIF, SLC25A5, SLC25A4, NBL1, SLC25A6, NDUFB9, UQCRB, NDUFB6, MRPS36, NDUFB5, TIMM9, NDUFB4, NDUFB2, ATP5MC3, NDUFB1, TIMM10, COX5A, ATP5MC1, TIMM50, APOO, ATP5F1A, SAMM50, ATP5F1B, MFN1, ATP5MG, NDUFA9, NDUFA6, ATP5PD, MTX2, NDUFA4, NDUFA3, NDUFA1, CHCHD10, IMMT, TIMM44, COX6C, …	1993	190	17668	2.56619	8.51727e-08	7.74297e-09	7.3671e-09		RASAL2
GOTERM_BP_FAT	GO:0009144~purine nucleoside triphosphate metabolic process	78	3.44828	8.09323e-11	GPI, APP, COX7B, NDUFA12, COX4I1, NDUFA10, ADK, PRKAG2, OGDHL, GHITM, ENO1, SLC2A6, ENO3, PRKAG3, UQCRFS1, COA6, PGM1, COX8A, TPI1, PARP1, ARNT, SDHD, ATP1B1, COX6B1, NIPSNAP2, PKM, NDUFS7, DDIT4, UQCRC1, NDUFS3, PPIF, SLC25A12, GAPDH, ISCU, PFKFB2, NDUFB9, C2ORF69, UQCRB, NDUFB6, NDUFB5, NDUFB4, NDUFB2, ATP5MC3, FOXK2, NDUFB1, AFG1L, COX5A, ATP5MC1, ATP5F1A, ATP5F1B, ANTKMT, MFN1, ATP5MG, ZBTB7A…	2080	335	19274	2.15754	7.96535e-07	2.84448e-08	2.75546e-08		FBXL14
GOTERM_BP_FAT	GO:0009205~purine ribonucleoside triphosphate metabolic process	77	3.40407	9.72404e-11	GPI, APP, COX7B, NDUFA12, COX4I1, NDUFA10, PRKAG2, OGDHL, GHITM, ENO1, SLC2A6, ENO3, PRKAG3, UQCRFS1, COA6, PGM1, COX8A, TPI1, PARP1, ARNT, SDHD, ATP1B1, COX6B1, NIPSNAP2, PKM, NDUFS7, DDIT4, UQCRC1, NDUFS3, PPIF, SLC25A12, GAPDH, ISCU, PFKFB2, NDUFB9, C2ORF69, UQCRB, NDUFB6, NDUFB5, NDUFB4, NDUFB2, ATP5MC3, FOXK2, NDUFB1, AFG1L, COX5A, ATP5MC1, ATP5F1A, ATP5F1B, ANTKMT, MFN1, ATP5MG, ZBTB7A, SLC…	2080	330	19274	2.16215	9.5704e-07	3.2998e-08	3.19653e-08		HCN2
GOTERM_BP_FAT	GO:0009060~aerobic respiration	36	1.59151	1.01504e-10	NDUFB9, PANK2, UQCRB, NDUFB6, NDUFA12, MRPS36, NDUFB5, NDUFB4, IREB2, NDUFA10, NDUFB2, NDUFB1, OGDHL, PDHB, MTFR1L, NNT, COX10, MDH1B, IDH3A, NDUFA9, NDUFA6, PDHA1, MDH1, MDH2, NDUFA3, NDUFA1, SDHD, ATP5F1D, CS, NDUFS7, UQCRC1, OGDH, NDUFS3, SLC25A51, MTFR2, ACO2	2080	100	19274	3.33588	9.98999e-07	3.32966e-08	3.22545e-08		NUDT3
KEGG_PATHWAY	hsa04714:Thermogenesis	64	2.82935	1.21127e-10	COX7B, SMARCB1, NDUFA12, COX4I1, NDUFA10, PRKAG2, PRKAG3, CREB3L4, CREB3L1, RPS6KA1, DPF3, UQCRFS1, HRAS, COA7, COA6, PRKG1, COX8A, PRKAB2, CPT1A, ACSL4, ACSL3, SDHD, ARID1A, ARID1B, COX6B1, CREB1, ADCY9, NDUFS7, UQCRC1, NDUFS3, CREB5, NDUFB9, KDM3A, SMARCD3, UQCRB, NDUFB6, NDUFB5, COX18, NDUFB4, NDUFB2, ATP5MC3, NDUFB1, ADCY3, COX5A, ATP5MC1, ADCY5, ATP5F1A, ATP5F1B, PRDM16, ATP5MG, COX10, NDUFA…	981	232	8205	2.30729	4.10621e-08	4.11832e-08	3.50057e-08		ZNF527
GOTERM_BP_FAT	GO:0009141~nucleoside triphosphate metabolic process	80	3.53669	2.39365e-10	GPI, APP, COX7B, NDUFA12, COX4I1, NDUFA10, ADK, PRKAG2, OGDHL, GHITM, ENO1, SLC2A6, ENO3, PRKAG3, UQCRFS1, COA6, PGM1, COX8A, TPI1, PARP1, ARNT, SDHD, ATP1B1, COX6B1, NIPSNAP2, PKM, NDUFS7, DDIT4, UQCRC1, NDUFS3, PPIF, SLC25A12, GAPDH, DCTPP1, ISCU, PFKFB2, NDUFB9, C2ORF69, UQCRB, NDUFB6, NDUFB5, NDUFB4, NDUFB2, ATP5MC3, FOXK2, NDUFB1, AFG1L, COX5A, AK8, ATP5MC1, ATP5F1A, ATP5F1B, ANTKMT, MFN1, A…	2080	355	19274	2.08819	2.35583e-06	7.13815e-08	6.91474e-08		CACNB2
GOTERM_BP_FAT	GO:0009199~ribonucleoside triphosphate metabolic process	77	3.40407	2.76563e-10	GPI, APP, COX7B, NDUFA12, COX4I1, NDUFA10, PRKAG2, OGDHL, GHITM, ENO1, SLC2A6, ENO3, PRKAG3, UQCRFS1, COA6, PGM1, COX8A, TPI1, PARP1, ARNT, SDHD, ATP1B1, COX6B1, NIPSNAP2, PKM, NDUFS7, DDIT4, UQCRC1, NDUFS3, PPIF, SLC25A12, GAPDH, ISCU, PFKFB2, NDUFB9, C2ORF69, UQCRB, NDUFB6, NDUFB5, NDUFB4, NDUFB2, ATP5MC3, FOXK2, NDUFB1, AFG1L, COX5A, ATP5MC1, ATP5F1A, ATP5F1B, ANTKMT, MFN1, ATP5MG, ZBTB7A, SLC…	2080	337	19274	2.11724	2.72193e-06	8.00487e-08	7.75434e-08		RPL36A
KEGG_PATHWAY	hsa05208:Chemical carcinogenesis - reactive oxygen species	61	2.69673	5.06997e-10	COX7B, NDUFA12, COX4I1, NDUFA10, PIK3CD, AKT2, AKT3, UQCRFS1, HRAS, COX8A, PDPK1, AKR1A1, ARNT, SDHD, COX6B1, NDUFS7, UQCRC1, NDUFS3, PPIF, VDAC3, VDAC2, CYP2E1, PRKD1, RAF1, SLC25A5, SLC25A4, SLC25A6, NDUFB9, UQCRB, NDUFB6, NDUFB5, NDUFB4, NDUFB2, ATP5MC3, MGST2, NDUFB1, PLD1, COX5A, ATP5MC1, MAPK8, ATP5F1A, ATP5F1B, ABL1, NDUFA9, JUN, NDUFA6, ATP5PD, NDUFA4, EPHX2, NDUFA3, EPHX1, NDUFA1, COX6C,…	981	223	8205	2.28789	1.71872e-07	8.61894e-08	7.3261e-08		MATK
GOTERM_CC_FAT	GO:0098800~inner mitochondrial membrane protein complex	46	2.0336	9.86969e-10	NDUFB9, COX7B, UQCRB, NDUFB6, NDUFA12, NDUFB5, TIMM9, NDUFB4, COX4I1, NDUFA10, NDUFB2, ATP5MC3, NDUFB1, TIMM10, MICOS13, COX5A, TIMM50, ATP5MC1, APOO, ATP5F1A, ATP5F1B, UQCRFS1, ATP5MG, COX8A, NDUFA9, NDUFA6, ATP5PD, NDUFA4, NDUFA3, NDUFA1, CHCHD10, IMMT, TIMM44, SDHD, COX6C, ATP5F1D, ATP5F1E, COX6B1, TIMM10B, AFG3L2, NDUFS7, UQCRC1, ATP5PO, NDUFS3, NBL1, SLC25A6	1993	154	17668	2.648	1.21989e-06	9.3838e-08	8.92828e-08		IGDCC4
GOTERM_BP_FAT	GO:1990542~mitochondrial transmembrane transport	44	1.94518	1.81088e-09	NDUFB9, SLC25A3, NDUFB6, NDUFA12, NDUFB5, TIMM9, NDUFB4, NDUFA10, NDUFB2, NDUFB1, TIMM10, TIMM50, HSPD1, ATP5F1A, SAMM50, ATP5F1B, SLC39A8, ATP5MG, NDUFA9, CPT1A, HSP90AA1, NDUFA6, ATP5PD, MTX2, NDUFA3, NDUFA1, TIMM44, SDHD, ATP5F1D, SLC8B1, ATP5F1E, TIMM10B, SLC25A15, AFG3L2, SLC25A17, NDUFS7, ATP5PO, NDUFS3, SFXN4, SLC25A51, SLC25A5, SLC25A4, SFXN5, SLC25A6	2080	152	19274	2.68236	1.78225e-05	4.34656e-07	4.21052e-07		NYX
GOTERM_BP_FAT	GO:0009152~purine ribonucleotide biosynthetic process	58	2.5641	4.12054e-08	SLC35B2, PANK2, NDUFA12, NDUFA10, ADK, PRKAG2, ENO1, ATIC, CAP1, LHCGR, ACOT7, PARP1, SDHD, TMIGD3, ADCY9, NDUFS7, MTHFD1, ADORA2B, NDUFS3, ORAI1, RAF1, SLC25A12, NDUFB9, NDUFB6, GIPR, NDUFB5, NDUFB4, NPR3, NDUFB2, ATP5MC3, NDUFB1, ADCY3, CACNA1D, ADRB1, ATP5MC1, ACAT1, GNAI2, ADCY5, ATP5F1A, ATP5F1B, GALR3, ANTKMT, ATP5MG, NDUFA9, DMAC2L, GABBR2, P2RY11, NDUFA6, ATP5PD, NDUFA3, NDUFA1, ATPSCKMT,…	2080	252	19274	2.13273	0.000405461	8.62771e-06	8.35768e-06		MFRP
KEGG_PATHWAY	hsa05415:Diabetic cardiomyopathy	53	2.34306	4.47426e-08	RYR2, COX7B, NDUFA12, COX4I1, NDUFA10, PIK3CD, SLC2A4, AKT2, AKT3, UQCRFS1, COX8A, PARP1, PRKCB, SDHD, COX6B1, NDUFS7, UQCRC1, NDUFS3, PPIF, VDAC3, VDAC2, SLC25A5, SLC25A4, GAPDH, SLC25A6, NDUFB9, UQCRB, NDUFB6, NDUFB5, NDUFB4, NDUFB2, ATP5MC3, NDUFB1, PDHB, COX5A, PRKCZ, ATP5MC1, PTPA, MAPK8, ATP5F1A, ATP5F1B, NDUFA9, PDHA1, NDUFA6, ATP5PD, NDUFA4, NDUFA3, NDUFA1, COX6C, ATP5F1D, ATP5F1E, PPP1CA…	981	203	8205	2.18368	1.51676e-05	5.07082e-06	4.3102e-06		TPD52L1
GOTERM_BP_FAT	GO:0006164~purine nucleotide biosynthetic process	59	2.60831	6.08378e-08	SLC35B2, PANK2, NDUFA12, NDUFA10, ADK, PRKAG2, ENO1, ATIC, CAP1, LHCGR, ACOT7, PARP1, SDHD, TMIGD3, ADCY9, NDUFS7, MTHFD1, ADORA2B, NDUFS3, ORAI1, RAF1, SLC25A12, NDUFB9, NDUFB6, GIPR, NDUFB5, NDUFB4, NPR3, NDUFB2, ATP5MC3, NDUFB1, ADCY3, CACNA1D, ADRB1, ATP5MC1, ACAT1, GNAI2, ADCY5, PRPSAP1, ATP5F1A, ATP5F1B, GALR3, ANTKMT, ATP5MG, NDUFA9, DMAC2L, GABBR2, P2RY11, NDUFA6, ATP5PD, NDUFA3, NDUFA1, …	2080	261	19274	2.09469	0.000598587	1.22185e-05	1.18361e-05		ST6GALNAC1
GOTERM_BP_FAT	GO:0015992~proton transport	48	2.12202	8.36146e-08	NDUFB9, SLC25A3, COX7B, NDUFB6, NDUFA12, NDUFB5, TACO1, NDUFB4, COX4I1, NDUFA10, NDUFB2, ATP5MC3, ATP1A3, NDUFB1, COX5A, ATP5MC1, SLC9A1, ATP5F1A, ATP5F1B, NNT, ANTKMT, UQCRFS1, ATP6V0E2, ATP5MG, COX8A, NDUFA9, DMAC2L, NDUFA6, ATP5PD, NDUFA4, TESC, NDUFA3, SLC11A1, NDUFA1, ATPSCKMT, SLC4A11, SDHD, ATP1B1, ATP5F1D, ATP5F1E, COX6B1, NDUFS7, UQCRC1, ATP5PO, NDUFS3, PPIF, SLC25A5, SLC25A4	2080	195	19274	2.28095	0.000822597	1.55255e-05	1.50396e-05		ATG5
GOTERM_BP_FAT	GO:0006818~hydrogen transport	48	2.12202	8.36146e-08	NDUFB9, SLC25A3, COX7B, NDUFB6, NDUFA12, NDUFB5, TACO1, NDUFB4, COX4I1, NDUFA10, NDUFB2, ATP5MC3, ATP1A3, NDUFB1, COX5A, ATP5MC1, SLC9A1, ATP5F1A, ATP5F1B, NNT, ANTKMT, UQCRFS1, ATP6V0E2, ATP5MG, COX8A, NDUFA9, DMAC2L, NDUFA6, ATP5PD, NDUFA4, TESC, NDUFA3, SLC11A1, NDUFA1, ATPSCKMT, SLC4A11, SDHD, ATP1B1, ATP5F1D, ATP5F1E, COX6B1, NDUFS7, UQCRC1, ATP5PO, NDUFS3, PPIF, SLC25A5, SLC25A4	2080	195	19274	2.28095	0.000822597	1.55255e-05	1.50396e-05		FUCA1
GOTERM_BP_FAT	GO:0022904~respiratory electron transport chain	36	1.59151	9.38637e-08	NDUFB9, COX7B, UQCRB, NDUFB6, NDUFA12, NDUFB5, NDUFB4, COX4I1, NDUFA10, NDUFB2, NDUFB1, AFG1L, GHITM, COX5A, AIFM2, UQCRFS1, COA6, COX8A, NDUFA9, NDUFA6, NDUFA4, NDUFA3, NDUFA1, SDHD, COQ9, COX6C, SOD2, COX6B1, NDUFS7, UQCRC1, NDUFS3, SLC25A51, CYCS, SLC25A12, ISCU, PLEC	2080	126	19274	2.64753	0.00092338	1.71058e-05	1.65704e-05		GYPC
GOTERM_BP_FAT	GO:0006119~oxidative phosphorylation	35	1.5473	1.05039e-07	NDUFB9, COX7B, C2ORF69, UQCRB, NDUFB6, NDUFA12, NDUFB5, NDUFB4, COX4I1, NDUFA10, NDUFB2, NDUFB1, AFG1L, GHITM, COX5A, UQCRFS1, COA6, COX8A, NDUFA9, NDUFA6, NDUFA4, NDUFA3, NDUFA1, CHCHD10, SDHD, COQ9, COX6C, NIPSNAP2, COX6B1, NDUFS7, UQCRC1, NDUFS3, PPIF, CYCS, ISCU	2080	121	19274	2.68035	0.00103326	1.84587e-05	1.7881e-05		MGST2
GOTERM_BP_FAT	GO:0072522~purine-containing compound biosynthetic process	60	2.65252	1.15307e-07	SLC35B2, PANK2, NDUFA12, NDUFA10, ADK, PRKAG2, ENO1, ADAL, ATIC, CAP1, LHCGR, ACOT7, PARP1, SDHD, TMIGD3, ADCY9, NDUFS7, MTHFD1, ADORA2B, NDUFS3, ORAI1, RAF1, SLC25A12, NDUFB9, NDUFB6, GIPR, NDUFB5, NDUFB4, NPR3, NDUFB2, ATP5MC3, NDUFB1, ADCY3, CACNA1D, ADRB1, ATP5MC1, ACAT1, GNAI2, ADCY5, PRPSAP1, ATP5F1A, ATP5F1B, GALR3, ANTKMT, ATP5MG, NDUFA9, DMAC2L, GABBR2, P2RY11, NDUFA6, ATP5PD, NDUFA3, ND…	2080	272	19274	2.04405	0.00113421	1.95644e-05	1.89521e-05		MRPL2
GOTERM_BP_FAT	GO:0009260~ribonucleotide biosynthetic process	59	2.60831	1.39655e-07	SLC35B2, PANK2, NDUFA12, NDUFA10, ADK, PRKAG2, ENO1, ATIC, UPP1, CAP1, LHCGR, ACOT7, PARP1, SDHD, TMIGD3, ADCY9, NDUFS7, MTHFD1, ADORA2B, NDUFS3, ORAI1, RAF1, SLC25A12, NDUFB9, NDUFB6, GIPR, NDUFB5, NDUFB4, NPR3, NDUFB2, ATP5MC3, NDUFB1, ADCY3, CACNA1D, ADRB1, ATP5MC1, ACAT1, GNAI2, ADCY5, ATP5F1A, ATP5F1B, GALR3, ANTKMT, ATP5MG, NDUFA9, DMAC2L, GABBR2, P2RY11, NDUFA6, ATP5PD, NDUFA3, NDUFA1, ATP…	2080	267	19274	2.04762	0.00137354	2.31186e-05	2.23951e-05		SHBG
GOTERM_BP_FAT	GO:0006839~mitochondrial transport	65	2.87356	1.40953e-07	SLC25A3, NDUFA12, YWHAB, NDUFA10, ALKBH7, ZNF205, SLC39A8, TMEM14B, YWHAH, CPT1A, HSP90AA1, MUL1, SDHD, SREBF2, SLC25A15, AFG3L2, SLC25A17, NDUFS7, NDUFS3, PPIF, SLC25A51, VDAC2, SLC25A12, SLC25A5, SLC25A4, SLC25A6, NDUFB9, NDUFB6, NDUFB5, TIMM9, NDUFB4, NDUFB2, NDUFB1, TIMM10, MFF, HSPD1, SLC9A1, TIMM50, MAPK8, ATP5F1A, SAMM50, ATP5F1B, THEM4, BAK1, ATP5MG, NDUFA9, NDUFA6, ATP5PD, FZD5, MTX2, ND…	2080	306	19274	1.96834	0.0013863	2.31186e-05	2.23951e-05		ENO1
GOTERM_BP_FAT	GO:0046390~ribose phosphate biosynthetic process	60	2.65252	1.50724e-07	SLC35B2, PANK2, NDUFA12, NDUFA10, ADK, PRKAG2, ENO1, ATIC, UPP1, CAP1, LHCGR, ACOT7, PARP1, SDHD, TMIGD3, ADCY9, NDUFS7, MTHFD1, ADORA2B, NDUFS3, ORAI1, RAF1, SLC25A12, NDUFB9, NDUFB6, GIPR, NDUFB5, NDUFB4, NPR3, NDUFB2, ATP5MC3, NDUFB1, ADCY3, CACNA1D, ADRB1, ATP5MC1, ACAT1, GNAI2, ADCY5, PRPSAP1, ATP5F1A, ATP5F1B, GALR3, ANTKMT, ATP5MG, NDUFA9, DMAC2L, GABBR2, P2RY11, NDUFA6, ATP5PD, NDUFA3, ND…	2080	274	19274	2.02913	0.00148233	2.4316e-05	2.3555e-05		NDRG3
KEGG_PATHWAY	hsa00190:Oxidative phosphorylation	39	1.72414	1.83593e-07	NDUFB9, COX7B, UQCRB, NDUFB6, NDUFA12, NDUFB5, NDUFB4, COX4I1, NDUFA10, NDUFB2, ATP5MC3, NDUFB1, COX5A, ATP5MC1, ATP5F1A, ATP5F1B, UQCRFS1, ATP6V0E2, ATP5MG, COX10, LHPP, COX8A, NDUFA9, NDUFA6, ATP5PD, NDUFA4, NDUFA3, NDUFA1, SDHD, COX6C, ATP5F1D, ATP5F1E, COX6B1, NDUFS7, PPA2, UQCRC1, ATP5PO, NDUFS3, CYCS	981	134	8205	2.43427	6.22362e-05	1.463e-05	1.24355e-05		ATP5PO
KEGG_PATHWAY	hsa05010:Alzheimer disease	81	3.5809	2.58177e-07	APP, COX7B, NDUFA12, CALML6, COX4I1, NDUFA10, IRS4, PIK3CD, PPP3CA, TUBB3, AKT2, AKT3, KIF5A, CAPN2, UQCRFS1, SLC39A8, CAPN1, SLC39A7, HRAS, APC2, COX8A, CSNK2A1, WNT5A, SLC39A11, SLC39A13, SDHD, SLC39A14, TUBA4A, COX6B1, BACE2, TUBB2B, NDUFS7, UQCRC1, NDUFS3, PPIF, VDAC3, VDAC2, RAF1, SLC25A5, SLC25A4, GAPDH, SLC25A6, ATF4, NDUFB9, LRP1, UQCRB, NDUFB6, NDUFB5, NDUFB4, LRP5, NDUFB2, ATP5MC3, LPL,…	981	384	8205	1.76426	8.75182e-05	1.463e-05	1.24355e-05		NDUFA12
GOTERM_BP_FAT	GO:0042773~ATP synthesis coupled electron transport	31	1.37047	3.10731e-07	NDUFB9, COX7B, UQCRB, NDUFB6, NDUFA12, NDUFB5, NDUFB4, COX4I1, NDUFA10, NDUFB2, NDUFB1, AFG1L, GHITM, COX5A, UQCRFS1, COA6, COX8A, NDUFA9, NDUFA6, NDUFA4, NDUFA3, NDUFA1, SDHD, COQ9, COX6C, COX6B1, NDUFS7, UQCRC1, NDUFS3, CYCS, ISCU	2080	104	19274	2.76208	0.00305355	4.43175e-05	4.29305e-05		ATP2B2
GOTERM_BP_FAT	GO:0042775~mitochondrial ATP synthesis coupled electron transport	31	1.37047	3.10731e-07	NDUFB9, COX7B, UQCRB, NDUFB6, NDUFA12, NDUFB5, NDUFB4, COX4I1, NDUFA10, NDUFB2, NDUFB1, AFG1L, GHITM, COX5A, UQCRFS1, COA6, COX8A, NDUFA9, NDUFA6, NDUFA4, NDUFA3, NDUFA1, SDHD, COQ9, COX6C, COX6B1, NDUFS7, UQCRC1, NDUFS3, CYCS, ISCU	2080	104	19274	2.76208	0.00305355	4.43175e-05	4.29305e-05		MAGI3
GOTERM_BP_FAT	GO:1901137~carbohydrate derivative biosynthetic process	128	5.65871	3.67027e-07	SLC35B2, GALNT14, PANK2, DHFR2, CHPF, NDUFA12, NDUFA10, ENO1, KRTCAP2, NDST4, BANF1, SLC39A8, LARGE1, PHLDA1, LHCGR, ACOT7, TYW3, GLCE, ALG5, ALG14, SDHD, ALG10, ADCY9, MTHFD1, ORAI1, RAF1, GIPR, NPR3, RPN1, B3GLCT, PDGFB, ATP5MC3, CACNA1D, ADRB1, ATP5MC1, UBE2J1, ACAT1, PRPSAP1, GALR3, MAN2A1, ANTKMT, UAP1L1, ST3GAL5, B4GALNT1, ATP5MG, MPDU1, B3GALNT2, DMAC2L, ABCA2, PMM1, ST8SIA1, PMM2, B3GALT4…	2080	763	19274	1.55451	0.00360577	5.05548e-05	4.89725e-05		MPDU1
KEGG_PATHWAY	hsa05012:Parkinson disease	61	2.69673	5.50555e-07	COX7B, NDUFA12, CALML6, COX4I1, NDUFA10, TUBB3, KIF5A, UQCRFS1, SLC39A8, SLC39A7, COX8A, DUSP1, SLC39A11, SLC39A13, SDHD, SLC39A14, TUBA4A, COX6B1, TUBB2B, NDUFS7, UQCRC1, NDUFS3, PPIF, VDAC3, VDAC2, SLC25A5, SLC25A4, SLC25A6, ATF4, NDUFB9, UQCRB, NDUFB6, NDUFB5, NDUFB4, NDUFB2, ATP5MC3, NDUFB1, COX5A, ATP5MC1, UBE2J1, GNAI2, ADCY5, PSMB6, MAPK8, ATP5F1A, ATP5F1B, UBB, UBC, MFN1, NDUFA9, TRAP1, N…	981	266	8205	1.91804	0.000186621	2.67412e-05	2.27301e-05		IRAG1
GOTERM_BP_FAT	GO:1902600~hydrogen ion transmembrane transport	42	1.85676	8.79309e-07	NDUFB9, SLC25A3, COX7B, NDUFB6, NDUFA12, NDUFB5, NDUFB4, COX4I1, NDUFA10, NDUFB2, ATP5MC3, ATP1A3, NDUFB1, COX5A, ATP5MC1, SLC9A1, ATP5F1A, ATP5F1B, NNT, UQCRFS1, ATP6V0E2, ATP5MG, COX8A, NDUFA9, DMAC2L, NDUFA6, ATP5PD, NDUFA3, SLC11A1, NDUFA1, SLC4A11, SDHD, ATP1B1, ATP5F1D, ATP5F1E, COX6B1, NDUFS7, UQCRC1, ATP5PO, NDUFS3, SLC25A5, SLC25A4	2080	173	19274	2.24963	0.00861682	9.61475e-05	9.31383e-05		RBBP5
GOTERM_BP_FAT	GO:0006754~ATP biosynthetic process	31	1.37047	9.3968e-07	NDUFB9, NDUFB6, NDUFA12, NDUFB5, NDUFB4, NDUFA10, NDUFB2, ATP5MC3, PRKAG2, NDUFB1, ENO1, ATP5MC1, ATP5F1A, ATP5F1B, ANTKMT, ATP5MG, NDUFA9, DMAC2L, NDUFA6, ATP5PD, PARP1, NDUFA3, NDUFA1, ATPSCKMT, SDHD, ATP5F1D, ATP5F1E, NDUFS7, ATP5PO, NDUFS3, SLC25A12	2080	109	19274	2.63538	0.0092057	0.00010162	9.84393e-05		ECE1
GOTERM_BP_FAT	GO:0009168~purine ribonucleoside monophosphate biosynthetic process	35	1.5473	1.19088e-06	NDUFB9, NDUFB6, NDUFA12, NDUFB5, NDUFB4, NDUFA10, ADK, NDUFB2, ATP5MC3, PRKAG2, NDUFB1, ENO1, ATP5MC1, ATP5F1A, ATIC, ATP5F1B, ANTKMT, ATP5MG, NDUFA9, DMAC2L, NDUFA6, ATP5PD, PARP1, NDUFA3, NDUFA1, ATPSCKMT, SDHD, ATP5F1D, ATP5F1E, NDUFS7, IMPDH1, ATP5PO, NDUFS3, ADSS1, SLC25A12	2080	133	19274	2.43851	0.0116522	0.000126015	0.000122071		PPIA
GOTERM_BP_FAT	GO:0009127~purine nucleoside monophosphate biosynthetic process	35	1.5473	1.19088e-06	NDUFB9, NDUFB6, NDUFA12, NDUFB5, NDUFB4, NDUFA10, ADK, NDUFB2, ATP5MC3, PRKAG2, NDUFB1, ENO1, ATP5MC1, ATP5F1A, ATIC, ATP5F1B, ANTKMT, ATP5MG, NDUFA9, DMAC2L, NDUFA6, ATP5PD, PARP1, NDUFA3, NDUFA1, ATPSCKMT, SDHD, ATP5F1D, ATP5F1E, NDUFS7, IMPDH1, ATP5PO, NDUFS3, ADSS1, SLC25A12	2080	133	19274	2.43851	0.0116522	0.000126015	0.000122071		KLHL24
GOTERM_BP_FAT	GO:0009145~purine nucleoside triphosphate biosynthetic process	33	1.45889	1.32539e-06	NDUFB9, NDUFB6, NDUFA12, NDUFB5, NDUFB4, NDUFA10, ADK, NDUFB2, ATP5MC3, PRKAG2, NDUFB1, ENO1, ATP5MC1, ATP5F1A, ATP5F1B, ANTKMT, ATP5MG, NDUFA9, DMAC2L, NDUFA6, ATP5PD, PARP1, NDUFA3, NDUFA1, ATPSCKMT, SDHD, ATP5F1D, ATP5F1E, NDUFS7, IMPDH1, ATP5PO, NDUFS3, SLC25A12	2080	122	19274	2.50647	0.0129598	0.000137297	0.000133		KDM3A
GOTERM_BP_FAT	GO:0042776~mitochondrial ATP synthesis coupled proton transport	22	0.972591	2.44558e-06	NDUFA9, NDUFB9, ATP5PD, NDUFA6, NDUFB6, NDUFB5, NDUFA12, NDUFB4, NDUFA3, NDUFA10, NDUFB2, NDUFA1, NDUFB1, SDHD, ATP5F1D, ATP5F1E, ATP5F1A, ATP5F1B, NDUFS7, NDUFS3, ATP5PO, ATP5MG	2080	65	19274	3.1363	0.023782	0.000231413	0.00022417		SLC2A11
GOTERM_CC_FAT	GO:0070469~respiratory chain	30	1.32626	2.58427e-06	NDUFB9, COX7B, C2ORF69, UQCRB, NDUFB6, NDUFA12, NDUFB5, NDUFB4, COX4I1, NDUFA10, NDUFB2, NDUFB1, COX5A, NNT, UQCRFS1, COA6, RAB5IF, COX8A, NDUFA9, NDUFA6, NDUFA4, NDUFA3, NDUFA1, SDHD, COX6C, COX6B1, NDUFS7, UQCRC1, NDUFS3, CYCS	1993	104	17668	2.55722	0.00318907	0.000177453	0.000168839		MB
GOTERM_BP_FAT	GO:0015985~energy coupled proton transport, down electrochemical gradient	24	1.06101	2.93836e-06	NDUFA9, NDUFB9, ATP5PD, NDUFA6, NDUFB6, NDUFB5, NDUFA12, NDUFB4, NDUFA3, NDUFA10, NDUFB2, NDUFA1, NDUFB1, ATP5MC3, SDHD, ATP5F1D, ATP5F1E, ATP5MC1, ATP5F1A, ATP5F1B, NDUFS7, NDUFS3, ATP5PO, ATP5MG	2080	76	19274	2.92621	0.0285053	0.000258183	0.000250102		KRBA2
GOTERM_BP_FAT	GO:0015986~ATP synthesis coupled proton transport	24	1.06101	2.93836e-06	NDUFA9, NDUFB9, ATP5PD, NDUFA6, NDUFB6, NDUFB5, NDUFA12, NDUFB4, NDUFA3, NDUFA10, NDUFB2, NDUFA1, NDUFB1, ATP5MC3, SDHD, ATP5F1D, ATP5F1E, ATP5MC1, ATP5F1A, ATP5F1B, NDUFS7, NDUFS3, ATP5PO, ATP5MG	2080	76	19274	2.92621	0.0285053	0.000258183	0.000250102		ZNF705B
KEGG_PATHWAY	hsa05020:Prion disease	60	2.65252	3.01318e-06	RYR2, COX7B, NDUFA12, COX4I1, NDUFA10, PIK3CD, PPP3CA, TUBB3, CREB3L4, CREB3L1, KIF5A, UQCRFS1, COX8A, CSNK2A1, SDHD, TUBA4A, COX6B1, TUBB2B, CREB1, NDUFS7, UQCRC1, NDUFS3, PPIF, VDAC3, VDAC2, SLC25A5, SLC25A4, SLC25A6, ATF4, CREB5, NDUFB9, NOTCH1, UQCRB, NDUFB6, NDUFB5, NDUFB4, NDUFB2, ATP5MC3, NDUFB1, CACNA1D, COX5A, ATP5MC1, PSMB6, MAPK8, ATP5F1A, ATP5F1B, FYN, NDUFA9, HSPA8, NDUFA6, ATP5PD, N…	981	273	8205	1.83822	0.00102095	0.00012806	0.000108851		DLEU7
GOTERM_BP_FAT	GO:0009206~purine ribonucleoside triphosphate biosynthetic process	32	1.41468	3.29864e-06	NDUFB9, NDUFB6, NDUFA12, NDUFB5, NDUFB4, NDUFA10, NDUFB2, ATP5MC3, PRKAG2, NDUFB1, ENO1, ATP5MC1, ATP5F1A, ATP5F1B, ANTKMT, ATP5MG, NDUFA9, DMAC2L, NDUFA6, ATP5PD, PARP1, NDUFA3, NDUFA1, ATPSCKMT, SDHD, ATP5F1D, ATP5F1E, NDUFS7, IMPDH1, ATP5PO, NDUFS3, SLC25A12	2080	121	19274	2.4506	0.031944	0.000284754	0.000275842		MPV17L2
GOTERM_BP_FAT	GO:0009156~ribonucleoside monophosphate biosynthetic process	36	1.59151	5.67923e-06	NDUFB9, NDUFB6, NDUFA12, NDUFB5, NDUFB4, NDUFA10, ADK, NDUFB2, ATP5MC3, PRKAG2, NDUFB1, ENO1, ATP5MC1, ATP5F1A, ATIC, ATP5F1B, ANTKMT, UPP1, ATP5MG, NDUFA9, DMAC2L, NDUFA6, ATP5PD, PARP1, NDUFA3, NDUFA1, ATPSCKMT, SDHD, ATP5F1D, ATP5F1E, NDUFS7, IMPDH1, ATP5PO, NDUFS3, ADSS1, SLC25A12	2080	148	19274	2.25398	0.0543617	0.000443566	0.000429683		OSBPL9
KEGG_PATHWAY	hsa04932:Non-alcoholic fatty liver disease	39	1.72414	9.02767e-06	CEBPA, NDUFB9, COX7B, UQCRB, NDUFB6, NDUFA12, NDUFB5, NDUFB4, COX4I1, NDUFA10, NDUFB2, PRKAG2, NDUFB1, PIK3CD, COX5A, PRKAG3, MAPK8, AKT2, AKT3, LEPR, UQCRFS1, COX8A, NDUFA9, SREBF1, JUN, PRKAB2, NDUFA6, NDUFA4, NDUFA3, NDUFA1, SDHD, COX6C, COX6B1, NDUFS7, UQCRC1, NDUFS3, CYCS, CYP2E1, ATF4	981	155	8205	2.10447	0.00305572	0.000341045	0.000289889		KIAA1217
GOTERM_BP_FAT	GO:0009142~nucleoside triphosphate biosynthetic process	34	1.50309	9.51078e-06	NDUFB9, NDUFB6, NDUFA12, NDUFB5, NDUFB4, NDUFA10, ADK, NDUFB2, ATP5MC3, PRKAG2, NDUFB1, ENO1, AK8, ATP5MC1, ATP5F1A, ATP5F1B, ANTKMT, ATP5MG, NDUFA9, DMAC2L, NDUFA6, ATP5PD, PARP1, NDUFA3, NDUFA1, ATPSCKMT, SDHD, ATP5F1D, ATP5F1E, NDUFS7, IMPDH1, ATP5PO, NDUFS3, SLC25A12	2080	139	19274	2.26659	0.0893581	0.000683179	0.000661798		AGAP2
GOTERM_BP_FAT	GO:0009201~ribonucleoside triphosphate biosynthetic process	32	1.41468	9.6423e-06	NDUFB9, NDUFB6, NDUFA12, NDUFB5, NDUFB4, NDUFA10, NDUFB2, ATP5MC3, PRKAG2, NDUFB1, ENO1, ATP5MC1, ATP5F1A, ATP5F1B, ANTKMT, ATP5MG, NDUFA9, DMAC2L, NDUFA6, ATP5PD, PARP1, NDUFA3, NDUFA1, ATPSCKMT, SDHD, ATP5F1D, ATP5F1E, NDUFS7, IMPDH1, ATP5PO, NDUFS3, SLC25A12	2080	127	19274	2.33483	0.0905361	0.000687608	0.000666087		POLM
GOTERM_BP_FAT	GO:0033108~mitochondrial respiratory chain complex assembly	28	1.23784	1.06479e-05	NDUFB9, NDUFB6, DMAC1, NDUFA12, NDUFB5, TACO1, COX18, NDUFB4, NDUFA10, NDUFB2, NDUFB1, ECSIT, TMEM223, SAMM50, UQCRFS1, NDUFA9, NDUFA6, NDUFA3, NDUFA1, NDUFS7, SDHAF3, NDUFAF4, LYRM7, NDUFAF5, TMEM126A, NDUFS3, NDUFAF3, SMIM20	2080	104	19274	2.49479	0.0994928	0.000748471	0.000725045		IGFBP2
GOTERM_CC_FAT	GO:0005746~mitochondrial respiratory chain	27	1.19363	1.813e-05	NDUFB9, COX7B, UQCRB, NDUFB6, NDUFA12, NDUFB5, NDUFB4, COX4I1, NDUFA10, NDUFB2, NDUFB1, COX5A, NNT, UQCRFS1, RAB5IF, COX8A, NDUFA9, NDUFA6, NDUFA4, NDUFA3, NDUFA1, SDHD, COX6C, COX6B1, NDUFS7, UQCRC1, NDUFS3	1993	97	17668	2.46759	0.0221597	0.00106708	0.00101528		SNTG1
GOTERM_BP_FAT	GO:0009124~nucleoside monophosphate biosynthetic process	36	1.59151	1.93002e-05	NDUFB9, NDUFB6, NDUFA12, NDUFB5, NDUFB4, NDUFA10, ADK, NDUFB2, ATP5MC3, PRKAG2, NDUFB1, ENO1, ATP5MC1, ATP5F1A, ATIC, ATP5F1B, ANTKMT, UPP1, ATP5MG, NDUFA9, DMAC2L, NDUFA6, ATP5PD, PARP1, NDUFA3, NDUFA1, ATPSCKMT, SDHD, ATP5F1D, ATP5F1E, NDUFS7, IMPDH1, ATP5PO, NDUFS3, ADSS1, SLC25A12	2080	156	19274	2.13839	0.173003	0.00122511	0.00118676		ETV1
GOTERM_BP_FAT	GO:0097031~mitochondrial respiratory chain complex I biogenesis	20	0.884173	2.21437e-05	NDUFA9, NDUFB9, NDUFA6, NDUFB6, DMAC1, NDUFB5, NDUFA12, NDUFB4, NDUFA3, NDUFA10, NDUFB2, NDUFA1, NDUFB1, ECSIT, NDUFS7, NDUFAF4, NDUFAF5, TMEM126A, NDUFS3, NDUFAF3	2080	63	19274	2.9417	0.195827	0.00132071	0.00127937		TPRN
GOTERM_BP_FAT	GO:0032981~mitochondrial respiratory chain complex I assembly	20	0.884173	2.21437e-05	NDUFA9, NDUFB9, NDUFA6, NDUFB6, DMAC1, NDUFB5, NDUFA12, NDUFB4, NDUFA3, NDUFA10, NDUFB2, NDUFA1, NDUFB1, ECSIT, NDUFS7, NDUFAF4, NDUFAF5, TMEM126A, NDUFS3, NDUFAF3	2080	63	19274	2.9417	0.195827	0.00132071	0.00127937		TBC1D16
GOTERM_BP_FAT	GO:0010257~NADH dehydrogenase complex assembly	20	0.884173	2.21437e-05	NDUFA9, NDUFB9, NDUFA6, NDUFB6, DMAC1, NDUFB5, NDUFA12, NDUFB4, NDUFA3, NDUFA10, NDUFB2, NDUFA1, NDUFB1, ECSIT, NDUFS7, NDUFAF4, NDUFAF5, TMEM126A, NDUFS3, NDUFAF3	2080	63	19274	2.9417	0.195827	0.00132071	0.00127937		GTSF1
GOTERM_BP_FAT	GO:0009165~nucleotide biosynthetic process	61	2.69673	2.44424e-05	SLC35B2, PANK2, NDUFA12, NDUFA10, ADK, PRKAG2, ENO1, ATIC, UPP1, CAP1, LHCGR, ACOT7, PARP1, SDHD, TMIGD3, ADCY9, NDUFS7, MTHFD1, ADORA2B, NDUFS3, ORAI1, RAF1, SLC25A12, NDUFB9, NDUFB6, GIPR, NDUFB5, NDUFB4, NPR3, NDUFB2, ATP5MC3, NDUFB1, ADCY3, CACNA1D, ADRB1, AK8, ATP5MC1, ACAT1, GNAI2, ADCY5, PRPSAP1, ATP5F1A, ATP5F1B, GALR3, ANTKMT, ATP5MG, NDUFA9, DMAC2L, GABBR2, P2RY11, NDUFA6, ATP5PD, NDUFA…	2080	326	19274	1.73389	0.213816	0.00141358	0.00136933		KIAA0319
GOTERM_BP_FAT	GO:1901293~nucleoside phosphate biosynthetic process	61	2.69673	2.92716e-05	SLC35B2, PANK2, NDUFA12, NDUFA10, ADK, PRKAG2, ENO1, ATIC, UPP1, CAP1, LHCGR, ACOT7, PARP1, SDHD, TMIGD3, ADCY9, NDUFS7, MTHFD1, ADORA2B, NDUFS3, ORAI1, RAF1, SLC25A12, NDUFB9, NDUFB6, GIPR, NDUFB5, NDUFB4, NPR3, NDUFB2, ATP5MC3, NDUFB1, ADCY3, CACNA1D, ADRB1, AK8, ATP5MC1, ACAT1, GNAI2, ADCY5, PRPSAP1, ATP5F1A, ATP5F1B, GALR3, ANTKMT, ATP5MG, NDUFA9, DMAC2L, GABBR2, P2RY11, NDUFA6, ATP5PD, NDUFA…	2080	328	19274	1.72331	0.25031	0.00160034	0.00155026		WDR81
GOTERM_CC_FAT	GO:0098803~respiratory chain complex	26	1.14943	3.01209e-05	NDUFB9, COX7B, UQCRB, NDUFB6, NDUFA12, NDUFB5, NDUFB4, COX4I1, NDUFA10, NDUFB2, NDUFB1, COX5A, UQCRFS1, COA6, COX8A, NDUFA9, NDUFA6, NDUFA4, NDUFA3, NDUFA1, SDHD, COX6C, COX6B1, NDUFS7, UQCRC1, NDUFS3	1993	94	17668	2.45203	0.0365455	0.00161867	0.0015401		DMC1
GOTERM_BP_FAT	GO:0090407~organophosphate biosynthetic process	99	4.37666	4.16866e-05	SLC35B2, PANK2, SLC27A1, NDUFA12, TAMM41, NDUFA10, ENO1, CAPN2, PIP4K2A, LHCGR, ACOT7, HDHD5, ACSL3, SDHD, PISD, ADCY9, MTHFD1, ORAI1, RAF1, ISYNA1, MTMR3, ABHD3, GIPR, NPR3, PDGFB, ATP5MC3, CACNA1D, ADRB1, MTMR4, PLD1, AK8, ATP5MC1, ACAT1, PRPSAP1, PTDSS2, GALR3, ANTKMT, PMVK, PLCG2, ATP5MG, IP6K3, DMAC2L, ABCA2, ATPSCKMT, DOLK, ADSS1, PIGS, PIGU, HEXB, ADK, PIK3CD, PRKAG2, PIGV, ATIC, SPTLC2, U…	2080	613	19274	1.49652	0.336541	0.00216822	0.00210036		UNC5A
GOTERM_BP_FAT	GO:0022900~electron transport chain	38	1.67993	5.80609e-05	NDUFB9, COX7B, UQCRB, NDUFB6, NDUFA12, NDUFB5, NDUFB4, COX4I1, NDUFA10, NDUFB2, NDUFB1, AFG1L, GHITM, COX5A, AIFM2, UQCRFS1, COA6, COX8A, NDUFA9, NDUFA6, NDUFA4, NDUFA3, NDUFA1, SDHD, COQ9, COX6C, SOD2, DHRS2, COX6B1, NDUFS7, P4HA2, UQCRC1, NDUFS3, SLC25A51, CYCS, SLC25A12, ISCU, PLEC	2080	177	19274	1.98939	0.435295	0.00278721	0.00269998		PPP1R16B
GOTERM_MF_FAT	GO:0015078~hydrogen ion transmembrane transporter activity	29	1.28205	9.37099e-05	SLC25A3, COX7B, SLC47A1, UQCRB, COX4I1, ATP5MC3, COX5A, ATP5MC1, SLC9A1, ATP5F1A, ATP5F1B, NNT, SLC22A18, UQCRFS1, ATP6V0E2, ATP5MG, COX8A, DMAC2L, ATP5PD, SLC11A1, SLC4A11, ATP5F1D, ATP5F1E, COX6B1, UQCRC1, ATP5PO, SLC25A5, SLC18B1, SLC25A4	1906	118	16917	2.18131	0.188515	0.0220965	0.0217694		LRFN3
GOTERM_MF_FAT	GO:0008137~NADH dehydrogenase (ubiquinone) activity	15	0.66313	0.000218308	NDUFA9, NDUFB9, NDUFA6, NDUFB6, NDUFB5, NDUFA4, NDUFA12, NDUFB4, NDUFA3, NDUFA10, NDUFB2, NDUFA1, NDUFB1, NDUFS7, NDUFS3	1906	44	16917	3.02579	0.385326	0.0286241	0.0282003		CDC14A
GOTERM_CC_FAT	GO:1990204~oxidoreductase complex	30	1.32626	0.000264383	NDUFB9, UQCRB, NDUFB6, NDUFA12, MRPS36, NDUFB5, NDUFB4, NDUFA10, NDUFB2, NDUFB1, OGDHL, PDHB, LDHB, CYB5R3, UQCRFS1, RAC3, IDH3A, PDK1, NDUFA9, NDUFA6, PDHA1, NDUFA4, NDUFA3, BCKDHB, NDUFA1, SDHD, NDUFS7, UQCRC1, OGDH, NDUFS3	1993	131	17668	2.03016	0.278787	0.0123889	0.0117875		NXPH4
GOTERM_BP_FAT	GO:0006120~mitochondrial electron transport, NADH to ubiquinone	16	0.707339	0.000274386	NDUFA9, NDUFB9, NDUFA6, NDUFB6, NDUFB5, NDUFA4, NDUFB4, NDUFA3, NDUFA10, NDUFB2, NDUFA1, NDUFB1, COQ9, NDUFS7, NDUFS3, ISCU	2080	52	19274	2.85118	0.932853	0.0107573	0.0104206		CYRIB
GOTERM_MF_FAT	GO:0050136~NADH dehydrogenase (quinone) activity	15	0.66313	0.000284386	NDUFA9, NDUFB9, NDUFA6, NDUFB6, NDUFB5, NDUFA4, NDUFA12, NDUFB4, NDUFA3, NDUFA10, NDUFB2, NDUFA1, NDUFB1, NDUFS7, NDUFS3	1906	45	16917	2.95855	0.469527	0.0352164	0.0346951		NDUFB5
KEGG_PATHWAY	hsa05016:Huntington disease	58	2.5641	0.000358491	COX7B, HIP1, NDUFA12, COX4I1, NDUFA10, TUBB3, SIN3A, CREB3L4, CREB3L1, KIF5A, UQCRFS1, COX8A, SDHD, TUBA4A, COX6B1, TUBB2B, CREB1, NDUFS7, UQCRC1, NDUFS3, PPIF, VDAC3, VDAC2, SLC25A5, SLC25A4, SLC25A6, CREB5, NDUFB9, UQCRB, NDUFB6, NDUFB5, HDAC1, NDUFB4, NDUFB2, ATP5MC3, NDUFB1, SLC1A3, COX5A, ATP5MC1, PSMB6, MAPK8, ATP5F1A, ATP5F1B, NRBF2, NDUFA9, NDUFA6, ATP5PD, NDUFA4, NDUFA3, NDUFA1, AP2B1, C…	981	306	8205	1.58532	0.114454	0.00812581	0.00690694		SNX29
GOTERM_MF_FAT	GO:0003954~NADH dehydrogenase activity	15	0.66313	0.000469011	NDUFA9, NDUFB9, NDUFA6, NDUFB6, NDUFB5, NDUFA4, NDUFA12, NDUFB4, NDUFA3, NDUFA10, NDUFB2, NDUFA1, NDUFB1, NDUFS7, NDUFS3	1906	47	16917	2.83266	0.648544	0.0454533	0.0447804		SMARCD3
GOTERM_CC_FAT	GO:0030964~NADH dehydrogenase complex	15	0.66313	0.00116758	NDUFA9, NDUFB9, NDUFA6, NDUFB6, NDUFB5, NDUFA4, NDUFA12, NDUFB4, NDUFA3, NDUFA10, NDUFB2, NDUFA1, NDUFB1, NDUFS7, NDUFS3	1993	51	17668	2.60736	0.764011	0.0343602	0.0326922		TBCA
GOTERM_CC_FAT	GO:0005747~mitochondrial respiratory chain complex I	15	0.66313	0.00116758	NDUFA9, NDUFB9, NDUFA6, NDUFB6, NDUFB5, NDUFA4, NDUFA12, NDUFB4, NDUFA3, NDUFA10, NDUFB2, NDUFA1, NDUFB1, NDUFS7, NDUFS3	1993	51	17668	2.60736	0.764011	0.0343602	0.0326922		AQP2
GOTERM_CC_FAT	GO:0045271~respiratory chain complex I	15	0.66313	0.00116758	NDUFA9, NDUFB9, NDUFA6, NDUFB6, NDUFB5, NDUFA4, NDUFA12, NDUFB4, NDUFA3, NDUFA10, NDUFB2, NDUFA1, NDUFB1, NDUFS7, NDUFS3	1993	51	17668	2.60736	0.764011	0.0343602	0.0326922		SLC35B2
KEGG_PATHWAY	hsa05022:Pathways of neurodegeneration - multiple diseases	79	3.49248	0.00189894	APP, RYR2, COX7B, HIP1, NDUFA12, CALML6, COX4I1, NDUFA10, PPP3CA, TUBB3, KIF5A, CAPN2, UQCRFS1, CAPN1, HRAS, APC2, COX8A, CSNK2A1, PRKCB, WNT5A, SDHD, TUBA4A, COX6B1, TUBB2B, NDUFS7, ALS2, UQCRC1, NDUFS3, PPIF, VDAC3, VDAC2, RAF1, SLC25A5, SLC25A4, SLC25A6, ATF4, NDUFB9, UQCRB, NDUFB6, NDUFB5, NDUFB4, LRP5, NDUFB2, ATP5MC3, NDUFB1, CACNA1D, COX5A, ATP5MC1, UBE2J1, PSMB6, WNT6, ATXN2, MAPK8, ATP5F…	981	476	8205	1.38813	0.474998	0.0245795	0.0208926		KCNK1
GOTERM_MF_FAT	GO:0016655~oxidoreductase activity, acting on NAD(P)H, quinone or similar compound as acceptor	16	0.707339	0.0021829	NDUFA9, NDUFB9, NDUFA6, NDUFB6, NDUFB5, NDUFA4, NDUFA12, NDUFB4, NDUFA3, NDUFA10, NDUFB2, NDUFA1, NDUFB1, NDUFS7, AIFM2, NDUFS3	1906	60	16917	2.36684	0.992334	0.121642	0.119841		TWF2
GOTERM_MF_FAT	GO:0016651~oxidoreductase activity, acting on NAD(P)H	22	0.972591	0.0171277	NDUFA9, NDUFB9, NDUFA6, NDUFB6, NDUFB5, PTGES2, NDUFA4, NDUFA12, TXNRD1, NDUFB4, NDUFA3, NDUFA10, NDUFB2, NDUFA1, AKR1A1, NDUFB1, CYB5R3, NDUFS7, NNT, AIFM2, NDUFS3, VDAC2	1906	115	16917	1.69795	1	0.438823	0.432327		NR0B2
KEGG_PATHWAY	hsa04723:Retrograde endocannabinoid signaling	26	1.14943	0.0452886	GABRB3, NDUFB9, NDUFB6, NDUFA12, NDUFB5, NDUFB4, NDUFA10, NDUFB2, NDUFB1, ADCY3, CACNA1D, GNAI2, ADCY5, MAPK8, NDUFA9, NDUFA6, PRKCB, NDUFA4, NDUFA3, NDUFA1, GNG12, ADCY9, NDUFS7, GNB1, NAPEPLD, NDUFS3	981	148	8205	1.46934	1	0.223038	0.189582		TLE2
KEGG_PATHWAY	hsa05014:Amyotrophic lateral sclerosis	51	2.25464	0.160555	COX7B, NDUFA12, COX4I1, NDUFA10, PPP3CA, TUBB3, KIF5A, UQCRFS1, COX8A, NRG2, SDHD, TUBA4A, COX6B1, NUP93, TUBB2B, NDUFS7, ALS2, UQCRC1, NDUFS3, MATR3, ATF4, NDUFB9, UQCRB, NDUFB6, NDUFB5, NDUFB4, NDUFB2, ATP5MC3, NDUFB1, COX5A, HDAC6, ATP5MC1, PSMB6, ATXN2, ATP5F1A, ATP5F1B, TPR, NRBF2, NDUFA9, NDUFA6, ATP5PD, NDUFA4, NDUFA3, NDUFA1, CHCHD10, COX6C, ATP5F1D, ATP5F1E, HNRNPA2B1, ATP5PO, CYCS	981	364	8205	1.17187	1	0.474686	0.403483		ATF3
														LARGE1
Annotation Cluster 3	Enrichment Score: 6.667190594616916													ARHGEF3
Category	Term	Count	%	PValue	Genes	List Total	Pop Hits	Pop Total	Fold Enrichment	Bonferroni	Benjamini	FDR		C6orf132
GOTERM_BP_FAT	GO:0007399~nervous system development	391	17.2856	1.36274e-13	TRIO, SERPINE2, NEXMIF, IFT172, RAPH1, STMN2, ABAT, STMN4, ENO3, AKT2, DPYSL2, ZC3H12A, AKT3, DPYSL3, HOXA3, CDK5RAP1, PRKCH, UNC5A, UNC5B, SERPINF1, SECISBP2, SOX13, SCRIB, MTHFD1, SPINT1, HECW2, DDIT4, TMEM126A, PADI2, PRKD1, ATF4, PRKDC, NOLC1, BCL10, PRKCZ, C12ORF57, SYNDIG1, RDH13, NKX2-2, JAG2, ABCA2, WNT10B, ST14, JUN, FZD2, FZD5, FZD7, FZD9, FZD8, NR2F2, PBX1, FA2H, OGDH, FAT3, CPEB3, EZH…	2080	2575	19274	1.40705	1.34072e-09	2.87972e-10	2.7896e-10		MFSD6
GOTERM_BP_FAT	GO:0022008~neurogenesis	277	12.2458	1.47197e-12	APP, TRIO, SERPINE2, NEXMIF, IFT172, GFI1, RAPH1, STMN2, STMN4, MT1X, GBA2, SOX3, HERC1, OPHN1, AKT2, DPYSL2, DPYSL3, DAG1, CDK5RAP1, EPHB4, SOX4, SCN1B, ABT1, PRKCH, UNC5A, UNC5B, SERPINF1, SECISBP2, METTL3, SOX13, ISLR2, ACSL4, CSNK1D, SCRIB, ACSL3, ANK3, RUNX3, RUNX1, STX1B, AFG3L2, TIAM1, NIF3L1, ARC, SPINT1, HECW2, DDIT4, PRKD1, KIF20B, NBL1, ATF4, CASZ1, NRN1, EPHA10, TWF2, NOLC1, CEND1, LP…	2080	1717	19274	1.49492	1.44868e-08	9.65709e-10	9.35485e-10		RTBDN
GOTERM_BP_FAT	GO:0030182~neuron differentiation	233	10.3006	1.36969e-11	APP, TRIO, IFT172, GFI1, RAPH1, STMN2, STMN4, GBA2, SOX3, HERC1, OPHN1, DPYSL2, DPYSL3, DAG1, EPHB4, SOX4, SCN1B, ABT1, UNC5A, UNC5B, SERPINF1, SECISBP2, ISLR2, ACSL4, CSNK1D, SCRIB, ACSL3, ANK3, RUNX3, RUNX1, STX1B, AFG3L2, TIAM1, NIF3L1, ARC, HECW2, DDIT4, PRKD1, KIF20B, NBL1, ATF4, NRN1, EPHA10, TWF2, NOLC1, CEND1, LPAR3, PRKCZ, SNX3, C12ORF57, RDH13, ARSB, NKX2-2, JAG2, NTNG2, WNT10B, JUN, FZ…	2080	1412	19274	1.52908	1.34804e-07	6.41861e-09	6.21773e-09		MCRIP1
GOTERM_BP_FAT	GO:0048699~generation of neurons	256	11.3174	3.07521e-11	APP, TRIO, SERPINE2, NEXMIF, IFT172, GFI1, RAPH1, STMN2, STMN4, GBA2, SOX3, HERC1, OPHN1, DPYSL2, DPYSL3, DAG1, CDK5RAP1, EPHB4, SOX4, SCN1B, ABT1, PRKCH, UNC5A, UNC5B, SERPINF1, SECISBP2, METTL3, ISLR2, ACSL4, CSNK1D, SCRIB, ACSL3, ANK3, RUNX3, RUNX1, STX1B, AFG3L2, TIAM1, NIF3L1, ARC, SPINT1, HECW2, DDIT4, PRKD1, KIF20B, NBL1, ATF4, CASZ1, NRN1, EPHA10, TWF2, NOLC1, CEND1, LPAR3, PRKCZ, SNX3, C…	2080	1600	19274	1.48262	3.02663e-07	1.23045e-08	1.19194e-08		MRPL42
GOTERM_BP_FAT	GO:0048468~cell development	341	15.0752	3.30072e-10	APP, PANK2, TRIO, SERPINE2, MAML1, NEXMIF, GFI1, RAPH1, STMN2, STMN4, MT1X, GBA2, SLC4A5, SOX3, PREX1, HERC1, OPHN1, ADGRA2, AKT2, DPYSL2, DPYSL3, DAG1, CDK5RAP1, PIP4K2A, EPHB4, SOX4, SCN1B, ACVR1, PAQR7, PRKCH, UNC5A, UNC5B, SERPINF1, SECISBP2, METTL3, ISLR2, CSNK1D, SCRIB, ANK3, RUNX3, JMJD6, RUNX1, ARMC2, STX1B, AFG3L2, TIAM1, ARC, BIN3, SPINT1, HECW2, BTK, PRKD1, KIF20B, NBL1, ZFPM1, ATF4, C…	2080	2314	19274	1.36552	3.24856e-06	9.28067e-08	8.99021e-08		SIGIRR
GOTERM_BP_FAT	GO:0048666~neuron development	183	8.09019	1.30143e-08	APP, TRIO, RAB3A, GFI1, RAPH1, STMN2, STMN4, GBA2, IGF1R, DOCK10, STK11, OPHN1, HERC1, TUBB3, DPYSL2, DPYSL3, KIF5A, DAG1, TNR, NRTN, NEK3, EPHB4, SCN1B, SEMA6B, MINAR1, MYLIP, AGTPBP1, UNC5A, UNC5B, SERPINF1, SECISBP2, WNT5A, APLP1, ISLR2, MUL1, SCRIB, ANK3, SRCIN1, RUNX3, TANC2, RUNX1, GPRIN3, STX1B, TIAM1, AFG3L2, ARC, HECW2, PRKD1, KIF20B, NBL1, VCL, RTN4R, NRN1, NOTCH1, EPHA10, TWF2, NOLC1, …	2080	1131	19274	1.49933	0.000128078	2.91076e-06	2.81966e-06		SGK3
GOTERM_BP_FAT	GO:0032990~cell part morphogenesis	119	5.26083	2.47465e-08	APP, PANK2, TRIO, RAB3A, RAPH1, IGF1R, DOCK10, STK11, OPHN1, TUBB3, DPYSL2, KIF5A, DAG1, TNR, NEK3, EPHB4, SCN1B, SEMA6B, UNC5A, UNC5B, WNT5A, APLP1, ISLR2, MUL1, ANK3, SRCIN1, TANC2, TIAM1, AFG3L2, ARC, KIF20B, NBL1, VCL, RTN4R, NRN1, NOTCH1, EPHA10, TWF2, NOLC1, LPAR3, EFNA5, PRKCZ, C12ORF57, EFNB3, SNX2, UBB, ABL1, PACSIN2, RREB1, SKIL, KIAA0319, PLXNA4, NTNG2, SYT2, AUTS2, DCDC2, BMP7, EFNA2,…	2080	663	19274	1.66319	0.000243525	5.41178e-06	5.24241e-06		CTSA
GOTERM_BP_FAT	GO:0000904~cell morphogenesis involved in differentiation	132	5.83554	2.59292e-08	APP, TRIO, RAB3A, MPL, RAPH1, IGF1R, DOCK10, PREX1, STK11, OPHN1, TUBB3, DPYSL2, KIF5A, DAG1, TNR, EPHB4, SCN1B, SEMA6B, UNC5A, UNC5B, METTL3, WNT5A, APLP1, ISLR2, SCRIB, ANK3, SRCIN1, TANC2, TIAM1, AFG3L2, ARC, FRMD6, HECW2, MYADM, ZFPM1, VCL, ATF4, RTN4R, NOTCH1, EPHA10, PRKDC, CUL3, TWF2, NOLC1, SLC1A3, LPAR3, FBLN1, EFNA5, C12ORF57, EFNB3, ABL1, CDH23, LPXN, RREB1, SKIL, KIAA0319, PLXNA4, MAR…	2080	758	19274	1.61366	0.000255163	5.54716e-06	5.37355e-06		CRABP1
GOTERM_BP_FAT	GO:0048858~cell projection morphogenesis	115	5.084	5.31925e-08	APP, TRIO, RAB3A, RAPH1, IGF1R, DOCK10, STK11, OPHN1, TUBB3, DPYSL2, KIF5A, DAG1, TNR, NEK3, EPHB4, SCN1B, SEMA6B, UNC5A, UNC5B, WNT5A, APLP1, ISLR2, MUL1, ANK3, SRCIN1, TANC2, TIAM1, AFG3L2, ARC, KIF20B, NBL1, VCL, RTN4R, NRN1, NOTCH1, EPHA10, TWF2, NOLC1, LPAR3, EFNA5, PRKCZ, C12ORF57, EFNB3, SNX2, UBB, ABL1, PACSIN2, RREB1, SKIL, KIAA0319, PLXNA4, NTNG2, SYT2, AUTS2, DCDC2, BMP7, EFNA2, LHX1, …	2080	643	19274	1.65728	0.000523383	1.09056e-05	1.05642e-05		PLEKHG1
GOTERM_BP_FAT	GO:0031175~neuron projection development	156	6.89655	6.78146e-08	APP, TRIO, RAB3A, GFI1, RAPH1, STMN2, STMN4, IGF1R, DOCK10, STK11, OPHN1, HERC1, TUBB3, DPYSL2, DPYSL3, KIF5A, DAG1, TNR, NRTN, NEK3, EPHB4, SCN1B, SEMA6B, MINAR1, MYLIP, UNC5A, UNC5B, SERPINF1, WNT5A, APLP1, ISLR2, MUL1, ANK3, SRCIN1, TANC2, GPRIN3, STX1B, TIAM1, AFG3L2, ARC, HECW2, PRKD1, KIF20B, NBL1, VCL, RTN4R, NRN1, NOTCH1, EPHA10, TWF2, NOLC1, LPAR3, EFNA5, PRKCZ, SNX3, C12ORF57, EFNB3, UB…	2080	950	19274	1.52163	0.000667208	1.33473e-05	1.29295e-05		ST14
GOTERM_BP_FAT	GO:0048812~neuron projection morphogenesis	112	4.95137	7.88576e-08	APP, TRIO, RAB3A, RAPH1, IGF1R, DOCK10, STK11, OPHN1, TUBB3, DPYSL2, KIF5A, DAG1, TNR, NEK3, EPHB4, SCN1B, SEMA6B, UNC5A, UNC5B, WNT5A, APLP1, ISLR2, MUL1, ANK3, SRCIN1, TANC2, TIAM1, AFG3L2, ARC, KIF20B, NBL1, VCL, RTN4R, NRN1, NOTCH1, EPHA10, TWF2, NOLC1, LPAR3, EFNA5, PRKCZ, C12ORF57, EFNB3, UBB, ABL1, SKIL, KIAA0319, PLXNA4, NTNG2, SYT2, AUTS2, DCDC2, BMP7, EFNA2, LHX1, CNTN1, FGFR2, RET, NRP…	2080	626	19274	1.65788	0.000775816	1.52164e-05	1.47402e-05		TMEM127
GOTERM_BP_FAT	GO:0048667~cell morphogenesis involved in neuron differentiation	104	4.5977	1.07487e-07	APP, TRIO, RAB3A, RAPH1, IGF1R, DOCK10, STK11, OPHN1, TUBB3, DPYSL2, KIF5A, DAG1, TNR, EPHB4, SCN1B, SEMA6B, UNC5A, UNC5B, WNT5A, APLP1, ISLR2, SCRIB, ANK3, SRCIN1, TANC2, TIAM1, AFG3L2, ARC, VCL, RTN4R, NOTCH1, EPHA10, TWF2, NOLC1, SLC1A3, LPAR3, EFNA5, C12ORF57, EFNB3, ABL1, CDH23, SKIL, KIAA0319, PLXNA4, NTNG2, AUTS2, DCDC2, BMP7, EFNA2, LHX1, CNTN1, FGFR2, RET, NRP1, ROBO3, PTPRS, HSP90AB1, P…	2080	572	19274	1.68479	0.00105733	1.85575e-05	1.79767e-05		NLN
GOTERM_BP_FAT	GO:0000902~cell morphogenesis	166	7.33864	1.94604e-07	APP, TRIO, RAB3A, MPL, RAPH1, IGF1R, DOCK10, PREX1, STK11, OPHN1, TUBB3, DPYSL2, KIF5A, DAG1, TNR, NEK3, EPHB4, SCN1B, SEMA6B, TBCCD1, UNC5A, UNC5B, METTL3, WNT5A, APLP1, DAPK3, ISLR2, MUL1, SCRIB, ANK3, SRCIN1, TANC2, TIAM1, AFG3L2, ARC, BIN3, FRMD6, HECW2, MYADM, ADAM8, KIF20B, NBL1, ZFPM1, VCL, ATF4, RTN4R, NRN1, NOTCH1, EPHA10, PRKDC, EPB41, CUL3, TWF2, NOLC1, SLC1A3, LPAR3, FBLN1, STK4, EFNA…	2080	1042	19274	1.47621	0.00191346	2.94631e-05	2.8541e-05		EBP
GOTERM_BP_FAT	GO:0007409~axonogenesis	86	3.80195	3.41796e-07	RET, ROBO3, APP, NRP1, TRIO, PTPRS, RAB3A, HSP90AB1, RAPH1, PTPRM, ECE1, GLI3, ARHGAP4, IGF1R, STK11, OPHN1, TUBB3, SIN3A, DPYSL2, KIF5A, DAG1, FLOT1, TNR, RAC3, NEO1, EPHB4, SCN1B, PRKG1, SEMA6B, APC2, HSP90AA1, FOXD1, UNC5A, UNC5B, WNT5A, APLP1, ISLR2, VSTM2L, ETV1, ANK3, GFRA3, DNM2, ENAH, TIAM1, AFG3L2, TUBB2B, CREB1, ALS2, PALLD, B4GALT6, VCL, RTN4R, LAMA5, NOTCH1, SEMA3C, EPHA10, LAMA3, TWF…	2080	457	19274	1.74378	0.00335831	4.80517e-05	4.65478e-05		OGG1
GOTERM_BP_FAT	GO:0061564~axon development	93	4.11141	4.71076e-07	RET, ROBO3, APP, NRP1, TRIO, PTPRS, RAB3A, HSP90AB1, RAPH1, PTPRM, ECE1, GLI3, ARHGAP4, IGF1R, STK11, OPHN1, TUBB3, CRTAC1, SIN3A, DPYSL2, KIF5A, DAG1, FLOT1, TNR, RAC3, JAK2, NEO1, EPHB4, SCN1B, PRKG1, SEMA6B, APC2, HSP90AA1, FOXD1, UNC5A, UNC5B, WNT5A, APLP1, ISLR2, VSTM2L, ETV1, ANK3, GFRA3, DNM2, ENAH, TIAM1, AFG3L2, TUBB2B, CREB1, ALS2, RTN4RL1, PALLD, B4GALT6, VCL, RTN4R, LAMA5, NOTCH1, SEM…	2080	510	19274	1.68975	0.0046256	6.09982e-05	5.90891e-05		ZNF598
GOTERM_BP_FAT	GO:0032989~cellular component morphogenesis	178	7.86914	8.02137e-07	FHOD3, APP, PHLDB1, PANK2, TRIO, RAB3A, MPL, RAPH1, NCMAP, IGF1R, DOCK10, PREX1, STK11, OPHN1, TUBB3, DPYSL2, KIF5A, DAG1, TNR, NEK3, EPHB4, SCN1B, SEMA6B, TBCCD1, UNC5A, UNC5B, METTL3, WNT5A, APLP1, DAPK3, ISLR2, MUL1, SCRIB, ANK3, SRCIN1, TANC2, TIAM1, AFG3L2, ARC, BIN3, FRMD6, HECW2, MYADM, ADAM8, KIF20B, NBL1, ZFPM1, VCL, ATF4, RTN4R, NRN1, NOTCH1, EPHA10, PRKDC, EPB41, CUL3, TWF2, NOLC1, SLC…	2080	1159	19274	1.42313	0.00786355	9.07846e-05	8.79433e-05		RAF1
GOTERM_BP_FAT	GO:0030030~cell projection organization	229	10.1238	2.5837e-06	DYNC2I2, APP, TRIO, ODAD2, TRAF3IP1, IFT172, GFI1, RAPH1, STMN2, STMN4, HERC1, OPHN1, DPYSL2, DPYSL3, DAG1, PLCE1, EPHB4, SCN1B, ATG3, UNC5A, UNC5B, SERPINF1, ISLR2, CSNK1D, SCRIB, ANK3, ARMC2, STX1B, AFG3L2, TIAM1, ARC, BIN3, IFT81, HECW2, VDAC3, PRKD1, KIF20B, NBL1, NRN1, INTU, EPHA10, FBF1, TWF2, NOLC1, LPAR3, PRKCZ, SNX3, C12ORF57, TRPM2, SNX2, CFAP69, RREB1, ARSB, ATG5, PLK4, NTNG2, JUN, CFA…	2080	1590	19274	1.33459	0.0251082	0.00023593	0.000228546		GLCE
GOTERM_BP_FAT	GO:0007411~axon guidance	49	2.16622	4.18618e-05	RET, ROBO3, APP, NRP1, TRIO, PTPRM, ECE1, GLI3, OPHN1, TUBB3, DPYSL2, KIF5A, DAG1, TNR, RAC3, NEO1, EPHB4, SCN1B, SEMA6B, FOXD1, UNC5A, UNC5B, WNT5A, VSTM2L, ETV1, GFRA3, ENAH, TUBB2B, PALLD, LAMA5, NOTCH1, SEMA3C, EPHA10, LAMA3, EFNA5, NTN1, HDAC6, PRTG, EFNB3, GBX1, FYN, PLXNA4, LGI1, BMP7, VEGFA, EFNA2, NFIB, LHX1, CNTN1	2080	248	19274	1.83085	0.337684	0.00216822	0.00210036		SNTA1
GOTERM_BP_FAT	GO:0097485~neuron projection guidance	49	2.16622	4.65304e-05	RET, ROBO3, APP, NRP1, TRIO, PTPRM, ECE1, GLI3, OPHN1, TUBB3, DPYSL2, KIF5A, DAG1, TNR, RAC3, NEO1, EPHB4, SCN1B, SEMA6B, FOXD1, UNC5A, UNC5B, WNT5A, VSTM2L, ETV1, GFRA3, ENAH, TUBB2B, PALLD, LAMA5, NOTCH1, SEMA3C, EPHA10, LAMA3, EFNA5, NTN1, HDAC6, PRTG, EFNB3, GBX1, FYN, PLXNA4, LGI1, BMP7, VEGFA, EFNA2, NFIB, LHX1, CNTN1	2080	249	19274	1.8235	0.367429	0.00234026	0.00226702		KDM2B
GOTERM_BP_FAT	GO:0051960~regulation of nervous system development	140	6.18921	0.000159596	APP, SERPINE2, NEXMIF, GFI1, CLSTN1, STMN2, ICAM5, CELSR1, NCMAP, IGF1R, SOX3, STK11, DPYSL2, DPYSL3, DAG1, CDK5RAP1, TNR, SCN1B, SEMA6B, MINAR1, MYLIP, NKX6-2, PRKCH, SERPINF1, WNT5A, ISLR2, MUL1, CSNK1D, SRCIN1, TANC2, STX1B, TIAM1, ARC, SPINT1, HECW2, PRKD1, KIF20B, NBL1, RTN4R, CASZ1, NOTCH1, TWF2, CEND1, LPAR3, EFNA5, RAP1GAP, SNX3, SCRT2, EFNB3, MAN2A1, ABL1, SYNDIG1, SKIL, KIAA0319, ARSB, …	2080	959	19274	1.35275	0.792137	0.00674072	0.00652976		ABCC5
GOTERM_BP_FAT	GO:0050767~regulation of neurogenesis	125	5.52608	0.000222233	APP, SERPINE2, NEXMIF, GFI1, STMN2, IGF1R, SOX3, STK11, DPYSL2, DPYSL3, DAG1, CDK5RAP1, TNR, SCN1B, SEMA6B, MINAR1, MYLIP, NKX6-2, PRKCH, SERPINF1, WNT5A, ISLR2, MUL1, CSNK1D, SRCIN1, TANC2, STX1B, TIAM1, ARC, SPINT1, HECW2, PRKD1, KIF20B, NBL1, RTN4R, CASZ1, NOTCH1, TWF2, LPAR3, EFNA5, RAP1GAP, SNX3, SCRT2, EFNB3, MAN2A1, ABL1, SKIL, KIAA0319, ARSB, PLXNA4, MARK2, NKX2-2, NTNG2, SYT2, XRCC5, XRC…	2080	846	19274	1.36914	0.887798	0.00907465	0.00879063		ST6GALNAC3
GOTERM_BP_FAT	GO:0060284~regulation of cell development	143	6.32184	0.000283344	APP, SERPINE2, GPR68, NEXMIF, GFI1, MPL, STMN2, IGF1R, YY1, SOX3, PREX1, STK11, ADGRA2, DPYSL2, DPYSL3, DAG1, CDK5RAP1, TNR, SCN1B, SEMA6B, MINAR1, MYLIP, NKX6-2, PRKCH, SERPINF1, WNT5A, ISLR2, MUL1, CSNK1D, SRCIN1, TANC2, STX1B, TIAM1, ARC, SPINT1, HECW2, MYADM, PRKD1, KIF20B, NBL1, VCL, RTN4R, CASZ1, NOTCH1, PRKDC, TWF2, LPAR3, FBLN1, EFNA5, RAP1GAP, SNX3, SCRT2, EFNB3, MAN2A1, ABL1, RREB1, SKI…	2080	996	19274	1.33041	0.938522	0.0109779	0.0106343		CEP89
GOTERM_BP_FAT	GO:0006935~chemotaxis	81	3.5809	0.0963892	RET, ROBO3, APP, NRP1, FLT1, TRIO, PTPRM, PIK3CD, ECE1, ARRB2, GLI3, PREX1, LGALS3, OPHN1, TUBB3, DPYSL2, KIF5A, DAG1, TNR, RAC3, NEO1, HRAS, CCR4, EPHB4, SCN1B, SEMA6B, ABCC1, RALBP1, FOXD1, UNC5A, UNC5B, DUSP1, WNT5A, MTUS1, PLAUR, VSTM2L, ETV1, SCRIB, GFRA3, ENAH, TUBB2B, PALLD, PADI2, ADAM8, PRKD1, DOCK2, NBL1, PPIA, PLEC, LAMA5, NOTCH1, SEMA3C, PLGRKT, EPHA10, LAMA3, C5AR1, PDGFB, EFNA5, PLD…	2080	644	19274	1.16549	1	0.688864	0.667304		MARCHF3
GOTERM_BP_FAT	GO:0042330~taxis	81	3.5809	0.111349	RET, ROBO3, APP, NRP1, FLT1, TRIO, PTPRM, PIK3CD, ECE1, ARRB2, GLI3, PREX1, LGALS3, OPHN1, TUBB3, DPYSL2, KIF5A, DAG1, TNR, RAC3, NEO1, HRAS, CCR4, EPHB4, SCN1B, SEMA6B, ABCC1, RALBP1, FOXD1, UNC5A, UNC5B, DUSP1, WNT5A, MTUS1, PLAUR, VSTM2L, ETV1, SCRIB, GFRA3, ENAH, TUBB2B, PALLD, PADI2, ADAM8, PRKD1, DOCK2, NBL1, PPIA, PLEC, LAMA5, NOTCH1, SEMA3C, PLGRKT, EPHA10, LAMA3, C5AR1, PDGFB, EFNA5, PLD…	2080	649	19274	1.15651	1	0.739896	0.716739		MEIS2
														POLA1
Annotation Cluster 4	Enrichment Score: 5.5560176616513415													MYBPC3
Category	Term	Count	%	PValue	Genes	List Total	Pop Hits	Pop Total	Fold Enrichment	Bonferroni	Benjamini	FDR		ETV2
GOTERM_BP_FAT	GO:0023051~regulation of signaling	513	22.679	6.50913e-11	TRIO, SERPINE2, TFRC, IFT172, ITSN1, ABAT, GHITM, ENO1, PREX1, TFG, LURAP1L, CREB3L1, ZC3H12A, AKT3, PIP4K2A, PLCE1, CCBE1, PRKCH, ENDOG, CSNK2A1, PRKCB, UNC5B, DAPK3, SOX13, SCRIB, PASK, NUP93, SIGIRR, IFT81, DDIT4, ORAI1, PADI2, PRKD1, ATF3, ATF4, CTBP2, PDGFB, AGAP2, TPRG1L, NOLC1, GATA4, BCL10, MTMR4, PRKCZ, GABARAP, ABR, CRACR2A, PRDM16, PLCG2, KCNMB4, ZBTB7A, JAG2, ABCA2, PLK3, WNT10B, NDFI…	2080	3702	19274	1.28407	6.40629e-07	2.37246e-08	2.29821e-08		ABCC1
GOTERM_BP_FAT	GO:0010646~regulation of cell communication	507	22.4138	1.10513e-10	TRIO, SERPINE2, TFRC, IFT172, ITSN1, ABAT, GHITM, ENO1, PREX1, TFG, LURAP1L, CREB3L1, ZC3H12A, AKT3, PIP4K2A, PLCE1, CCBE1, PRKCH, ENDOG, CSNK2A1, PRKCB, UNC5B, DAPK3, SOX13, PASK, NUP93, SIGIRR, IFT81, DDIT4, ORAI1, PADI2, PRKD1, ATF3, ATF4, CTBP2, PDGFB, AGAP2, TPRG1L, NOLC1, GATA4, BCL10, MTMR4, PRKCZ, GABARAP, ABR, CRACR2A, PRDM16, PLCG2, KCNMB4, ZBTB7A, JAG2, ABCA2, PLK3, WNT10B, NDFIP2, STA…	2080	3666	19274	1.28152	1.08767e-06	3.50825e-08	3.39845e-08		EDAR
GOTERM_BP_FAT	GO:0009966~regulation of signal transduction	446	19.7171	7.64121e-09	TRIO, SERPINE2, TFRC, IFT172, ITSN1, ABAT, GHITM, ENO1, PREX1, TFG, LURAP1L, CREB3L1, ZC3H12A, AKT3, PIP4K2A, PLCE1, CCBE1, PRKCH, ENDOG, CSNK2A1, PRKCB, UNC5B, DAPK3, SOX13, NUP93, SIGIRR, IFT81, DDIT4, PADI2, PRKD1, ATF3, CTBP2, PDGFB, AGAP2, GATA4, BCL10, MTMR4, PRKCZ, GABARAP, ABR, CRACR2A, PRDM16, PLCG2, ZBTB7A, JAG2, ABCA2, PLK3, WNT10B, NDFIP2, STARD13, JUN, AFAP1L2, FZD5, FZD7, RDX, FZD9,…	2080	3251	19274	1.27124	7.52019e-05	1.79041e-06	1.73437e-06		ABHD17C
GOTERM_BP_FAT	GO:0009968~negative regulation of signal transduction	197	8.70911	7.40649e-05	APP, SERPINE2, IFT172, GHITM, ENO1, LGALS3, ADGRA2, CREB3L1, RPS6KA1, ZC3H12A, DAG1, PIP4K2A, BTRC, ACVR1, ENDOG, CSNK2A1, UNC5B, PRKCB, METTL3, SOX13, TMEM170B, SIGIRR, DDIT4, VDAC2, PADI2, NBL1, ATF3, GIPR, AGAP2, TGFA, GATA4, MTMR4, PRKCZ, SEC14L1, PRDM16, ZBTB7A, TRAP1, FZD9, ABCA7, CYP26A1, SNAI1, CALR, NODAL, EZH2, NRP1, ECM1, PTPRS, CITED1, FAF1, TMEM53, GLI3, QARS1, SMPD1, HEY2, TNFAIP8L1…	2080	1405	19274	1.29927	0.517596	0.00345437	0.00334626		ANXA6
GOTERM_BP_FAT	GO:0048585~negative regulation of response to stimulus	249	11.008	0.000124532	APP, SERPINE2, TRAF3IP1, IFT172, ABAT, GHITM, ENO1, LGALS3, ADGRA2, CREB3L1, RPS6KA1, AKT3, ZC3H12A, DAG1, PIP4K2A, BTRC, ACVR1, ENDOG, CSNK2A1, UNC5B, PRKCB, SERPINF1, METTL3, SOX13, TMEM170B, SIGIRR, DDX39B, DDIT4, VDAC2, PADI2, NBL1, ATF3, ATF4, GIPR, PDGFB, AGAP2, TGFA, GATA4, MTMR4, PRKCZ, UBE2J1, SEC14L1, PRDM16, TP53BP1, ZBTB7A, ATG5, TRAP1, FZD9, ABCA7, CYP26A1, SNAI1, CALR, NODAL, EZH2, …	2080	1852	19274	1.24585	0.706453	0.00547106	0.00529983		ARMC2
GOTERM_BP_FAT	GO:0010648~negative regulation of cell communication	207	9.15119	0.000208971	APP, SERPINE2, IFT172, GHITM, ENO1, LGALS3, ADGRA2, CREB3L1, RPS6KA1, ZC3H12A, DAG1, PIP4K2A, BTRC, ACVR1, ENDOG, CSNK2A1, UNC5B, PRKCB, METTL3, SOX13, TMEM170B, SIGIRR, DDIT4, VDAC2, PADI2, NBL1, ATF3, GIPR, AGAP2, TPRG1L, TGFA, GATA4, MTMR4, PRKCZ, SEC14L1, PRDM16, ZBTB7A, RAB11FIP3, TRAP1, FZD9, ABCA7, CYP26A1, SNAI1, CALR, NODAL, EZH2, NRP1, ECM1, PTPRS, CITED1, FAF1, TMEM53, GLI3, SLC6A4, PP…	2080	1514	19274	1.26693	0.872152	0.0086407	0.00837027		ADGRA2
GOTERM_BP_FAT	GO:0023057~negative regulation of signaling	207	9.15119	0.000243635	APP, SERPINE2, IFT172, GHITM, ENO1, LGALS3, ADGRA2, CREB3L1, RPS6KA1, ZC3H12A, DAG1, PIP4K2A, BTRC, ACVR1, ENDOG, CSNK2A1, UNC5B, PRKCB, METTL3, SOX13, TMEM170B, SIGIRR, DDIT4, VDAC2, PADI2, NBL1, ATF3, GIPR, AGAP2, TPRG1L, TGFA, GATA4, MTMR4, PRKCZ, SEC14L1, PRDM16, ZBTB7A, RAB11FIP3, TRAP1, FZD9, ABCA7, CYP26A1, SNAI1, CALR, NODAL, EZH2, NRP1, ECM1, PTPRS, CITED1, FAF1, TMEM53, GLI3, SLC6A4, PP…	2080	1519	19274	1.26276	0.909114	0.00977674	0.00947075		MTFR2
GOTERM_BP_FAT	GO:1902532~negative regulation of intracellular signal transduction	75	3.31565	0.138052	SERPINE2, PDCD6, FAF1, ARRB2, ENO1, IGF1R, KLHL31, STK11, QARS1, SMPD1, SESN1, CREB3L1, ZC3H12A, RPS6KA1, DAG1, TNFAIP8L1, TIMP3, SLC39A8, ZNF385A, TRIM67, EPM2A, MINAR1, ENDOG, DUSP1, FBXW11, PDE4D, PLAUR, MUL1, SIRT1, RNF167, PPM1B, RASA3, DDIT4, TBC1D7, CNKSR3, MYADM, NDUFS3, PPIF, VDAC2, DEPDC5, PPIA, ATF3, RGS14, HDAC1, MGRN1, CUL3, UBR2, FBLN1, NDRG2, RASIP1, SEC14L1, TMEM127, ABL1, G3BP2, …	2080	606	19274	1.14683	1	0.82383	0.798046		KIF2C
														NCS1
Annotation Cluster 5	Enrichment Score: 5.201102492317436													CEP170B
Category	Term	Count	%	PValue	Genes	List Total	Pop Hits	Pop Total	Fold Enrichment	Bonferroni	Benjamini	FDR		B4GALT3
GOTERM_BP_FAT	GO:0051128~regulation of cellular component organization	412	18.214	1.31104e-10	SERPINE2, TFRC, STMN2, STMN4, GHITM, ENO1, SCAMP5, PREX1, AKT2, DPYSL2, DPYSL3, PIP4K2A, ANKFY1, PLCE1, ATG3, PRKCH, ENDOG, CSNK2A1, SERPINF1, DDX11, DAPK3, MED9, EML2, EML3, BIN3, HECW2, PADI2, PRKD1, LETMD1, ANAPC15, MTMR3, PRKDC, PDGFB, SLAIN1, C9ORF78, PRKCZ, SYNDIG1, PLCG2, SFN, RREB1, ATG5, PLK4, ABCA2, WNT10B, JUN, FZD5, RAB3IP, RDX, FZD9, MAD2L1BP, ABCA7, PKIB, HNRNPK, SNAI1, NMT1, FAT3, …	2080	2876	19274	1.32745	1.29033e-06	4.03187e-08	3.90568e-08		CYGB
GOTERM_BP_FAT	GO:0033043~regulation of organelle organization	214	9.46065	2.20278e-06	APP, SMARCB1, TFRC, TRAF3IP1, GFI1, STMN2, STMN4, GHITM, GBA2, RPS6KA4, AKT2, RCC1, PIP4K2A, DPF3, CCNL2, SYNPO, ATG3, ENDOG, LIMCH1, DDX11, DAPK3, NSMCE2, EML2, PISD, EML3, HECW2, CDC37, VDAC3, PADI2, PREB, PRKD1, KIF20B, MTMR3, ANAPC15, INTU, PDGFB, TWF2, TGFA, C9ORF78, SLAIN1, TRPM2, ZNF827, PDCD10, ATG5, PLK4, FZD5, XRCC5, RDX, SETDB2, FZD9, MAD2L1BP, CCDC88A, PKIB, ZZZ3, ADCK1, NMT1, CALR, N…	2080	1465	19274	1.35358	0.0214465	0.000212525	0.000205874		MLLT6
GOTERM_BP_FAT	GO:0051130~positive regulation of cellular component organization	200	8.84173	0.00030252	APP, SMARCB1, TFRC, STMN2, RPS6KA4, PREX1, LGALS3, AKT2, DPYSL3, DAG1, PIP4K2A, ANKFY1, PLCE1, SYNPO, SCN1B, PRKCH, ENDOG, LIMCH1, SERPINF1, DDX11, SLC11A1, NSMCE2, ISLR2, MED9, ACSL3, RUNX1, TIAM1, CDC37, BTK, PRKD1, PRKDC, PDGFB, TWF2, TGFA, LPAR3, SLAIN1, BRCC3, TTBK1, SNX3, SYNDIG1, PLCG2, RREB1, ARSB, PLK4, WNT10B, JUN, FZD5, XRCC4, STAC, XRCC5, SETDB2, MAD2L1BP, ABCA7, PTK6, CCDC88A, PKIB, …	2080	1467	19274	1.26331	0.949098	0.0116293	0.0112653		ATP5F1D
GOTERM_BP_FAT	GO:0010638~positive regulation of organelle organization	97	4.28824	0.0179575	APP, PRDM7, SMARCB1, STMN2, RPS6KA4, YY1, FAM162A, AKT2, TOM1, PIP4K2A, ZNF205, NBN, SYNPO, MAP3K4, RALBP1, ENDOG, MSX2, LIMCH1, DDX11, WNT5A, NSMCE2, MUL1, CLIP1, CDC37, PPIF, PRKD1, MAD1L1, INO80E, CUL3, PDGFB, TGFA, SLAIN1, TPR, ABL1, PLK4, FZD5, AUTS2, XRCC5, SETDB2, CHCHD10, MAD2L1BP, CCDC88A, PKIB, RGCC, BCL6, ADCK1, CNOT2, SPIRE2, NMT1, NRP1, GPSM2, C2CD5, YWHAB, ARPC1B, ARHGEF10L, FMN1, F…	2080	722	19274	1.24492	1	0.250667	0.242822		DOC2B
														HIP1
Annotation Cluster 6	Enrichment Score: 5.1843563715395025													CRB2
Category	Term	Count	%	PValue	Genes	List Total	Pop Hits	Pop Total	Fold Enrichment	Bonferroni	Benjamini	FDR		RNPC3
GOTERM_BP_FAT	GO:0022008~neurogenesis	277	12.2458	1.47197e-12	APP, TRIO, SERPINE2, NEXMIF, IFT172, GFI1, RAPH1, STMN2, STMN4, MT1X, GBA2, SOX3, HERC1, OPHN1, AKT2, DPYSL2, DPYSL3, DAG1, CDK5RAP1, EPHB4, SOX4, SCN1B, ABT1, PRKCH, UNC5A, UNC5B, SERPINF1, SECISBP2, METTL3, SOX13, ISLR2, ACSL4, CSNK1D, SCRIB, ACSL3, ANK3, RUNX3, RUNX1, STX1B, AFG3L2, TIAM1, NIF3L1, ARC, SPINT1, HECW2, DDIT4, PRKD1, KIF20B, NBL1, ATF4, CASZ1, NRN1, EPHA10, TWF2, NOLC1, CEND1, LP…	2080	1717	19274	1.49492	1.44868e-08	9.65709e-10	9.35485e-10		TLE5
GOTERM_BP_FAT	GO:0030182~neuron differentiation	233	10.3006	1.36969e-11	APP, TRIO, IFT172, GFI1, RAPH1, STMN2, STMN4, GBA2, SOX3, HERC1, OPHN1, DPYSL2, DPYSL3, DAG1, EPHB4, SOX4, SCN1B, ABT1, UNC5A, UNC5B, SERPINF1, SECISBP2, ISLR2, ACSL4, CSNK1D, SCRIB, ACSL3, ANK3, RUNX3, RUNX1, STX1B, AFG3L2, TIAM1, NIF3L1, ARC, HECW2, DDIT4, PRKD1, KIF20B, NBL1, ATF4, NRN1, EPHA10, TWF2, NOLC1, CEND1, LPAR3, PRKCZ, SNX3, C12ORF57, RDH13, ARSB, NKX2-2, JAG2, NTNG2, WNT10B, JUN, FZ…	2080	1412	19274	1.52908	1.34804e-07	6.41861e-09	6.21773e-09		CPEB3
GOTERM_BP_FAT	GO:0048699~generation of neurons	256	11.3174	3.07521e-11	APP, TRIO, SERPINE2, NEXMIF, IFT172, GFI1, RAPH1, STMN2, STMN4, GBA2, SOX3, HERC1, OPHN1, DPYSL2, DPYSL3, DAG1, CDK5RAP1, EPHB4, SOX4, SCN1B, ABT1, PRKCH, UNC5A, UNC5B, SERPINF1, SECISBP2, METTL3, ISLR2, ACSL4, CSNK1D, SCRIB, ACSL3, ANK3, RUNX3, RUNX1, STX1B, AFG3L2, TIAM1, NIF3L1, ARC, SPINT1, HECW2, DDIT4, PRKD1, KIF20B, NBL1, ATF4, CASZ1, NRN1, EPHA10, TWF2, NOLC1, CEND1, LPAR3, PRKCZ, SNX3, C…	2080	1600	19274	1.48262	3.02663e-07	1.23045e-08	1.19194e-08		RCOR1
GOTERM_BP_FAT	GO:0048468~cell development	341	15.0752	3.30072e-10	APP, PANK2, TRIO, SERPINE2, MAML1, NEXMIF, GFI1, RAPH1, STMN2, STMN4, MT1X, GBA2, SLC4A5, SOX3, PREX1, HERC1, OPHN1, ADGRA2, AKT2, DPYSL2, DPYSL3, DAG1, CDK5RAP1, PIP4K2A, EPHB4, SOX4, SCN1B, ACVR1, PAQR7, PRKCH, UNC5A, UNC5B, SERPINF1, SECISBP2, METTL3, ISLR2, CSNK1D, SCRIB, ANK3, RUNX3, JMJD6, RUNX1, ARMC2, STX1B, AFG3L2, TIAM1, ARC, BIN3, SPINT1, HECW2, BTK, PRKD1, KIF20B, NBL1, ZFPM1, ATF4, C…	2080	2314	19274	1.36552	3.24856e-06	9.28067e-08	8.99021e-08		CCNE1
GOTERM_BP_FAT	GO:0048666~neuron development	183	8.09019	1.30143e-08	APP, TRIO, RAB3A, GFI1, RAPH1, STMN2, STMN4, GBA2, IGF1R, DOCK10, STK11, OPHN1, HERC1, TUBB3, DPYSL2, DPYSL3, KIF5A, DAG1, TNR, NRTN, NEK3, EPHB4, SCN1B, SEMA6B, MINAR1, MYLIP, AGTPBP1, UNC5A, UNC5B, SERPINF1, SECISBP2, WNT5A, APLP1, ISLR2, MUL1, SCRIB, ANK3, SRCIN1, RUNX3, TANC2, RUNX1, GPRIN3, STX1B, TIAM1, AFG3L2, ARC, HECW2, PRKD1, KIF20B, NBL1, VCL, RTN4R, NRN1, NOTCH1, EPHA10, TWF2, NOLC1, …	2080	1131	19274	1.49933	0.000128078	2.91076e-06	2.81966e-06		TIMM50
GOTERM_BP_FAT	GO:0031175~neuron projection development	156	6.89655	6.78146e-08	APP, TRIO, RAB3A, GFI1, RAPH1, STMN2, STMN4, IGF1R, DOCK10, STK11, OPHN1, HERC1, TUBB3, DPYSL2, DPYSL3, KIF5A, DAG1, TNR, NRTN, NEK3, EPHB4, SCN1B, SEMA6B, MINAR1, MYLIP, UNC5A, UNC5B, SERPINF1, WNT5A, APLP1, ISLR2, MUL1, ANK3, SRCIN1, TANC2, GPRIN3, STX1B, TIAM1, AFG3L2, ARC, HECW2, PRKD1, KIF20B, NBL1, VCL, RTN4R, NRN1, NOTCH1, EPHA10, TWF2, NOLC1, LPAR3, EFNA5, PRKCZ, SNX3, C12ORF57, EFNB3, UB…	2080	950	19274	1.52163	0.000667208	1.33473e-05	1.29295e-05		CCR4
GOTERM_BP_FAT	GO:0048812~neuron projection morphogenesis	112	4.95137	7.88576e-08	APP, TRIO, RAB3A, RAPH1, IGF1R, DOCK10, STK11, OPHN1, TUBB3, DPYSL2, KIF5A, DAG1, TNR, NEK3, EPHB4, SCN1B, SEMA6B, UNC5A, UNC5B, WNT5A, APLP1, ISLR2, MUL1, ANK3, SRCIN1, TANC2, TIAM1, AFG3L2, ARC, KIF20B, NBL1, VCL, RTN4R, NRN1, NOTCH1, EPHA10, TWF2, NOLC1, LPAR3, EFNA5, PRKCZ, C12ORF57, EFNB3, UBB, ABL1, SKIL, KIAA0319, PLXNA4, NTNG2, SYT2, AUTS2, DCDC2, BMP7, EFNA2, LHX1, CNTN1, FGFR2, RET, NRP…	2080	626	19274	1.65788	0.000775816	1.52164e-05	1.47402e-05		TRIM2
GOTERM_BP_FAT	GO:0045595~regulation of cell differentiation	279	12.3342	1.40925e-06	APP, TRIO, SMARCB1, SERPINE2, MAML1, NEXMIF, GFI1, STMN2, IKZF3, SOX3, PREX1, ADGRA2, DPYSL2, RPS6KA1, DPYSL3, ZC3H12A, DAG1, CDK5RAP1, DPF3, H4C2, H4C1, H4C4, SOX4, SCN1B, ACVR1, PRKCH, SERPINF1, METTL3, SOX13, ISLR2, CSNK1D, RUNX3, RUNX1, STX1B, TIAM1, ARC, SPINT1, HECW2, RBP1, BTK, TRIB3, PRKD1, KIF20B, NBL1, ZFPM1, TRIB2, ATF4, CETP, CASZ1, PRKDC, PDGFB, TWF2, TWIST2, ZBTB1, LPAR3, GATA4, PRK…	2080	1986	19274	1.30177	0.0137741	0.000144463	0.000139942		PC
GOTERM_BP_FAT	GO:0045597~positive regulation of cell differentiation	165	7.29443	4.77006e-06	APP, MTCH2, SMARCB1, SERPINE2, MAML1, GPR68, MPL, STMN2, METRNL, IGF1R, PREX1, EFEMP2, ZFP36, STK11, DPYSL3, ZC3H12A, RPS6KA1, CAPN2, DAG1, PIM1, DPF3, SOX4, SCN1B, ACVR1, NKX6-2, PRKCH, MSX2, SERPINF1, WNT5A, SOX13, ISLR2, MUL1, CSNK1D, ATP11A, RUNX3, RUNX1, TIAM1, OLFM2, SPINT1, MYADM, BTK, ADAM8, PRKD1, KIF20B, NBL1, NOTCH1, PRKDC, TWF2, ZBTB1, LPL, LPAR3, GATA4, STK4, EFNA5, PRKCZ, SNX3, SCUB…	2080	1089	19274	1.40399	0.0458621	0.000381644	0.000369699		CADPS
GOTERM_BP_FAT	GO:0051094~positive regulation of developmental process	219	9.6817	1.92119e-05	APP, SMARCB1, SERPINE2, TFRC, MAML1, STMN2, PREX1, RPS6KA1, AKT3, DPYSL3, ZC3H12A, DAG1, DPF3, SOX4, SCN1B, ACVR1, CCBE1, PRKCH, PRKCB, SERPINF1, SOX13, ISLR2, CSNK1D, RUNX3, RUNX1, TIAM1, SPINT1, BTK, PRKD1, KIF20B, NBL1, ATF4, PRKDC, PDGFB, TWF2, AGAP2, ZBTB1, LPAR3, GATA4, PRKCZ, SNX3, CYP27B1, SYNDIG1, SFN, TP53BP1, PCK1, RREB1, ARSB, TRPM4, NKX2-2, WNT10B, XRCC5, XRCC2, FZD9, PTK6, PA2G4, SL…	2080	1554	19274	1.30588	0.172284	0.00122511	0.00118676		LRRC20
GOTERM_BP_FAT	GO:0031344~regulation of cell projection organization	113	4.99558	2.79716e-05	APP, GFI1, STMN2, IGF1R, DOCK11, STK11, DPYSL2, DPYSL3, TBC1D30, TNR, PLCE1, SCN1B, SEMA6B, PPP1R16B, MINAR1, ATG3, MYLIP, SERPINF1, WNT5A, ISLR2, MUL1, SRCIN1, TANC2, STX1B, TIAM1, ARC, BIN3, MAK, HECW2, VDAC3, PRKD1, RTN4R, INTU, TWF2, LPAR3, EFNA5, PLD1, RAP1GAP, SNX3, TRPM2, EFNB3, ABL1, RREB1, SKIL, KIAA0319, ARSB, PLXNA4, MARK2, ATG5, NTNG2, SYT2, AUTS2, RDX, RAB3IP, DCDC2, PTK6, BMP7, ARHG…	2080	714	19274	1.46652	0.240656	0.00155519	0.00150651		CETP
GOTERM_BP_FAT	GO:0045664~regulation of neuron differentiation	106	4.68612	4.48139e-05	APP, GFI1, STMN2, IGF1R, SOX3, STK11, DPYSL2, DPYSL3, CDK5RAP1, TNR, SCN1B, SEMA6B, MINAR1, MYLIP, SERPINF1, WNT5A, ISLR2, MUL1, CSNK1D, SRCIN1, TANC2, STX1B, TIAM1, ARC, HECW2, PRKD1, NBL1, RTN4R, CASZ1, NOTCH1, TWF2, LPAR3, EFNA5, RAP1GAP, SNX3, EFNB3, ABL1, SKIL, KIAA0319, ARSB, PLXNA4, MARK2, NKX2-2, NTNG2, SYT2, PTK6, BMP7, PBX1, CCDC88A, SDK1, TLX3, BCL6, STK24, CNTN1, ZNF536, FAT3, TCF3, C…	2080	668	19274	1.47041	0.356651	0.00228519	0.00221367		AVPI1
GOTERM_BP_FAT	GO:0010720~positive regulation of cell development	92	4.0672	8.07565e-05	RET, APP, NRP1, TENM3, SERPINE2, GPR68, MPL, STMN2, GLI3, TRIOBP, IGF1R, PREX1, STK11, EEF2K, SIN3A, DPYSL3, ENC1, DAG1, RAC3, SCN1B, TRIM67, MYOG, APC2, NKX6-2, PRKCH, SERPINF1, WNT5A, ISLR2, MUL1, CSNK1D, OLIG2, PROX1, DNM2, TIAM1, TUBB2B, GPRC5B, SPINT1, ITPKA, MYADM, RARA, RAPGEF1, PDE5A, PRKD1, KIF20B, NBL1, SHANK3, SMARCD3, NOTCH1, RGS14, SEMA3C, PRKDC, HDAC1, TWF2, AKAP6, LPAR3, GDPD5, EFN…	2080	570	19274	1.49562	0.548345	0.0037487	0.00363137		SCARB1
GOTERM_BP_FAT	GO:0051960~regulation of nervous system development	140	6.18921	0.000159596	APP, SERPINE2, NEXMIF, GFI1, CLSTN1, STMN2, ICAM5, CELSR1, NCMAP, IGF1R, SOX3, STK11, DPYSL2, DPYSL3, DAG1, CDK5RAP1, TNR, SCN1B, SEMA6B, MINAR1, MYLIP, NKX6-2, PRKCH, SERPINF1, WNT5A, ISLR2, MUL1, CSNK1D, SRCIN1, TANC2, STX1B, TIAM1, ARC, SPINT1, HECW2, PRKD1, KIF20B, NBL1, RTN4R, CASZ1, NOTCH1, TWF2, CEND1, LPAR3, EFNA5, RAP1GAP, SNX3, SCRT2, EFNB3, MAN2A1, ABL1, SYNDIG1, SKIL, KIAA0319, ARSB, …	2080	959	19274	1.35275	0.792137	0.00674072	0.00652976		KAT6B
GOTERM_BP_FAT	GO:0051240~positive regulation of multicellular organismal process	256	11.3174	0.00021017	APP, SPARC, SMARCB1, SERPINE2, TFRC, STMN2, ABAT, ENO1, SCAMP5, ADGRA2, CREB3L1, AKT3, DPYSL3, ZC3H12A, DAG1, SOX4, SCN1B, ACVR1, CCBE1, PRKCH, PRKCB, SERPINF1, SLC11A1, SOX13, ISLR2, CSNK1D, SCRIB, RUNX3, RUNX1, TIAM1, SPINT1, BTK, PRKD1, KIF20B, NBL1, ZFPM1, ATF4, PRKDC, PDGFB, TWF2, AGAP2, ZBTB1, LPAR3, GATA4, BCL10, PRKCZ, SNX3, CYP27B1, SEC14L1, SYNDIG1, PLCG2, TP53BP1, PCK1, RREB1, ARSB, TR…	2080	1927	19274	1.23102	0.873652	0.00865391	0.00838306		OPHN1
GOTERM_BP_FAT	GO:0050767~regulation of neurogenesis	125	5.52608	0.000222233	APP, SERPINE2, NEXMIF, GFI1, STMN2, IGF1R, SOX3, STK11, DPYSL2, DPYSL3, DAG1, CDK5RAP1, TNR, SCN1B, SEMA6B, MINAR1, MYLIP, NKX6-2, PRKCH, SERPINF1, WNT5A, ISLR2, MUL1, CSNK1D, SRCIN1, TANC2, STX1B, TIAM1, ARC, SPINT1, HECW2, PRKD1, KIF20B, NBL1, RTN4R, CASZ1, NOTCH1, TWF2, LPAR3, EFNA5, RAP1GAP, SNX3, SCRT2, EFNB3, MAN2A1, ABL1, SKIL, KIAA0319, ARSB, PLXNA4, MARK2, NKX2-2, NTNG2, SYT2, XRCC5, XRC…	2080	846	19274	1.36914	0.887798	0.00907465	0.00879063		ZNF217
GOTERM_BP_FAT	GO:0060284~regulation of cell development	143	6.32184	0.000283344	APP, SERPINE2, GPR68, NEXMIF, GFI1, MPL, STMN2, IGF1R, YY1, SOX3, PREX1, STK11, ADGRA2, DPYSL2, DPYSL3, DAG1, CDK5RAP1, TNR, SCN1B, SEMA6B, MINAR1, MYLIP, NKX6-2, PRKCH, SERPINF1, WNT5A, ISLR2, MUL1, CSNK1D, SRCIN1, TANC2, STX1B, TIAM1, ARC, SPINT1, HECW2, MYADM, PRKD1, KIF20B, NBL1, VCL, RTN4R, CASZ1, NOTCH1, PRKDC, TWF2, LPAR3, FBLN1, EFNA5, RAP1GAP, SNX3, SCRT2, EFNB3, MAN2A1, ABL1, RREB1, SKI…	2080	996	19274	1.33041	0.938522	0.0109779	0.0106343		KDM4B
GOTERM_BP_FAT	GO:0010769~regulation of cell morphogenesis involved in differentiation	54	2.38727	0.000810581	RET, NRP1, PTPRS, MPL, TRIOBP, ARHGAP4, PPP3CA, PREX1, STK11, EEF2K, SIN3A, DPYSL2, TNR, RAC3, YWHAH, SEMA6B, APC2, WNT5A, ISLR2, SRCIN1, TANC2, DNM2, TIAM1, ARC, TUBB2B, HECW2, ITPKA, MYADM, SHANK3, RTN4R, SEMA3C, PRKDC, TWF2, LPAR3, FBLN1, EFNA5, TTL, NTN1, HDAC6, RAB21, EFNB3, ABL1, DISC1, PDLIM5, KIAA0319, RREB1, SKIL, PLXNA4, MARK2, DMTN, LIMK1, VEGFA, ABI2, CALR	2080	317	19274	1.57849	0.999658	0.0264707	0.0256423		VPS35L
GOTERM_BP_FAT	GO:0050769~positive regulation of neurogenesis	76	3.35986	0.000902392	RET, APP, NRP1, TENM3, SERPINE2, STMN2, GLI3, IGF1R, STK11, EEF2K, SIN3A, DPYSL3, ENC1, DAG1, SCN1B, TRIM67, APC2, NKX6-2, PRKCH, SERPINF1, WNT5A, ISLR2, MUL1, CSNK1D, OLIG2, PROX1, TIAM1, TUBB2B, GPRC5B, SPINT1, ITPKA, RARA, RAPGEF1, PRKD1, KIF20B, NBL1, SHANK3, SMARCD3, NOTCH1, RGS14, HDAC1, TWF2, LPAR3, GDPD5, EFNA5, NTN1, HDAC6, SNX3, RAB21, MAN2A1, ABL1, FYN, DISC1, SKIL, ARSB, PLXNA4, MARK2…	2080	486	19274	1.44906	0.999862	0.0290211	0.0281128		RTN4RL1
GOTERM_BP_FAT	GO:0010975~regulation of neuron projection development	79	3.49248	0.000993994	RET, NRP1, TENM3, PTPRS, GFI1, STMN2, ARHGAP4, IGF1R, PTPRG, PPP3CA, STK11, EEF2K, SIN3A, DPYSL2, DPYSL3, ENC1, NCS1, TNR, SCN1B, TRIM67, YWHAH, SEMA6B, APC2, MINAR1, MYLIP, SERPINF1, WNT5A, ISLR2, MUL1, SRCIN1, TANC2, DNM2, TIAM1, STX1B, ARC, TUBB2B, RTN4RL1, HECW2, ITPKA, RAPGEF1, PRKD1, SHANK3, RTN4R, SEMA3C, TWF2, LPAR3, EFNA5, TTL, NTN1, HDAC6, SNX3, RAB21, EFNB3, ABL1, FYN, LRIG2, DISC1, PD…	2080	511	19274	1.43257	0.999944	0.0308577	0.029892		GDF15
GOTERM_BP_FAT	GO:0051962~positive regulation of nervous system development	84	3.71353	0.00104118	RET, APP, NRP1, TENM3, SERPINE2, CLSTN1, STMN2, NCMAP, GLI3, IGF1R, STK11, EEF2K, SIN3A, DPYSL3, ENC1, DAG1, SCN1B, TRIM67, APC2, NKX6-2, PRKCH, SERPINF1, WNT5A, ISLR2, MUL1, CSNK1D, OLIG2, PROX1, TIAM1, TUBB2B, GPRC5B, SPINT1, ITPKA, RARA, RAPGEF1, PRKD1, SLC25A12, KIF20B, NBL1, SHANK3, SMARCD3, NOTCH1, RGS14, HDAC1, TWF2, LPAR3, GDPD5, EFNA5, CST7, NTN1, HDAC6, SNX3, RAB21, EFNB3, MAN2A1, ABL1,…	2080	551	19274	1.41266	0.999965	0.03212	0.0311147		ABR
GOTERM_BP_FAT	GO:0045666~positive regulation of neuron differentiation	59	2.60831	0.00256562	RET, APP, NRP1, TENM3, STMN2, IGF1R, STK11, EEF2K, SIN3A, DPYSL3, ENC1, SCN1B, TRIM67, APC2, SERPINF1, WNT5A, ISLR2, MUL1, CSNK1D, PROX1, TIAM1, TUBB2B, GPRC5B, ITPKA, RARA, RAPGEF1, PRKD1, NBL1, SHANK3, TWF2, LPAR3, GDPD5, EFNA5, NTN1, HDAC6, SNX3, RAB21, ABL1, FYN, DISC1, SKIL, ARSB, PLXNA4, MARK2, NKX2-2, SPAG9, KDM4A, SYT2, LIMK1, PTK6, BMP7, VEGFA, BCL6, STK24, CNTN1, TCF3, CPEB3, EZH2	2080	372	19274	1.46966	1	0.0635976	0.0616072		ZNF507
GOTERM_BP_FAT	GO:0022604~regulation of cell morphogenesis	73	3.22723	0.00468679	RET, NRP1, SPARC, PTPRS, HEXB, MPL, TRIOBP, ARHGAP4, PPP3CA, PREX1, STK11, EEF2K, CAPZB, SIN3A, DPYSL2, ZMYM6, DAG1, TNR, RAC3, YWHAH, SEMA6B, APC2, TBCCD1, WNT5A, DAPK3, ISLR2, MUL1, SRCIN1, TANC2, DNM2, TIAM1, ARC, TUBB2B, HECW2, ITPKA, MYADM, CDC42EP2, CDC42EP1, SHANK3, RTN4R, SEMA3C, PRKDC, EPB41, TWF2, LPAR3, FBLN1, FITM2, EFNA5, TTL, NTN1, HDAC6, PALM2AKAP2, RAB21, EFNB3, ABL1, FYN, DISC1, …	2080	493	19274	1.3721	1	0.0987638	0.0956728		EIF4G3
GOTERM_BP_FAT	GO:0010976~positive regulation of neuron projection development	45	1.98939	0.00777433	RET, NRP1, TENM3, STMN2, TWF2, LPAR3, EFNA5, NTN1, HDAC6, IGF1R, SNX3, RAB21, STK11, EEF2K, DPYSL3, ENC1, ABL1, FYN, DISC1, SKIL, PLXNA4, ARSB, MARK2, SCN1B, TRIM67, APC2, SYT2, SERPINF1, LIMK1, WNT5A, ISLR2, MUL1, PTK6, BMP7, VEGFA, TIAM1, TUBB2B, STK24, ITPKA, RAPGEF1, CNTN1, PRKD1, CPEB3, SHANK3, EZH2	2080	282	19274	1.47867	1	0.141127	0.13671		EPN2
GOTERM_BP_FAT	GO:0031346~positive regulation of cell projection organization	59	2.60831	0.00884225	RET, NRP1, TENM3, STMN2, IGF1R, DOCK11, STK11, EEF2K, DPYSL3, ENC1, PLCE1, HRAS, SCN1B, TRIM67, APC2, BCAS3, HSP90AA1, SERPINF1, WNT5A, ISLR2, MUL1, DNM2, TIAM1, TUBB2B, ITPKA, CDC42EP2, RAPGEF1, CDC42EP1, PRKD1, SHANK3, TWF2, LPAR3, EFNA5, NTN1, HDAC6, SNX3, RAB21, MIEN1, ABL1, FYN, DISC1, RREB1, SKIL, ARSB, PLXNA4, MARK2, SYT2, AUTS2, LIMK1, PTK6, SEPTIN9, BMP7, VEGFA, CCDC88A, ABI2, STK24, CNT…	2080	394	19274	1.3876	1	0.153261	0.148464		MINDY2
														PPM1L
Annotation Cluster 7	Enrichment Score: 5.141147512815867													DECR2
Category	Term	Count	%	PValue	Genes	List Total	Pop Hits	Pop Total	Fold Enrichment	Bonferroni	Benjamini	FDR		CDC5L
GOTERM_BP_FAT	GO:0023051~regulation of signaling	513	22.679	6.50913e-11	TRIO, SERPINE2, TFRC, IFT172, ITSN1, ABAT, GHITM, ENO1, PREX1, TFG, LURAP1L, CREB3L1, ZC3H12A, AKT3, PIP4K2A, PLCE1, CCBE1, PRKCH, ENDOG, CSNK2A1, PRKCB, UNC5B, DAPK3, SOX13, SCRIB, PASK, NUP93, SIGIRR, IFT81, DDIT4, ORAI1, PADI2, PRKD1, ATF3, ATF4, CTBP2, PDGFB, AGAP2, TPRG1L, NOLC1, GATA4, BCL10, MTMR4, PRKCZ, GABARAP, ABR, CRACR2A, PRDM16, PLCG2, KCNMB4, ZBTB7A, JAG2, ABCA2, PLK3, WNT10B, NDFI…	2080	3702	19274	1.28407	6.40629e-07	2.37246e-08	2.29821e-08		KDM4A
GOTERM_BP_FAT	GO:0010646~regulation of cell communication	507	22.4138	1.10513e-10	TRIO, SERPINE2, TFRC, IFT172, ITSN1, ABAT, GHITM, ENO1, PREX1, TFG, LURAP1L, CREB3L1, ZC3H12A, AKT3, PIP4K2A, PLCE1, CCBE1, PRKCH, ENDOG, CSNK2A1, PRKCB, UNC5B, DAPK3, SOX13, PASK, NUP93, SIGIRR, IFT81, DDIT4, ORAI1, PADI2, PRKD1, ATF3, ATF4, CTBP2, PDGFB, AGAP2, TPRG1L, NOLC1, GATA4, BCL10, MTMR4, PRKCZ, GABARAP, ABR, CRACR2A, PRDM16, PLCG2, KCNMB4, ZBTB7A, JAG2, ABCA2, PLK3, WNT10B, NDFIP2, STA…	2080	3666	19274	1.28152	1.08767e-06	3.50825e-08	3.39845e-08		LEFTY1
GOTERM_BP_FAT	GO:0009966~regulation of signal transduction	446	19.7171	7.64121e-09	TRIO, SERPINE2, TFRC, IFT172, ITSN1, ABAT, GHITM, ENO1, PREX1, TFG, LURAP1L, CREB3L1, ZC3H12A, AKT3, PIP4K2A, PLCE1, CCBE1, PRKCH, ENDOG, CSNK2A1, PRKCB, UNC5B, DAPK3, SOX13, NUP93, SIGIRR, IFT81, DDIT4, PADI2, PRKD1, ATF3, CTBP2, PDGFB, AGAP2, GATA4, BCL10, MTMR4, PRKCZ, GABARAP, ABR, CRACR2A, PRDM16, PLCG2, ZBTB7A, JAG2, ABCA2, PLK3, WNT10B, NDFIP2, STARD13, JUN, AFAP1L2, FZD5, FZD7, RDX, FZD9,…	2080	3251	19274	1.27124	7.52019e-05	1.79041e-06	1.73437e-06		NANS
GOTERM_BP_FAT	GO:0035556~intracellular signal transduction	380	16.7993	4.05702e-07	SLC35B2, APP, TRIO, SERPINE2, TFRC, ITSN1, ENO1, RPS6KA4, PREX1, LGALS1, TFG, LURAP1L, RASSF3, OPHN1, AKT2, CREB3L1, RPS6KA1, AKT3, ZC3H12A, DAG1, TRIM25, PLCE1, BTRC, SOX4, PDK1, PRKCH, ENDOG, UNC5B, PRKCB, DAPK3, PASK, TIAM1, CARHSP1, ADCY9, GAREM1, DDIT4, BTK, SIK3, TRIM14, VDAC2, TRIB3, PRKD1, TRIB2, ATF3, ATF4, GIPR, PRKDC, PDGFB, AGAP2, TGFA, LPAR3, GATA4, BCL10, PRKCZ, GABARAP, ABR, TRPM2,…	2080	2796	19274	1.25937	0.00398496	5.4692e-05	5.29803e-05		RASA3
GOTERM_BP_FAT	GO:1902531~regulation of intracellular signal transduction	260	11.4943	8.8575e-05	SLC35B2, APP, TRIO, SERPINE2, TFRC, ITSN1, ENO1, PREX1, LGALS1, TFG, LURAP1L, OPHN1, CREB3L1, RPS6KA1, AKT3, ZC3H12A, DAG1, TRIM25, PLCE1, BTRC, SOX4, ENDOG, UNC5B, PRKCB, TIAM1, GAREM1, DDIT4, SIK3, TRIM14, VDAC2, TRIB3, PRKD1, TRIB2, ATF3, GIPR, PDGFB, AGAP2, TGFA, LPAR3, GATA4, BCL10, PRKCZ, GABARAP, ABR, CRACR2A, SEC14L1, PDCD10, MIER1, PLCG2, PLK3, TRAP1, STARD13, JUN, NDFIP2, GADD45B, FZD5,…	2080	1936	19274	1.24445	0.581799	0.00405426	0.00392737		YBX2
GOTERM_BP_FAT	GO:0023056~positive regulation of signaling	251	11.0964	0.000337631	SLC35B2, APP, SMARCB1, SERPINE2, TFRC, IFT172, GFI1, ABAT, LGALS1, TFG, LURAP1L, ADGRA2, AKT3, ZC3H12A, TRIM25, FAM53B, PLCE1, SOX4, ACVR1, CCBE1, PRKCH, CSNK2A1, UNC5B, PRKCB, DAPK3, ACSL4, CSNK1D, SCRIB, NUP93, STX1B, ARC, GAREM1, SIK3, TRIM14, ORAI1, PRKD1, ATF3, INTU, CTBP2, GIPR, PDGFB, AGAP2, TGFA, LPAR3, GATA4, BCL10, PRKCZ, CYP27B1, TRPM2, NEU3, CRACR2A, PDCD10, MIER1, PLCG2, TRPM4, JAG2,…	2080	1900	19274	1.22413	0.963975	0.0127304	0.012332		TPPP3
GOTERM_BP_FAT	GO:0010647~positive regulation of cell communication	250	11.0522	0.000367083	SLC35B2, APP, SMARCB1, SERPINE2, TFRC, IFT172, GFI1, ABAT, LGALS1, TFG, LURAP1L, ADGRA2, AKT3, ZC3H12A, TRIM25, FAM53B, PLCE1, SOX4, ACVR1, CCBE1, PRKCH, CSNK2A1, UNC5B, PRKCB, DAPK3, ACSL4, CSNK1D, ANK3, NUP93, STX1B, ARC, GAREM1, SIK3, TRIM14, ORAI1, PRKD1, ATF3, INTU, CTBP2, GIPR, PDGFB, AGAP2, TGFA, LPAR3, GATA4, BCL10, PRKCZ, CYP27B1, TRPM2, NEU3, CRACR2A, PDCD10, MIER1, PLCG2, TRPM4, JAG2, …	2080	1894	19274	1.22312	0.973042	0.0135807	0.0131556		MLLT10
GOTERM_BP_FAT	GO:0009967~positive regulation of signal transduction	222	9.81432	0.00155796	SLC35B2, APP, SMARCB1, TFRC, IFT172, GFI1, ABAT, LGALS1, TFG, LURAP1L, ADGRA2, AKT3, ZC3H12A, TRIM25, FAM53B, PLCE1, SOX4, ACVR1, CCBE1, PRKCH, CSNK2A1, UNC5B, PRKCB, DAPK3, CSNK1D, NUP93, STX1B, ARC, GAREM1, SIK3, TRIM14, PRKD1, ATF3, INTU, CTBP2, GIPR, PDGFB, AGAP2, TGFA, LPAR3, GATA4, BCL10, PRKCZ, CYP27B1, NEU3, CRACR2A, PDCD10, MIER1, PLCG2, TRPM4, JAG2, WNT10B, JUN, AFAP1L2, NDFIP2, GADD45B…	2080	1703	19274	1.20794	1	0.0441321	0.0427509		SLC27A1
GOTERM_BP_FAT	GO:0048584~positive regulation of response to stimulus	313	13.8373	0.00983189	SLC35B2, APP, SMARCB1, TFRC, IFT172, GFI1, ABAT, LGALS3, LGALS2, LGALS1, TFG, LURAP1L, ADGRA2, AKT3, ZC3H12A, TRIM25, DPF3, FAM53B, PLCE1, SOX4, ACVR1, CCBE1, PRKCH, ENDOG, CSNK2A1, UNC5B, PRKCB, DDX11, SLC11A1, DAPK3, CSNK1D, NUP93, STX1B, ARC, GAREM1, BTK, TMEM126A, SIK3, TRIM14, PRKD1, ATF3, INTU, CTBP2, GIPR, PRKDC, PDGFB, AGAP2, ZBTB1, MGST2, C2CD4A, TGFA, LPAR3, GATA4, BCL10, BRCC3, PRKCZ, …	2080	2568	19274	1.12943	1	0.165962	0.160767		PPP1R12B
GOTERM_BP_FAT	GO:1902533~positive regulation of intracellular signal transduction	134	5.92396	0.103397	SLC35B2, APP, TFRC, IGF1R, NR3C2, LGALS1, TFG, LURAP1L, AKT3, ZC3H12A, ADORA1, TRIM25, PLCE1, MAP3K7, MAP3K4, LHCGR, UNC5B, PRKCB, WNT5A, MUL1, EDAR, FRMD6, GAREM1, SIK3, TRIM14, ADAM8, PRKD1, RAF1, PPIA, RTN4R, NOTCH1, GIPR, C5AR1, PDGFB, CLEC16A, AGAP2, TGFA, LPAR3, GATA4, BCL10, PRKCZ, SLC9A1, CRACR2A, UBB, PDCD10, MIER1, ABL1, PLCG2, SKIL, MAP2K5, NDFIP2, JUN, UBE2I, GADD45B, FZD5, AUTS2, FZD…	2080	1112	19274	1.11663	1	0.713825	0.691484		TRAP1
														PHACTR4
Annotation Cluster 8	Enrichment Score: 4.980484804208808													ANKRD54
Category	Term	Count	%	PValue	Genes	List Total	Pop Hits	Pop Total	Fold Enrichment	Bonferroni	Benjamini	FDR		BCL10
GOTERM_BP_FAT	GO:0009060~aerobic respiration	36	1.59151	1.01504e-10	NDUFB9, PANK2, UQCRB, NDUFB6, NDUFA12, MRPS36, NDUFB5, NDUFB4, IREB2, NDUFA10, NDUFB2, NDUFB1, OGDHL, PDHB, MTFR1L, NNT, COX10, MDH1B, IDH3A, NDUFA9, NDUFA6, PDHA1, MDH1, MDH2, NDUFA3, NDUFA1, SDHD, ATP5F1D, CS, NDUFS7, UQCRC1, OGDH, NDUFS3, SLC25A51, MTFR2, ACO2	2080	100	19274	3.33588	9.98999e-07	3.32966e-08	3.22545e-08		U2AF1L4
GOTERM_BP_FAT	GO:0072350~tricarboxylic acid metabolic process	15	0.66313	2.16971e-05	PDHA1, MDH1, MRPS36, MDH2, IREB2, OGDHL, PDHB, SDHD, ASS1, CS, NNT, OGDH, ACO2, MDH1B, IDH3A	2080	38	19274	3.65777	0.192284	0.00132071	0.00127937		SLC25A44
GOTERM_BP_FAT	GO:0006099~tricarboxylic acid cycle	14	0.618921	2.68729e-05	PDHA1, MDH1, MRPS36, MDH2, IREB2, OGDHL, PDHB, SDHD, CS, NNT, OGDH, ACO2, MDH1B, IDH3A	2080	34	19274	3.81555	0.2324	0.00150259	0.00145556		CPT1A
GOTERM_BP_FAT	GO:0006101~citrate metabolic process	14	0.618921	2.68729e-05	PDHA1, MDH1, MRPS36, MDH2, IREB2, OGDHL, PDHB, SDHD, CS, NNT, OGDH, ACO2, MDH1B, IDH3A	2080	34	19274	3.81555	0.2324	0.00150259	0.00145556		MPL
KEGG_PATHWAY	hsa00020:Citrate cycle (TCA cycle)	12	0.530504	0.000421814	CS, PC, PDHA1, MDH1, MDH2, OGDH, OGDHL, ACO2, SDHD, PDHB, PCK1, IDH3A	981	30	8205	3.34557	0.133268	0.00896355	0.00761902		CSNK1D
KEGG_PATHWAY	hsa01200:Carbon metabolism	26	1.14943	0.00195191	GPI, ECHS1, RPE, OGDHL, ENO1, PDHB, ENO3, ACAT1, HAO1, ACSS1, IDH3A, PDHA1, TPI1, MDH1, MDH2, SDHD, PGD, CS, PKM, PC, PCCB, OGDH, ACO2, PFKM, GAPDH, PFKP	981	115	8205	1.89097	0.484358	0.0245795	0.0208926		PLCG2
														NCEH1
Annotation Cluster 9	Enrichment Score: 4.756442133619072													PFKFB2
Category	Term	Count	%	PValue	Genes	List Total	Pop Hits	Pop Total	Fold Enrichment	Bonferroni	Benjamini	FDR		NFATC2IP
GOTERM_BP_FAT	GO:0034654~nucleobase-containing compound biosynthetic process	580	25.641	3.89145e-10	GABPB2, TFRC, MAML1, ENO1, BACH1, CREB3L4, CREB3L1, ZC3H12A, HOXA3, PKNOX2, SAMD11, ACOT7, ZNF705G, PRKCH, ZNF283, PRKCB, DDX11, ZNF705B, DAPK3, SOX13, MED9, SIGIRR, ADCY9, MTHFD1, DDX39B, WDR82, ZSCAN23, ORAI1, PRKD1, ATF3, HOXB5, ATF4, ZNF395, CTBP2, PRKDC, ZNF391, PDGFB, AGAP2, NOLC1, GATA4, BCL10, PRKCZ, PRPSAP1, GALR3, PRDM16, HOXC5, PLCG2, HOXC4, HOXC9, RREB1, ZBTB7A, HOXC6, ATG5, NKX2-2, C…	2080	4317	19274	1.24496	3.82996e-06	1.06377e-07	1.03048e-07		CCND3
GOTERM_BP_FAT	GO:0018130~heterocycle biosynthetic process	587	25.9505	7.34583e-10	GABPB2, TFRC, MAML1, ENO1, BACH1, CREB3L4, CREB3L1, ZC3H12A, HOXA3, PKNOX2, SAMD11, ACOT7, ZNF705G, PRKCH, ZNF283, PRKCB, DDX11, ZNF705B, DAPK3, SOX13, MED9, SIGIRR, ADCY9, MTHFD1, DDX39B, WDR82, ZSCAN23, ORAI1, PRKD1, ATF3, HOXB5, ATF4, ZNF395, CTBP2, PRKDC, ZNF391, PDGFB, AGAP2, NOLC1, GATA4, BCL10, PRKCZ, PRPSAP1, GALR3, PRDM16, HOXC5, PLCG2, HOXC4, HOXC9, RREB1, ZBTB7A, HOXC6, ATG5, NKX2-2, C…	2080	4392	19274	1.23847	7.22974e-06	1.90238e-07	1.84284e-07		EVPL
GOTERM_BP_FAT	GO:0019438~aromatic compound biosynthetic process	588	25.9947	7.98918e-10	GABPB2, TFRC, MAML1, ENO1, BACH1, CREB3L4, CREB3L1, ZC3H12A, HOXA3, PKNOX2, SAMD11, ACOT7, ZNF705G, PRKCH, ZNF283, PRKCB, DDX11, ZNF705B, DAPK3, SOX13, MED9, SIGIRR, ADCY9, MTHFD1, DDX39B, WDR82, ZSCAN23, ORAI1, PRKD1, ATF3, HOXB5, ATF4, ZNF395, CTBP2, PRKDC, ZNF391, PDGFB, AGAP2, NOLC1, GATA4, BCL10, PRKCZ, PRPSAP1, GALR3, PRDM16, HOXC5, PLCG2, HOXC4, HOXC9, RREB1, ZBTB7A, HOXC6, ATG5, NKX2-2, C…	2080	4404	19274	1.2372	7.86292e-06	2.01594e-07	1.95284e-07		USP2
GOTERM_BP_FAT	GO:0031328~positive regulation of cellular biosynthetic process	307	13.5721	1.65664e-07	APP, GABPB2, SMARCB1, MAML1, ZMYND8, ENO1, BACH1, IKZF3, RPS6KA4, SOX3, CREB3L4, AKT2, CREB3L1, RPS6KA1, ZC3H12A, CDK5RAP1, TRIM25, DPF3, BTRC, SOX4, ABT1, ACVR1, STARD4, ENDOG, PRKCB, DDX11, SLC11A1, METTL3, CIRBP, EBF2, MED9, ACSL3, PASK, RUNX3, JMJD6, RUNX1, NIF3L1, DDX39B, TRIM14, ORAI1, PRKD1, ZFPM1, ATF3, HOXB5, ATF4, ZNF395, CASZ1, CTBP2, GIPR, PRKDC, EPAS1, PDGFB, AGAP2, NOLC1, GATA4, BCL…	2080	2166	19274	1.31337	0.00162913	2.62951e-05	2.54721e-05		AQP7
GOTERM_BP_FAT	GO:0009893~positive regulation of metabolic process	509	22.5022	3.69875e-07	SCOC, GABPB2, TFRC, MAML1, ABAT, GHITM, ENO1, BACH1, CREB3L4, AKT2, CREB3L1, ZC3H12A, CDK5RAP1, PIP4K2A, PLCE1, CCBE1, STARD4, ENDOG, CSNK2A1, PRKCB, SECISBP2, DDX11, MED9, SCRIB, PASK, DDX39B, HECW2, ORAI1, PADI2, PRKD1, ATF3, HOXB5, ATF4, ZNF395, CTBP2, PRKDC, PDGFB, AGAP2, NOLC1, GATA4, BCL10, PRKCZ, GABARAP, CRACR2A, GALR3, PRDM16, PLCG2, HOXC4, RREB1, ATG5, NKX2-2, ABCA2, PLK3, WNT10B, NDFIP…	2080	3895	19274	1.21093	0.0036337	5.05548e-05	4.89725e-05		PER1
GOTERM_BP_FAT	GO:0031325~positive regulation of cellular metabolic process	475	20.9991	4.62794e-07	SCOC, GABPB2, TFRC, MAML1, ABAT, GHITM, ENO1, BACH1, CREB3L4, AKT2, CREB3L1, ZC3H12A, CDK5RAP1, PIP4K2A, PLCE1, CCBE1, STARD4, ENDOG, PRKCB, DDX11, MED9, SCRIB, PASK, DDX39B, ORAI1, PRKD1, ATF3, HOXB5, ATF4, ZNF395, CTBP2, PRKDC, PDGFB, AGAP2, NOLC1, GATA4, BCL10, PRKCZ, GABARAP, CRACR2A, GALR3, PRDM16, PLCG2, HOXC4, RREB1, ATG5, NKX2-2, ABCA2, PLK3, WNT10B, NDFIP2, JUN, AFAP1L2, FZD2, FZD5, FZD7…	2080	3607	19274	1.22027	0.00454446	6.07247e-05	5.88241e-05		PARP3
GOTERM_BP_FAT	GO:0009891~positive regulation of biosynthetic process	309	13.6605	4.98329e-07	APP, GABPB2, SMARCB1, MAML1, ZMYND8, ENO1, BACH1, IKZF3, RPS6KA4, SOX3, CREB3L4, AKT2, CREB3L1, RPS6KA1, ZC3H12A, CDK5RAP1, TRIM25, DPF3, BTRC, SOX4, ABT1, ACVR1, STARD4, ENDOG, PRKCB, DDX11, SLC11A1, METTL3, CIRBP, EBF2, MED9, ACSL3, PASK, RUNX3, JMJD6, RUNX1, NIF3L1, DDX39B, TRIM14, ORAI1, PRKD1, ZFPM1, ATF3, HOXB5, ATF4, ZNF395, CASZ1, CTBP2, GIPR, PRKDC, EPAS1, PDGFB, AGAP2, NOLC1, GATA4, BCL…	2080	2208	19274	1.29678	0.00489255	6.34272e-05	6.14421e-05		CYP2E1
GOTERM_BP_FAT	GO:0051173~positive regulation of nitrogen compound metabolic process	318	14.0584	5.22586e-07	APP, GABPB2, SMARCB1, TFRC, MAML1, ZMYND8, ABAT, GHITM, ENO1, BACH1, IKZF3, RPS6KA4, SOX3, CREB3L4, CREB3L1, RPS6KA1, ZC3H12A, CDK5RAP1, TRIM25, DPF3, BTRC, SOX4, ABT1, ACVR1, ENDOG, PRKCB, DDX11, SLC11A1, METTL3, CIRBP, EBF2, MED9, ACSL3, PASK, RUNX3, JMJD6, RUNX1, NIF3L1, DDX39B, TRIM14, ORAI1, PRKD1, ZFPM1, ATF3, HOXB5, ATF4, ZNF395, CASZ1, CTBP2, GIPR, PRKDC, EPAS1, PDGFB, AGAP2, NOLC1, GATA4…	2080	2283	19274	1.29071	0.00513008	6.50983e-05	6.30609e-05		WDR25
GOTERM_BP_FAT	GO:0032774~RNA biosynthetic process	504	22.2812	6.39868e-07	GABPB2, TFRC, MAML1, ENO1, BACH1, CREB3L4, CREB3L1, ZC3H12A, HOXA3, PKNOX2, SAMD11, ZNF705G, PRKCH, ZNF283, PRKCB, DDX11, ZNF705B, DAPK3, SOX13, MED9, SIGIRR, DDX39B, WDR82, ZSCAN23, PRKD1, ATF3, HOXB5, ATF4, ZNF395, CTBP2, PRKDC, ZNF391, PDGFB, AGAP2, NOLC1, GATA4, BCL10, PRKCZ, GALR3, PRDM16, HOXC5, PLCG2, HOXC4, HOXC9, RREB1, ZBTB7A, HOXC6, ATG5, NKX2-2, CDK18, ABCA2, PLK3, WNT10B, JUN, AFAP1L…	2080	3870	19274	1.20678	0.0062778	7.774e-05	7.5307e-05		SCAMP5
GOTERM_BP_FAT	GO:0006351~transcription, DNA-templated	482	21.3086	6.82946e-07	GABPB2, TFRC, MAML1, ENO1, BACH1, CREB3L4, CREB3L1, ZC3H12A, HOXA3, PKNOX2, SAMD11, ZNF705G, PRKCH, ZNF283, PRKCB, DDX11, ZNF705B, SOX13, MED9, SIGIRR, DDX39B, WDR82, ZSCAN23, PRKD1, ATF3, HOXB5, ATF4, ZNF395, CTBP2, PRKDC, ZNF391, PDGFB, AGAP2, NOLC1, GATA4, BCL10, PRKCZ, GALR3, PRDM16, HOXC5, PLCG2, HOXC4, HOXC9, RREB1, ZBTB7A, HOXC6, NKX2-2, CDK18, ABCA2, PLK3, WNT10B, JUN, AFAP1L2, FZD2, FZD5…	2080	3680	19274	1.21369	0.00669902	8.09785e-05	7.84441e-05		TMEM191C
GOTERM_BP_FAT	GO:0097659~nucleic acid-templated transcription	500	22.1043	8.22434e-07	GABPB2, TFRC, MAML1, ENO1, BACH1, CREB3L4, CREB3L1, ZC3H12A, HOXA3, PKNOX2, SAMD11, ZNF705G, PRKCH, ZNF283, PRKCB, DDX11, ZNF705B, DAPK3, SOX13, MED9, SIGIRR, DDX39B, WDR82, ZSCAN23, PRKD1, ATF3, HOXB5, ATF4, ZNF395, CTBP2, PRKDC, ZNF391, PDGFB, AGAP2, NOLC1, GATA4, BCL10, PRKCZ, GALR3, PRDM16, HOXC5, PLCG2, HOXC4, HOXC9, RREB1, ZBTB7A, HOXC6, NKX2-2, CDK18, ABCA2, PLK3, WNT10B, JUN, AFAP1L2, FZD…	2080	3843	19274	1.20561	0.00806172	9.19724e-05	8.90938e-05		H2AC21
GOTERM_BP_FAT	GO:0006366~transcription from RNA polymerase II promoter	302	13.351	1.30188e-06	APP, GABPB2, SMARCB1, MAML1, ZMYND8, GFI1, ENO1, BACH1, IKZF3, RPS6KA4, SOX3, ZNF608, TRIM29, CREB3L4, CREB3L1, RPS6KA1, ZNF846, ZC3H12A, DPF3, SOX4, ABT1, ACVR1, ZNF705G, SLC11A1, ZNF705B, SOX13, EBF2, MED9, RUNX3, JMJD6, RUNX1, TRIB3, PRKD1, NBL1, ZFPM1, ATF3, HOXB5, ATF4, ZNF395, CASZ1, CTBP2, PRKDC, EPAS1, ZNF391, PDGFB, AGAP2, ZBTB1, GATA4, ZBTB5, ZBTB2, GALR3, ZNF827, MIER1, PRDM16, HIVEP1,…	2080	2173	19274	1.28782	0.0127314	0.000136296	0.00013203		DLX4
GOTERM_BP_FAT	GO:0045935~positive regulation of nucleobase-containing compound metabolic process	290	12.8205	3.69377e-06	APP, GABPB2, SMARCB1, TFRC, MAML1, ZMYND8, GHITM, ENO1, BACH1, IKZF3, RPS6KA4, SOX3, CREB3L4, CREB3L1, RPS6KA1, ZC3H12A, TRIM25, DPF3, BTRC, SOX4, ABT1, ACVR1, ENDOG, PRKCB, DDX11, SLC11A1, CIRBP, EBF2, MED9, RUNX3, JMJD6, RUNX1, NIF3L1, DDX39B, TRIM14, ORAI1, PRKD1, ZFPM1, ATF3, HOXB5, ATF4, ZNF395, CASZ1, CTBP2, GIPR, PRKDC, EPAS1, PDGFB, AGAP2, NOLC1, GATA4, BCL10, BRCC3, SEC14L2, GALR3, ZNF82…	2080	2100	19274	1.27964	0.0357013	0.000313366	0.000303558		LMNA
GOTERM_BP_FAT	GO:0010557~positive regulation of macromolecule biosynthetic process	280	12.3784	5.81926e-06	APP, GABPB2, SMARCB1, MAML1, ZMYND8, BACH1, IKZF3, RPS6KA4, SOX3, CREB3L4, AKT2, CREB3L1, RPS6KA1, ZC3H12A, CDK5RAP1, TRIM25, DPF3, BTRC, SOX4, ABT1, ACVR1, ENDOG, PRKCB, DDX11, SLC11A1, METTL3, CIRBP, EBF2, MED9, PASK, RUNX3, JMJD6, RUNX1, NIF3L1, DDX39B, TRIM14, PRKD1, ZFPM1, ATF3, HOXB5, ATF4, ZNF395, CASZ1, CTBP2, PRKDC, EPAS1, PDGFB, AGAP2, NOLC1, GATA4, BCL10, SEC14L2, GALR3, ZNF827, PRDM16…	2080	2029	19274	1.27875	0.0556641	0.000450013	0.000435929		KAZALD1
GOTERM_BP_FAT	GO:0010604~positive regulation of macromolecule metabolic process	459	20.2918	1.14913e-05	GABPB2, TFRC, MAML1, ENO1, BACH1, CREB3L4, AKT2, CREB3L1, ZC3H12A, CDK5RAP1, PLCE1, CCBE1, ENDOG, CSNK2A1, PRKCB, SECISBP2, DDX11, MED9, SCRIB, PASK, DDX39B, HECW2, PADI2, PRKD1, ATF3, HOXB5, ATF4, ZNF395, CTBP2, PRKDC, PDGFB, AGAP2, NOLC1, GATA4, BCL10, PRKCZ, GABARAP, CRACR2A, GALR3, PRDM16, PLCG2, HOXC4, RREB1, ATG5, NKX2-2, ABCA2, PLK3, WNT10B, NDFIP2, JUN, AFAP1L2, FZD2, FZD5, FZD7, RDX, FZD…	2080	3570	19274	1.19139	0.106937	0.00080203	0.000776929		DISP1
GOTERM_BP_FAT	GO:0019219~regulation of nucleobase-containing compound metabolic process	546	24.1379	1.40151e-05	GABPB2, TFRC, MAML1, GHITM, ENO1, BACH1, CREB3L4, CREB3L1, ZC3H12A, HOXA3, PKNOX2, SAMD11, ZNF705G, PRKCH, MBNL2, ENDOG, ZNF283, PRKCB, SECISBP2, DDX11, ZNF705B, DAPK3, SOX13, MED9, SIGIRR, DDX39B, WDR82, DDIT4, ZSCAN23, ORAI1, PRKD1, ATF3, HOXB5, ATF4, ZNF395, CTBP2, PRKDC, ZNF391, PDGFB, AGAP2, NOLC1, GATA4, BCL10, PRKCZ, GALR3, PRDM16, HOXC5, PLCG2, HOXC4, HOXC9, RREB1, ZBTB7A, HOXC6, NKX2-2, …	2080	4338	19274	1.1663	0.128847	0.000931911	0.000902744		TBC1D7
GOTERM_BP_FAT	GO:0006355~regulation of transcription, DNA-templated	472	20.8665	1.76116e-05	GABPB2, TFRC, MAML1, ENO1, BACH1, CREB3L4, CREB3L1, ZC3H12A, HOXA3, PKNOX2, SAMD11, ZNF705G, PRKCH, ZNF283, PRKCB, DDX11, ZNF705B, DAPK3, SOX13, MED9, SIGIRR, DDX39B, WDR82, ZSCAN23, PRKD1, ATF3, HOXB5, ATF4, ZNF395, CTBP2, PRKDC, ZNF391, PDGFB, AGAP2, NOLC1, GATA4, BCL10, PRKCZ, GALR3, PRDM16, HOXC5, PLCG2, HOXC4, HOXC9, RREB1, ZBTB7A, HOXC6, NKX2-2, CDK18, ABCA2, PLK3, WNT10B, JUN, AFAP1L2, FZD…	2080	3701	19274	1.18177	0.159144	0.00114779	0.00111186		FGFR2
GOTERM_BP_FAT	GO:1903506~regulation of nucleic acid-templated transcription	472	20.8665	1.94205e-05	GABPB2, TFRC, MAML1, ENO1, BACH1, CREB3L4, CREB3L1, ZC3H12A, HOXA3, PKNOX2, SAMD11, ZNF705G, PRKCH, ZNF283, PRKCB, DDX11, ZNF705B, DAPK3, SOX13, MED9, SIGIRR, DDX39B, WDR82, ZSCAN23, PRKD1, ATF3, HOXB5, ATF4, ZNF395, CTBP2, PRKDC, ZNF391, PDGFB, AGAP2, NOLC1, GATA4, BCL10, PRKCZ, GALR3, PRDM16, HOXC5, PLCG2, HOXC4, HOXC9, RREB1, ZBTB7A, HOXC6, NKX2-2, CDK18, ABCA2, PLK3, WNT10B, JUN, AFAP1L2, FZD…	2080	3704	19274	1.18081	0.173981	0.00122511	0.00118676		STARD13
GOTERM_BP_FAT	GO:1902680~positive regulation of RNA biosynthetic process	243	10.7427	2.16941e-05	APP, GABPB2, SMARCB1, MAML1, ZMYND8, BACH1, IKZF3, RPS6KA4, SOX3, CREB3L4, CREB3L1, RPS6KA1, ZC3H12A, TRIM25, DPF3, BTRC, SOX4, ABT1, ACVR1, PRKCB, DDX11, SLC11A1, EBF2, MED9, RUNX3, JMJD6, RUNX1, NIF3L1, DDX39B, TRIM14, PRKD1, ZFPM1, ATF3, HOXB5, ATF4, ZNF395, CASZ1, CTBP2, PRKDC, EPAS1, PDGFB, AGAP2, NOLC1, GATA4, BCL10, SEC14L2, GALR3, ZNF827, PRDM16, HIVEP1, HOXC4, TP53BP1, PCK1, RREB1, NKX2-…	2080	1755	19274	1.28303	0.19226	0.00132071	0.00127937		FBXO2
GOTERM_BP_FAT	GO:1903508~positive regulation of nucleic acid-templated transcription	242	10.6985	2.19044e-05	APP, GABPB2, SMARCB1, MAML1, ZMYND8, BACH1, IKZF3, RPS6KA4, SOX3, CREB3L4, CREB3L1, RPS6KA1, ZC3H12A, TRIM25, DPF3, BTRC, SOX4, ABT1, ACVR1, PRKCB, DDX11, SLC11A1, EBF2, MED9, RUNX3, JMJD6, RUNX1, NIF3L1, DDX39B, TRIM14, PRKD1, ZFPM1, ATF3, HOXB5, ATF4, ZNF395, CASZ1, CTBP2, PRKDC, EPAS1, PDGFB, AGAP2, NOLC1, GATA4, BCL10, SEC14L2, GALR3, ZNF827, PRDM16, HIVEP1, HOXC4, TP53BP1, PCK1, RREB1, NKX2-…	2080	1746	19274	1.28434	0.193931	0.00132071	0.00127937		PFKFB3
GOTERM_BP_FAT	GO:0045893~positive regulation of transcription, DNA-templated	242	10.6985	2.19044e-05	APP, GABPB2, SMARCB1, MAML1, ZMYND8, BACH1, IKZF3, RPS6KA4, SOX3, CREB3L4, CREB3L1, RPS6KA1, ZC3H12A, TRIM25, DPF3, BTRC, SOX4, ABT1, ACVR1, PRKCB, DDX11, SLC11A1, EBF2, MED9, RUNX3, JMJD6, RUNX1, NIF3L1, DDX39B, TRIM14, PRKD1, ZFPM1, ATF3, HOXB5, ATF4, ZNF395, CASZ1, CTBP2, PRKDC, EPAS1, PDGFB, AGAP2, NOLC1, GATA4, BCL10, SEC14L2, GALR3, ZNF827, PRDM16, HIVEP1, HOXC4, TP53BP1, PCK1, RREB1, NKX2-…	2080	1746	19274	1.28434	0.193931	0.00132071	0.00127937		RASL10B
GOTERM_BP_FAT	GO:2001141~regulation of RNA biosynthetic process	473	20.9107	2.37609e-05	GABPB2, TFRC, MAML1, ENO1, BACH1, CREB3L4, CREB3L1, ZC3H12A, HOXA3, PKNOX2, SAMD11, ZNF705G, PRKCH, ZNF283, PRKCB, DDX11, ZNF705B, DAPK3, SOX13, MED9, SIGIRR, DDX39B, WDR82, ZSCAN23, PRKD1, ATF3, HOXB5, ATF4, ZNF395, CTBP2, PRKDC, ZNF391, PDGFB, AGAP2, NOLC1, GATA4, BCL10, PRKCZ, GALR3, PRDM16, HOXC5, PLCG2, HOXC4, HOXC9, RREB1, ZBTB7A, HOXC6, NKX2-2, CDK18, ABCA2, PLK3, WNT10B, JUN, AFAP1L2, FZD…	2080	3719	19274	1.17854	0.208525	0.00138361	0.00134031		N4BP3
GOTERM_BP_FAT	GO:0051252~regulation of RNA metabolic process	497	21.9717	2.99948e-05	GABPB2, TFRC, MAML1, ENO1, BACH1, CREB3L4, CREB3L1, ZC3H12A, HOXA3, PKNOX2, SAMD11, ZNF705G, PRKCH, MBNL2, ZNF283, PRKCB, SECISBP2, DDX11, ZNF705B, DAPK3, SOX13, MED9, SIGIRR, DDX39B, WDR82, ZSCAN23, PRKD1, ATF3, HOXB5, ATF4, ZNF395, CTBP2, PRKDC, ZNF391, PDGFB, AGAP2, NOLC1, GATA4, BCL10, PRKCZ, GALR3, PRDM16, HOXC5, PLCG2, HOXC4, HOXC9, RREB1, ZBTB7A, HOXC6, NKX2-2, CDK18, ABCA2, PLK3, WNT10B, …	2080	3937	19274	1.16977	0.255627	0.00163082	0.00157978		RAB11FIP3
GOTERM_BP_FAT	GO:0010628~positive regulation of gene expression	301	13.3068	5.47716e-05	APP, GABPB2, SMARCB1, TFRC, MAML1, ZMYND8, ENO1, C14ORF93, BACH1, IKZF3, RPS6KA4, SOX3, CREB3L4, CREB3L1, RPS6KA1, ZC3H12A, CDK5RAP1, TRIM25, DPF3, BTRC, SOX4, ABT1, ACVR1, CCBE1, PRKCB, DDX11, SECISBP2, SLC11A1, METTL3, CIRBP, EBF2, MED9, ANK3, PASK, RUNX3, JMJD6, RUNX1, NIF3L1, DDX39B, TRIM14, PADI2, PRKD1, ZFPM1, ATF3, HOXB5, ATF4, ZNF395, CASZ1, CTBP2, PRKDC, EPAS1, PDGFB, AGAP2, NOLC1, GATA4…	2080	2267	19274	1.23034	0.416714	0.00264219	0.0025595		BCAS3
GOTERM_BP_FAT	GO:0051254~positive regulation of RNA metabolic process	248	10.9637	8.60293e-05	APP, GABPB2, SMARCB1, MAML1, ZMYND8, BACH1, IKZF3, RPS6KA4, SOX3, CREB3L4, CREB3L1, RPS6KA1, ZC3H12A, TRIM25, DPF3, BTRC, SOX4, ABT1, ACVR1, PRKCB, DDX11, SLC11A1, CIRBP, EBF2, MED9, RUNX3, JMJD6, RUNX1, NIF3L1, DDX39B, TRIM14, PRKD1, ZFPM1, ATF3, HOXB5, ATF4, ZNF395, CASZ1, CTBP2, PRKDC, EPAS1, PDGFB, AGAP2, NOLC1, GATA4, BCL10, SEC14L2, GALR3, ZNF827, PRDM16, HIVEP1, HOXC4, TP53BP1, PCK1, RREB1…	2080	1834	19274	1.25303	0.571188	0.0039609	0.00383693		TRIM9
GOTERM_BP_FAT	GO:0045944~positive regulation of transcription from RNA polymerase II promoter	182	8.04598	0.000135424	APP, GABPB2, SMARCB1, MAML1, ZMYND8, NUCKS1, IKZF3, BACH1, ETS2, RPS6KA4, YY1, HOXA10, SOX3, CREB3L4, CREB3L1, ZC3H12A, RPS6KA1, NFATC2IP, DPF3, SOX4, ACVR1, SLC11A1, WNT5A, MED9, EBF2, RUNX1, JMJD6, KAT6B, ZNF438, PRKD1, RAF1, ZFPM1, ATF3, HOXB5, ATF4, ZNF395, CASZ1, NOTCH1, CTBP2, PRKDC, EPAS1, PDGFB, CREM, AGAP2, GATA4, SLC9A1, GLIS2, GALR3, ZNF827, PRDM16, HIVEP1, ABL1, HOXC4, E4F1, TP53BP1, …	2080	1297	19274	1.30029	0.736297	0.00587095	0.0056872		RPS6KA1
GOTERM_BP_FAT	GO:0006357~regulation of transcription from RNA polymerase II promoter	358	15.8267	0.00037249	APP, GABPB2, SMARCB1, MAML1, ZMYND8, GFI1, JMJD1C, ENO1, BACH1, IKZF3, RPS6KA4, SOX3, ZNF608, TRIM29, CREB3L4, CREB3L1, RPS6KA1, ZNF846, ZC3H12A, HOXA3, DPF3, CCNL2, SOX4, PKNOX2, ABT1, ACVR1, ZNF705G, ZNF283, PRKCB, SLC11A1, ZNF705B, SOX13, EBF2, MED9, RUNX3, JMJD6, RUNX1, BTD, ZSCAN23, TRIB3, PRKD1, NBL1, ZFPM1, ATF3, HOXB5, ATF4, ZNF395, CASZ1, CTBP2, PRKDC, EPAS1, ZNF391, PDGFB, AGAP2, TWIST2…	2080	2821	19274	1.17595	0.97444	0.0137291	0.0132994		GSE1
GOTERM_BP_FAT	GO:0034645~cellular macromolecule biosynthetic process	669	29.5756	0.00240235	GABPB2, RPL3, TFRC, MAML1, ENO1, RPL8, BACH1, RPL9, KRTCAP2, CREB3L4, NDST4, AKT2, CREB3L1, ZC3H12A, HOXA3, CDK5RAP1, PKNOX2, SAMD11, ZNF705G, PRKCH, ENDOG, ZNF283, PRKCB, SECISBP2, GLCE, DDX11, ZNF705B, DAPK3, SOX13, MED9, PASK, SIGIRR, LARS2, DDX39B, WDR82, ZSCAN23, RPL27, PRKD1, DUS3L, TARS1, ATF3, HOXB5, ATF4, ZNF395, CTBP2, PRKDC, ZNF391, RPN1, PDGFB, AGAP2, B3GLCT, NOLC1, GATA4, MRPL15, BCL…	2080	5672	19274	1.09295	1	0.0606194	0.0587221		SDK1
GOTERM_BP_FAT	GO:0010468~regulation of gene expression	606	26.7905	0.0381593	GABPB2, SERPINE2, TFRC, MAML1, ENO1, BACH1, SLC4A5, CREB3L4, AKT2, CREB3L1, ZC3H12A, HOXA3, CDK5RAP1, PKNOX2, SAMD11, CCBE1, ZNF705G, PRKCH, MBNL2, ZNF283, PRKCB, SERPINF1, SECISBP2, DDX11, ZNF705B, DAPK3, SOX13, MED9, PASK, SIGIRR, DDX39B, WDR82, ZSCAN23, PADI2, PRKD1, DUS3L, ATF3, HOXB5, ATF4, ZNF395, CTBP2, PRKDC, ZNF391, PDGFB, AGAP2, NOLC1, GATA4, BCL10, PRKCZ, GALR3, PRDM16, HOXC5, PLCG2, H…	2080	5283	19274	1.06292	1	0.4138	0.400849		TMCO4
GOTERM_BP_FAT	GO:2000112~regulation of cellular macromolecule biosynthetic process	547	24.1821	0.0429317	GABPB2, TFRC, MAML1, ENO1, BACH1, CREB3L4, AKT2, CREB3L1, ZC3H12A, HOXA3, CDK5RAP1, PKNOX2, SAMD11, ZNF705G, PRKCH, ENDOG, ZNF283, PRKCB, SECISBP2, DDX11, ZNF705B, DAPK3, SOX13, MED9, PASK, SIGIRR, DDX39B, WDR82, ZSCAN23, PRKD1, DUS3L, ATF3, HOXB5, ATF4, ZNF395, CTBP2, PRKDC, ZNF391, PDGFB, AGAP2, NOLC1, GATA4, BCL10, PRKCZ, GALR3, PRDM16, HOXC5, PLCG2, HOXC4, HOXC9, RREB1, ZBTB7A, HOXC6, ATG5, N…	2080	4760	19274	1.06485	1	0.445456	0.431514		COA6
GOTERM_MF_FAT	GO:0003677~DNA binding	322	14.2352	0.0636294	APP, GABPB2, SMARCB1, GFI1, JMJD1C, ENO1, BACH1, IKZF3, SOX3, CREB3L4, CREB3L1, ZNF846, ZC3H12A, HOXA3, RCC1, H4C2, H4C1, H4C4, SOX4, PKNOX2, SAMD11, ABT1, ZNF705G, MBNL2, ZNF283, DDX11, SECISBP2, ZNF705B, SOX13, EBF2, RUNX3, RUNX1, BTD, ZSCAN23, PREB, ZFPM1, ATF3, HOXB5, ATF4, ZNF395, CASZ1, PRKDC, EPAS1, ZNF391, TWIST2, ZBTB1, GATA4, ZBTB5, ZBTB2, ZNF827, PRDM16, HIVEP1, HOXC5, HOXC4, TP53BP1, …	1906	2643	16917	1.08133	1	0.896032	0.882767		TXLNG
GOTERM_BP_FAT	GO:0010556~regulation of macromolecule biosynthetic process	548	24.2263	0.0656542	GABPB2, TFRC, MAML1, ENO1, BACH1, CREB3L4, AKT2, CREB3L1, ZC3H12A, HOXA3, CDK5RAP1, PKNOX2, SAMD11, ZNF705G, PRKCH, ENDOG, ZNF283, PRKCB, SECISBP2, DDX11, ZNF705B, DAPK3, SOX13, MED9, PASK, SIGIRR, DDX39B, WDR82, ZSCAN23, PRKD1, DUS3L, ATF3, HOXB5, ATF4, ZNF395, CTBP2, PRKDC, ZNF391, PDGFB, AGAP2, NOLC1, GATA4, BCL10, PRKCZ, GALR3, PRDM16, HOXC5, PLCG2, HOXC4, HOXC9, RREB1, ZBTB7A, HOXC6, ATG5, N…	2080	4800	19274	1.05791	1	0.559882	0.542359		NKX2-2
GOTERM_BP_FAT	GO:0016070~RNA metabolic process	598	26.4368	0.164333	GABPB2, TFRC, MAML1, POP1, ENO1, BACH1, CREB3L4, CREB3L1, ZC3H12A, HOXA3, CDK5RAP1, PKNOX2, SAMD11, ZNF705G, PRKCH, MBNL2, ENDOG, ZNF283, PRKCB, SECISBP2, TYW3, DDX11, ZNF705B, DAPK3, SOX13, MED9, SIGIRR, LARS2, DDX39B, WDR82, ZSCAN23, RPL27, PRKD1, DUS3L, TARS1, ATF3, HOXB5, ATF4, ZNF395, CTBP2, PRKDC, ZNF391, PDGFB, AGAP2, NOLC1, GATA4, C9ORF78, BCL10, RNPC3, PRKCZ, GALR3, PRDM16, HOXC5, PLCG2,…	2080	5352	19274	1.03537	1	0.890528	0.862656		SMAD6
GOTERM_BP_FAT	GO:0010467~gene expression	737	32.5818	0.429015	GABPB2, RPL3, SERPINE2, TFRC, MAML1, POP1, IFT172, ENO1, RPL8, BACH1, RPL9, CREB3L4, AKT2, CREB3L1, ZC3H12A, HOXA3, CDK5RAP1, PKNOX2, SAMD11, CCBE1, ZNF705G, PRKCH, MBNL2, ZNF283, PRKCB, SERPINF1, SECISBP2, TYW3, DDX11, ZNF705B, DAPK3, SOX13, MED9, PASK, NUP93, SIGIRR, LARS2, DDX39B, WDR82, ZSCAN23, PADI2, RPL27, PRKD1, DUS3L, TARS1, ATF3, HOXB5, ATF4, ZNF395, CTBP2, PRKDC, ZNF391, PDGFB, AGAP2, …	2080	6790	19274	1.00579	1	1	0.968801		MRPL28
														PAG1
Annotation Cluster 10	Enrichment Score: 4.528145676971964													LHPP
Category	Term	Count	%	PValue	Genes	List Total	Pop Hits	Pop Total	Fold Enrichment	Bonferroni	Benjamini	FDR		SCRN3
GOTERM_BP_FAT	GO:0044085~cellular component biogenesis	463	20.4686	3.54832e-06	RPL3, TFRC, IFT172, STMN2, PREX1, TFG, ZC3H12A, DPYSL3, AP1S2, PIP4K2A, PLCE1, AP1S3, ATG3, GABARAPL1, PRKCH, DAPK3, MED9, EML2, EML3, NUP93, ARMC2, BIN3, DDX39B, IFT81, TMEM126A, RPL27, PRKD1, MTMR3, PRKDC, NOLC1, COPS7A, SLAIN1, BCL10, TAPBPL, AAAS, PRKCZ, GABARAP, SYNDIG1, PLCG2, CFAP69, ATG5, PLK4, ABCA2, WNT10B, HLA-DRB5, JUN, CFAP73, FZD5, LRBA, RAB3IP, RDX, ABCA7, PA2G4, WDR55, AIF1L, H1-2…	2080	3569	19274	1.20211	0.0343199	0.000303643	0.00029414		LIMK1
GOTERM_BP_FAT	GO:0022607~cellular component assembly	428	18.9213	4.68232e-06	RPL3, TFRC, IFT172, STMN2, PREX1, TFG, ZC3H12A, DPYSL3, AP1S2, PIP4K2A, PLCE1, AP1S3, ATG3, GABARAPL1, PRKCH, DAPK3, MED9, EML2, EML3, NUP93, ARMC2, BIN3, DDX39B, IFT81, TMEM126A, PRKD1, MTMR3, PRKDC, COPS7A, SLAIN1, BCL10, TAPBPL, AAAS, PRKCZ, GABARAP, SYNDIG1, PLCG2, CFAP69, ATG5, PLK4, ABCA2, WNT10B, HLA-DRB5, JUN, CFAP73, FZD5, LRBA, RAB3IP, RDX, ABCA7, AIF1L, H1-2, H1-4, GJB2, H2AC20, H2AC21…	2080	3276	19274	1.21062	0.0450378	0.000377695	0.000365874		NRTN
GOTERM_BP_FAT	GO:0071822~protein complex subunit organization	203	8.97436	1.24733e-05	APP, ODAD2, TFRC, TRAF3IP1, COL12A1, STMN2, STMN4, AQP4, AQP2, GBA2, PREX1, LGALS3, TFG, ZC3H12A, MED9, CSNK1D, EML2, JMJD6, NUP93, STX1B, ARC, BTK, TMEM126A, VDAC2, PREB, PRKD1, KCTD18, TWF2, ZBTB1, COPS7A, SLAIN1, BCL10, TAPBPL, BRCC3, PRKCZ, TTBK1, GSPT1, TRPM2, PLCG2, CEP192, TP53BP1, TRPM4, WNT10B, HLA-DRB5, JUN, CFAP73, RDX, MICAL3, SNAP91, NDUFAF4, NDUFAF5, NDUFAF3, CALR, CUTC, FKBP10, HIP…	2080	1413	19274	1.33126	0.115527	0.000840545	0.000814238		FOXN4
GOTERM_BP_FAT	GO:0006461~protein complex assembly	180	7.95756	1.2532e-05	FHOD3, KCNG1, APP, ODAD2, RAB3A, TFRC, TRAF3IP1, NDUFA12, TACO1, PDCD6, NDUFA10, STMN2, AQP4, AQP2, GBA2, LGALS3, PREX1, TFG, ZC3H12A, LAMP2, ACOT13, MED9, KCTD1, CSNK1D, KCTD2, EML2, JMJD6, DISP1, NUP93, STX1B, CLIP1, ARC, TMEM126A, MYADM, BTK, VDAC2, PREB, PRKD1, RAF1, KCTD18, TRABD2B, KANK3, TUBGCP2, CUL3, COX18, TWF2, ZBTB1, COPS7A, TAPBPL, BRCC3, SLAIN1, BCL10, STK4, ACACB, MTLN, PRKCZ, TTBK…	2080	1228	19274	1.35826	0.116038	0.000840545	0.000814238		PLEKHM3
GOTERM_BP_FAT	GO:0070271~protein complex biogenesis	180	7.95756	1.2532e-05	FHOD3, KCNG1, APP, ODAD2, RAB3A, TFRC, TRAF3IP1, NDUFA12, TACO1, PDCD6, NDUFA10, STMN2, AQP4, AQP2, GBA2, LGALS3, PREX1, TFG, ZC3H12A, LAMP2, ACOT13, MED9, KCTD1, CSNK1D, KCTD2, EML2, JMJD6, DISP1, NUP93, STX1B, CLIP1, ARC, TMEM126A, MYADM, BTK, VDAC2, PREB, PRKD1, RAF1, KCTD18, TRABD2B, KANK3, TUBGCP2, CUL3, COX18, TWF2, ZBTB1, COPS7A, TAPBPL, BRCC3, SLAIN1, BCL10, STK4, ACACB, MTLN, PRKCZ, TTBK…	2080	1228	19274	1.35826	0.116038	0.000840545	0.000814238		PRCD
GOTERM_BP_FAT	GO:0043933~macromolecular complex subunit organization	292	12.9089	2.47913e-05	APP, ODAD2, SMARCB1, RPL3, TFRC, TRAF3IP1, COL12A1, STMN2, STMN4, AQP4, AQP2, GBA2, PREX1, LGALS3, TFG, ZC3H12A, H4C2, H4C1, H4C4, ABT1, CIRBP, MED9, CSNK1D, ACSL3, EML2, JMJD6, NUP93, STX1B, AFG3L2, TIAM1, ARC, DDX39B, DDIT4, BTK, TMEM126A, VDAC2, PREB, PRKD1, KCTD18, CETP, PRKDC, TWF2, ZBTB1, COPS7A, SLAIN1, BCL10, TAPBPL, BRCC3, PRKCZ, TTBK1, GSPT1, TRPM2, ZNF827, PLCG2, CEP192, TP53BP1, H3C4,…	2080	2169	19274	1.24747	0.216511	0.00141843	0.00137404		KXD1
GOTERM_BP_FAT	GO:0065003~macromolecular complex assembly	258	11.4058	3.3619e-05	APP, ODAD2, SMARCB1, RPL3, TFRC, TRAF3IP1, STMN2, AQP4, AQP2, GBA2, PREX1, LGALS3, TFG, ZC3H12A, H4C2, H4C1, H4C4, ABT1, CIRBP, MED9, CSNK1D, ACSL3, EML2, JMJD6, NUP93, STX1B, AFG3L2, TIAM1, ARC, DDX39B, BTK, TMEM126A, VDAC2, PREB, PRKD1, KCTD18, PRKDC, TWF2, ZBTB1, COPS7A, SLAIN1, BCL10, TAPBPL, BRCC3, PRKCZ, TTBK1, TRPM2, ZNF827, PLCG2, CEP192, TP53BP1, H3C4, TRPM4, SRPK2, H4C8, WNT10B, HLA-DRB…	2080	1892	19274	1.26359	0.281711	0.00179807	0.00174179		ANKFY1
GOTERM_BP_FAT	GO:0043623~cellular protein complex assembly	109	4.81874	0.000325628	FHOD3, ODAD2, NDUFA12, TACO1, NDUFA10, STMN2, GBA2, PREX1, CSNK1D, EML2, NUP93, CLIP1, TMEM126A, MYADM, BTK, VDAC2, PRKD1, KANK3, TUBGCP2, COX18, TWF2, COPS7A, TAPBPL, BRCC3, SLAIN1, TTBK1, ABL1, PLCG2, CEP192, COX10, HLA-DRB5, CFAP73, RDX, TBCA, CYRIB, SMAD6, SNAP91, NDUFAF4, NDUFAF5, SPIRE2, NDUFAF3, SRPRB, TUBGCP6, CALR, HIP1, HSP90AB1, ARPC1B, ELN, FMN1, FMN2, ECSIT, TRIOBP, LMOD2, TMEM223, C…	2080	726	19274	1.39123	0.959455	0.0123726	0.0119854		LBHD2
GOTERM_BP_FAT	GO:0034622~cellular macromolecular complex assembly	179	7.91335	0.00199791	FHOD3, ODAD2, SMARCB1, RPL3, NDUFA12, TACO1, NDUFA10, HJURP, STMN2, MPV17L2, GBA2, PREX1, H4C2, H4C1, TXNL4A, H4C4, ABT1, CIRBP, MED9, CSNK1D, EML2, NUP93, TIAM1, CLIP1, DDX39B, KAT6B, TMEM126A, MYADM, BTK, GEMIN5, VDAC2, PRKD1, KANK3, SRSF9, TUBGCP2, PRKDC, COX18, NOP2, TWF2, COPS7A, TAPBPL, BRCC3, SLAIN1, RPF2, TTBK1, ATXN2, ZNF827, G3BP1, ABL1, G3BP2, PLCG2, CEP192, H3C4, COX10, SRPK2, H4C8, W…	2080	1346	19274	1.2323	1	0.0528533	0.0511991		FBLN1
														GAS2L1
Annotation Cluster 11	Enrichment Score: 4.194743139680481													CLYBL
Category	Term	Count	%	PValue	Genes	List Total	Pop Hits	Pop Total	Fold Enrichment	Bonferroni	Benjamini	FDR		IL22RA1
GOTERM_BP_FAT	GO:0051641~cellular localization	435	19.2308	6.36282e-10	TFRC, IFT172, ITSN1, SLC4A5, TFG, AKT2, ZC3H12A, AP1S2, PIP4K2A, ANKFY1, PLCE1, AP1S3, ANKS1B, ATG3, STARD4, PRKCH, PRKCB, SCRIB, EML3, NUP93, BIN3, WDR81, DDX39B, IFT81, PRKD1, CTBP2, VPS26C, TPRG1L, NOLC1, AAAS, PRKCZ, GABARAP, CRACR2B, SYNDIG1, PLCG2, KCNMB4, SFN, ZBTB7A, ATG5, ABCA2, PLK3, FZD5, LRBA, RAB3IP, RDX, FZD9, ABCA7, RMDN1, MAGOHB, NMT1, EZH2, PIGU, HEXB, LRRC4, STON2, FMN2, TMEM53,…	2080	3101	19274	1.29986	6.26226e-06	1.69234e-07	1.63937e-07		LHCGR
GOTERM_BP_FAT	GO:0046907~intracellular transport	259	11.45	8.02587e-07	DYNC2I2, APP, AHCYL1, TRAF3IP1, IFT172, GCC2, CCDC91, TFG, OPHN1, AKT2, ZC3H12A, AP1S2, PIP4K2A, ANKFY1, FAM53B, AP1S3, TBC1D10A, ATG3, STARD4, CPT1A, LMAN1L, PRKCB, AP1B1, CSNK1D, SCRIB, ANK3, NUP93, STX1B, WDR81, DDX39B, IFT81, CDC37, BTK, PREB, PRKD1, KIF20B, INTU, STXBP3, CTBP2, VPS26C, TPRG1L, NOLC1, AAAS, PRKCZ, GABARAP, UBE2J1, SNX3, SYNGR1, SNX2, PDCD10, SYNDIG1, SFN, CTSA, ABCA2, PLK3, F…	2080	1809	19274	1.32669	0.00786795	9.07846e-05	8.79433e-05		CAPN2
GOTERM_BP_FAT	GO:1902580~single-organism cellular localization	168	7.42706	2.143e-06	DYNC2I2, APP, AHCYL1, RAB3A, TRAF3IP1, NDUFA12, IFT172, NDUFA10, IPO5, LGALS3, STK11, OPHN1, AKT2, ZC3H12A, KIF5A, PIP4K2A, FAM53B, BORCS5, STARD4, CPT1A, TBCCD1, PRKCH, AGTPBP1, PRKCB, FBXW11, TAP2, SCRIB, ANK3, ACSL3, SDHD, ATP1B1, NUP93, CACNB2, STX1B, CACNB3, IFT81, MAK, MYADM, BTK, PRKD1, PHAF1, NOTCH1, INTU, CHRNA5, CTBP2, COX18, TPRG1L, CPLX2, STK4, PRKCZ, TIMM50, UBB, TPR, G3BP2, KIAA0319…	2080	1098	19274	1.4178	0.0208705	0.000208804	0.000202269		SPATS1
GOTERM_BP_FAT	GO:0008104~protein localization	360	15.9151	2.34863e-06	DYNC2I2, APP, AHCYL1, TFRC, TRAF3IP1, IFT172, ZMYND8, ITSN1, ABAT, GCC2, SCAMP5, LGALS3, CCDC91, TRIM29, AKT2, ZC3H12A, AP1S2, FAM53B, H4C2, H4C1, AP1S3, H4C4, TNS4, CCDC93, SOX4, TBC1D10A, ATG3, CPT1A, PRKCH, COG6, PRKCB, AP1B1, COG2, ACSL4, CSNK1D, SCRIB, ACSL3, ANK3, NUP93, STX1B, BIN3, DDX39B, IFT81, CDC37, ORAI1, PREB, KIF20A, PRKD1, KIF20B, NBL1, LLGL2, INTU, STXBP3, GIPR, EPB41, VPS26C, TW…	2080	2676	19274	1.24659	0.0228501	0.000224397	0.000217374		MACROD1
GOTERM_BP_FAT	GO:0033036~macromolecule localization	408	18.0371	4.60552e-06	TFRC, IFT172, ITSN1, ABAT, ALKBH7, SCAMP5, AKT2, ZC3H12A, AP1S2, PIP4K2A, AP1S3, ATG3, STARD4, PRKCH, STARD5, PRKCB, SCRIB, NUP93, BIN3, DDX39B, IFT81, RBP1, ORAI1, PRKD1, CRABP1, VPS26C, AGAP2, NOLC1, ABCB9, AAAS, PRKCZ, GABARAP, CRACR2B, SYNDIG1, SFN, ZBTB7A, ABCA2, PLK3, NDFIP2, FZD5, LRBA, ABCA4, RAB3IP, RDX, FZD9, ABCA7, UPF3A, MAGOHB, NR0B2, NMT1, EZH2, PIGU, HEXB, LRRC4, FMN2, GLI3, HEY2, …	2080	3103	19274	1.21839	0.0443157	0.000377691	0.00036587		LMTK3
GOTERM_BP_FAT	GO:0051649~establishment of localization in cell	312	13.7931	7.30373e-06	DYNC2I2, APP, AHCYL1, TRAF3IP1, IFT172, GCC2, CCDC91, TFG, OPHN1, AKT2, ZC3H12A, AP1S2, PIP4K2A, ANKFY1, FAM53B, PLCE1, AP1S3, TBC1D10A, ATG3, STARD4, CPT1A, LMAN1L, PRKCB, SLC11A1, AP1B1, CSNK1D, SCRIB, ANK3, EML3, NUP93, STX1B, WDR81, DDX39B, IFT81, CDC37, BTK, PREB, PRKD1, KIF20B, LLGL2, INTU, STXBP3, CTBP2, VPS26C, TPRG1L, NOLC1, AAAS, PRKCZ, GABARAP, UBE2J1, SNX3, TRPM2, SYNGR1, SNX2, PDCD10…	2080	2302	19274	1.25591	0.0693608	0.000557179	0.00053974		KCNAB2
GOTERM_BP_FAT	GO:0070727~cellular macromolecule localization	271	11.9805	2.86711e-05	DYNC2I2, APP, AHCYL1, TFRC, TRAF3IP1, IFT172, ZMYND8, ITSN1, GCC2, LGALS3, TRIM29, AKT2, ZC3H12A, AP1S2, FAM53B, H4C2, H4C1, AP1S3, H4C4, TBC1D10A, ATG3, PRKCH, AP1B1, CSNK1D, SCRIB, ACSL3, ANK3, NUP93, STX1B, DDX39B, IFT81, CDC37, PREB, PRKD1, KIF20B, INTU, STXBP3, EPB41, VPS26C, TWF2, NOLC1, PRKCZ, GABARAP, UBE2J1, SYNGR1, CRACR2B, SNX2, ZNF827, PDCD10, SYNDIG1, SFN, CEP192, ZBTB7A, RAB11FIP3, …	2080	1996	19274	1.25811	0.245866	0.00157627	0.00152693		SDHAF3
GOTERM_BP_FAT	GO:0034613~cellular protein localization	269	11.8921	3.41157e-05	DYNC2I2, APP, AHCYL1, TFRC, TRAF3IP1, IFT172, ZMYND8, ITSN1, GCC2, LGALS3, TRIM29, AKT2, ZC3H12A, AP1S2, FAM53B, H4C2, H4C1, AP1S3, H4C4, TBC1D10A, ATG3, PRKCH, AP1B1, CSNK1D, SCRIB, ACSL3, ANK3, NUP93, STX1B, DDX39B, IFT81, CDC37, PREB, PRKD1, KIF20B, INTU, STXBP3, EPB41, VPS26C, TWF2, NOLC1, PRKCZ, GABARAP, UBE2J1, SYNGR1, CRACR2B, SNX2, ZNF827, PDCD10, SYNDIG1, SFN, CEP192, ZBTB7A, RAB11FIP3, …	2080	1984	19274	1.25637	0.285214	0.00180501	0.00174852		TNR
GOTERM_BP_FAT	GO:1902582~single-organism intracellular transport	127	5.6145	4.50125e-05	DYNC2I2, APP, RAB3A, TRAF3IP1, NDUFA12, IFT172, NDUFA10, IPO5, STK11, OPHN1, ZC3H12A, KIF5A, PIP4K2A, FAM53B, BORCS5, STARD4, CPT1A, AGTPBP1, PRKCB, FBXW11, TAP2, SCRIB, SDHD, ATP1B1, NUP93, STX1B, IFT81, MAK, BTK, PRKD1, NOTCH1, INTU, CHRNA5, CTBP2, TPRG1L, CPLX2, STK4, PRKCZ, TIMM50, UBB, TPR, G3BP2, KIAA0319, ATP5MG, ABCA2, HSPA8, SYT2, TIMM44, BMP7, TMEM230, SNAP91, TIMM10B, STAR, CD24, NODAL…	2080	831	19274	1.41616	0.357908	0.00228519	0.00221367		VPS13D
GOTERM_BP_FAT	GO:0033365~protein localization to organelle	135	5.96817	0.00230961	APP, MTCH2, TFRC, ZMYND8, BUB1B, GCC2, IPO5, STK11, TRIM29, ZC3H12A, LAMP2, FAM53B, H4C2, H4C1, H4C4, LZTS2, EPM2A, LHCGR, CSNK1D, SCRIB, NUP93, FKBP8, PRKD1, KIF20B, NOTCH1, INTU, COX18, NOLC1, STK4, RPF2, GLIS2, TIMM50, ZNF827, TPR, ABL1, G3BP2, PACSIN2, CEP192, GAS2L1, KIAA0319, ZBTB7A, RAB11FIP3, H4C8, HSPA8, XRCC4, FZD5, XRCC5, ZBTB16, RDX, RAB3IP, KLHL21, CHCHD10, ABCA7, TIMM44, BMP7, TIMM1…	2080	982	19274	1.27389	1	0.0586429	0.0568075		SUSD4
GOTERM_BP_FAT	GO:0045184~establishment of protein localization	247	10.9195	0.00245109	DYNC2I2, APP, AHCYL1, TFRC, TRAF3IP1, IFT172, ITSN1, ABAT, GCC2, SCAMP5, CCDC91, AKT2, ZC3H12A, AP1S2, FAM53B, AP1S3, CCDC93, SOX4, TBC1D10A, ATG3, CPT1A, COG6, PRKCB, AP1B1, COG2, ACSL4, SCRIB, ACSL3, ANK3, NUP93, STX1B, DDX39B, IFT81, CDC37, ORAI1, PREB, KIF20A, PRKD1, KIF20B, LLGL2, INTU, STXBP3, GIPR, VPS26C, AGAP2, NOLC1, ABCB9, AAAS, PRKCZ, GABARAP, UBE2J1, SNX3, TRPM2, SYNGR1, SNX2, ZNF827…	2080	1934	19274	1.18345	1	0.0615336	0.0596078		TRIOBP
GOTERM_BP_FAT	GO:0015031~protein transport	232	10.2564	0.00320771	DYNC2I2, APP, AHCYL1, TFRC, TRAF3IP1, IFT172, ITSN1, ABAT, GCC2, SCAMP5, CCDC91, AKT2, ZC3H12A, AP1S2, FAM53B, AP1S3, CCDC93, SOX4, TBC1D10A, ATG3, CPT1A, COG6, PRKCB, AP1B1, COG2, ACSL4, SCRIB, ACSL3, ANK3, NUP93, STX1B, DDX39B, IFT81, CDC37, ORAI1, PREB, KIF20A, PRKD1, KIF20B, LLGL2, INTU, STXBP3, GIPR, VPS26C, AGAP2, NOLC1, ABCB9, AAAS, PRKCZ, GABARAP, UBE2J1, SNX3, TRPM2, SYNGR1, SNX2, PDCD10…	2080	1814	19274	1.18511	1	0.0746641	0.0723273		TUFM
GOTERM_BP_FAT	GO:0071705~nitrogen compound transport	281	12.4226	0.00365363	DYNC2I2, SLC35B2, APP, AHCYL1, TFRC, TRAF3IP1, IFT172, ITSN1, AQP7, ABAT, GCC2, SCAMP5, CCDC91, AKT2, ZC3H12A, AP1S2, FAM53B, AP1S3, CCDC93, SOX4, TBC1D10A, ATG3, CPT1A, COG6, PRKCB, SLC11A1, AP1B1, COG2, ACSL4, SCRIB, ACSL3, ANK3, PASK, NUP93, STX1B, ARC, DDX39B, IFT81, CDC37, BTK, VDAC3, ORAI1, PREB, KIF20A, PRKD1, KIF20B, LLGL2, SLC22A4, INTU, STXBP3, GIPR, VPS26C, AGAP2, NOLC1, ABCB9, AAAS, P…	2080	2242	19274	1.16139	1	0.0822852	0.0797099		BACH1
GOTERM_BP_FAT	GO:0015833~peptide transport	237	10.4775	0.00462469	DYNC2I2, APP, AHCYL1, TFRC, TRAF3IP1, IFT172, ITSN1, ABAT, GCC2, SCAMP5, CCDC91, AKT2, ZC3H12A, AP1S2, FAM53B, AP1S3, CCDC93, SOX4, TBC1D10A, ATG3, CPT1A, COG6, PRKCB, AP1B1, COG2, ACSL4, SCRIB, ACSL3, ANK3, PASK, NUP93, STX1B, DDX39B, IFT81, CDC37, ORAI1, PREB, KIF20A, PRKD1, KIF20B, LLGL2, INTU, STXBP3, GIPR, VPS26C, AGAP2, NOLC1, ABCB9, AAAS, PRKCZ, GABARAP, UBE2J1, SNX3, TRPM2, SYNGR1, SNX2, …	2080	1870	19274	1.1744	1	0.0980852	0.0950154		GPSM2
GOTERM_BP_FAT	GO:0042886~amide transport	241	10.6543	0.00502236	DYNC2I2, APP, AHCYL1, TFRC, TRAF3IP1, IFT172, ITSN1, AQP7, ABAT, GCC2, SCAMP5, CCDC91, AKT2, ZC3H12A, AP1S2, FAM53B, AP1S3, CCDC93, SOX4, TBC1D10A, ATG3, CPT1A, COG6, PRKCB, AP1B1, COG2, ACSL4, SCRIB, ACSL3, ANK3, PASK, NUP93, STX1B, DDX39B, IFT81, CDC37, ORAI1, PREB, KIF20A, PRKD1, KIF20B, LLGL2, INTU, STXBP3, GIPR, VPS26C, AGAP2, NOLC1, ABCB9, AAAS, PRKCZ, GABARAP, UBE2J1, SNX3, TRPM2, SYNGR1, …	2080	1909	19274	1.16982	1	0.101907	0.0987179		UTP14A
GOTERM_BP_FAT	GO:0006886~intracellular protein transport	143	6.32184	0.0130548	DYNC2I2, AHCYL1, RAB3A, TRAF3IP1, PDCD6, IFT172, GCC2, IPO5, AKT2, ZC3H12A, TBC1D30, LAMP2, KIF5A, ADORA1, AP1S2, FAM53B, AP1S3, TBC1D10A, EPM2A, ATG3, LHCGR, AP1B1, ANK3, THOC5, ATP1B1, NUP93, RAB32, STX1B, DDX39B, IFT81, MAK, CDC37, TBC1D25, PREB, PRKD1, KIF20B, NOTCH1, INTU, STXBP3, VPS26C, NOLC1, STK4, GABARAP, UBE2J1, TIMM50, SYNGR1, SNX2, PDCD10, TPR, SYNDIG1, G3BP2, SFN, KIAA0319, TBC1D16,…	2080	1102	19274	1.20244	1	0.202	0.195678		PSG4
														EFNA5
Annotation Cluster 12	Enrichment Score: 3.864142682548952													ETS2
Category	Term	Count	%	PValue	Genes	List Total	Pop Hits	Pop Total	Fold Enrichment	Bonferroni	Benjamini	FDR		PYGM
GOTERM_BP_FAT	GO:0009790~embryo development	177	7.82493	1.71098e-07	PHLDB1, SMARCB1, PDCD6, IFT172, COL12A1, CELSR1, ETS2, HOXA10, BASP1, CAPN2, DAG1, HOXA3, NBN, SOX4, ACVR1, ENDOG, MSX2, KDM2B, WNT5A, ACSL4, SCRIB, ATP11A, THOC5, TLE6, DISP1, KIAA1217, ADCY9, BTD, SPINT1, MTHFD1, MYADM, FKBP8, KCNQ4, MATR3, KIF20B, ZFPM1, HOXB5, ATF4, NOTCH1, INTU, DLX4, PRKDC, EPAS1, CUL3, PDGFB, NOLC1, GATA4, BCL10, STK4, INPP5B, WNT6, MAN2A1, DHX35, ABL1, CDH23, HOXC5, HOXC4…	2080	1125	19274	1.45791	0.00168253	2.66189e-05	2.57857e-05		LRRC37B
GOTERM_BP_FAT	GO:0009792~embryo development ending in birth or egg hatching	113	4.99558	8.31749e-06	SMARCB1, PDCD6, IFT172, CELSR1, CAPN2, HOXA3, NBN, SOX4, ACVR1, ENDOG, KDM2B, WNT5A, ACSL4, SCRIB, ATP11A, TLE6, KIAA1217, ADCY9, SPINT1, MTHFD1, FKBP8, MATR3, KIF20B, HOXB5, NOTCH1, INTU, PRKDC, EPAS1, CUL3, PDGFB, NOLC1, BCL10, STK4, INPP5B, MAN2A1, DHX35, ABL1, HOXC5, HOXC4, HOXC9, SKIL, RAI2, HOXC6, SPECC1, TFAP2A, JAG2, PLK4, ST14, FZD2, FZD5, XRCC2, UPF3A, NR2F2, UBE2A, BMP7, PBX1, COPS3, Z…	2080	695	19274	1.50661	0.0786	0.000620094	0.000600687		COL23A1
GOTERM_BP_FAT	GO:0043009~chordate embryonic development	109	4.81874	1.43185e-05	SMARCB1, PDCD6, IFT172, CELSR1, CAPN2, HOXA3, NBN, SOX4, ACVR1, ENDOG, KDM2B, WNT5A, SCRIB, ATP11A, KIAA1217, ADCY9, SPINT1, MTHFD1, FKBP8, MATR3, KIF20B, HOXB5, NOTCH1, INTU, PRKDC, EPAS1, CUL3, PDGFB, NOLC1, BCL10, STK4, INPP5B, MAN2A1, DHX35, ABL1, HOXC5, HOXC4, HOXC9, SKIL, HOXC6, SPECC1, TFAP2A, JAG2, PLK4, ST14, FZD2, FZD5, XRCC2, UPF3A, NR2F2, UBE2A, BMP7, PBX1, COPS3, ZFAT, LHX1, CNOT2, S…	2080	673	19274	1.50079	0.131445	0.000939391	0.00090999		RAB6C
GOTERM_BP_FAT	GO:0048598~embryonic morphogenesis	96	4.24403	0.000362741	RET, GPI, HMX3, RYR2, PHLDB1, FLT1, CITED2, IFT172, COL12A1, ECE1, CELSR1, AFF3, GLI3, ETS2, TRIOBP, HS2ST1, HOXA10, HOXA3, DAG1, TMED2, SOX4, TPRN, PHACTR4, ACVR1, BRD2, MKKS, MSX2, KDM2B, DUSP1, WNT5A, SCRIB, ETV2, PROX1, BTD, SPINT1, MTHFD1, ALDH1A2, MYADM, RARA, EXOC4, RARB, KCNQ4, KIF20B, SHANK3, AHDC1, HOXB5, CRB2, LAMA5, NOTCH1, INTU, LUZP1, HDAC1, CUL3, SATB2, LAMA3, LRP5, GATA4, HOXD12, …	2080	626	19274	1.42104	0.971865	0.0135163	0.0130933		EBF2
GOTERM_BP_FAT	GO:0001701~in utero embryonic development	65	2.87356	0.00120774	GPI, FKBP10, SMARCB1, CITED1, CITED2, SMG9, GLI3, TMEM100, ADAMTS3, SH3PXD2A, SIN3A, HEY2, MYO18B, CAPN2, TMED2, NBN, ACVR1, EMX1, ENDOG, ARNT, ETV2, ATP11A, TENT5C, ADCY9, SPINT1, ALS2, MATR3, NSRP1, CEBPA, NOTCH1, EPAS1, CUL3, PDGFB, FURIN, STK4, INPP5B, MAN2A1, DHX35, SKIL, JAG2, EGLN1, SPECC1, GINS1, PLK4, PTPN18, ST14, FZD5, XRCC2, WDR19, UPF3A, UBE2A, HS3ST6, NR2F2, BMP7, VEGFA, TJP1, COPS3…	2080	406	19274	1.48353	0.999993	0.0367594	0.035609		GABARAPL1
GOTERM_BP_FAT	GO:0048568~embryonic organ development	71	3.13882	0.00326476	HMX3, RYR2, CITED1, CITED2, IFT172, ECE1, CELSR1, GLI3, TRIOBP, HEY2, HOXA3, TMED2, TPRN, PHACTR4, ACVR1, MKKS, KDM2B, WNT5A, ARNT, SCRIB, PROX1, THOC5, TUBB2B, SPINT1, MTHFD1, ALDH1A2, RARA, RARB, KCNQ4, ZFPM1, HOXB5, ATF4, CRB2, CEBPA, NOTCH1, EPAS1, SATB2, PDGFB, GATA4, STK4, NTN1, WNT11, MTHFD1L, CDH23, HOXC4, HOXC9, SH2B3, PLXNA4, STOX1, EGLN1, TFAP2A, PLK4, ST14, FZD2, FZD5, WDR19, SETDB2, …	2080	470	19274	1.39981	1	0.0750667	0.0727173		FKBP11
GOTERM_BP_FAT	GO:0048562~embryonic organ morphogenesis	45	1.98939	0.0306509	CRB2, HMX3, RYR2, NOTCH1, CITED2, SATB2, IFT172, GATA4, CELSR1, NTN1, TRIOBP, GLI3, WNT11, MTHFD1L, HOXA3, CDH23, TMED2, HOXC4, HOXC9, STOX1, TPRN, PHACTR4, ACVR1, TFAP2A, MKKS, FZD2, KDM2B, FZD5, WDR19, SETDB2, WNT5A, SCRIB, FOXN4, PROX1, BMP7, MAFB, MTHFD1, PRKRA, LHX1, RARB, KCNQ4, ASB2, FGFR2, NODAL, HOXB5	2080	307	19274	1.35826	1	0.364735	0.35332		HADHB
														PDE4A
Annotation Cluster 13	Enrichment Score: 3.7497988083298455													NFIA
Category	Term	Count	%	PValue	Genes	List Total	Pop Hits	Pop Total	Fold Enrichment	Bonferroni	Benjamini	FDR		SLC25A5
GOTERM_BP_FAT	GO:0044093~positive regulation of molecular function	229	10.1238	1.51286e-06	APP, SMARCB1, TFRC, RPS6KA4, PREX1, AKT2, DAG1, TRIM25, BTRC, EPHB4, TBC1D10A, PRKCH, PRKCB, DDX11, SLC11A1, EBF2, SCRIB, ANK3, TIAM1, ARC, BTK, TRIM14, ORAI1, TRIB3, PRKD1, CTBP2, EPHA10, GIPR, EPB41, PDGFB, AGAP2, TGFA, BCL10, PRKCZ, TTBK1, ABR, CYP27B1, CRACR2A, PDCD10, PLCG2, TP53BP1, ZBTB7A, WNT10B, FZD2, FZD5, XRCC4, STAC, IQSEC1, XRCC5, ATPSCKMT, FZD8, AIMP2, CCDC88A, PKIB, HNRNPK, WNK1, C…	2080	1578	19274	1.34474	0.0147793	0.000153485	0.000148681		AKAP6
GOTERM_BP_FAT	GO:0065009~regulation of molecular function	369	16.313	2.7074e-06	APP, AHCYL1, SMARCB1, SERPINE2, TFRC, GFI1, RPS6KA4, PREX1, LGALS3, AKT2, RPS6KA1, ZC3H12A, DAG1, CDK5RAP1, TRIM25, PIP4K2A, PLCE1, BTRC, EPHB4, SCN1B, TBC1D10A, PRKAB2, PRKCH, CSNK2A1, PRKCB, SERPINF1, DDX11, SLC11A1, EBF2, SCRIB, ANK3, SIGIRR, TIAM1, ARC, SPINT1, WDR81, HECW2, CDC37, BTK, TRIM14, ORAI1, TRIB3, PRKD1, ZFPM1, TRIB2, LXN, CTBP2, EPHA10, GIPR, EPB41, PDGFB, AGAP2, TGFA, BCL10, PRKC…	2080	2754	19274	1.24157	0.0262943	0.000244436	0.000236785		TEX15
GOTERM_BP_FAT	GO:0050790~regulation of catalytic activity	271	11.9805	2.33499e-05	APP, SERPINE2, GFI1, PREX1, LGALS3, AKT2, RPS6KA1, DAG1, CDK5RAP1, PIP4K2A, PLCE1, BTRC, EPHB4, TBC1D10A, PRKAB2, CSNK2A1, SERPINF1, DDX11, SLC11A1, SCRIB, TIAM1, SPINT1, WDR81, CDC37, ORAI1, TRIB3, PRKD1, TRIB2, LXN, EPHA10, GIPR, PDGFB, AGAP2, TGFA, BCL10, PRKCZ, TTBK1, ABR, CYP27B1, GALR3, PDCD10, SFN, NRBF2, GADD45B, FZD5, XRCC4, IQSEC1, XRCC5, RDX, ATPSCKMT, FZD8, PTK6, NR2F2, AIMP2, CCDC88A…	2080	1990	19274	1.2619	0.205318	0.00137597	0.0013329		PLA2G4E
GOTERM_BP_FAT	GO:0043085~positive regulation of catalytic activity	169	7.47126	0.000141619	APP, SCARB1, SLC27A1, PDCD6, NAB2, IGF1R, DOCK10, SYDE2, DOCK11, PREX1, CCND3, STK11, FNTA, FAM162A, AKT2, TBC1D30, DAG1, ADORA1, PIM1, NBN, BTRC, MAP3K7, EPHB4, MAP3K4, TBC1D10A, RGS7, LHCGR, RALBP1, RALGAPA2, DDX11, SLC11A1, WNT5A, MUL1, SCRIB, ATP1B1, SRCIN1, TIAM1, TBC1D25, ORAI1, ADAM8, TRIB3, PRKD1, RAF1, PPIA, ISCU, RTN4R, PFKFB2, EPHA10, GIPR, NPR3, C5AR1, PDGFB, AGAP2, TGFA, CACNA1D, ADR…	2080	1192	19274	1.31377	0.751898	0.00605946	0.00586981		SLC2A12
GOTERM_BP_FAT	GO:0043087~regulation of GTPase activity	59	2.60831	0.00545482	RASGRF2, ARRB2, SIPA1L2, SYDE2, DOCK10, DOCK11, PREX1, AKT2, TBC1D30, TMED2, HRAS, TBC1D10A, PRKG1, RGS7, APC2, ARHGEF10, BCAS3, MKKS, RALBP1, RALGAPA2, WNT5A, ELMOD1, TBC1D8, ARHGEF19, SCRIB, TIAM1, RASA3, ALS2, TRAPPC6B, TBC1D7, RAPGEF1, TBC1D25, RAPGEF6, MAPRE2, RTN4R, RGS14, RGS16, ASAP3, AGAP2, ADRB1, RASAL2, EFNA5, RASGRP2, RASIP1, RAP1GAP, ARHGAP22, ABR, WNT11, PLXNA4, TBC1D16, IQSEC1, RDX…	2080	385	19274	1.42004	1	0.109107	0.105693		LAMA5
GOTERM_BP_FAT	GO:0051345~positive regulation of hydrolase activity	91	4.02299	0.00577746	RET, APP, RYR2, FLT1, HIP1, HSP90AB1, PDCD6, RASGRF2, SIPA1L2, SYDE2, DOCK10, DOCK11, PREX1, FNTA, CTSL, FAM162A, AKT2, TBC1D30, JAK2, HRAS, TBC1D10A, RGS7, APC2, MYBPC3, ARHGEF10, BCAS3, RALBP1, PDPK1, RALGAPA2, DDX11, WNT5A, ELMOD1, TBC1D8, ARHGEF19, MUL1, SCRIB, ATP1B1, SIRT1, DNM2, TIAM1, ALS2, TNNT2, TBC1D7, RAPGEF1, TBC1D25, DNAJC9, PRKD1, RAPGEF6, MAPRE2, RTN4R, RGS14, UHRF1, RGS16, C5AR1,…	2080	643	19274	1.31141	1	0.114398	0.110818		LTBP4
GOTERM_BP_FAT	GO:0051336~regulation of hydrolase activity	141	6.23342	0.013217	APP, SERPINE2, PDCD6, CAAP1, DOCK10, SYDE2, DOCK11, LGALS3, PREX1, FNTA, FAM162A, AKT2, TBC1D30, RPS6KA1, LEPR, TBC1D10A, RGS7, EPM2A, RALBP1, CSNK2A1, SERPINF1, RALGAPA2, DDX11, WNT5A, MUL1, SCRIB, ATP1B1, TIAM1, SPINT1, PPIF, TBC1D25, SPINK9, PRKD1, RAF1, RTN4R, LXN, C5AR1, AGAP2, ADRB1, BCL10, RASAL2, EFNA5, RASGRP2, PRKCZ, RAP1GAP, TTBK1, ARHGAP22, ABR, ANTKMT, ABL1, SFN, PI3, PLXNA4, MAP2K5,…	2080	1085	19274	1.2042	1	0.203869	0.197489		SPATA2L
														ZNF705G
Annotation Cluster 14	Enrichment Score: 3.6736583249077235													ARMC3
Category	Term	Count	%	PValue	Genes	List Total	Pop Hits	Pop Total	Fold Enrichment	Bonferroni	Benjamini	FDR		DNASE1
GOTERM_BP_FAT	GO:0061644~protein localization to CENP-A containing chromatin	14	0.618921	1.31284e-09	H4C8, H4C2, H4C1, H4C4	2080	18	19274	7.20716	1.29209e-05	3.22991e-07	3.12882e-07		ISYNA1
GOTERM_CC_FAT	GO:0043505~CENP-A containing nucleosome	14	0.618921	2.27348e-09	H4C8, H4C2, H4C1, H4C4	1993	18	17668	6.89502	2.81001e-06	1.87334e-07	1.78241e-07		PRAM1
GOTERM_CC_FAT	GO:0061638~CENP-A containing chromatin	14	0.618921	2.27348e-09	H4C8, H4C2, H4C1, H4C4	1993	18	17668	6.89502	2.81001e-06	1.87334e-07	1.78241e-07		ANTKMT
GOTERM_CC_FAT	GO:0034506~chromosome, centromeric core domain	14	0.618921	6.45209e-09	H4C8, H4C2, H4C1, H4C4	1993	19	17668	6.53213	7.97475e-06	4.69105e-07	4.46333e-07		COL4A4
GOTERM_BP_FAT	GO:0045653~negative regulation of megakaryocyte differentiation	14	0.618921	9.63603e-09	H4C8, H4C2, H4C1, H4C4	2080	20	19274	6.48644	9.48333e-05	2.20531e-06	2.13629e-06		GCLC
GOTERM_BP_FAT	GO:0006336~DNA replication-independent nucleosome assembly	17	0.751547	1.04433e-07	H4C8, UBN1, HJURP, H4C2, H4C1, H4C4, CABIN1	2080	34	19274	4.63317	0.0010273	1.84587e-05	1.7881e-05		NID2
GOTERM_BP_FAT	GO:0034724~DNA replication-independent nucleosome organization	17	0.751547	1.73113e-07	H4C8, UBN1, HJURP, H4C2, H4C1, H4C4, CABIN1	2080	35	19274	4.5008	0.00170233	2.66189e-05	2.57857e-05		PTPRK
GOTERM_BP_FAT	GO:0006335~DNA replication-dependent nucleosome assembly	16	0.707339	2.80039e-07	H4C8, CHAF1A, H4C2, H4C1, H4C4, H3C4	2080	32	19274	4.63317	0.00275235	4.11323e-05	3.98449e-05		SSBP4
GOTERM_BP_FAT	GO:0034723~DNA replication-dependent nucleosome organization	16	0.707339	2.80039e-07	H4C8, CHAF1A, H4C2, H4C1, H4C4, H3C4	2080	32	19274	4.63317	0.00275235	4.11323e-05	3.98449e-05		UPP1
GOTERM_BP_FAT	GO:0045652~regulation of megakaryocyte differentiation	17	0.751547	6.9121e-07	H4C8, RBM15, TESC, H4C2, H4C1, H4C4, RCOR1	2080	38	19274	4.14547	0.0067798	8.09785e-05	7.84441e-05		SLC20A2
GOTERM_BP_FAT	GO:0045638~negative regulation of myeloid cell differentiation	28	1.23784	3.91023e-06	H4C8, RBM15, GPR68, ZBTB16, MEIS2, RUNX1, ZFP36, MAFB, CDK6, PRDM16, RARA, GPR137, H4C2, H4C1, GAS2L1, H4C4, ZFPM1, TLR3	2080	99	19274	2.62078	0.0377535	0.000328894	0.0003186		RAPGEF1
GOTERM_BP_FAT	GO:0030219~megakaryocyte differentiation	20	0.884173	7.70391e-06	H4C8, TESC, PIP4K2A, H4C2, H4C1, H4C4, SH2B3, ZFPM1, RCOR1, ZNF385A	2080	59	19274	3.14113	0.073019	0.000578735	0.000560621		ORAI1
GOTERM_BP_FAT	GO:0071459~protein localization to chromosome, centromeric region	16	0.707339	2.36904e-05	H4C8, BUB1B, H4C2, BUB3, H4C1, H4C4	2080	43	19274	3.44794	0.207976	0.00138361	0.00134031		LRP5
GOTERM_BP_FAT	GO:1903707~negative regulation of hemopoiesis	38	1.67993	2.65415e-05	CEBPA, NOTCH1, GPR68, NRARP, TMEM131L, GLI3, ZFP36, ZC3H12A, PRDM16, GPR137, H4C2, H4C1, GAS2L1, H4C4, H4C8, LAG3, RBM15, ZBTB16, RUNX3, MEIS2, RUNX1, SMAD7, MAFB, CDK6, BCL6, RARA, ZFPM1, TLR3	2080	171	19274	2.05919	0.229893	0.00150112	0.00145414		GTF3C3
GOTERM_BP_FAT	GO:0071168~protein localization to chromatin	17	0.751547	4.33973e-05	H4C8, ZMYND8, H4C2, H4C1, H4C4, EZH2, CTCFL	2080	50	19274	3.15056	0.347618	0.00223598	0.002166		SAMD11
GOTERM_BP_FAT	GO:0032200~telomere organization	39	1.72414	5.40654e-05	DCLRE1B, SP100, INO80E, HSP90AB1, PRKDC, DOT1L, YY1, ZNF827, TNKS1BP1, H4C2, H4C1, NBN, H4C4, H3C4, MAP3K4, H4C8, STN1, PARP3, HSP90AA1, PARP1, XRCC5, NSMCE2, MAD2L2, PKIB, RAD51D, CCNE1, SHLD2, HNRNPA2B1, EZH2	2080	183	19274	1.9748	0.412645	0.00262097	0.00253894		IGF1R
GOTERM_CC_FAT	GO:0000781~chromosome, telomeric region	35	1.5473	0.000851494	DCLRE1B, SP100, PRKDC, DOT1L, ZNF827, KASH5, H4C2, H4C1, NBN, TP53BP1, H4C4, H4C8, STN1, PARP1, XRCC5, NSMCE2, THOC5, PPP1CA, RAD51D, WDR82, DMC1, HNRNPA2B1, MCM3, NABP1, EZH2	1993	173	17668	1.7935	0.651074	0.0297022	0.0282603		TMEM240
KEGG_PATHWAY	hsa05034:Alcoholism	38	1.67993	0.00123297	CALML6, HDAC1, HDAC6, CAMKK1, GNAI2, ADCY5, CREB3L4, H2BC21, CREB3L1, H4C2, H4C1, H4C4, HRAS, H3C4, H4C8, H2AZ2, GNG12, PPP1CA, CREB1, ADORA2B, H2AC20, CAMK4, H2AC21, GNB1, RAF1, ATF4, SLC29A2, CREB5	981	187	8205	1.69962	0.341793	0.0183913	0.0156326		GPR3
GOTERM_BP_FAT	GO:0045637~regulation of myeloid cell differentiation	39	1.72414	0.00251799	PRKDC, GPR68, MPL, PPP3CA, ZFP36, PRDM16, GPR137, ANKRD54, H4C2, H4C1, GAS2L1, H4C4, H4C8, ESRRA, RBM15, TESC, ZBTB16, ARNT, MEIS2, RUNX1, MAFB, CREB1, CDK6, CAMK4, RBP1, RARA, ZFPM1, RCOR1, TLR3	2080	221	19274	1.63524	1	0.0626603	0.0606991		PLEKHA6
GOTERM_BP_FAT	GO:0006352~DNA-templated transcription, initiation	33	1.45889	0.00260536	H4C8, ESRRA, CEBPA, WNT10B, JUN, SMARCB1, CRCP, THRA, TAF11, MED9, MED27, TFB1M, MED26, MED18, SNAPC5, MED25, TAF1B, HEY2, E2F3, H4C2, H4C1, ERCC6, H4C4	2080	178	19274	1.71792	1	0.0643442	0.0623304		ASPSCR1
GOTERM_BP_FAT	GO:0034502~protein localization to chromosome	23	1.0168	0.00386284	H4C8, PARP3, XRCC4, XRCC5, ZMYND8, BUB1B, CTCFL, ZNF827, H4C2, BUB3, H4C1, H4C4, EZH2	2080	112	19274	1.90291	1	0.0856176	0.082938		TRIM47
GOTERM_MF_FAT	GO:0030527~structural constituent of chromatin	21	0.928382	0.00521851	H4C8, H1-4, H2AZ2, H2AC20, H2BC21, H2AC21, H4C2, H4C1, H4C4, H3C4, H1-2	1906	97	16917	1.92153	0.999991	0.237389	0.233875		SOST
KEGG_PATHWAY	hsa04613:Neutrophil extracellular trap formation	36	1.59151	0.00559742	HDAC1, C5AR1, PIK3CD, HDAC6, AKT2, H2BC21, AKT3, PLCG2, H4C2, H4C1, H4C4, H3C4, MAP3K7, H4C8, H2AZ2, VWF, PRKCB, H2AC20, H2AC21, PPIF, VDAC3, VDAC2, RAF1, SLC25A5, SLC25A4, SLC25A6	981	190	8205	1.58474	0.850858	0.0534563	0.0454378		TASOR2
GOTERM_BP_FAT	GO:0006333~chromatin assembly or disassembly	42	1.85676	0.00944475	SMARCB1, SMARCD3, DOT1L, HJURP, UBR2, CHD3, LMNB1, CABIN1, CHAF1A, SIN3A, H2BC21, TPR, UBN1, LMNA, H4C2, H4C1, H4C4, H3C4, H4C8, H2AZ2, BRD2, ARID1A, SIRT1, H1-2, H1-4, MORF4L1, KAT6B, H2AC20, H2AC21, PADI2, DNAJC9, EZH2	2080	262	19274	1.48544	1	0.160528	0.155504		ARID3B
GOTERM_CC_FAT	GO:0000786~nucleosome	25	1.10522	0.0220524	H4C8, H2AZ2, H1-2, H1-4, MORF4L1, ING3, KAT6B, H2AC20, H2BC21, H2AC21, EP400, H4C2, H4C1, H4C4, H3C4	1993	139	17668	1.59443	1	0.270827	0.25768		ADCY3
GOTERM_CC_FAT	GO:0032993~protein-DNA complex	38	1.67993	0.0253368	PRKDC, ING3, H2BC21, POLD2, EP400, H4C2, H4C1, H4C4, H3C4, H4C8, GINS1, MYOG, H2AZ2, STN1, PARP1, XRCC5, NFYC, WDR18, H1-2, RAD52, H1-4, POLA1, MORF4L1, KAT6B, H2AC20, POLE2, H2AC21, MCM3	1993	237	17668	1.4214	1	0.298251	0.283773		APP
GOTERM_BP_FAT	GO:0031497~chromatin assembly	37	1.63572	0.0259429	DOT1L, HJURP, UBR2, LMNB1, CABIN1, CHAF1A, SIN3A, H2BC21, TPR, UBN1, LMNA, H4C2, H4C1, H4C4, H3C4, H4C8, H2AZ2, BRD2, SIRT1, H1-2, H1-4, MORF4L1, KAT6B, H2AC20, H2AC21, DNAJC9, EZH2	2080	240	19274	1.42856	1	0.326059	0.315854		PIGU
GOTERM_CC_FAT	GO:0044815~DNA packaging complex	25	1.10522	0.0399301	H4C8, H2AZ2, H1-2, H1-4, MORF4L1, ING3, KAT6B, H2AC20, H2BC21, H2AC21, EP400, H4C2, H4C1, H4C4, H3C4	1993	147	17668	1.50766	1	0.400108	0.380685		SST
GOTERM_BP_FAT	GO:0034728~nucleosome organization	32	1.41468	0.0633982	H4C8, BRD2, INO80E, SMARCB1, SMARCD3, HJURP, CHD5, CHD2, ARID1A, CABIN1, H1-2, YY1, H1-4, CHAF1A, KAT6B, H2BC21, UBN1, DNAJC9, H4C2, H4C1, H4C4, H3C4	2080	217	19274	1.36647	1	0.550306	0.533082		GLI3
GOTERM_BP_FAT	GO:0006334~nucleosome assembly	25	1.10522	0.0672945	H4C8, BRD2, HJURP, CABIN1, H1-2, H1-4, CHAF1A, KAT6B, H2BC21, UBN1, DNAJC9, H4C2, H4C1, H4C4, H3C4	2080	162	19274	1.42999	1	0.566022	0.548307		ABLIM1
GOTERM_BP_FAT	GO:0071103~DNA conformation change	51	2.25464	0.0745375	DOT1L, HJURP, CHD5, UBR2, LMNB1, CABIN1, CHAF1A, SIN3A, H2BC21, TPR, UBN1, LMNA, G3BP1, ABL1, H4C2, ASCC2, BANF1, H4C1, NBN, H4C4, H3C4, H4C8, GINS1, H2AZ2, BRD2, RFC3, ASCC1, XRCC5, DDX11, NAV2, SIRT1, H1-2, MORF4L1, H1-4, KAT6B, H2AC20, H2AC21, HNRNPA2B1, MCM3, DNAJC9, EZH2	2080	378	19274	1.25022	1	0.601742	0.582909		ZNF827
GOTERM_CC_FAT	GO:0000228~nuclear chromosome	40	1.76835	0.0885068	INO80E, SMARCB1, HDAC1, YY1, ING3, SFR1, SIN3A, KASH5, POLD2, EP400, RCC1, H4C2, H4C1, H4C4, H3C4, H4C8, GINS1, JUN, STN1, UBE2I, PARP1, CSNK2A1, XRCC5, RAD21L1, TTI1, POLA1, MORF4L1, POLE2, DMC1, MCM3	1993	278	17668	1.27554	1	0.628704	0.598184		ZNF839
GOTERM_BP_FAT	GO:0065004~protein-DNA complex assembly	41	1.81256	0.103832	SMARCB1, THRA, HJURP, MED18, CABIN1, PSMB6, CHAF1A, ZNF827, TAF1B, H2BC21, HEY2, UBN1, H4C2, H4C1, H4C4, H3C4, H4C8, BRD2, WNT10B, TAF11, MED9, MED27, MED26, H1-2, RAD52, H1-4, MED25, CENPF, KAT6B, DMC1, DNAJC9	2080	303	19274	1.25386	1	0.716053	0.693643		SYNC
GOTERM_BP_FAT	GO:0006323~DNA packaging	39	1.72414	0.119375	DOT1L, HJURP, CHD5, UBR2, LMNB1, CABIN1, CHAF1A, SIN3A, H2BC21, TPR, UBN1, LMNA, H4C2, BANF1, H4C1, H4C4, H3C4, H4C8, H2AZ2, BRD2, SIRT1, H1-2, H1-4, MORF4L1, KAT6B, H2AC20, H2AC21, DNAJC9, EZH2	2080	290	19274	1.24616	1	0.775937	0.751652		RNF44
GOTERM_BP_FAT	GO:0071824~protein-DNA complex subunit organization	47	2.07781	0.12248	INO80E, SMARCB1, SMARCD3, THRA, HJURP, CHD5, CHD2, MED18, CABIN1, YY1, PSMB6, CHAF1A, ZNF827, TAF1B, H2BC21, HEY2, UBN1, H4C2, H4C1, H4C4, H3C4, H4C8, BRD2, WNT10B, TAF11, MED9, ARID1A, MED27, MED26, H1-2, RAD52, H1-4, MED25, CENPF, KAT6B, DMC1, DNAJC9	2080	359	19274	1.21314	1	0.782491	0.758001		OGDH
GOTERM_CC_FAT	GO:0098687~chromosomal region	54	2.38727	0.154612	DCLRE1B, SP100, SMARCB1, PRKDC, DOT1L, HJURP, BUB1B, C9ORF78, XPO1, ZNF827, KASH5, SIN3A, TPR, NUF2, H4C2, H4C1, NBN, BUB3, TP53BP1, H4C4, H4C8, KDM4A, STN1, KDM4B, PARP1, XRCC5, FBXW11, NSMCE2, THOC5, PPP1CA, RAD51D, CENPF, CLIP1, WDR82, DMC1, HNRNPA2B1, CENPL, MCM3, SNAI1, NABP1, KIF2C, SUGT1, MAD1L1, EZH2	1993	409	17668	1.17044	1	0.833746	0.793273		TTLL6
GOTERM_CC_FAT	GO:0000775~chromosome, centromeric region	35	1.5473	0.182952	SMARCB1, HJURP, BUB1B, C9ORF78, XPO1, SIN3A, TPR, NUF2, H4C2, H4C1, BUB3, TP53BP1, H4C4, H4C8, KDM4A, KDM4B, FBXW11, CENPF, CLIP1, SNAI1, CENPL, KIF2C, SUGT1, MAD1L1, EZH2	1993	257	17668	1.2073	1	0.88678	0.843732		STK24
KEGG_PATHWAY	hsa05322:Systemic lupus erythematosus	20	0.884173	0.266852	H4C8, H2AZ2, HLA-DRB5, H2AC20, H2BC21, H2AC21, H4C2, H4C1, H4C4, H3C4	981	136	8205	1.22999	1	0.628701	0.534396		NDST4
														TTLL11
Annotation Cluster 15	Enrichment Score: 3.6707653115955754													UQCRB
Category	Term	Count	%	PValue	Genes	List Total	Pop Hits	Pop Total	Fold Enrichment	Bonferroni	Benjamini	FDR		KLHDC8A
GOTERM_MF_FAT	GO:0000166~nucleotide binding	312	13.7931	1.59886e-05	PANK2, DHFR2, TRIO, CERK, RPS6KA4, AKT2, RPS6KA1, AKT3, PIP4K2A, ACAD10, EPHB4, PDK1, ACVR1, PRKCH, CSNK2A1, PRKCB, DDX11, DAPK3, ACSL4, CSNK1D, ACSL3, PASK, RUNX3, RUNX1, AFG3L2, LARS2, ADCY9, DDX39B, MTHFD1, BTK, VDAC3, SIK3, VDAC2, TRIB3, TTLL11, KIF20A, PRKD1, KIF20B, DUS3L, TARS1, TRIB2, SLC22A4, CTBP2, EPHA10, PRKDC, HSPA4L, TWF2, AGAP2, NOLC1, ABCB8, ABCB9, PRKCZ, TTBK1, GSPT1, UBE2J1, LDH…	1906	2230	16917	1.2418	0.0350114	0.0106438	0.0104862		RARB
GOTERM_MF_FAT	GO:1901265~nucleoside phosphate binding	312	13.7931	1.68988e-05	PANK2, DHFR2, TRIO, CERK, RPS6KA4, AKT2, RPS6KA1, AKT3, PIP4K2A, ACAD10, EPHB4, PDK1, ACVR1, PRKCH, CSNK2A1, PRKCB, DDX11, DAPK3, ACSL4, CSNK1D, ACSL3, PASK, RUNX3, RUNX1, AFG3L2, LARS2, ADCY9, DDX39B, MTHFD1, BTK, VDAC3, SIK3, VDAC2, TRIB3, TTLL11, KIF20A, PRKD1, KIF20B, DUS3L, TARS1, TRIB2, SLC22A4, CTBP2, EPHA10, PRKDC, HSPA4L, TWF2, AGAP2, NOLC1, ABCB8, ABCB9, PRKCZ, TTBK1, GSPT1, UBE2J1, LDH…	1906	2231	16917	1.24124	0.0369672	0.0106438	0.0104862		DNAJC5B
GOTERM_MF_FAT	GO:0043168~anion binding	400	17.6835	3.59613e-05	TRIO, SERPINE2, ABAT, PREX1, AKT2, AKT3, DPYSL3, PIP4K2A, ANKFY1, ACOT7, PRKCH, STARD5, CSNK2A1, PRKCB, DDX11, COL23A1, DAPK3, PASK, LARS2, ADCY9, MTHFD1, DDX39B, RBP1, PRKD1, DUS3L, TARS1, FTCDNL1, LXN, PRKDC, HSPA4L, CRABP1, AGAP2, NOLC1, ABCB8, ABCB9, PRKCZ, CRACR2A, CYB5R3, HLCS, HAO1, PLK4, CDK18, ABCA2, PLK3, FZD7, ABCA4, ABCA7, NR2F2, PAFAH2, MOV10, PPP5C, NAPEPLD, OGDH, RET, PIGU, ADK, PR…	1906	2977	16917	1.19256	0.0770306	0.0133596	0.0131618		UAP1L1
GOTERM_MF_FAT	GO:0036094~small molecule binding	358	15.8267	4.54678e-05	PANK2, DHFR2, TRIO, CERK, CISD1, ABAT, RPS6KA4, AKT2, RPS6KA1, AKT3, OGFOD2, PIP4K2A, ACAD10, EPHB4, PDK1, ACVR1, STARD4, STARD5, PRKCH, CSNK2A1, LMAN1L, PRKCB, DDX11, DAPK3, ACSL4, CSNK1D, ACSL3, PASK, RUNX3, GCAT, RUNX1, AFG3L2, LARS2, ADCY9, DDX39B, MTHFD1, RBP1, BTK, VDAC3, SIK3, VDAC2, TRIB3, TTLL11, KIF20A, PRKD1, KIF20B, DUS3L, TARS1, TRIB2, FTCDNL1, SLC22A4, CETP, MTARC2, CTBP2, EPHA10, P…	1906	2637	16917	1.20496	0.0963833	0.0144368	0.0142231		CSAD
GOTERM_MF_FAT	GO:0032559~adenyl ribonucleotide binding	225	9.94695	0.000102283	PANK2, TRIO, CERK, RPS6KA4, AKT2, RPS6KA1, AKT3, PIP4K2A, EPHB4, PDK1, ACVR1, PRKCH, CSNK2A1, PRKCB, DDX11, DAPK3, ACSL4, CSNK1D, ACSL3, PASK, RUNX3, RUNX1, AFG3L2, LARS2, ADCY9, DDX39B, MTHFD1, BTK, SIK3, TRIB3, TTLL11, KIF20A, PRKD1, KIF20B, TARS1, TRIB2, SLC22A4, EPHA10, PRKDC, HSPA4L, TWF2, AGAP2, NOLC1, ABCB8, ABCB9, PRKCZ, TTBK1, UBE2J1, HLCS, DHX35, TRPM4, SRPK2, PLK4, CDK18, ABCA2, PLK3, …	1906	1579	16917	1.26474	0.203876	0.0220965	0.0217694		TGFBI
GOTERM_MF_FAT	GO:0016773~phosphotransferase activity, alcohol group as acceptor	114	5.03979	0.000109045	PANK2, TRIO, CERK, BUB1B, IGF1R, RPS6KA4, STK10, CCND3, STK11, AKT2, AKT3, RPS6KA1, PIM1, PIP4K2A, NEK3, MAP3K6, MAP3K7, EPHB4, MAP3K4, PDK1, ACVR1, PRKAB2, PRKCH, CSNK2A1, PRKCB, DAPK3, MATK, LMTK3, CSNK1D, PASK, MAK, SIK3, BTK, TRIB3, PRKD1, RAF1, TRIB2, PFKFB2, PFKFB3, EPHA10, PRKDC, LTBP4, PKMYT1, STK4, PRKCZ, TTBK1, ABR, EFNB3, ABL1, IP6K3, MARK2, MAP2K5, SRPK2, PLK4, CDK18, PLK3, DOLK, PTK6…	1906	715	16917	1.41514	0.215787	0.0220965	0.0217694		SLC2A6
GOTERM_MF_FAT	GO:0030554~adenyl nucleotide binding	225	9.94695	0.000161915	PANK2, TRIO, CERK, RPS6KA4, AKT2, RPS6KA1, AKT3, PIP4K2A, EPHB4, PDK1, ACVR1, PRKCH, CSNK2A1, PRKCB, DDX11, DAPK3, ACSL4, CSNK1D, ACSL3, PASK, RUNX3, RUNX1, AFG3L2, LARS2, ADCY9, DDX39B, MTHFD1, BTK, SIK3, TRIB3, TTLL11, KIF20A, PRKD1, KIF20B, TARS1, TRIB2, SLC22A4, EPHA10, PRKDC, HSPA4L, TWF2, AGAP2, NOLC1, ABCB8, ABCB9, PRKCZ, TTBK1, UBE2J1, HLCS, DHX35, TRPM4, SRPK2, PLK4, CDK18, ABCA2, PLK3, …	1906	1591	16917	1.2552	0.302977	0.026019	0.0256338		MSX2
GOTERM_MF_FAT	GO:0004672~protein kinase activity	97	4.28824	0.000188431	RET, NRP1, FLT1, TRIO, BUB1B, PRKAG2, PRKAG3, IGF1R, RPS6KA4, STK10, CCND3, STK11, EEF2K, FASTK, AKT2, AKT3, RPS6KA1, PIM1, NEK3, MAP3K6, JAK2, MAP3K7, EPHB4, MAP3K4, PRKG1, PDK1, ACVR1, BRD2, PRKAB2, PRKCH, CSNK2A1, PDPK1, PRKCB, MINK1, DAPK3, MATK, LMTK3, CSNK1D, PASK, TGFBR3, PKM, MAK, ITPKA, SIK3, BTK, SGK3, TRIB3, PRKD1, RAF1, SGK1, TRIB2, EPHA10, PRKDC, PKN3, LTBP4, PKMYT1, STK4, PRKCZ, CAM…	1906	597	16917	1.44211	0.342987	0.027248	0.0268446		ULBP3
GOTERM_MF_FAT	GO:0005524~ATP binding	218	9.63749	0.000195589	PANK2, TRIO, CERK, RPS6KA4, AKT2, RPS6KA1, AKT3, PIP4K2A, EPHB4, PDK1, ACVR1, PRKCH, CSNK2A1, PRKCB, DDX11, DAPK3, ACSL4, CSNK1D, ACSL3, PASK, RUNX3, RUNX1, AFG3L2, LARS2, ADCY9, DDX39B, MTHFD1, BTK, SIK3, TRIB3, TTLL11, KIF20A, PRKD1, KIF20B, TARS1, TRIB2, SLC22A4, EPHA10, PRKDC, HSPA4L, TWF2, AGAP2, NOLC1, ABCB8, ABCB9, PRKCZ, TTBK1, UBE2J1, HLCS, DHX35, TRPM4, SRPK2, PLK4, CDK18, ABCA2, PLK3, …	1906	1539	16917	1.25724	0.353389	0.027248	0.0268446		LETMD1
GOTERM_MF_FAT	GO:0016301~kinase activity	129	5.70292	0.000343193	PANK2, TRIO, CERK, BUB1B, IGF1R, RPS6KA4, STK10, CCND3, STK11, AKT2, AKT3, RPS6KA1, PIM1, PIP4K2A, NEK3, MAP3K6, MAP3K7, EPHB4, MAP3K4, PDK1, ACVR1, PRKAB2, PRKCH, CSNK2A1, PRKCB, MAGI3, DAPK3, MATK, LMTK3, CSNK1D, PASK, CCNE1, MAK, SIK3, BTK, TRIB3, PRKD1, RAF1, TRIB2, PFKFB2, PFKFB3, EPHA10, PRKDC, LTBP4, PKMYT1, STK4, PRKCZ, AK8, TTBK1, ABR, EFNB3, PMVK, ABL1, PACSIN2, IP6K3, MARK2, MAP2K5, SR…	1906	851	16917	1.34543	0.534717	0.040262	0.0396659		SLC11A1
GOTERM_MF_FAT	GO:0032553~ribonucleotide binding	268	11.8479	0.000387302	PANK2, TRIO, CERK, RPS6KA4, AKT2, RPS6KA1, AKT3, PIP4K2A, EPHB4, PDK1, ACVR1, PRKCH, CSNK2A1, PRKCB, DDX11, DAPK3, ACSL4, CSNK1D, ACSL3, PASK, RUNX3, RUNX1, AFG3L2, LARS2, ADCY9, DDX39B, MTHFD1, BTK, SIK3, VDAC2, TRIB3, TTLL11, KIF20A, PRKD1, KIF20B, TARS1, TRIB2, SLC22A4, EPHA10, PRKDC, HSPA4L, TWF2, AGAP2, NOLC1, ABCB8, ABCB9, PRKCZ, TTBK1, GSPT1, UBE2J1, CRACR2A, HLCS, DHX35, HAO1, PCK1, TRPM4…	1906	1965	16917	1.21052	0.578301	0.0431648	0.0425258		PALM2AKAP2
GOTERM_MF_FAT	GO:0032555~purine ribonucleotide binding	264	11.6711	0.000595629	PANK2, TRIO, CERK, RPS6KA4, AKT2, RPS6KA1, AKT3, PIP4K2A, EPHB4, PDK1, ACVR1, PRKCH, CSNK2A1, PRKCB, DDX11, DAPK3, ACSL4, CSNK1D, ACSL3, PASK, RUNX3, RUNX1, AFG3L2, LARS2, ADCY9, DDX39B, MTHFD1, BTK, SIK3, TRIB3, TTLL11, KIF20A, PRKD1, KIF20B, TARS1, TRIB2, SLC22A4, EPHA10, PRKDC, HSPA4L, TWF2, AGAP2, NOLC1, ABCB8, ABCB9, PRKCZ, TTBK1, GSPT1, UBE2J1, CRACR2A, HLCS, DHX35, PCK1, TRPM4, SRPK2, PLK4…	1906	1947	16917	1.20348	0.735007	0.0515395	0.0507765		IREB2
GOTERM_MF_FAT	GO:0004712~protein serine/threonine/tyrosine kinase activity	74	3.27144	0.000771583	RET, FLT1, TRIO, BUB1B, IGF1R, RPS6KA4, STK10, STK11, AKT2, AKT3, RPS6KA1, PIM1, NEK3, JAK2, MAP3K6, MAP3K7, EPHB4, PRKG1, MAP3K4, PRKCH, CSNK2A1, PDPK1, PRKCB, MINK1, DAPK3, MATK, LMTK3, CSNK1D, PASK, MAK, BTK, SIK3, SGK3, PRKD1, RAF1, SGK1, EPHA10, PRKDC, PKN3, PKMYT1, STK4, PRKCZ, TTBK1, CAMKK1, MAPK8, ERBB3, MKNK1, ABL1, CSK, FYN, MARK2, MAPK4, MAP2K5, PAK4, SRPK2, PLK4, CDK18, PLK3, CDK11A, …	1906	449	16917	1.4628	0.821027	0.0542881	0.0534844		ZNF573
GOTERM_MF_FAT	GO:0017076~purine nucleotide binding	265	11.7153	0.000779372	PANK2, TRIO, CERK, RPS6KA4, AKT2, RPS6KA1, AKT3, PIP4K2A, EPHB4, PDK1, ACVR1, PRKCH, CSNK2A1, PRKCB, DDX11, DAPK3, ACSL4, CSNK1D, ACSL3, PASK, RUNX3, RUNX1, AFG3L2, LARS2, ADCY9, DDX39B, MTHFD1, BTK, SIK3, TRIB3, TTLL11, KIF20A, PRKD1, KIF20B, TARS1, TRIB2, SLC22A4, EPHA10, PRKDC, HSPA4L, TWF2, AGAP2, NOLC1, ABCB8, ABCB9, PRKCZ, TTBK1, GSPT1, UBE2J1, CRACR2A, HLCS, DHX35, PCK1, TRPM4, SRPK2, PLK4…	1906	1961	16917	1.19941	0.82411	0.0542881	0.0534844		CLMP
GOTERM_MF_FAT	GO:0004674~protein serine/threonine kinase activity	73	3.22723	0.00115814	TRIO, BUB1B, PRKAG2, PRKAG3, RPS6KA4, STK10, CCND3, STK11, EEF2K, FASTK, AKT2, AKT3, RPS6KA1, PIM1, NEK3, MAP3K6, MAP3K7, PRKG1, MAP3K4, ACVR1, BRD2, PRKAB2, PRKCH, CSNK2A1, PDPK1, PRKCB, MINK1, DAPK3, LMTK3, CSNK1D, PASK, TGFBR3, MAK, ITPKA, SIK3, SGK3, PRKD1, RAF1, SGK1, PRKDC, PKN3, LTBP4, PKMYT1, STK4, PRKCZ, TTBK1, CAMKK1, ABR, TGFBR3L, MAPK8, MKNK1, MARK2, MAPK4, MAP2K5, PAK4, SRPK2, PLK4, …	1906	448	16917	1.44626	0.924452	0.0782271	0.077069		INPP5A
GOTERM_MF_FAT	GO:0035639~purine ribonucleoside triphosphate binding	255	11.2732	0.00143885	PANK2, TRIO, CERK, RPS6KA4, AKT2, RPS6KA1, AKT3, PIP4K2A, EPHB4, PDK1, ACVR1, PRKCH, CSNK2A1, PRKCB, DDX11, DAPK3, ACSL4, CSNK1D, ACSL3, PASK, RUNX3, RUNX1, AFG3L2, LARS2, ADCY9, DDX39B, MTHFD1, BTK, SIK3, TRIB3, TTLL11, KIF20A, PRKD1, KIF20B, TARS1, TRIB2, SLC22A4, EPHA10, PRKDC, HSPA4L, TWF2, AGAP2, NOLC1, ABCB8, ABCB9, PRKCZ, TTBK1, GSPT1, UBE2J1, CRACR2A, HLCS, DHX35, PCK1, TRPM4, SRPK2, PLK4…	1906	1901	16917	1.19058	0.959623	0.0890885	0.0877696		DIP2C
GOTERM_MF_FAT	GO:0097367~carbohydrate derivative binding	307	13.5721	0.00169482	APP, PANK2, TRIO, SERPINE2, CERK, RPS6KA4, LGALS2, AKT2, RPS6KA1, AKT3, DPYSL3, DAG1, PIP4K2A, EPHB4, PDK1, ACVR1, PRKCH, CSNK2A1, PRKCB, DDX11, DAPK3, COL23A1, ACSL4, CSNK1D, ACSL3, PASK, RUNX3, RUNX1, AFG3L2, LARS2, ADCY9, DDX39B, MTHFD1, BTK, SIK3, VDAC2, TRIB3, TTLL11, KIF20A, PRKD1, KIF20B, TARS1, TRIB2, SLC22A4, LXN, EPHA10, PRKDC, HSPA4L, TWF2, AGAP2, NOLC1, ABCB8, ABCB9, PRKCZ, TTBK1, GSP…	1906	2337	16917	1.16595	0.977199	0.0994144	0.0979426		CDC42EP2
														TENT5C
Annotation Cluster 16	Enrichment Score: 3.6548631309515405													CCDC115
Category	Term	Count	%	PValue	Genes	List Total	Pop Hits	Pop Total	Fold Enrichment	Bonferroni	Benjamini	FDR		NCR3LG1
GOTERM_BP_FAT	GO:0035295~tube development	106	4.68612	5.48073e-06	RAB3A, SERPINE2, IFT172, AQP2, CELSR1, BASP1, DAG1, LZTS2, BTRC, SOX4, ACVR1, CCBE1, LHCGR, MSX2, KDM2B, WNT5A, SCRIB, JMJD6, EDAR, SPINT1, MTHFD1, FKBP8, KIF20B, NOTCH1, INTU, EPAS1, GATA4, BCL10, STK4, ACAT1, WNT6, UBB, MAN2A1, ABL1, PLXNA4, NKX2-2, STARD13, ST14, FZD2, FZD5, SETDB2, FOXN4, PTK6, SMAD6, BMP7, PBX1, SMAD7, AIMP2, LHX1, CYP1A1, SIM1, CD24, FGFR2, NODAL, RNF220, RET, RYR2, NRP1, C…	2080	636	19274	1.54439	0.0525125	0.000431528	0.000418023		ATP5MC1
GOTERM_BP_FAT	GO:0009887~animal organ morphogenesis	168	7.42706	5.48126e-06	IFT172, ROGDI, NAB2, CELSR1, YY1, EFEMP2, BASP1, AKT3, RPS6KA1, DAG1, HOXA3, PIM1, CAPN1, LZTS2, BTRC, EPHB4, SOX4, ACVR1, TLE3, TLE2, AGTPBP1, MSX2, KDM2B, FBXW11, WNT5A, APLP1, ARID5B, SCRIB, TLE5, EDAR, TIAM1, PHOSPHO1, ADAM15, MTHFD1, DAAM1, KCNQ4, NBL1, ZFPM1, HOXB5, ATF4, NOTCH1, INTU, CUL3, HTRA1, TGFA, GATA4, C12ORF57, SCUBE2, WNT6, MAN2A1, ABL1, CDH23, HOXC4, RDH13, HOXC9, TFAP2A, JAG2, …	2080	1115	19274	1.39618	0.0525174	0.000431528	0.000418023		GNB1
GOTERM_BP_FAT	GO:0060429~epithelium development	187	8.26702	9.0728e-06	SMARCB1, SERPINE2, TRAF3IP1, IFT172, CELSR1, SLC4A5, FOXQ1, LGALS3, ZFP36, OPHN1, BASP1, AKT2, DAG1, LZTS2, BTRC, SOX4, ACVR1, PPP1R16B, GSTK1, CPT1A, NKX6-2, PRKCH, MSX2, KDM2B, WNT5A, KAZN, KRT77, SCRIB, EDAR, TIAM1, FRMD6, SPINT1, MTHFD1, DAAM1, MYADM, FKBP8, ORAI1, KIF20B, VCL, HOXB5, ATF4, NOTCH1, INTU, PRKDC, EPAS1, PDGFB, AGAP2, GATA4, BCL10, STK4, EVPL, PPL, ACAT1, WNT6, CYP27B1, PDCD10, …	2080	1277	19274	1.35694	0.0854242	0.000662247	0.00064152		CITED1
GOTERM_BP_FAT	GO:0060562~epithelial tube morphogenesis	64	2.82935	1.01895e-05	RET, RYR2, NRP1, CLIC4, CITED1, CITED2, IFT172, PIK3CD, NRARP, FMN1, CELSR1, GLI3, HS2ST1, DAG1, TMED2, LZTS2, BTRC, SOX4, PHACTR4, ACVR1, BRD2, MKKS, RBM15, FOXD1, MSX2, KDM2B, WNT5A, SCRIB, PROX1, SPINT1, MTHFD1, RARA, KIF20B, SHANK3, LAMA5, NOTCH1, LUZP1, LRP5, GATA4, BCL10, STK4, NTN1, RASIP1, WNT6, WNT11, MTHFD1L, ABL1, CSMD1, STOX1, STARD13, ST14, FZD2, SETDB2, FOXN4, BMP7, PBX1, PPP1CA, VE…	2080	338	19274	1.75457	0.0954206	0.000721399	0.000698821		SNAP91
GOTERM_BP_FAT	GO:0035148~tube formation	37	1.63572	1.19363e-05	RET, NOTCH1, LUZP1, CITED2, IFT172, PIK3CD, BCL10, STK4, CELSR1, HS2ST1, WNT6, MTHFD1L, ATOH8, ABL1, TMED2, SOX4, PHACTR4, BRD2, BCAS3, ST14, FZD2, KDM2B, WNT5A, SCRIB, PROX1, BMP7, VEGFA, EDAR, SPINT1, MTHFD1, NFIB, DLC1, RARA, KIF20B, SHANK3, FGFR2, NODAL	2080	159	19274	2.15632	0.11084	0.000827219	0.000801329		MINDY1
GOTERM_BP_FAT	GO:0048729~tissue morphogenesis	108	4.77454	2.25622e-05	TRAF3IP1, IFT172, CELSR1, FOXQ1, EFEMP2, OPHN1, DAG1, LZTS2, BTRC, SOX4, ACVR1, MSX2, KDM2B, WNT5A, SCRIB, TIAM1, SPINT1, MTHFD1, DAAM1, KIF20B, ZFPM1, VCL, NOTCH1, INTU, GATA4, BCL10, STK4, WNT6, PDCD10, ABL1, RREB1, TFAP2A, JAG2, STARD13, ST14, FZD2, FZD5, FZD7, SETDB2, FOXN4, BMP7, ARHGAP24, PBX1, SMAD7, DLG3, LHX1, FAT1, SNAI1, FGFR2, NODAL, PALS1, RET, GPI, RYR2, NRP1, CLIC4, CITED1, CITED2,…	2080	672	19274	1.48923	0.199132	0.00133756	0.00129569		C2CD4A
GOTERM_BP_FAT	GO:0002009~morphogenesis of an epithelium	92	4.0672	3.1869e-05	RET, RYR2, NRP1, CLIC4, CITED1, CITED2, TRAF3IP1, IFT172, PIK3CD, NRARP, FMN1, CELSR1, GLI3, HS2ST1, FOXQ1, OPHN1, DAG1, TMED2, LZTS2, BTRC, SOX4, PHACTR4, ACVR1, BRD2, MKKS, RBM15, FOXD1, MSX2, KDM2B, WNT5A, ARHGEF19, SCRIB, PROX1, TIAM1, SPINT1, MTHFD1, DAAM1, ALDH1A2, RNF207, RARA, KIF20B, SHANK3, VCL, LAMA5, NOTCH1, SEMA3C, INTU, LUZP1, LAMA3, PRICKLE2, LRP5, GATA4, BCL10, STK4, NTN1, RASIP1,…	2080	556	19274	1.53328	0.269232	0.00171379	0.00166015		CDCA7L
GOTERM_BP_FAT	GO:0035239~tube morphogenesis	68	3.00619	3.44203e-05	RET, RYR2, NRP1, CLIC4, CITED1, CITED2, IFT172, PIK3CD, NRARP, FMN1, CELSR1, GLI3, HS2ST1, DAG1, TMED2, LZTS2, BTRC, SOX4, PHACTR4, ACVR1, BRD2, BCAS3, MKKS, RBM15, FOXD1, MSX2, KDM2B, WNT5A, SCRIB, PROX1, EDAR, SPINT1, MTHFD1, RARA, KIF20B, SHANK3, LAMA5, NOTCH1, LUZP1, LRP5, GATA4, BCL10, STK4, NTN1, RASIP1, WNT6, WNT11, MTHFD1L, ATOH8, ABL1, CSMD1, STOX1, STARD13, ST14, FZD2, SETDB2, FOXN4, BM…	2080	380	19274	1.65819	0.287354	0.00181139	0.0017547		LSM6
GOTERM_BP_FAT	GO:0016331~morphogenesis of embryonic epithelium	34	1.50309	9.8314e-05	RET, LAMA5, LUZP1, CITED2, IFT172, BCL10, STK4, CELSR1, HS2ST1, WNT6, MTHFD1L, ABL1, TMED2, SOX4, PHACTR4, JAG2, TFAP2A, BRD2, ST14, FZD2, KDM2B, WNT5A, SCRIB, BMP7, SPINT1, MTHFD1, ALDH1A2, DLC1, RARA, KIF20B, SHANK3, FGFR2, NODAL, PALS1	2080	155	19274	2.03262	0.620027	0.00441784	0.00427958		PDGFB
GOTERM_BP_FAT	GO:0072175~epithelial tube formation	32	1.41468	0.000127206	RET, LUZP1, CITED2, IFT172, PIK3CD, BCL10, STK4, CELSR1, HS2ST1, WNT6, MTHFD1L, ABL1, TMED2, SOX4, PHACTR4, BRD2, ST14, FZD2, KDM2B, WNT5A, SCRIB, PROX1, BMP7, VEGFA, SPINT1, MTHFD1, DLC1, RARA, KIF20B, SHANK3, FGFR2, NODAL	2080	144	19274	2.05919	0.71408	0.00556372	0.00538959		RASIP1
GOTERM_BP_FAT	GO:0048598~embryonic morphogenesis	96	4.24403	0.000362741	RET, GPI, HMX3, RYR2, PHLDB1, FLT1, CITED2, IFT172, COL12A1, ECE1, CELSR1, AFF3, GLI3, ETS2, TRIOBP, HS2ST1, HOXA10, HOXA3, DAG1, TMED2, SOX4, TPRN, PHACTR4, ACVR1, BRD2, MKKS, MSX2, KDM2B, DUSP1, WNT5A, SCRIB, ETV2, PROX1, BTD, SPINT1, MTHFD1, ALDH1A2, MYADM, RARA, EXOC4, RARB, KCNQ4, KIF20B, SHANK3, AHDC1, HOXB5, CRB2, LAMA5, NOTCH1, INTU, LUZP1, HDAC1, CUL3, SATB2, LAMA3, LRP5, GATA4, HOXD12, …	2080	626	19274	1.42104	0.971865	0.0135163	0.0130933		ING3
GOTERM_BP_FAT	GO:0021915~neural tube development	34	1.50309	0.000471952	NOTCH1, SEMA3C, INTU, LUZP1, CITED2, IFT172, BCL10, STK4, CELSR1, GLI3, MTHFD1L, ABL1, TMED2, SOX4, PHACTR4, BRD2, ST14, FZD2, KDM2B, WDR19, WNT5A, SCRIB, PROX1, BMP7, SPINT1, MTHFD1, ALDH1A2, DLC1, RARA, FKBP8, KIF20B, SSBP3, NODAL, RNF220	2080	168	19274	1.87533	0.990401	0.0167671	0.0162423		ASS1
GOTERM_BP_FAT	GO:0001838~embryonic epithelial tube formation	28	1.23784	0.000691341	RET, LUZP1, CITED2, IFT172, BCL10, STK4, CELSR1, HS2ST1, WNT6, MTHFD1L, ABL1, TMED2, SOX4, PHACTR4, BRD2, ST14, FZD2, KDM2B, WNT5A, SCRIB, BMP7, SPINT1, MTHFD1, DLC1, RARA, KIF20B, SHANK3, NODAL	2080	131	19274	1.98059	0.998893	0.0233797	0.0226479		ZNF608
GOTERM_BP_FAT	GO:0001841~neural tube formation	24	1.06101	0.00119434	BRD2, ST14, FZD2, KDM2B, LUZP1, CITED2, IFT172, WNT5A, SCRIB, BCL10, STK4, CELSR1, BMP7, SPINT1, MTHFD1, MTHFD1L, DLC1, ABL1, RARA, TMED2, KIF20B, SOX4, NODAL, PHACTR4	2080	109	19274	2.0403	0.999992	0.0366154	0.0354694		TMEM37
GOTERM_BP_FAT	GO:0061138~morphogenesis of a branching epithelium	35	1.5473	0.00176396	LAMA5, NRP1, CLIC4, NOTCH1, SEMA3C, CITED1, LRP5, NRARP, STK4, CELSR1, RASIP1, GLI3, WNT6, DAG1, ABL1, TMED2, BTRC, CSMD1, ACVR1, ST14, RBM15, FOXD1, MSX2, FZD5, FEM1B, WNT5A, PROX1, BMP7, PBX1, PPP1CA, VEGFA, SPINT1, LHX1, LGR4, FGFR2	2080	188	19274	1.72512	1	0.0483439	0.0468308		MRPL48
GOTERM_BP_FAT	GO:0014020~primary neural tube formation	22	0.972591	0.00231065	BRD2, ST14, FZD2, KDM2B, LUZP1, CITED2, IFT172, WNT5A, SCRIB, BCL10, CELSR1, BMP7, SPINT1, MTHFD1, MTHFD1L, DLC1, ABL1, RARA, TMED2, KIF20B, NODAL, PHACTR4	2080	101	19274	2.01841	1	0.0586429	0.0568075		MED26
GOTERM_BP_FAT	GO:0001763~morphogenesis of a branching structure	35	1.5473	0.0083816	LAMA5, NRP1, CLIC4, NOTCH1, SEMA3C, CITED1, LRP5, NRARP, STK4, CELSR1, RASIP1, GLI3, WNT6, DAG1, ABL1, TMED2, BTRC, CSMD1, ACVR1, ST14, RBM15, FOXD1, MSX2, FZD5, FEM1B, WNT5A, PROX1, BMP7, PBX1, PPP1CA, VEGFA, SPINT1, LHX1, LGR4, FGFR2	2080	207	19274	1.56677	1	0.148887	0.144227		CCDC57
GOTERM_BP_FAT	GO:0048754~branching morphogenesis of an epithelial tube	28	1.23784	0.00973287	LAMA5, NRP1, CLIC4, NOTCH1, CITED1, LRP5, NRARP, STK4, CELSR1, RASIP1, GLI3, WNT6, DAG1, ABL1, BTRC, CSMD1, ACVR1, RBM15, FOXD1, MSX2, WNT5A, BMP7, PBX1, PPP1CA, VEGFA, LHX1, LGR4, FGFR2	2080	157	19274	1.6526	1	0.164572	0.159422		PDE4D
GOTERM_BP_FAT	GO:0001843~neural tube closure	19	0.839965	0.0122186	BRD2, ST14, FZD2, KDM2B, CITED2, IFT172, WNT5A, SCRIB, BCL10, CELSR1, SPINT1, MTHFD1, MTHFD1L, DLC1, ABL1, RARA, TMED2, KIF20B, PHACTR4	2080	95	19274	1.85327	1	0.193628	0.187568		MINDY3
GOTERM_BP_FAT	GO:0060606~tube closure	19	0.839965	0.0135656	BRD2, ST14, FZD2, KDM2B, CITED2, IFT172, WNT5A, SCRIB, BCL10, CELSR1, SPINT1, MTHFD1, MTHFD1L, DLC1, ABL1, RARA, TMED2, KIF20B, PHACTR4	2080	96	19274	1.83396	1	0.206655	0.200188		TRIO
														OXNAD1
Annotation Cluster 17	Enrichment Score: 3.6100166256008546													LRRFIP1
Category	Term	Count	%	PValue	Genes	List Total	Pop Hits	Pop Total	Fold Enrichment	Bonferroni	Benjamini	FDR		E4F1
GOTERM_CC_FAT	GO:0070161~anchoring junction	108	4.77454	1.05079e-05	RPL3, RPL8, RPL9, MPRIP, TRIM29, CAPN2, DAG1, CAPN1, HMCN1, TNS4, MAGI1, TLE2, RPS8, KAZN, SCRIB, FRMD4B, ADAM15, RPL27, PPIA, VCL, LLGL2, NOTCH1, CD99L2, EFNA5, EVPL, PPL, SLC9A1, ARHGAP22, G3BP1, PACSIN2, LPXN, HSPA8, AFAP1L1, FZD2, RDX, KLHL24, ARHGAP26, CORO2B, ARHGAP24, IGF2R, AIF1L, SMAD7, UBOX5, HNRNPK, DLG3, ITGA11, FAT1, CALR, FGFR3, PALS1, NRP1, FLT1, YWHAB, ARPC1B, PTPRM, FMN1, PTPRK, …	1993	633	17668	1.51252	0.0129038	0.000649387	0.000617864		CD99L2
GOTERM_CC_FAT	GO:0005912~adherens junction	98	4.33245	2.69383e-05	RPL3, RPL8, RPL9, MPRIP, TRIM29, CAPN2, DAG1, CAPN1, HMCN1, TNS4, MAGI1, TLE2, RPS8, SCRIB, FRMD4B, ADAM15, RPL27, PPIA, VCL, LLGL2, NOTCH1, CD99L2, EFNA5, SLC9A1, ARHGAP22, G3BP1, PACSIN2, LPXN, HSPA8, FZD2, RDX, KLHL24, ARHGAP26, CORO2B, ARHGAP24, IGF2R, AIF1L, SMAD7, UBOX5, HNRNPK, DLG3, ITGA11, FAT1, CALR, FGFR3, PALS1, NRP1, FLT1, YWHAB, ARPC1B, PTPRM, FMN1, PTPRK, TRIOBP, SLC6A4, ADGRE5, AN…	1993	574	17668	1.51354	0.032748	0.00151344	0.00143998		TRAF1
GOTERM_CC_FAT	GO:0030054~cell junction	156	6.89655	4.85289e-05	APP, RPL3, AQP7, IFI30, RPL8, RPL9, MPRIP, TRIM29, BASP1, CAPN2, DAG1, CAPN1, HMCN1, SYNPO, TNS4, SCN1B, MAGI1, TLE2, PRKCH, RPS8, MAGI3, KAZN, SCRIB, ANK3, FRMD4B, ATP1B1, TIAM1, FRMD6, ADAM15, SCN8A, MYADM, RPL27, PRKD1, STEAP1, PPIA, VCL, LLGL2, NOTCH1, EPB41, FBF1, CD99L2, EFNA5, EVPL, PPL, PRKCZ, SLC9A1, ARHGAP22, G3BP1, HOXC5, PACSIN2, LPXN, HSPA8, DTNA, AFAP1L1, FZD2, FZD5, RDX, ABCA7, KLH…	1993	1018	17668	1.35849	0.0582197	0.00249924	0.00237792		EPHB4
GOTERM_CC_FAT	GO:0030055~cell-substrate junction	70	3.09461	0.00221593	NRP1, FLT1, RPL3, YWHAB, ARPC1B, RPL8, RPL9, TRIOBP, SLC6A4, ADGRE5, MPRIP, ANXA6, CAPN2, DAG1, FLOT1, HMCN1, CAPN1, JAK2, SCARF2, TNS4, CAP1, TLE2, PDPK1, RPS8, PLAUR, REXO2, DNM2, ENAH, PALLD, RPL37A, CDC42EP1, RPL27, CD46, PPIA, MAPRE2, VCL, PLEC, FOCAD, LRP1, LAMA3, ASAP3, CD99L2, SLC9A1, ARHGAP22, RAB21, G3BP1, NHS, PACSIN2, LPXN, FLNB, MPZL1, PAK4, HSPA8, FZD2, LIMK1, RDX, ARHGAP26, CORO2B,…	1993	436	17668	1.42328	0.935554	0.0526709	0.0501141		CYTH1
GOTERM_CC_FAT	GO:0005924~cell-substrate adherens junction	69	3.0504	0.00242196	NRP1, FLT1, RPL3, YWHAB, ARPC1B, RPL8, RPL9, TRIOBP, SLC6A4, ADGRE5, MPRIP, ANXA6, CAPN2, DAG1, FLOT1, HMCN1, CAPN1, JAK2, SCARF2, TNS4, CAP1, TLE2, PDPK1, RPS8, PLAUR, REXO2, DNM2, ENAH, PALLD, RPL37A, CDC42EP1, RPL27, CD46, PPIA, MAPRE2, VCL, PLEC, FOCAD, LRP1, ASAP3, CD99L2, SLC9A1, ARHGAP22, RAB21, G3BP1, NHS, PACSIN2, LPXN, FLNB, MPZL1, PAK4, HSPA8, FZD2, LIMK1, RDX, ARHGAP26, CORO2B, SORBS3…	1993	430	17668	1.42253	0.950072	0.0554361	0.052745		GIPR
GOTERM_CC_FAT	GO:0005925~focal adhesion	68	3.00619	0.00296681	NRP1, FLT1, RPL3, YWHAB, ARPC1B, RPL8, RPL9, TRIOBP, SLC6A4, ADGRE5, MPRIP, ANXA6, CAPN2, DAG1, FLOT1, CAPN1, JAK2, SCARF2, TNS4, CAP1, TLE2, PDPK1, RPS8, PLAUR, REXO2, DNM2, ENAH, PALLD, RPL37A, CDC42EP1, RPL27, CD46, PPIA, MAPRE2, VCL, PLEC, FOCAD, LRP1, ASAP3, CD99L2, SLC9A1, ARHGAP22, RAB21, G3BP1, NHS, PACSIN2, LPXN, FLNB, MPZL1, PAK4, HSPA8, FZD2, LIMK1, RDX, ARHGAP26, CORO2B, SORBS3, ARHGA…	1993	426	17668	1.41507	0.974585	0.064333	0.06121		ARHGAP24
														NTNG2
Annotation Cluster 18	Enrichment Score: 3.424583443276849													STAT2
Category	Term	Count	%	PValue	Genes	List Total	Pop Hits	Pop Total	Fold Enrichment	Bonferroni	Benjamini	FDR		CASZ1
GOTERM_BP_FAT	GO:0007006~mitochondrial membrane organization	34	1.50309	2.88957e-06	YWHAB, COX18, TIMM9, TIMM10, MICOS13, GHITM, ALKBH7, TIMM50, SLC9A1, APOO, MAPK8, SAMM50, MFN1, THEM4, ZNF205, BAK1, YWHAH, HSP90AA1, MTX2, HIP1R, FZD9, CHCHD10, MUL1, IMMT, TIMM10B, AFG3L2, GCLC, ADCK1, NMT1, PPIF, VDAC2, SLC25A5, SLC25A4, SLC25A6	2080	132	19274	2.38679	0.0280386	0.000258183	0.000250102		NRDE2
GOTERM_BP_FAT	GO:1901028~regulation of mitochondrial outer membrane permeabilization involved in apoptotic signaling pathway	14	0.618921	1.84097e-05	YWHAB, HIP1R, FZD9, MUL1, CHCHD10, GCLC, MAPK8, NMT1, ZNF205, BAK1, SLC25A5, SLC25A4, SLC25A6, YWHAH	2080	33	19274	3.93118	0.165723	0.00118412	0.00114706		PHOSPHO1
GOTERM_BP_FAT	GO:0008637~apoptotic mitochondrial changes	29	1.28205	3.17578e-05	YWHAB, ARRB2, GHITM, MFF, TIMM50, HSPD1, MAPK8, AIFM2, FAM162A, LMNA, THEM4, ZNF205, SFN, BAK1, YWHAH, ATG3, HIP1R, FZD9, PLAUR, CHCHD10, SOD2, GCLC, NMT1, PPIF, VDAC2, SLC25A5, GCLM, SLC25A4, SLC25A6	2080	116	19274	2.31659	0.268432	0.00171379	0.00166015		BNIP5
GOTERM_BP_FAT	GO:0010821~regulation of mitochondrion organization	41	1.81256	4.66103e-05	APP, MTCH2, TFRC, YWHAB, MIEF1, ARRB2, GHITM, MFF, HDAC6, MAPK8, FAM162A, LMNA, ZNF205, BAK1, STOX1, YWHAH, SREBF1, RALBP1, ENDOG, FZD5, STAT2, VPS13D, HIP1R, FZD9, PLAUR, CHCHD10, MUL1, CYRIB, MYO19, SREBF2, PISD, GCLC, PLSCR3, ADCK1, CDC37, FKBP8, NMT1, PPIF, SLC25A5, SLC25A4, SLC25A6	2080	195	19274	1.94831	0.367926	0.00234026	0.00226702		PKM
GOTERM_BP_FAT	GO:0046902~regulation of mitochondrial membrane permeability	19	0.839965	0.00028313	YWHAB, HIP1R, FZD9, MUL1, CHCHD10, ALKBH7, SLC9A1, GCLC, MAPK8, NMT1, PPIF, THEM4, VDAC2, ZNF205, BAK1, SLC25A5, SLC25A4, SLC25A6, YWHAH	2080	69	19274	2.5516	0.938392	0.0109779	0.0106343		APC2
GOTERM_BP_FAT	GO:0097345~mitochondrial outer membrane permeabilization	14	0.618921	0.000323536	YWHAB, HIP1R, FZD9, CHCHD10, GCLC, MAPK8, NMT1, VDAC2, ZNF205, BAK1, SLC25A5, SLC25A4, SLC25A6, YWHAH	2080	42	19274	3.08878	0.958612	0.0123408	0.0119545		AHCYL1
GOTERM_BP_FAT	GO:0035794~positive regulation of mitochondrial membrane permeability	16	0.707339	0.000344958	YWHAB, HIP1R, FZD9, CHCHD10, SLC9A1, GCLC, MAPK8, NMT1, PPIF, VDAC2, ZNF205, BAK1, SLC25A5, SLC25A4, SLC25A6, YWHAH	2080	53	19274	2.79739	0.966482	0.0129077	0.0125038		ZBTB7A
GOTERM_BP_FAT	GO:1902686~mitochondrial outer membrane permeabilization involved in programmed cell death	15	0.66313	0.000606804	YWHAB, HIP1R, FZD9, CHCHD10, GCLC, MAPK8, NMT1, PPIF, VDAC2, ZNF205, BAK1, SLC25A5, SLC25A4, SLC25A6, YWHAH	2080	50	19274	2.7799	0.997456	0.0210266	0.0203685		TNS4
GOTERM_BP_FAT	GO:1905710~positive regulation of membrane permeability	16	0.707339	0.000978199	YWHAB, HIP1R, FZD9, CHCHD10, SLC9A1, GCLC, MAPK8, NMT1, PPIF, VDAC2, ZNF205, BAK1, SLC25A5, SLC25A4, SLC25A6, YWHAH	2080	58	19274	2.55623	0.999934	0.0306575	0.029698		STEAP1
GOTERM_BP_FAT	GO:0090559~regulation of membrane permeability	20	0.884173	0.00131115	YWHAB, HIP1R, FZD9, MUL1, CHCHD10, ALKBH7, RASIP1, SLC9A1, GCLC, MAPK8, NMT1, PPIF, THEM4, VDAC2, ZNF205, BAK1, SLC25A5, SLC25A4, SLC25A6, YWHAH	2080	84	19274	2.20627	0.999998	0.0387479	0.0375352		PSD3
GOTERM_BP_FAT	GO:1902110~positive regulation of mitochondrial membrane permeability involved in apoptotic process	14	0.618921	0.00132122	YWHAB, HIP1R, FZD9, CHCHD10, GCLC, MAPK8, NMT1, VDAC2, ZNF205, BAK1, SLC25A5, SLC25A4, SLC25A6, YWHAH	2080	48	19274	2.70268	0.999998	0.0389286	0.0377102		B4GALT6
GOTERM_BP_FAT	GO:1902108~regulation of mitochondrial membrane permeability involved in apoptotic process	15	0.66313	0.00168336	YWHAB, HIP1R, FZD9, CHCHD10, GCLC, MAPK8, NMT1, THEM4, VDAC2, ZNF205, BAK1, SLC25A5, SLC25A4, SLC25A6, YWHAH	2080	55	19274	2.52719	1	0.0467497	0.0452866		IMMT
GOTERM_BP_FAT	GO:1901030~positive regulation of mitochondrial outer membrane permeabilization involved in apoptotic signaling pathway	8	0.353669	0.00182434	MAPK8, YWHAB, HIP1R, NMT1, CHCHD10, ZNF205, BAK1, YWHAH	2080	18	19274	4.11838	1	0.0488338	0.0473054		HS3ST6
GOTERM_BP_FAT	GO:0010822~positive regulation of mitochondrion organization	24	1.06101	0.00315052	RALBP1, ENDOG, FZD5, YWHAB, VPS13D, HIP1R, PLAUR, MUL1, CHCHD10, MIEF1, MFF, SREBF2, HDAC6, MAPK8, FAM162A, ADCK1, CDC37, NMT1, PPIF, ZNF205, BAK1, SLC25A5, SLC25A4, YWHAH	2080	117	19274	1.90079	1	0.0738197	0.0715093		TNNT2
GOTERM_BP_FAT	GO:1901029~negative regulation of mitochondrial outer membrane permeabilization involved in apoptotic signaling pathway	6	0.265252	0.0172819	GCLC, FZD9, BAK1, SLC25A5, SLC25A4, SLC25A6	2080	15	19274	3.70654	1	0.243307	0.235692		PISD
														ADAM22
Annotation Cluster 19	Enrichment Score: 3.3977372607999965													B3GLCT
Category	Term	Count	%	PValue	Genes	List Total	Pop Hits	Pop Total	Fold Enrichment	Bonferroni	Benjamini	FDR		PLK3
GOTERM_BP_FAT	GO:0032787~monocarboxylic acid metabolic process	107	4.73033	2.1671e-05	PECR, APP, PANK2, SLC27A1, ECI1, ABAT, OGDHL, ENO1, ALKBH7, GBA2, ENO3, AKT2, ACAD10, PDK1, STARD4, CPT1A, SLC38A1, PHYH, PRKAB2, ACOT7, ECH1, ACSL4, ACSL3, PGD, ALDH3A2, BTD, CYP2U1, ILVBL, DDIT4, RBP1, SLC27A6, TRIB3, CYP2E1, ATF4, PFKFB2, ABHD3, CRABP1, SLC1A3, MGST2, LPL, ACACB, MTLN, ACAT1, LDHB, HLCS, THEM4, HAO1, DECR2, PCK1, OSBPL9, PDHA1, EPHX1, ASNS, FA2H, CYP26A1, STAR, HOOK2, HOOK1, P…	2080	664	19274	1.49322	0.192077	0.00132071	0.00127937		ACSS1
GOTERM_BP_FAT	GO:0019752~carboxylic acid metabolic process	147	6.49867	0.000128428	PECR, APP, AHCYL2, ALDH1L1, PANK2, SLC27A1, DHFR2, AHCYL1, ECI1, ABAT, OGDHL, ENO1, ALKBH7, GBA2, ENO3, IYD, AKT2, SLC39A8, ACAD10, SLC25A44, PDK1, STARD4, CPT1A, SLC38A1, PHYH, PRKAB2, RARS1, ACOT7, ECH1, ACSL4, ACSL3, SDHD, PGD, GCAT, ALDH3A2, LARS2, BTD, MTHFD1, CYP2U1, ILVBL, DDIT4, RBP1, SLC27A6, TRIB3, CYP2E1, TARS1, ATF4, PFKFB2, ABHD3, IREB2, CRABP1, SLC1A3, MGST2, LPL, ACACB, MTLN, ACAT1…	2080	1011	19274	1.34733	0.717497	0.00559229	0.00541727		ATP1B1
GOTERM_BP_FAT	GO:0043436~oxoacid metabolic process	160	7.07339	0.000137329	PECR, SLC35B2, APP, AHCYL2, ALDH1L1, PANK2, SLC27A1, DHFR2, AHCYL1, CHPF, ECI1, ABAT, OGDHL, ENO1, ALKBH7, GBA2, ENO3, IYD, NDST4, AKT2, SLC39A8, ACAD10, SLC25A44, PDK1, STARD4, CPT1A, SLC38A1, PHYH, PRKAB2, RARS1, ACOT7, GLCE, ECH1, ACSL4, ACSL3, SDHD, PGD, GCAT, ALDH3A2, LARS2, BTD, MTHFD1, PPA2, CYP2U1, ILVBL, DDIT4, RBP1, SLC27A6, TRIB3, CYP2E1, TARS1, ATF4, PFKFB2, MTARC2, ABHD3, IREB2, CRAB…	2080	1118	19274	1.32613	0.741196	0.00592743	0.00574191		NAV2
GOTERM_BP_FAT	GO:0006082~organic acid metabolic process	160	7.07339	0.000264706	PECR, SLC35B2, APP, AHCYL2, ALDH1L1, PANK2, SLC27A1, DHFR2, AHCYL1, CHPF, ECI1, ABAT, OGDHL, ENO1, ALKBH7, GBA2, ENO3, IYD, NDST4, AKT2, SLC39A8, ACAD10, SLC25A44, PDK1, STARD4, CPT1A, SLC38A1, PHYH, PRKAB2, RARS1, ACOT7, GLCE, ECH1, ACSL4, ACSL3, SDHD, PGD, GCAT, ALDH3A2, LARS2, BTD, MTHFD1, PPA2, CYP2U1, ILVBL, DDIT4, RBP1, SLC27A6, TRIB3, CYP2E1, TARS1, ATF4, PFKFB2, MTARC2, ABHD3, IREB2, CRAB…	2080	1133	19274	1.30857	0.92614	0.0105039	0.0101752		TSC22D3
GOTERM_BP_FAT	GO:0006631~fatty acid metabolic process	56	2.47569	0.10145	PECR, SLC27A1, ABCD3, ECI1, PRKAG2, ALKBH7, PRKAG3, CYP4V2, AKT2, ACADM, ACAD10, PDK1, ABCC1, PHYH, PRKAB2, LYPLA1, CPT1A, ACOT7, ECH1, ACSL4, ELOVL6, ACSL3, ELOVL7, SIRT1, HADHB, ALDH3A2, SLC25A17, CYP2U1, ILVBL, PCCB, SLC27A6, TRIB3, CYP2E1, ECHS1, ABHD3, MGST2, LPL, HSD17B4, LTC4S, ACACB, MTLN, CYGB, ACAT1, THEM4, HAO1, ACSS1, DECR2, PCK1, PTGES2, EPHX1, PEDS1, FA2H, NUDT8, PRXL2B, CYP1A1, ETF…	2080	430	19274	1.20678	1	0.711087	0.688832		MAP3K7
														CHST8
Annotation Cluster 20	Enrichment Score: 3.3886872067250273													MYO18A
Category	Term	Count	%	PValue	Genes	List Total	Pop Hits	Pop Total	Fold Enrichment	Bonferroni	Benjamini	FDR		NHSL1
GOTERM_BP_FAT	GO:0015672~monovalent inorganic cation transport	105	4.64191	4.49554e-07	KCNG1, AHCYL1, SERPINE2, NDUFA12, TACO1, NDUFA10, SLC4A5, ADORA1, TMEM38A, SLC12A7, SCN1B, RGS7, KCNH2, SLC38A1, SLC11A1, KCNK13, ANK3, SDHD, ATP1B1, COX6B1, HECW2, SCN8A, KCNQ2, PPIF, UQCRC1, KCNQ4, ATF4, SLC22A4, KCNE4, ATP5MC3, SLC1A3, CACNA1D, ABCB8, NALCN, ATP5MC1, SLC9A1, TRPM2, CACNA1I, ANTKMT, KCNMB4, ATP5MG, TRPM4, DMAC2L, ATPSCKMT, SLC4A11, KLHL24, SLC6A6, WNK1, CNTN1, FGF12, KCNK5, COX…	2080	596	19274	1.63249	0.00441474	5.97847e-05	5.79135e-05		KCNIP3
GOTERM_BP_FAT	GO:0006812~cation transport	188	8.31123	1.95597e-06	KCNG1, APP, STEAP3, AHCYL1, TFRC, SERPINE2, NDUFA12, TACO1, NDUFA10, ABAT, SLC4A5, BEST1, LGALS3, ADORA1, PLCE1, SLC39A8, CAPN1, TMEM38A, SLC39A7, SLC25A45, SLC12A7, SCN1B, RGS7, EPM2A, KCNH2, SLC38A1, LHCGR, RALBP1, PRKCB, SLC11A1, KCNK13, CACNA2D3, ANK3, SDHD, ATP1B1, COX6B1, CACNB2, AFG3L2, CACNB3, ARC, HECW2, SCN8A, KCNQ2, PPIF, BTK, UQCRC1, ORAI1, KCNQ4, PRKD1, ISCU, LLGL2, ATF4, SLC22A4, TM…	2080	1254	19274	1.38921	0.0190666	0.000192487	0.000186463		GAS1
GOTERM_BP_FAT	GO:0034220~ion transmembrane transport	179	7.91335	1.20564e-05	KCNG1, SLC35B2, APP, SLC27A1, AHCYL1, NDUFA12, TACO1, NDUFA10, SLC4A5, BEST1, AKT2, PLCE1, SLC39A8, CAPN1, TMEM38A, SLC39A7, SLC12A7, SCN1B, RGS7, KCNH2, CPT1A, SLC38A1, LHCGR, SLC11A1, KCNK13, CACNA2D3, ANK3, SDHD, ATP1B1, COX6B1, CACNB2, AFG3L2, CACNB3, ARC, HECW2, SCN8A, KCNQ2, PPIF, UQCRC1, VDAC3, ORAI1, KCNQ4, VDAC2, PRKD1, ISCU, SLC22A4, TMEM63B, CHRNA5, CHRNA4, KCNE4, ATP5MC3, SLC1A3, CACN…	2080	1219	19274	1.36069	0.11189	0.0008297	0.000803732		PTP4A3
GOTERM_BP_FAT	GO:0055085~transmembrane transport	222	9.81432	2.45627e-05	SLC35B2, APP, AHCYL1, AQP7, AQP4, SLC4A5, AKT2, PLCE1, SLC12A7, SCN1B, CPT1A, SLC11A1, KCNK13, CACNA2D3, ANK3, AFG3L2, ARC, HECW2, KCNQ2, UQCRC1, VDAC3, VDAC2, ORAI1, KCNQ4, PRKD1, SLC22A4, TMEM63B, ABCB8, ABCB9, TRPM2, CRACR2A, PLCG2, KCNMB4, TRPM4, ATG5, DMAC2L, ABCA2, STAC, ABCA4, ATPSCKMT, ABCA7, SLC6A6, GJB2, WNK1, SFXN4, SFXN5, GABRB3, RYR2, C2CD5, COX7B, CLIC4, CLIC3, SLC35F2, ZFAND2B, SLC…	2080	1584	19274	1.29869	0.214747	0.00141358	0.00136933		PKNOX2
GOTERM_BP_FAT	GO:0098655~cation transmembrane transport	148	6.54288	2.53833e-05	KCNG1, APP, NDUFA12, TACO1, NDUFA10, SLC4A5, PLCE1, SLC39A8, CAPN1, TMEM38A, SLC39A7, SLC12A7, SCN1B, RGS7, KCNH2, LHCGR, SLC11A1, KCNK13, CACNA2D3, ANK3, SDHD, ATP1B1, COX6B1, CACNB2, AFG3L2, CACNB3, ARC, HECW2, SCN8A, KCNQ2, PPIF, UQCRC1, ORAI1, KCNQ4, PRKD1, ISCU, SLC22A4, TMEM63B, KCNE4, ATP5MC3, SLC1A3, CACNA1D, ABCB8, NALCN, ATP5MC1, SLC9A1, TRPM2, CACNA1I, CRACR2A, ANTKMT, ABL1, PLCG2, KCN…	2080	986	19274	1.39089	0.221063	0.00144391	0.00139872		STX1B
GOTERM_BP_FAT	GO:0098662~inorganic cation transmembrane transport	129	5.70292	5.96228e-05	KCNG1, NDUFA12, NDUFA10, SLC4A5, PLCE1, SLC39A8, TMEM38A, SLC39A7, SLC12A7, SCN1B, RGS7, KCNH2, LHCGR, SLC11A1, KCNK13, CACNA2D3, ANK3, SDHD, ATP1B1, COX6B1, CACNB2, AFG3L2, CACNB3, HECW2, SCN8A, KCNQ2, UQCRC1, ORAI1, KCNQ4, PRKD1, ISCU, KCNE4, ATP5MC3, SLC1A3, CACNA1D, ABCB8, NALCN, ATP5MC1, SLC9A1, TRPM2, CACNA1I, CRACR2A, ABL1, PLCG2, KCNMB4, ATP5MG, ATG5, TRPM4, DMAC2L, STAC, SLC4A11, KLHL24,…	2080	852	19274	1.403	0.44391	0.00283453	0.00274582		TFAP4
GOTERM_BP_FAT	GO:0006811~ion transport	241	10.6543	6.26366e-05	SLC35B2, APP, AHCYL1, SERPINE2, TFRC, ABAT, SLC4A5, LGALS3, AKT2, PLCE1, SLC12A7, SCN1B, CPT1A, PRKCB, SLC11A1, KCNK13, CACNA2D3, ACSL4, ACSL3, ANK3, AFG3L2, ARC, HECW2, KCNQ2, RBP1, BTK, UQCRC1, VDAC3, VDAC2, ORAI1, KCNQ4, PRKD1, LLGL2, ATF4, SLC22A4, CETP, TMEM63B, EPB41, CRABP1, PDGFB, ABCB8, CYP27B1, TRPM2, CRACR2A, CRACR2B, SEC14L1, PLCG2, KCNMB4, TRPM4, ATG5, RTBDN, DMAC2L, NDFIP2, STAC, AB…	2080	1767	19274	1.26383	0.460163	0.00296349	0.00287074		CACNA2D3
GOTERM_BP_FAT	GO:0098660~inorganic ion transmembrane transport	140	6.18921	9.63436e-05	KCNG1, NDUFA12, NDUFA10, SLC4A5, BEST1, PLCE1, SLC39A8, TMEM38A, SLC39A7, SLC12A7, SCN1B, RGS7, KCNH2, LHCGR, SLC11A1, KCNK13, CACNA2D3, ANK3, SDHD, ATP1B1, COX6B1, CACNB2, AFG3L2, CACNB3, HECW2, SCN8A, KCNQ2, UQCRC1, ORAI1, KCNQ4, PRKD1, ISCU, KCNE4, ATP5MC3, SLC1A3, CACNA1D, ABCB8, NALCN, ATP5MC1, SLC9A1, TRPM2, CACNA1I, CRACR2A, ABL1, PLCG2, KCNMB4, ATP5MG, ATG5, TRPM4, DMAC2L, SLC37A1, STAC, …	2080	949	19274	1.36701	0.612585	0.00435994	0.00422348		IGF2R
GOTERM_MF_FAT	GO:0015077~monovalent inorganic cation transmembrane transporter activity	63	2.78515	0.000601179	KCNG1, KCNK5, SLC25A3, COX7B, COX4I1, SLC4A5, SLC6A4, NNT, SLC22A18, UQCRFS1, TMEM38A, SCN1B, KCNH2, COX8A, SLC38A1, SLC11A1, KCNK13, KCNAB2, ATP1B1, COX6B1, SCN8A, KCNQ2, UQCRC1, KCNQ4, SLC25A5, SLC18B1, SLC25A4, SLC47A1, SLC20A2, UQCRB, KCNE4, ATP5MC3, ATP1A3, SLC1A3, SLC3A2, KCNA6, COX5A, NALCN, ATP5MC1, SLC9A1, TRPM2, CACNA1I, ATP5F1A, ATP5F1B, KCNMB4, ATP6V0E2, ATP5MG, TRPM4, DMAC2L, ATP5PD,…	1906	365	16917	1.53196	0.738267	0.0515395	0.0507765		OS9
GOTERM_MF_FAT	GO:0022890~inorganic cation transmembrane transporter activity	88	3.89036	0.000670975	KCNG1, KCNK5, RYR2, SLC25A3, COX7B, COX4I1, SLC40A1, SLC4A5, SLC6A4, NNT, SLC22A18, NCS1, ANXA6, UQCRFS1, SLC39A8, TMEM38A, SLC39A7, SCN1B, KCNH2, COX8A, SLC38A1, SLC11A1, KCNK13, SLC39A11, NIPA1, CACNA2D3, SLC39A13, KCNAB2, NIPA2, ATP1B1, SLC39A14, COX6B1, CACNB2, TMEM37, CACNB3, RASA3, SCN8A, KCNQ2, UQCRC1, ORAI1, KCNQ4, SLC25A5, SLC18B1, SLC25A4, SLC47A1, SLC20A2, UQCRB, CHRNA5, KCNE4, CHRNA4,…	1906	551	16917	1.41753	0.775999	0.0534144	0.0526236		ABCA2
GOTERM_BP_FAT	GO:0030001~metal ion transport	124	5.48187	0.00724765	KCNG1, STEAP3, AHCYL1, TFRC, SERPINE2, SLC4A5, BEST1, LGALS3, ADORA1, PLCE1, SLC39A8, TMEM38A, SLC39A7, SLC12A7, SCN1B, RGS7, EPM2A, KCNH2, SLC38A1, LHCGR, PRKCB, SLC11A1, KCNK13, CACNA2D3, ANK3, ATP1B1, CACNB2, AFG3L2, CACNB3, HECW2, SCN8A, KCNQ2, ORAI1, KCNQ4, PRKD1, ISCU, ATF4, SLC22A4, CHRNA4, KCNE4, EPB41, IREB2, PDGFB, SLC1A3, CACNA1D, ABCB8, NALCN, SLC9A1, CYP27B1, TRPM2, CACNA1I, CRACR2A,…	2080	922	19274	1.24623	1	0.133067	0.128903		MTCH2
GOTERM_MF_FAT	GO:0008324~cation transmembrane transporter activity	98	4.33245	0.00856936	KCNG1, SLC4A5, SLC39A8, TMEM38A, SLC39A7, SLC25A45, SLC12A7, SCN1B, KCNH2, SLC38A1, SLC11A1, KCNK13, CACNA2D3, ATP1B1, COX6B1, CACNB2, CACNB3, SCN8A, KCNQ2, UQCRC1, ORAI1, KCNQ4, SLC22A4, TMEM63B, CHRNA5, UQCRB, CHRNA4, KCNE4, ATP5MC3, SLC1A3, CACNA1D, NALCN, ATP5MC1, SLC9A1, TRPM2, CACNA1I, KCNMB4, ATP5MG, TRPM4, DMAC2L, SLC4A11, SLC6A6, KCNK5, RYR2, COX7B, SLC25A3, COX4I1, SLC40A1, SLC6A4, NNT,…	1906	681	16917	1.27726	1	0.327976	0.323121		ERBB3
GOTERM_BP_FAT	GO:0043269~regulation of ion transport	98	4.33245	0.0424573	KCNG1, APP, AHCYL1, RAB3A, SERPINE2, TACO1, ABAT, BEST1, LGALS3, AKT2, ADORA1, CAPN1, TMEM38A, SCN1B, RGS7, KCNH2, SLC38A1, LHCGR, KCNK13, CACNA2D3, ACSL4, ANK3, ATP1B1, CACNB2, CACNB3, ARC, HECW2, SCN8A, KCNQ2, PPIF, ORAI1, KCNQ4, PRKD1, ISCU, ATF4, CETP, CHRNA4, KCNE4, EPB41, PDGFB, CACNA1D, NALCN, SLC9A1, CACNA1I, CRACR2A, CRACR2B, ANTKMT, ABL1, PLCG2, ATG5, SYT2, STAC, ATPSCKMT, ABCA7, KLHL24…	2080	759	19274	1.19645	1	0.445456	0.431514		CHRM4
GOTERM_BP_FAT	GO:0034765~regulation of ion transmembrane transport	70	3.09461	0.0462826	KCNG1, KCNK5, APP, RYR2, CLIC4, AHCYL1, CLIC3, TACO1, RASGRF2, PPP3CA, AKT2, CAPN1, TMEM38A, SCN1B, YWHAH, RGS7, SNTA1, KCNH2, LHCGR, PDPK1, PDE4D, TESC, MINK1, KCNK13, CACNA2D3, ANK3, KCNAB2, ATP1B1, NIPSNAP2, DNM2, CACNB2, TMEM37, CACNB3, ARC, HECW2, SCN8A, RNF207, CNKSR3, KCNQ2, PPIF, KCNQ4, PRKD1, SHANK3, ISCU, KCNE4, AKAP6, CACNA1D, KCNA6, NALCN, SLC9A1, CACNA1I, CRACR2A, ANTKMT, ABL1, PLCG2…	2080	524	19274	1.23787	1	0.459433	0.445054		ATP1A3
GOTERM_BP_FAT	GO:0034762~regulation of transmembrane transport	72	3.18302	0.0648847	KCNG1, KCNK5, APP, RYR2, CLIC4, AHCYL1, CLIC3, TACO1, RASGRF2, PPP3CA, AKT2, PIM1, CAPN1, TMEM38A, SCN1B, YWHAH, RGS7, SNTA1, KCNH2, LHCGR, PDPK1, PDE4D, TESC, MINK1, KCNK13, CACNA2D3, ANK3, KCNAB2, ATP1B1, NIPSNAP2, DNM2, CACNB2, TMEM37, CACNB3, ARC, HECW2, SCN8A, RNF207, CNKSR3, KCNQ2, PPIF, KCNQ4, PRKD1, SHANK3, ISCU, KCNE4, AKAP6, CACNA1D, KCNA6, NALCN, SLC9A1, CACNA1I, CRACR2A, ANTKMT, ABL1,…	2080	552	19274	1.20865	1	0.555244	0.537866		NRP1
GOTERM_MF_FAT	GO:0046873~metal ion transmembrane transporter activity	60	2.65252	0.0795037	KCNG1, KCNK5, RYR2, SLC40A1, SLC4A5, SLC6A4, NCS1, ANXA6, SLC39A8, TMEM38A, SLC39A7, SCN1B, KCNH2, SLC38A1, SLC11A1, KCNK13, SLC39A11, NIPA1, CACNA2D3, SLC39A13, KCNAB2, NIPA2, ATP1B1, SLC39A14, CACNB2, TMEM37, CACNB3, RASA3, SCN8A, KCNQ2, ORAI1, KCNQ4, SLC20A2, KCNE4, ATP1A3, SLC1A3, CACNA1D, PKD1L2, SLC3A2, KCNA6, NALCN, SLC9A1, TRPM2, CACNA1I, KCNMB4, TRPM4, SLC31A2, KCNJ8, KCNB2, KCNIP3, SLC4…	1906	437	16917	1.21863	1	1	0.985637		AHDC1
														BTNL9
Annotation Cluster 21	Enrichment Score: 3.234584411199903													SSBP3
Category	Term	Count	%	PValue	Genes	List Total	Pop Hits	Pop Total	Fold Enrichment	Bonferroni	Benjamini	FDR		ACVR1
GOTERM_BP_FAT	GO:1903707~negative regulation of hemopoiesis	38	1.67993	2.65415e-05	CEBPA, NOTCH1, GPR68, NRARP, TMEM131L, GLI3, ZFP36, ZC3H12A, PRDM16, GPR137, H4C2, H4C1, GAS2L1, H4C4, H4C8, LAG3, RBM15, ZBTB16, RUNX3, MEIS2, RUNX1, SMAD7, MAFB, CDK6, BCL6, RARA, ZFPM1, TLR3	2080	171	19274	2.05919	0.229893	0.00150112	0.00145414		TAPBPL
GOTERM_BP_FAT	GO:0002683~negative regulation of immune system process	84	3.71353	0.00216021	PTPRS, TRAF3IP1, GPR68, NRARP, ARRB2, TMEM131L, GLI3, FCRLB, LGALS3, ZFP36, ZC3H12A, ADORA1, GPR137, H4C2, BANF1, H4C1, H4C4, PARP3, LAG3, RBM15, PARP1, PDPK1, DUSP1, TSC22D3, METTL3, TRAFD1, MUL1, SCRIB, RUNX3, RUNX1, ELF1, PPM1B, RARA, BTK, PADI2, PDE5A, PHPT1, CD46, NBL1, ZFPM1, TLR3, MAD1L1, CEBPA, NOTCH1, HTRA1, ADCY3, FURIN, TAPBPL, BCL10, CST7, GRAMD4, ADCY5, SEC14L1, PRDM16, SUSD4, LPXN, …	2080	565	19274	1.37765	1	0.0562398	0.0544797		ASB2
GOTERM_BP_FAT	GO:1903706~regulation of hemopoiesis	72	3.18302	0.00345004	SMARCB1, GPR68, MPL, NRARP, TMEM131L, IKZF3, MYSM1, GLI3, PPP3CA, ING5, ZFP36, ZC3H12A, PIM1, GPR137, H4C2, H4C1, H4C4, SOX4, LAG3, RBM15, TESC, METTL3, WNT5A, SOX13, ARNT, ARID1A, ARID1B, RUNX3, RUNX1, CREB1, KAT6B, RBP1, RARA, BTK, ADAM8, CD46, ZFPM1, TLR3, CEBPA, SMARCD3, NOTCH1, PRKDC, ZBTB1, PRKCZ, PSMB6, PRDM16, ABL1, ANKRD54, GAS2L1, PCK1, H4C8, ESRRA, WNT10B, ZBTB16, AP3D1, MEIS2, SMAD7, …	2080	479	19274	1.39285	1	0.0787669	0.0763016		SPTLC2
														LYPD3
Annotation Cluster 22	Enrichment Score: 3.2241389821595567													DAPK3
Category	Term	Count	%	PValue	Genes	List Total	Pop Hits	Pop Total	Fold Enrichment	Bonferroni	Benjamini	FDR		PIAS2
GOTERM_BP_FAT	GO:0007265~Ras protein signal transduction	62	2.74094	0.000274523	GPSM2, NRP1, RTKN, RASGRF2, KIF14, CELSR1, ARHGAP4, OPHN1, MCF2L, PSD3, FLOT1, RAC3, PLCE1, HRAS, TRIM67, PHACTR4, ARHGEF10, RALBP1, DNM2, TIAM1, RASA3, ALS2, CDC42EP2, RAPGEF1, ARHGEF3, CDC42EP1, PRKD1, RAF1, RAPGEF6, SSX2IP, MAPRE2, RTN4R, RALB, NOTCH1, CUL3, DENND3, PLD1, RASGRP2, NTN1, RASIP1, GABARAP, RAB21, G3BP1, ABL1, G3BP2, RREB1, CYTH1, FARP2, ARFGEF2, STARD13, JUN, AUTS2, DENND4A, IQSE…	2080	362	19274	1.58705	0.932944	0.0107573	0.0104206		RRBP1
GOTERM_BP_FAT	GO:0007264~small GTPase mediated signal transduction	73	3.22723	0.000461556	GPSM2, NRP1, RTKN, RASGRF2, KIF14, CELSR1, ARHGAP4, SYDE2, DOCK10, DOCK11, OPHN1, MCF2L, PSD3, FLOT1, RAC3, PLCE1, HRAS, TRIM67, PHACTR4, ARHGEF10, RALBP1, RAB6C, SH2D3C, DNM2, TIAM1, RASA3, ALS2, CDC42EP2, RAPGEF1, ARHGEF3, CDC42EP1, PRKD1, DOCK2, RAF1, RAPGEF6, SSX2IP, MAPRE2, RTN4R, RALB, NOTCH1, CUL3, DENND3, PLD1, RASGRP2, NTN1, RASIP1, GABARAP, RAB21, ABR, G3BP1, ABL1, G3BP2, RREB1, CYTH1, …	2080	452	19274	1.49656	0.989366	0.016517	0.0160001		BMP7
GOTERM_BP_FAT	GO:0051056~regulation of small GTPase mediated signal transduction	54	2.38727	0.000697589	NRP1, TRIO, RASGRF2, ITSN1, KIF14, ARHGEF10L, SIPA1L2, ARHGAP4, SYDE2, PREX1, OPHN1, MCF2L, PSD3, FLOT1, PLCE1, TRIM67, ARHGEF10, PLEKHG1, RALBP1, RALGAPA2, ARHGEF19, DNM2, TIAM1, RASA3, ALS2, ARHGEF3, DOCK2, RAF1, SSX2IP, MAPRE2, RTN4R, NOTCH1, CUL3, DENND3, RASIP1, RAP1GAP, GABARAP, ARHGAP22, ABR, ABL1, CYTH1, ARFGEF2, STARD13, AUTS2, DENND4A, IQSEC1, RDX, DENND4C, ARHGAP27, ARHGAP26, CYRIB, AR…	2080	315	19274	1.58852	0.99896	0.0235102	0.0227744		COQ3
GOTERM_BP_FAT	GO:0046578~regulation of Ras protein signal transduction	37	1.63572	0.00143562	RTN4R, NRP1, NOTCH1, CUL3, RASGRF2, KIF14, DENND3, GABARAP, RASIP1, SYDE2, OPHN1, MCF2L, PSD3, ABL1, FLOT1, PLCE1, CYTH1, TRIM67, ARFGEF2, ARHGEF10, STARD13, RALBP1, AUTS2, IQSEC1, DENND4A, RDX, DENND4C, ARHGAP24, DNM2, ALS2, BCL6, RASA3, DLC1, ARHGEF3, RAF1, MAPRE2, SSX2IP	2080	200	19274	1.71427	0.999999	0.041431	0.0401343		GATA4
														CD160
Annotation Cluster 23	Enrichment Score: 3.1648784508416337													PMVK
Category	Term	Count	%	PValue	Genes	List Total	Pop Hits	Pop Total	Fold Enrichment	Bonferroni	Benjamini	FDR		ZNF862
GOTERM_BP_FAT	GO:0071407~cellular response to organic cyclic compound	103	4.55349	8.35712e-07	APP, AQP4, PLAT, IGF1R, NR3C2, ZFP36, ZC3H12A, DAG1, PIM1, TMEM38A, BTRC, ACVR1, PAQR7, MSX2, SERPINF1, METTL3, APLP1, MUL1, PIAS2, DDIT4, PADI2, ATF4, PDGFB, SLC1A3, EFNA5, SLC9A1, CYP27B1, TRPM2, ABL1, PCK1, ZBTB7A, TRPM4, ESRRA, WNT10B, HSPA8, FBXO32, PUM1, BMP7, GJB2, GCLC, CNOT2, GNB1, CYP1A1, ID3, ALPL, CALR, GCLM, ZCCHC3, NODAL, SLC26A6, EZH2, GABRB3, RYR2, TUT7, HSP90AB1, SLC6A4, PPP3CA, …	2080	589	19274	1.62043	0.00819135	9.24072e-05	8.95151e-05		CCDC174
GOTERM_BP_FAT	GO:0014070~response to organic cyclic compound	148	6.54288	1.25556e-05	APP, ABAT, AQP4, PLAT, IGF1R, NR3C2, HOXA10, ZFP36, ZC3H12A, DAG1, ADORA1, PIM1, TRIM25, TMEM38A, BTRC, ACVR1, CPT1A, ENDOG, PAQR7, MSX2, SERPINF1, METTL3, APLP1, IGFBP2, MUL1, PIAS2, DDIT4, PADI2, RPL27, ATF4, NOTCH1, CHRNA5, CHRNA4, PDGFB, TWIST2, SLC1A3, EFNA5, ACACB, ACAT1, SLC9A1, CYP27B1, TRPM2, CRACR2A, HLCS, PMVK, ABL1, PCK1, ZBTB7A, TRPM4, NKX2-2, ESRRA, ABCA2, WNT10B, HSPA8, EPHX1, NR2F…	2080	973	19274	1.40948	0.116243	0.000840545	0.000814238		PPP1CA
GOTERM_BP_FAT	GO:0071383~cellular response to steroid hormone stimulus	39	1.72414	0.00180681	KDM3A, HDAC1, ATP1A3, PLAT, HDAC6, NR3C2, IGF1R, ATP5F1A, ZFP36, PMEPA1, JAK2, PCK1, ZBTB7A, YWHAH, ACVR1, ESRRA, HSPA8, PAQR7, PARP1, SERPINF1, NCOA4, FBXO32, ARID1A, BMP7, SIRT1, PIAS2, ASS1, NCOR2, PER1, GJB2, TFAP4, CNOT2, CRY2, DDIT4, CRY1, PADI2, CALR, SGK1, NODAL	2080	217	19274	1.66538	1	0.0487147	0.04719		VWF
GOTERM_BP_FAT	GO:0033993~response to lipid	125	5.52608	0.0128258	APP, SCARB1, TFRC, GFI1, AQP4, PLAT, IGF1R, NR3C2, YY1, HOXA10, ZFP36, STK11, ZC3H12A, CAPN2, DAG1, PIM1, TRIM25, ACVR1, CPT1A, ENDOG, PAQR7, MSX2, SERPINF1, SLC11A1, WNT5A, IGFBP2, PIAS2, SIGIRR, ADAM15, DDIT4, RBP1, BTK, PADI2, RPL27, NOTCH1, GIPR, TWF2, LPL, GATA4, BCL10, EFNA5, WNT6, CYP27B1, PMVK, ABL1, PLCG2, PCK1, ZBTB7A, NKX2-2, ESRRA, ABCA2, WNT10B, HSPA8, XRCC5, FZD7, PTK6, NR2F2, FBXO3…	2080	948	19274	1.22183	1	0.199713	0.193463		KCNK5
GOTERM_BP_FAT	GO:0071396~cellular response to lipid	86	3.80195	0.0128989	RET, SCARB1, APP, GFI1, PLAT, AQP4, SLC6A4, IGF1R, NR3C2, ZFP36, ZC3H12A, PIM1, CAPN2, DAG1, PMEPA1, JAK2, YWHAH, MYOG, ACVR1, SREBF1, CPT1A, PAQR7, MSX2, PARP1, NCOA3, SERPINF1, TESC, WNT5A, NCOA4, ARID1A, SIRT1, PIAS2, NCOR2, SIGIRR, HADHB, CREB1, ADAM15, PLSCR3, ALDH1A2, CRY2, DDIT4, RARA, CRY1, PADI2, LCOR, SGK1, TLR5, KDM3A, HDAC1, TWF2, LPL, ATP1A3, ADCY3, BCL10, EFNA5, HDAC6, ADCY5, WNT6, …	2080	622	19274	1.2812	1	0.200218	0.193952		CLVS2
GOTERM_BP_FAT	GO:0048545~response to steroid hormone	50	2.21043	0.0326799	GPI, PLAT, AQP4, IGF1R, NR3C2, ZFP36, PMEPA1, JAK2, YWHAH, ACVR1, SREBF1, PAQR7, PARP1, SERPINF1, IGFBP2, BCKDHB, NCOA4, ARID1A, SIRT1, PIAS2, NCOR2, CRY2, DDIT4, CRY1, PADI2, RPL27, SGK1, KDM3A, NOTCH1, HDAC1, ATP1A3, HDAC6, ATP5F1A, PCK1, ZBTB7A, NKX2-2, ESRRA, ABCA2, HSPA8, FBXO32, BMP7, ASS1, PER1, GJB2, TFAP4, SST, CNOT2, ALPL, CALR, NODAL	2080	349	19274	1.32756	1	0.376584	0.364798		RGCC
														IRS4
Annotation Cluster 24	Enrichment Score: 3.0953963982427335													TMEM182
Category	Term	Count	%	PValue	Genes	List Total	Pop Hits	Pop Total	Fold Enrichment	Bonferroni	Benjamini	FDR		CNKSR3
GOTERM_BP_FAT	GO:0007417~central nervous system development	160	7.07339	4.82019e-05	APP, TRIO, ODAD2, SERPINE2, IFT172, ROGDI, ABAT, MT1X, MSI2, CELSR1, GBA2, ENO3, IGF1R, SOX3, OPHN1, HERC1, ADGRA2, BASP1, DPYSL2, AKT3, DAG1, CDK5RAP1, TNR, SOX4, SCN1B, TMEM14B, RGS7, SEMA6B, ABT1, LHCGR, NKX6-2, AGTPBP1, KDM2B, FBXW11, SECISBP2, METTL3, WNT5A, APLP1, SOX13, CSNK1D, SCRIB, COX6B1, ALDH3A2, BTD, DDIT4, PADI2, RTN4R, ZNF430, PFKFB3, NOTCH1, INTU, STXBP3, TUBGCP2, PRKDC, C5AR1, CE…	2080	1095	19274	1.35399	0.37775	0.00240789	0.00233253		CATSPERB
GOTERM_BP_FAT	GO:0007420~brain development	119	5.26083	0.000343206	APP, ODAD2, SERPINE2, IFT172, ROGDI, ABAT, ENO3, IGF1R, SOX3, OPHN1, HERC1, BASP1, DPYSL2, AKT3, CDK5RAP1, TNR, TMEM14B, RGS7, SEMA6B, AGTPBP1, KDM2B, FBXW11, SECISBP2, METTL3, WNT5A, APLP1, CSNK1D, SCRIB, COX6B1, DDIT4, PADI2, RTN4R, ZNF430, PFKFB3, NOTCH1, STXBP3, TUBGCP2, PRKDC, CEND1, NDRG2, AK8, TTBK1, ACAT1, C12ORF57, UBB, ABL1, PLXNA4, NKX2-2, XRCC5, FANCC, NR2F2, BMP7, PBX1, EFNA2, MAFB, …	2080	807	19274	1.36641	0.965899	0.0128912	0.0124877		RBM15
GOTERM_BP_FAT	GO:0060322~head development	123	5.43767	0.000747746	APP, ODAD2, SERPINE2, IFT172, ROGDI, ABAT, ENO3, IGF1R, SOX3, OPHN1, HERC1, BASP1, DPYSL2, AKT3, CDK5RAP1, TNR, TMEM14B, RGS7, SEMA6B, AGTPBP1, KDM2B, FBXW11, SECISBP2, METTL3, WNT5A, APLP1, ARID5B, CSNK1D, SCRIB, COX6B1, DDIT4, PADI2, RAF1, RTN4R, ZNF430, PFKFB3, NOTCH1, STXBP3, TUBGCP2, PRKDC, CEND1, NDRG2, AK8, TTBK1, ACAT1, C12ORF57, UBB, ABL1, PLXNA4, NKX2-2, XRCC5, FANCC, NR2F2, BMP7, PBX1,…	2080	856	19274	1.3315	0.999365	0.0247763	0.0240009		ABCA4
GOTERM_BP_FAT	GO:0030900~forebrain development	57	2.51989	0.033577	APP, NRP1, PTPRS, KIF14, CHD5, GLI3, IGF1R, SOX3, ATIC, HERC1, OPHN1, SIN3A, TNR, RAC3, TMEM14B, PRKG1, SEMA6B, EMX1, MKKS, AGTPBP1, KDM2B, SECISBP2, METTL3, WNT5A, APLP1, OLIG2, PROX1, TUBB2B, CREB1, RTN4RL1, ALDH1A2, RARA, RARB, SHANK3, RTN4R, NOTCH1, HDAC1, SATB2, ATP1A3, DPCD, C12ORF57, UBB, CCDC85C, FYN, DISC1, PLXNA4, NR2F2, EFNA2, CDK6, NFIB, LHX1, DLC1, OGDH, TACC2, FGFR2, PALS1, EZH2	2080	407	19274	1.29774	1	0.382886	0.370903		SFR1
														CAPZB
Annotation Cluster 25	Enrichment Score: 2.942857182306451													FZD8
Category	Term	Count	%	PValue	Genes	List Total	Pop Hits	Pop Total	Fold Enrichment	Bonferroni	Benjamini	FDR		ZFAND4
GOTERM_CC_FAT	GO:0036477~somatodendritic compartment	130	5.74713	0.00047293	APP, CHRM4, ROGDI, MPL, STMN2, IGF1R, DOCK10, OPHN1, TUBB3, DPYSL2, KIF5A, CAPN2, ADORA1, SYNPO, SCN1B, ANKS1B, EPM2A, SLC38A1, ENDOG, UNC5A, FBXW11, SERPINF1, FBXO2, ADAM11, LMTK3, MUL1, ANK3, SRCIN1, TANC2, ARC, ADCY9, PHAF1, PVALB, RTN4R, PDE1B, CHRNA4, SLC1A3, CPLX2, PRKCZ, RAP1GAP, TTBK1, ABR, TRPM2, INPP5A, UBB, G3BP1, ABL1, SYNDIG1, N4BP3, MARK2, TRPM4, PLK3, HSPA8, FZD5, PMM1, RAB3IP, PMM…	1993	864	17668	1.33386	0.442715	0.0188562	0.0179408		PLXNA4
GOTERM_CC_FAT	GO:0043025~neuronal cell body	82	3.62511	0.00147464	RET, APP, PTPRS, HSP90AB1, ROGDI, MPL, STMN2, IGF1R, TMEM100, TUBB3, DPYSL2, ENC1, KIF5A, ADORA1, CAPN2, RAC3, SYNPO, CCR4, SCN1B, ZNF385A, EPM2A, SLC38A1, HSP90AA1, ENDOG, UNC5A, FBXW11, SERPINF1, ADAM11, MUL1, GFRA1, SRCIN1, ARC, NDUFS7, ALS2, RTN4RL1, CANX, RGS7BP, PVALB, RTN4R, PDE1B, CHRNA4, HDAC1, ATP1A3, SLC1A3, SLC3A2, CPLX2, PRKCZ, RAP1GAP, TTBK1, HDAC6, CYGB, TRPM2, UBB, G3BP1, ABL1, FY…	1993	519	17668	1.40064	0.838621	0.0404804	0.0385154		ANTXRL
GOTERM_CC_FAT	GO:0044297~cell body	90	3.97878	0.00212787	RET, APP, PTPRS, HSP90AB1, ROGDI, MPL, STMN2, IGF1R, TMEM100, TUBB3, DPYSL2, DPYSL3, ENC1, KIF5A, ADORA1, CAPN2, RAC3, SYNPO, CCR4, SCN1B, ZNF385A, EPM2A, SLC38A1, HSP90AA1, ENDOG, UNC5A, FBXW11, SERPINF1, ADAM11, MUL1, GFRA1, SRCIN1, ARC, NDUFS7, ALS2, RTN4RL1, PITPNM3, CANX, RBP1, RGS7BP, PVALB, RTN4R, PDE1B, CHRNA4, HDAC1, ATP1A3, SLC1A3, SLC3A2, CPLX2, PRKCZ, RAP1GAP, TTBK1, HDAC6, CYGB, GABA…	1993	587	17668	1.3592	0.928127	0.0515696	0.0490662		SCRT2
														RARS1
Annotation Cluster 26	Enrichment Score: 2.904159958304285													ECSIT
Category	Term	Count	%	PValue	Genes	List Total	Pop Hits	Pop Total	Fold Enrichment	Bonferroni	Benjamini	FDR		TRIB3
GOTERM_BP_FAT	GO:0032526~response to retinoic acid	26	1.14943	0.000409195	RET, SP100, TFRC, TWF2, ATP1A3, SLC6A4, WNT6, WNT11, PCK1, MICB, CDKN2D, SREBF1, WNT10B, FZD7, TESC, SERPINF1, IGFBP2, WNT5A, PTK6, IGF2R, CYP26A1, GJB2, CREB1, ALDH1A2, RARA, FGFR2	2080	114	19274	2.11338	0.982192	0.0149699	0.0145013		SLC40A1
GOTERM_BP_FAT	GO:0001101~response to acid chemical	60	2.65252	0.0012242	RET, TFRC, OGG1, PLAT, AQP2, IPO5, SLC6A4, IGF1R, YY1, SESN1, ZC3H12A, CAPN2, SREBF1, CPT1A, SERPINF1, TESC, IGFBP2, WNT5A, TGFBR3, CREB1, ALDH1A2, RARA, CYP2E1, PLEC, SP100, GIPR, PDGFB, TWF2, LPL, ATP1A3, UBR2, WNT6, WNT11, HLCS, FYN, PCK1, ATG5, MICB, CDKN2D, WNT10B, XRCC5, FZD7, PTK6, SOD2, IGF2R, ASS1, VEGFA, CYP26A1, GJB2, PPP5C, GCLC, CASTOR2, SST, GNB1, ID3, LAMTOR4, GCLM, CPEB3, FGFR2, C…	2080	368	19274	1.51082	0.999994	0.0369551	0.0357985		MRPS36
GOTERM_BP_FAT	GO:0071229~cellular response to acid chemical	40	1.76835	0.0017685	RET, TWF2, PDGFB, ATP1A3, LPL, UBR2, AQP2, IPO5, SLC6A4, WNT6, WNT11, SESN1, ZC3H12A, CAPN2, FYN, PCK1, SREBF1, WNT10B, CPT1A, XRCC5, FZD7, TESC, SERPINF1, WNT5A, PTK6, ASS1, VEGFA, GCLC, CREB1, CASTOR2, ALDH1A2, GNB1, RARA, ID3, CPEB3, LAMTOR4, GCLM, FGFR2, PLEC, CPEB4	2080	224	19274	1.6547	1	0.0483439	0.0468308		FNTB
GOTERM_BP_FAT	GO:0071300~cellular response to retinoic acid	17	0.751547	0.0027288	RET, WNT10B, FZD7, TESC, SERPINF1, WNT5A, TWF2, ATP1A3, PTK6, SLC6A4, WNT6, CREB1, WNT11, ALDH1A2, RARA, PCK1, FGFR2	2080	70	19274	2.2504	1	0.0659806	0.0639156		JAG2
														SLC22A23
Annotation Cluster 27	Enrichment Score: 2.8914782602244733													NCOA3
Category	Term	Count	%	PValue	Genes	List Total	Pop Hits	Pop Total	Fold Enrichment	Bonferroni	Benjamini	FDR		ENDOG
GOTERM_MF_FAT	GO:0043167~ion binding	823	36.3837	1.91005e-05	ITSN1, ALKBH7, PREX1, AKT2, ZC3H12A, AKT3, DPYSL3, ANKFY1, CCBE1, STARD5, ENDOG, CSNK2A1, ZNF283, CACNA2D3, HPCAL1, LARS2, MTHFD1, DDX39B, RBP1, UQCRC1, PADI2, CYP2E1, GTSF1, PADI1, MTMR3, LXN, CRABP1, AGAP2, GATA4, ABCB8, ABCB9, MTMR4, PRPSAP1, CYB5R3, HLCS, HAO1, ZBTB7A, JAG2, ABCA2, PMM1, ABCA4, PMM2, ABCA7, NR2F2, AIF1L, MOV10, MLLT10, RNF227, ZFAT, FAT1, NAPEPLD, FAT3, RNF220, PIGU, GTF2H2C,…	1906	6559	16917	1.11369	0.0416818	0.0106438	0.0104862		MIDEAS
GOTERM_MF_FAT	GO:0043169~cation binding	551	24.359	0.0104949	ITSN1, ABAT, ENO1, ALKBH7, ENO3, AKT2, ZC3H12A, CDK5RAP1, ANKFY1, PLCE1, CCBE1, ZNF705G, PRKCH, MBNL2, ENDOG, ZNF283, PRKCB, GLCE, DDX11, ZNF705B, HPCAL1, CACNA2D3, ADCY9, UQCRC1, ZSCAN23, PADI2, PRKD1, CYP2E1, DUS3L, TARS1, PADI1, GTSF1, ZNF395, MTMR3, ZNF391, AGAP2, GATA4, MTMR4, PRKCZ, PRPSAP1, CRACR2A, CRACR2B, PRDM16, HBQ1, RREB1, ZBTB7A, HMOX2, LHPP, JAG2, PMM1, PMM2, IRF2BP1, IRF2BP2, NR2F…	1906	4508	16917	1.08485	1	0.358891	0.353578		MAPK8
GOTERM_MF_FAT	GO:0046872~metal ion binding	541	23.9169	0.010557	ITSN1, ABAT, ENO1, ALKBH7, ENO3, AKT2, ZC3H12A, CDK5RAP1, ANKFY1, PLCE1, CCBE1, ZNF705G, PRKCH, MBNL2, ENDOG, ZNF283, PRKCB, GLCE, DDX11, ZNF705B, HPCAL1, CACNA2D3, ADCY9, UQCRC1, ZSCAN23, PADI2, PRKD1, CYP2E1, DUS3L, TARS1, PADI1, GTSF1, ZNF395, MTMR3, ZNF391, AGAP2, GATA4, MTMR4, PRKCZ, PRPSAP1, CRACR2A, CRACR2B, PRDM16, HBQ1, RREB1, ZBTB7A, HMOX2, LHPP, JAG2, PMM1, PMM2, IRF2BP1, IRF2BP2, NR2F…	1906	4423	16917	1.08563	1	0.358891	0.353578		NDUFB9
														CTBP2
Annotation Cluster 28	Enrichment Score: 2.8632386655870397													CHRNA4
Category	Term	Count	%	PValue	Genes	List Total	Pop Hits	Pop Total	Fold Enrichment	Bonferroni	Benjamini	FDR		MED25
GOTERM_BP_FAT	GO:0005975~carbohydrate metabolic process	104	4.5977	3.40477e-05	APP, OGDHL, SPATA20, ENO1, GBA2, ENO3, STK11, NDST4, AKT2, LEPR, PDK1, EPM2A, CPT1A, LHCGR, GABARAPL1, PGD, PASK, DDIT4, RUBCNL, ATF3, ATF4, PFKFB2, ISYNA1, PFKFB3, B3GLCT, PDGFB, ACACB, INPP5B, NEU3, LDHB, NLN, INPP5A, MAN2A1, ST3GAL5, B4GALNT1, PCK1, ZBTB7A, MPDU1, PDHA1, PMM1, ST8SIA1, FUCA1, PMM2, B3GALT4, CLK2, CS, COQ3, GCLC, HOOK2, HOOK1, OGDH, GPI, B4GALT3, ST6GALNAC1, HEXB, PRKAG2, PYGM,…	2080	648	19274	1.48719	0.284736	0.00180501	0.00174852		METTL16
GOTERM_BP_FAT	GO:0044723~single-organism carbohydrate metabolic process	84	3.71353	6.41478e-05	GPI, APP, ST6GALNAC1, HEXB, PRKAG2, OGDHL, PYGM, ENO1, ENO3, PRKAG3, HS2ST1, DUSP12, STK11, GM2A, IMPA2, NDST4, AKT2, LEPR, ACADM, NANS, PGM1, PDK1, EPM2A, CHST8, LHCGR, GABARAPL1, CPT1A, TPI1, PARP1, GAA, AKR1A1, ARNT, PASK, PGD, SLC39A14, SIRT1, PKM, SDHAF3, DDIT4, ITPKA, RUBCNL, CRY1, SLC25A12, ST6GALNAC3, GAPDH, ATF3, ATF4, PFKFB2, ISYNA1, PFKFB3, INPP1, RPE, B3GLCT, PDGFB, LRP5, FOXK2, PDHB,…	2080	506	19274	1.53829	0.468134	0.00302047	0.00292594		MYL6B
GOTERM_BP_FAT	GO:0019318~hexose metabolic process	46	2.0336	0.000275463	PFKFB2, GPI, PFKFB3, LRP5, B3GLCT, FOXK2, ENO1, PDHB, ENO3, DUSP12, NLN, STK11, MAN2A1, AKT2, LEPR, ACADM, PCK1, PGM1, PDK1, CPT1A, PDHA1, TPI1, MDH1, PMM1, MDH2, FUCA1, GAA, PMM2, PASK, SLC39A14, SIRT1, CLK2, PPP1CA, PKM, PC, HOOK2, HOOK1, SDHAF3, RUBCNL, CRY1, SLC25A12, PFKM, GAPDH, ATF3, PFKP, ATF4	2080	246	19274	1.73273	0.933562	0.0107573	0.0104206		PITPNM3
GOTERM_BP_FAT	GO:0006006~glucose metabolic process	38	1.67993	0.000739305	PFKFB2, GPI, LRP5, FOXK2, ENO1, PDHB, ENO3, DUSP12, NLN, STK11, AKT2, LEPR, ACADM, PCK1, PGM1, PDK1, CPT1A, PDHA1, TPI1, MDH1, MDH2, GAA, PASK, SLC39A14, SIRT1, CLK2, PPP1CA, PKM, PC, SDHAF3, RUBCNL, CRY1, SLC25A12, PFKM, GAPDH, ATF3, PFKP, ATF4	2080	200	19274	1.76061	0.99931	0.0246627	0.0238908		MARK2
GOTERM_BP_FAT	GO:0005996~monosaccharide metabolic process	50	2.21043	0.000914961	GPI, ENO1, ENO3, DUSP12, STK11, AKT2, LEPR, ACADM, PGM1, PDK1, CPT1A, TPI1, GAA, AKR1A1, PASK, PGD, SLC39A14, SIRT1, PKM, SDHAF3, RUBCNL, CRY1, SLC25A12, GAPDH, ATF3, ATF4, PFKFB2, PFKFB3, RPE, B3GLCT, LRP5, FOXK2, PDHB, NLN, MAN2A1, PCK1, PDHA1, MDH1, PMM1, MDH2, FUCA1, PMM2, CLK2, PPP1CA, GCLC, PC, HOOK2, HOOK1, PFKM, PFKP	2080	289	19274	1.60317	0.999878	0.0291396	0.0282276		NHS
GOTERM_BP_FAT	GO:0016051~carbohydrate biosynthetic process	39	1.72414	0.00232071	GPI, ST6GALNAC1, ISYNA1, PDGFB, PRKAG3, HS2ST1, NLN, STK11, UGP2, IMPA2, NDST4, AKT2, LEPR, ACADM, NANS, PCK1, PGM1, MPDU1, EPM2A, CHST8, LHCGR, TPI1, PARP1, MDH1, MDH2, B3GALT4, AKR1A1, PASK, PGD, SLC39A14, SIRT1, CLK2, PPP1CA, PC, SDHAF3, CRY1, SLC25A12, ATF3, ATF4	2080	220	19274	1.64267	1	0.0587099	0.0568724		LURAP1L
GOTERM_BP_FAT	GO:0046364~monosaccharide biosynthetic process	18	0.795756	0.00347966	GPI, TPI1, MDH1, MDH2, AKR1A1, PGD, SIRT1, SLC39A14, CLK2, STK11, PC, LEPR, CRY1, PCK1, SLC25A12, ATF3, PGM1, ATF4	2080	78	19274	2.13839	1	0.0789016	0.0764322		EMC4
GOTERM_BP_FAT	GO:0006094~gluconeogenesis	16	0.707339	0.00789508	GPI, TPI1, MDH1, MDH2, SIRT1, SLC39A14, CLK2, STK11, PC, LEPR, CRY1, PCK1, SLC25A12, ATF3, PGM1, ATF4	2080	71	19274	2.08819	1	0.14256	0.138099		CATSPERE
GOTERM_BP_FAT	GO:0019319~hexose biosynthetic process	16	0.707339	0.0115869	GPI, TPI1, MDH1, MDH2, SIRT1, SLC39A14, CLK2, STK11, PC, LEPR, CRY1, PCK1, SLC25A12, ATF3, PGM1, ATF4	2080	74	19274	2.00353	1	0.186622	0.180782		CLUL1
GOTERM_BP_FAT	GO:0044262~cellular carbohydrate metabolic process	43	1.90097	0.0775485	PFKFB2, ISYNA1, PFKFB3, INPP1, RPE, FOXK2, PRKAG2, PYGM, ACACB, PRKAG3, HS2ST1, INPP5B, DUSP12, NLN, STK11, UGP2, INPP5A, IMPA2, NDST4, AKT2, LEPR, BPNT2, ACADM, PCK1, PDK1, EPM2A, LHCGR, GABARAPL1, TPI1, GAA, PASK, PGD, SIRT1, CLK2, PPP1CA, COQ3, SDHAF3, DDIT4, ITPKA, RUBCNL, CRY1, SLC25A12, PFKM	2080	312	19274	1.27709	1	0.612976	0.593791		UBE2Q1
														PLEKHG2
Annotation Cluster 29	Enrichment Score: 2.860890061994232													PAFAH2
Category	Term	Count	%	PValue	Genes	List Total	Pop Hits	Pop Total	Fold Enrichment	Bonferroni	Benjamini	FDR		PRICKLE3
GOTERM_MF_FAT	GO:0008047~enzyme activator activity	99	4.37666	0.000632807	APP, RAB3A, SYDE2, PREX1, STK11, KRTCAP2, RGS3, OPHN1, TBC1D30, PIM1, TBC1D10A, RGS7, RALBP1, RALGAPA2, ATP1B1, MOB3B, MOB3A, BTK, TBC1D25, PREB, RAF1, LLGL2, GIPR, PDGFB, AGAP2, TGFA, MGST2, FBLN1, BCL10, RASAL2, STK4, EFNA5, RAP1GAP, ARHGAP22, ABR, MARK2, MAP2K5, TBC1D16, CTSA, STARD13, JUN, AFAP1L2, XRCC5, ARHGAP27, ARHGAP26, ARHGAP24, MOB1B, RGCC, WNK1, CD24, NRP1, PRKAG2, ARHGEF10L, SIPA1L2,…	1906	633	16917	1.38814	0.756094	0.0522417	0.0514683		ADCK5
GOTERM_MF_FAT	GO:0098772~molecular function regulator	220	9.72591	0.00134035	APP, TRIO, SERPINE2, CALML6, ITSN1, PREX1, LGALS3, KRTCAP2, HERC1, OPHN1, RPS6KA1, RCC1, PLCE1, CCNL2, BTRC, SCN1B, TBC1D10A, PRKCB, SERPINF1, TIAM1, SPINT1, WDR81, CDC37, BTK, ORAI1, PREB, TRIB3, NBL1, TRIB2, LLGL2, LXN, GIPR, PDGFB, AGAP2, MGST2, TGFA, BCL10, BRCC3, PRKCZ, PRPSAP1, ABR, KCNMB4, SFN, CTSA, ABCA2, WNT10B, STARD13, JUN, AFAP1L2, IQSEC1, XRCC5, RAB3IP, CCDC88A, PKIB, WNK1, CD24, MR…	1906	1612	16917	1.21132	0.949695	0.0853612	0.0840974		H1-2
GOTERM_MF_FAT	GO:0030234~enzyme regulator activity	166	7.33864	0.00308205	APP, RTKN, ITPRIP, RAB3A, SERPINE2, CALML6, IPO5, SYDE2, LGALS3, PREX1, CCND3, STK11, KRTCAP2, RGS3, OPHN1, TBC1D30, RPS6KA1, PIM1, CCNL2, BTRC, TBC1D10A, RGS7, PPP1R16B, RALBP1, SERPINF1, RALGAPA2, ATP1B1, MOB3B, MOB3A, SPINT1, WDR81, CCNE1, CDC37, BTK, TBC1D25, PREB, TRIB3, SPINK9, RAF1, TRIB2, LLGL2, LXN, NOTCH1, GIPR, PDGFB, AGAP2, TGFA, MGST2, FBLN1, BRCC3, BCL10, RASAL2, STK4, EFNA5, RAP1GA…	1906	1198	16917	1.22985	0.998972	0.162566	0.16016		CASTOR2
														DIPK1B
Annotation Cluster 30	Enrichment Score: 2.819155347371937													ISCU
Category	Term	Count	%	PValue	Genes	List Total	Pop Hits	Pop Total	Fold Enrichment	Bonferroni	Benjamini	FDR		GAREM1
GOTERM_BP_FAT	GO:0048732~gland development	72	3.18302	0.000660263	NRP1, SMARCB1, ONECUT2, SERPINE2, THRA, CITED2, GLI3, HOXA10, SOX3, STK11, AKT2, RPS6KA1, HOXA3, DAG1, ACADM, CAPN1, JAK2, BTRC, CPT1A, MSX2, SERPINF1, WNT5A, ARID5B, SCRIB, PROX1, TGFBR3, NCOR2, EDAR, CREB1, ALDH1A2, RARA, ORAI1, RAF1, MAD1L1, SLC29A2, CEBPA, LAMA5, NOTCH1, SEMA3C, CUL3, CEBPG, LRP5, ZBTB1, AGAP2, TGFA, NTN1, RAP1GAP, ACAT1, WNT11, MAN2A1, ABL1, PCK1, CSMD1, RREB1, JUN, FEM1B, S…	2080	450	19274	1.48262	0.998497	0.0225613	0.0218552		HEY2
GOTERM_BP_FAT	GO:0001889~liver development	29	1.28205	0.00197198	CEBPA, SMARCB1, NOTCH1, ONECUT2, CITED2, CUL3, CEBPG, TGFA, GLI3, ACAT1, MAN2A1, RPS6KA1, ACADM, PCK1, JUN, CPT1A, ARID5B, PROX1, SOD2, IGF2R, ASS1, SULF2, TGFBR3, ALDH1A2, CYP1A1, RARA, ACO2, NODAL, EZH2	2080	147	19274	1.82805	1	0.0523078	0.0506707		EMX1
GOTERM_BP_FAT	GO:0061008~hepaticobiliary system development	29	1.28205	0.00267865	CEBPA, SMARCB1, NOTCH1, ONECUT2, CITED2, CUL3, CEBPG, TGFA, GLI3, ACAT1, MAN2A1, RPS6KA1, ACADM, PCK1, JUN, CPT1A, ARID5B, PROX1, SOD2, IGF2R, ASS1, SULF2, TGFBR3, ALDH1A2, CYP1A1, RARA, ACO2, NODAL, EZH2	2080	150	19274	1.79149	1	0.0652404	0.0631985		NSUN4
														C1orf159
Annotation Cluster 31	Enrichment Score: 2.7795416553610104													MKRN1
Category	Term	Count	%	PValue	Genes	List Total	Pop Hits	Pop Total	Fold Enrichment	Bonferroni	Benjamini	FDR		MCF2L
GOTERM_BP_FAT	GO:0045595~regulation of cell differentiation	279	12.3342	1.40925e-06	APP, TRIO, SMARCB1, SERPINE2, MAML1, NEXMIF, GFI1, STMN2, IKZF3, SOX3, PREX1, ADGRA2, DPYSL2, RPS6KA1, DPYSL3, ZC3H12A, DAG1, CDK5RAP1, DPF3, H4C2, H4C1, H4C4, SOX4, SCN1B, ACVR1, PRKCH, SERPINF1, METTL3, SOX13, ISLR2, CSNK1D, RUNX3, RUNX1, STX1B, TIAM1, ARC, SPINT1, HECW2, RBP1, BTK, TRIB3, PRKD1, KIF20B, NBL1, ZFPM1, TRIB2, ATF4, CETP, CASZ1, PRKDC, PDGFB, TWF2, TWIST2, ZBTB1, LPAR3, GATA4, PRK…	2080	1986	19274	1.30177	0.0137741	0.000144463	0.000139942		ABHD3
GOTERM_BP_FAT	GO:0045596~negative regulation of cell differentiation	113	4.99558	0.00617355	APP, TRIO, GPR68, NEXMIF, GFI1, STMN2, TMEM131L, YY1, SOX3, ZFP36, DPYSL3, ZC3H12A, TNR, H4C2, H4C1, H4C4, SEMA6B, MINAR1, MYLIP, LAG3, NKX6-2, MSX2, WNT5A, RUNX3, RUNX1, STX1B, TRIB3, TRIB2, ZFPM1, RTN4R, CETP, NOTCH1, PDGFB, TWIST2, FBLN1, EFNA5, RAP1GAP, EFNB3, PRDM16, GAS2L1, SKIL, KIAA0319, TRPM4, NKX2-2, H4C8, WNT10B, ZBTB16, FZD7, SMAD6, BMP7, PBX1, SMAD7, MAFB, CDK6, TLX3, BCL6, SNAI1, ZN…	2080	826	19274	1.26767	1	0.118892	0.115171		NINL
GOTERM_BP_FAT	GO:0051093~negative regulation of developmental process	150	6.6313	0.0131592	APP, SPARC, TRIO, TFRC, GPR68, NEXMIF, GFI1, STMN2, TMEM131L, YY1, SOX3, ZFP36, STK11, CREB3L1, AKT3, DPYSL3, ZC3H12A, TNR, H4C2, H4C1, H4C4, SEMA6B, MINAR1, MYLIP, LAG3, NKX6-2, MSX2, SERPINF1, WNT5A, MUL1, RUNX3, RUNX1, STX1B, TRIB3, TRIB2, ZFPM1, RTN4R, CETP, NOTCH1, PDGFB, TWIST2, CEND1, FBLN1, ADRB1, STK4, EFNA5, RAP1GAP, RAI1, EFNB3, PDCD10, PRDM16, ABL1, ZKSCAN3, GAS2L1, SKIL, KIAA0319, MA…	2080	1162	19274	1.19617	1	0.203297	0.196934		GINS1
GOTERM_BP_FAT	GO:0051241~negative regulation of multicellular organismal process	169	7.47126	0.0665396	APP, SPARC, SERPINE2, TRAF3IP1, GPR68, NEXMIF, GFI1, STMN2, ABAT, AQP4, PLAT, TMEM131L, RPS6KA4, YY1, SOX3, ZFP36, STK11, CREB3L1, DPYSL3, ZC3H12A, ADORA1, TNR, BANF1, H4C2, H4C1, H4C4, SEMA6B, MINAR1, MYLIP, LAG3, NKX6-2, MSX2, SERPINF1, SLC11A1, WNT5A, MUL1, RUNX3, RUNX1, SIGIRR, STX1B, BTK, TRIB2, ZFPM1, RTN4R, NOTCH1, PDGFB, TWIST2, CEND1, FBLN1, ADRB1, NDRG2, STK4, RAP1GAP, RAI1, EFNB3, PDCD…	2080	1395	19274	1.12259	1	0.56401	0.546358		FGF12
														PRKCZ
Annotation Cluster 32	Enrichment Score: 2.7772133217076127													ZFX
Category	Term	Count	%	PValue	Genes	List Total	Pop Hits	Pop Total	Fold Enrichment	Bonferroni	Benjamini	FDR		BCL7C
KEGG_PATHWAY	hsa04931:Insulin resistance	26	1.14943	0.000755613	SLC27A1, PRKAG2, PIK3CD, PYGM, SLC2A4, PRKCZ, ACACB, PRKAG3, PTPA, MAPK8, CREB3L4, AKT2, CREB3L1, AKT3, RPS6KA1, PCK1, SREBF1, CPT1A, PRKAB2, PRKCB, PDPK1, PPP1CA, CREB1, SLC27A6, TRIB3, CREB5	981	108	8205	2.01353	0.226051	0.0135215	0.0114933		SEC14L2
KEGG_PATHWAY	hsa04152:AMPK signaling pathway	28	1.23784	0.000866634	PFKFB2, PFKFB3, IRS4, PRKAG2, PIK3CD, SLC2A4, ACACB, PRKAG3, IGF1R, STK11, EEF2K, CREB3L4, AKT2, CREB3L1, AKT3, LEPR, PCK1, MAP3K7, RAB2A, SREBF1, CPT1A, PRKAB2, PDPK1, SIRT1, CREB1, PFKM, PFKP, CREB5	981	121	8205	1.93545	0.254661	0.0140312	0.0119265		RPUSD1
KEGG_PATHWAY	hsa04922:Glucagon signaling pathway	23	1.0168	0.00711582	PRKAB2, CPT1A, PDHA1, CALML6, PRKAG2, PYGM, PDHB, ACACB, SIRT1, PRKAG3, LDHB, PPP3CA, PKM, CREB1, CREB3L4, AKT2, CREB3L1, AKT3, PCK1, PFKM, PFKP, CREB5, ATF4	981	107	8205	1.79785	0.911157	0.0653886	0.0555803		TEN1-CDK3
														CAMKK1
Annotation Cluster 33	Enrichment Score: 2.7724962026451276													PRKG1
Category	Term	Count	%	PValue	Genes	List Total	Pop Hits	Pop Total	Fold Enrichment	Bonferroni	Benjamini	FDR		LAMA4
GOTERM_BP_FAT	GO:0003002~regionalization	61	2.69673	0.000383458	NRP1, CITED2, IFT172, NRARP, CELSR1, GLI3, ETS2, HOXA10, YY1, BASP1, HEY2, HOXA3, TMED2, ACVR1, EMX1, FOXD1, MSX2, KDM2B, WNT5A, DISP1, ARC, BTD, RIPPLY2, ALDH1A2, FKBP8, NBL1, HOXB5, CRB2, LAMA5, SMARCD3, NOTCH1, SEMA3C, INTU, PRKDC, LRP5, GATA4, DPCD, WNT11, HOXC5, HOXC4, HOXC9, HOXC6, NKX2-2, FZD5, ZBTB16, XRCC2, WDR19, SETDB2, FOXN4, NR2F2, SMAD6, PBX1, MAFB, LHX1, BHLHE40, SNAI1, SSBP3, FGFR…	2080	359	19274	1.5745	0.977056	0.0140806	0.0136399		HDHD3
[truncated: 1,721 more rows]

## Sheet: 4. PGC1α mRNA NE targets
Gene ontology analysis of PGC-1α dependent mRNA nuclear export tragets (PGC-1α ΔRS-res versus WT-res cell lines induced with doxycycline for 6 days):
The p-values are determined using a modified Fisher's Exact test within the DAVID gene ontology package
DAVID Fuctional Annotation Clustering based on GOTERM BP-FAT, CC-FAT, MF_FAT and KEGG pathways (recommended medium stringency, April 2023)
Annotation Cluster 1	Enrichment Score: 6.469254339952711													mRNA NE targets
[truncated: 1,364 more rows]

## Sheet: 5. Alternative splicing
Gene ontology analysis of altered alternative splicing of pre-mRNAs (PGC-1α ΔRS-res versus WT-res cell lines induced with doxycycline for 6 days):
[truncated: 878 more rows]
