# Supplementary material for: The master energy homeostasis regulator PGC-1α exhibits an mRNA nuclear export function
Source: Nat Commun. 2023 Sep 7;14:5496. doi: 10.1038/s41467-023-41304-8 (PMC10485026; doi:10.1038/s41467-023-41304-8)
Supplement: Supplementary file 11 — Source Data [file 41467_2023_41304_MOESM11_ESM.xlsx]

## Sheet: Stats Fig. 2
Figure 2d Co-immuprocipitation PGC-1a:NXF1
Raw Data	% PGC-1a WT:NXF1	% PGC-1a ΔRS:NXF1
	95.8042	13.57
	147.95	20.3292
	111.042	22.0353
Statistics: unpaired t test	Table Analyzed	Data Co-IP
	Column B	% PGC-1a ΔRS:NXF1
	vs.	vs.
	Column A	% PGC-1a WT:NXF1
	Unpaired t test
	P value	0.0032
	P value summary	**
	Significantly different (P < 0.05)?	Yes
	One- or two-tailed P value?	Two-tailed
	t, df	t=6.347, df=4
	How big is the difference?
	Mean of column A	118.3
	Mean of column B	18.64
	Difference between means (B - A) ± SEM	-99.62 ± 15.69
	95% confidence interval	-143.2 to -56.04
	R squared (eta squared)	0.9097
	F test to compare variances
	F, DFn, Dfd	35.87, 2, 2
	P value	0.0542
	P value summary	ns
	Significantly different (P < 0.05)?	No
	Data analyzed
	Sample size, column A	3
	Sample size, column B	3

## Sheet: Stats Fig. 4
Figure 4b Validation of PGC-1a RNAi (mRNA level)
Raw Data	Control RNAi	PGC-1a RNAi
	99.6055	38.6121
	73.6363	44.421
	116.178	43.5667
	86.9626	18.9643
	123.524	40.1497
Statistics: unpaired t test	Table Analyzed	Data 2
	Column B	PGC-1a RNAi
	vs.	vs.
	Column A	Control RNAi
	Unpaired t test
	P value	0.0003
	P value summary	***
	Significantly different (P < 0.05)?	Yes
	One- or two-tailed P value?	Two-tailed
	t, df	t=6.109, df=8
	How big is the difference?
	Mean of column A	99.98
	Mean of column B	37.14
	Difference between means (B - A) ± SEM	-62.84 ± 10.29
	95% confidence interval	-86.56 to -39.12
	R squared (eta squared)	0.8235
	F test to compare variances
	F, DFn, Dfd	3.855, 4, 4
	P value	0.2196
	P value summary	ns
	Significantly different (P < 0.05)?	No
	Data analyzed
	Sample size, column A	5
	Sample size, column B	5
Figure 4d Validation of protein expression following PGC-1a RNAi
Raw data	Control RNAi - Doxycycline	PGC-1a RNAi - Doxycycline	Control RNAi + Doxycycline	PGC-1a RNAi + Doxycycline
	122.502	93.9488	115.228	54.5044
	78.5796	85.9797	89.115	39.1381
	98.9187	85.7195	95.6566	38.3269
Statistics: 1-way ANOVA multiple comparisons	Number of families	1
	Number of comparisons per family	6
	Alpha	0.05
	Tukey's multiple comparisons test	Mean Diff.	95.00% CI of diff.	Below threshold?	Summary	Adjusted P Value
	Ctrl RNAi -doxycyline vs. PGC-1a RNAi - doxycyline	11.45	-24.89 to 47.79	No	ns	0.749	A-B
	Ctrl RNAi -doxycyline vs. Ctrl RNAi + doxycyline	1.667e-05	-36.34 to 36.34	No	ns	>0.9999	A-C
	Ctrl RNAi -doxycyline vs. PGC-1a RNAi + doxycyline	56.01	19.67 to 92.35	Yes	**	0.005	A-D
	PGC-1a RNA - doxycyline vs. Ctrl RNAi + doxycyline	-11.45	-47.79 to 24.89	No	ns	0.749	B-C
	PGC-1a RNAi - doxycyline vs. PGC-1a RNAi + doxycyline	44.56	8.217 to 80.90	Yes	*	0.0184	B-D
	Ctrl RNAi + doxycyline vs. PGC-1a RNA + doxycyline	56.01	19.67 to 92.35	Yes	**	0.005	C-D
Figure 4f Validation of protein expression levels for sham, PGC-1a WT-res and PGC-1a DRS-res
Raw data	sham - doxycycline	PGC-1a WT-res - doxycycline	PGC-1a DRS-res - doxycycline	sham + doxycycline	PGC-1a WT-res + doxycycline	PGC-1a DRS-res + doxycycline
	119.763	90.9555	92.6716	115.772	48.3008	50.6984
	84.5573	82.0514	80.9877	85.964	44.1091	44.9588
	95.6798	83.0563	94.1826	98.2637	38.9211	37.81
Statistics: 1-way ANOVA multiple comparisons	Number of families	1
	Number of comparisons per family	15
	Alpha	0.05
	Tukey's multiple comparisons test	Mean Diff.	95.00% CI of diff.	Below threshold?	Summary	Adjusted P Value
	sham - doxycyline vs. PGC-1a WT-res - doxycyline	14.65	-14.72 to 44.01	No	ns	0.5703	A-B
	sham - doxycyline vs. PGC-1a DRS-res - doxycyline	10.72	-18.65 to 40.09	No	ns	0.8166	A-C
	sham - doxycyline vs. sham + doxycyline	1e-05	-29.37 to 29.37	No	ns	>0.9999	A-D
	sham - doxycyline vs. PGC-1a WT-res + doxycyline	56.22	26.86 to 85.59	Yes	***	0.0004	A-E
	sham - doxycyline vs. PGC-1a DRS + doxycyline	55.51	26.14 to 84.88	Yes	***	0.0004	A-F
	PGC-1a WT-res - doxycyline vs. PGC-1a DRS-res - doxycyline	-3.926	-33.29 to 25.44	No	ns	0.9971	B-C
	PGC-1a WT-res - doxycyline vs. sham + doxycyline	-14.65	-44.01 to 14.72	No	ns	0.5703	B-D
	PGC-1a WT-res - doxycyline vs. PGC-1a WT-res + doxycyline	41.58	12.21 to 70.94	Yes	**	0.0048	B-E
	PGC-1a WT-res - doxycyline vs. PGC-1a DRS-res + doxycyline	40.87	11.50 to 70.23	Yes	**	0.0055	B-F
	PGC-1a DRS-res - doxycyline vs. sham + doxycyline	-10.72	-40.09 to 18.65	No	ns	0.8166	C-D
	PGC-1a DRS-res - doxycyline vs. PGC-1a WT-res + doxycyline	45.5	16.14 to 74.87	Yes	**	0.0023	C-E
	PGC-1a DRS-res - doxycyline vs. PGC-1a DRS-res + doxycyline	44.79	15.42 to 74.16	Yes	**	0.0027	C-F
	sham + doxycyline vs. PGC-1a WT-res + doxycyline	56.22	26.86 to 85.59	Yes	***	0.0004	D-E
	sham + doxycyline vs. PGC-1a DRS-res + doxycyline	55.51	26.14 to 84.88	Yes	***	0.0004	D-F
	PGC-1a WT + doxycyline vs. PGC-1a DRS-res + doxycyline	-0.7121	-30.08 to 28.65	No	ns	>0.9999	E-F

## Sheet: Stats Fig. 5
Figure 5a UV RNA immunprecipitation of PGC-1a WT-res and PGC-1a DRS-res cell lines
Raw data		sham			PGC-1a WT-res			PGC-1a DRS-res
	NRF1	0.0174501	0.180145	0.0602973	2.78582	2.12794	2.65646	0.099558	0.346296	0.078448
	TFAM	0.0296501	0.0660158	0.0319245	2.32264	1.91883	2.25266	0.063385	0.116862	0.090903
	COX10	0.000886751	0.000829794	0.00223941	4.30603	4.5917	4.05342	0.153368	0.097228	0.143541
	COA6	0.265971	0.374222	0.474675	1.01355	1.70095	1.2831	0.465033	0.26103	0.365539
	CAT	0.00654654	0.004897	0.007417	0.009052	0.001022	0.011029	0.010927	0.000759	0.00884
Statistics: 2 ways ANOVA multiple comparisons	Within each row, compare columns (simple effects within rows)
	Number of families	5
	Number of comparisons per family	3
	Alpha	0.05
	Tukey's multiple comparisons test	Mean Diff.	95.00% CI of diff.	Below threshold?	Summary	Adjusted P Value
	NRF1
	sham vs. PGC-1a WT-res	-2.437	-2.772 to -2.103	Yes	****	<0.0001
	sham vs. PGC-1a DRS-res	-0.0888	-0.4229 to 0.2453	No	ns	0.7908
	PGC-1a WT-res vs. PGC-1a DRS-res	2.349	2.015 to 2.683	Yes	****	<0.0001
	TFAM
	sham vs. PGC-1a WT-res	-2.122	-2.456 to -1.788	Yes	****	<0.0001
	sham vs. PGC-1a DRS-res	-0.04785	-0.3819 to 0.2862	No	ns	0.9337
	PGC-1a WT-res vs. PGC-1a DRS-res	2.074	1.740 to 2.408	Yes	****	<0.0001
	COX10
	sham vs. PGC-1a WT-res	-4.316	-4.650 to -3.982	Yes	****	<0.0001
	sham vs. PGC-1a DRS-res	-0.1301	-0.4641 to 0.2040	No	ns	0.6075
	PGC-1a WT-res vs. PGC-1a DRS-res	4.186	3.852 to 4.520	Yes	****	<0.0001
	COX5A
	sham vs. PGC-1a WT-res	-0.9609	-1.295 to -0.6268	Yes	****	<0.0001
	sham vs. PGC-1a DRS-res	0.007755	-0.3263 to 0.3418	No	ns	0.9982
	PGC-1a WT-res vs. PGC-1a DRS-res	0.9687	0.6346 to 1.303	Yes	****	<0.0001
	CAT
	sham vs. PGC-1a WT-res	-0.0007475	-0.3348 to 0.3333	No	ns	>0.9999
	sham vs. PGC-1a DRS-res	-0.0005552	-0.3346 to 0.3335	No	ns	>0.9999
	PGC-1a WT-res vs. PGC-1a DRS-res	0.0001923	-0.3339 to 0.3343	No	ns	>0.9999
Figure 5d Relative mRNA levels of Total, Nuclear and Cytoplasmic RNA of control RNAi and PGC-1a RNAi cell lines
Raw Data		Ctrl RNAi Total			PGC-1a RNAi Total			Ctrl RNAi Nuclear			PGC-1a RNAi Nuclear			Ctrl RNAi Cytoplasmic			PGC-1a RNAi Cytoplasmic
	PGC-1a	104.853	92.2894	104.853	31.6139	23.1827	30.9062	111.471	103.934	112.886	40.4887	24.6898	34.3585	120.95	91.4025	93.4133	33.3248	22.533	34.2408
	PGC-1a 3'UTR	113.898	96.5442	106.077	38.0378	27.3675	31.2121	105.445	105.296	106.135	36.3122	28.518	32.2851	103.954	101.147	108.113	24.8921	37.3231	33.2773
	TFAM	102.13	104.342	103.38	115.142	101.919	102.393	88.0645	92.1911	77.308	195.247	184.979	178.079	98.0809	104.666	95.5022	46.0971	48.1394	48.8253
	NRF1	118.938	114.781	110.501	97.3187	91.5428	89.15	100.48	134.506	138.547	190.825	273.419	192.774	94.7453	95.1495	88.428	20.2289	36.9003	32.1626
	COX10	94.7604	98.5533	91.9895	88.353	112.939	87.7717	112.425	99.6446	112.328	412.885	348.551	262.012	116.23	90.7168	106.267	21.269	31.4714	76.6168
	COX5	124.793	149.979	136.875	123.007	125.559	124.75	72.067	91.3247	92.6494	179.553	192.608	159.893	97.6853	82.0571	91.6323	25.2479	24.8759	31.2631
	COA6	97.2805	110.503	111.077	112.726	107.922	112.951	91.246	120.072	106.226	209.134	253.245	225.693	89.9112	112.779	116.492	38.1522	30.3131	46.0387
	CAT	108.192	102.564	98.4613	112.798	113.391	112.797	112.696	111.534	118.805	105.946	110.232	102.674	106.816	104.385	103.607	111.977	109.205	117.528
Statistics: 2 ways ANOVA multiple comparisons	Within each row, compare columns (simple effects within rows)
	Number of families	8
	Number of comparisons per family	15
	Alpha	0.05
	Tukey's multiple comparisons test	Mean Diff.	95.00% CI of diff.	Below threshold?	Summary	Adjusted P Value
	PGC-1a
	Ctrl RNAi Total vs. PGC-1a RNAi Total	72.1	33.87 to 110.3	Yes	****	<0.0001
	Ctrl RNAi Total vs. Ctrl RNAi Nuclear	-8.765	-46.99 to 29.46	No	ns	0.9851
	Ctrl RNAi Total vs. PGC-1a RNAi Nuclear	67.49	29.26 to 105.7	Yes	****	<0.0001
	Ctrl RNAi Total vs. Ctrl RNAi Cytoplasmic	-1.257	-39.48 to 36.97	No	ns	>0.9999
	Ctrl RNAi Total vs. PGC-1a RNAi Cytoplasmic	70.63	32.41 to 108.9	Yes	****	<0.0001
	PGC-1a RNAi Total vs. Ctrl RNAi Nuclear	-80.86	-119.1 to -42.64	Yes	****	<0.0001
	PGC-1a RNAi Total vs. PGC-1a RNAi Nuclear	-4.611	-42.83 to 33.61	No	ns	0.9993
	PGC-1a RNAi Total vs. Ctrl RNAi Cytoplasmic	-73.35	-111.6 to -35.13	Yes	****	<0.0001
	PGC-1a RNAi Total vs. PGC-1a RNAi Cytoplasmic	-1.465	-39.69 to 36.76	No	ns	>0.9999
	Ctrl RNAi Nuclear vs. PGC-1a RNAi Nuclear	76.25	38.03 to 114.5	Yes	****	<0.0001
	Ctrl RNAi Nuclear vs. Ctrl RNAi Cytoplasmic	7.509	-30.71 to 45.73	No	ns	0.9927
	Ctrl RNAi Nuclear vs. PGC-1a RNAi Cytoplasmic	79.4	41.17 to 117.6	Yes	****	<0.0001
	PGC-1a RNAi Nuclear vs. Ctrl RNAi Cytoplasmic	-68.74	-107.0 to -30.52	Yes	****	<0.0001
	PGC-1a RNAi Nuclear vs. PGC-1a RNAi Cytoplasmic	3.146	-35.08 to 41.37	No	ns	0.9999
	Ctrl RNAi Cytoplasmic vs. PGC-1a RNAi Cytoplasmic	71.89	33.67 to 110.1	Yes	****	<0.0001
	PGC-1a 3'utr
	Ctrl RNAi Total vs. PGC-1a RNAi Total	73.3	35.08 to 111.5	Yes	****	<0.0001
	Ctrl RNAi Total vs. Ctrl RNAi Nuclear	-0.1187	-38.34 to 38.10	No	ns	>0.9999
	Ctrl RNAi Total vs. PGC-1a RNAi Nuclear	73.13	34.91 to 111.4	Yes	****	<0.0001
	Ctrl RNAi Total vs. Ctrl RNAi Cytoplasmic	1.102	-37.12 to 39.32	No	ns	>0.9999
	Ctrl RNAi Total vs. PGC-1a RNAi Cytoplasmic	73.68	35.45 to 111.9	Yes	****	<0.0001
	PGC-1a RNAi Total vs. Ctrl RNAi Nuclear	-73.42	-111.6 to -35.20	Yes	****	<0.0001
	PGC-1a RNAi Total vs. PGC-1a RNAi Nuclear	-0.166	-38.39 to 38.06	No	ns	>0.9999
	PGC-1a RNAi Total vs. Ctrl RNAi Cytoplasmic	-72.2	-110.4 to -33.98	Yes	****	<0.0001
	PGC-1a RNAi Total vs. PGC-1a RNAi Cytoplasmic	0.375	-37.85 to 38.60	No	ns	>0.9999
	Ctrl RNAi Nuclear vs. PGC-1a RNAi Nuclear	73.25	35.03 to 111.5	Yes	****	<0.0001
	Ctrl RNAi Nuclear vs. Ctrl RNAi Cytoplasmic	1.221	-37.00 to 39.44	No	ns	>0.9999
	Ctrl RNAi Nuclear vs. PGC-1a RNAi Cytoplasmic	73.79	35.57 to 112.0	Yes	****	<0.0001
	PGC-1a RNAi Nuclear vs. Ctrl RNAi Cytoplasmic	-72.03	-110.3 to -33.81	Yes	****	<0.0001
	PGC-1a RNAi Nuclear vs. PGC-1a RNAi Cytoplasmic	0.5409	-37.68 to 38.76	No	ns	>0.9999
	Ctrl RNAi Cytoplasmic vs. PGC-1a RNAi Cytoplasmic	72.57	34.35 to 110.8	Yes	****	<0.0001
	TFAM
	Ctrl RNAi Total vs. PGC-1a RNAi Total	-3.201	-41.42 to 35.02	No	ns	0.9999
	Ctrl RNAi Total vs. Ctrl RNAi Nuclear	17.43	-20.79 to 55.65	No	ns	0.7699
	Ctrl RNAi Total vs. PGC-1a RNAi Nuclear	-82.82	-121.0 to -44.60	Yes	****	<0.0001
	Ctrl RNAi Total vs. Ctrl RNAi Cytoplasmic	3.867	-34.36 to 42.09	No	ns	0.9997
	Ctrl RNAi Total vs. PGC-1a RNAi Cytoplasmic	55.6	17.37 to 93.82	Yes	***	0.0007
	PGC-1a RNAi Total vs. Ctrl RNAi Nuclear	20.63	-17.59 to 58.85	No	ns	0.6204
	PGC-1a RNAi Total vs. PGC-1a RNAi Nuclear	-79.62	-117.8 to -41.39	Yes	****	<0.0001
	PGC-1a RNAi Total vs. Ctrl RNAi Cytoplasmic	7.068	-31.15 to 45.29	No	ns	0.9945
	PGC-1a RNAi Total vs. PGC-1a RNAi Cytoplasmic	58.8	20.57 to 97.02	Yes	***	0.0003
	Ctrl RNAi Nuclear vs. PGC-1a RNAi Nuclear	-100.2	-138.5 to -62.02	Yes	****	<0.0001
	Ctrl RNAi Nuclear vs. Ctrl RNAi Cytoplasmic	-13.56	-51.78 to 24.66	No	ns	0.9061
	Ctrl RNAi Nuclear vs. PGC-1a RNAi Cytoplasmic	38.17	-0.05539 to 76.39	No	ns	0.0506
	PGC-1a RNAi Nuclear vs. Ctrl RNAi Cytoplasmic	86.69	48.46 to 124.9	Yes	****	<0.0001
	PGC-1a RNAi Nuclear vs. PGC-1a RNAi Cytoplasmic	138.4	100.2 to 176.6	Yes	****	<0.0001
	Ctrl RNAi Cytoplasmic vs. PGC-1a RNAi Cytoplasmic	51.73	13.51 to 89.95	Yes	**	0.0021
	NRF1
	Ctrl RNAi Total vs. PGC-1a RNAi Total	22.07	-16.15 to 60.29	No	ns	0.5488
	Ctrl RNAi Total vs. Ctrl RNAi Nuclear	-9.771	-47.99 to 28.45	No	ns	0.9759
	Ctrl RNAi Total vs. PGC-1a RNAi Nuclear	-104.3	-142.5 to -66.04	Yes	****	<0.0001
	Ctrl RNAi Total vs. Ctrl RNAi Cytoplasmic	21.97	-16.26 to 60.19	No	ns	0.554
	Ctrl RNAi Total vs. PGC-1a RNAi Cytoplasmic	84.98	46.75 to 123.2	Yes	****	<0.0001
	PGC-1a RNAi Total vs. Ctrl RNAi Nuclear	-31.84	-70.06 to 6.382	No	ns	0.1589
	PGC-1a RNAi Total vs. PGC-1a RNAi Nuclear	-126.3	-164.6 to -88.11	Yes	****	<0.0001
	PGC-1a RNAi Total vs. Ctrl RNAi Cytoplasmic	-0.1038	-38.33 to 38.12	No	ns	>0.9999
	PGC-1a RNAi Total vs. PGC-1a RNAi Cytoplasmic	62.91	24.68 to 101.1	Yes	****	<0.0001
	Ctrl RNAi Nuclear vs. PGC-1a RNAi Nuclear	-94.5	-132.7 to -56.27	Yes	****	<0.0001
	Ctrl RNAi Nuclear vs. Ctrl RNAi Cytoplasmic	31.74	-6.486 to 69.96	No	ns	0.1616
	Ctrl RNAi Nuclear vs. PGC-1a RNAi Cytoplasmic	94.75	56.52 to 133.0	Yes	****	<0.0001
	PGC-1a RNAi Nuclear vs. Ctrl RNAi Cytoplasmic	126.2	88.01 to 164.5	Yes	****	<0.0001
	PGC-1a RNAi Nuclear vs. PGC-1a RNAi Cytoplasmic	189.2	151.0 to 227.5	Yes	****	<0.0001
	Ctrl RNAi Cytoplasmic vs. PGC-1a RNAi Cytoplasmic	63.01	24.79 to 101.2	Yes	****	<0.0001
	COX10
	Ctrl RNAi Total vs. PGC-1a RNAi Total	-1.253	-39.48 to 36.97	No	ns	>0.9999
	Ctrl RNAi Total vs. Ctrl RNAi Nuclear	-13.03	-51.25 to 25.19	No	ns	0.9196
	Ctrl RNAi Total vs. PGC-1a RNAi Nuclear	-246	-284.3 to -207.8	Yes	****	<0.0001
	Ctrl RNAi Total vs. Ctrl RNAi Cytoplasmic	-9.304	-47.53 to 28.92	No	ns	0.9806
	Ctrl RNAi Total vs. PGC-1a RNAi Cytoplasmic	51.98	13.76 to 90.20	Yes	**	0.002
	PGC-1a RNAi Total vs. Ctrl RNAi Nuclear	-11.78	-50.00 to 26.44	No	ns	0.9466
	PGC-1a RNAi Total vs. PGC-1a RNAi Nuclear	-244.8	-283.0 to -206.6	Yes	****	<0.0001
	PGC-1a RNAi Total vs. Ctrl RNAi Cytoplasmic	-8.05	-46.27 to 30.17	No	ns	0.9899
	PGC-1a RNAi Total vs. PGC-1a RNAi Cytoplasmic	53.24	15.01 to 91.46	Yes	**	0.0014
	Ctrl RNAi Nuclear vs. PGC-1a RNAi Nuclear	-233	-271.2 to -194.8	Yes	****	<0.0001
	Ctrl RNAi Nuclear vs. Ctrl RNAi Cytoplasmic	3.728	-34.50 to 41.95	No	ns	0.9997
	Ctrl RNAi Nuclear vs. PGC-1a RNAi Cytoplasmic	65.01	26.79 to 103.2	Yes	****	<0.0001
	PGC-1a RNAi Nuclear vs. Ctrl RNAi Cytoplasmic	236.7	198.5 to 275.0	Yes	****	<0.0001
	PGC-1a RNAi Nuclear vs. PGC-1a RNAi Cytoplasmic	298	259.8 to 336.3	Yes	****	<0.0001
	Ctrl RNAi Cytoplasmic vs. PGC-1a RNAi Cytoplasmic	61.29	23.06 to 99.51	Yes	***	0.0001
	COX5
	Ctrl RNAi Total vs. PGC-1a RNAi Total	12.78	-25.45 to 51.00	No	ns	0.9257
	Ctrl RNAi Total vs. Ctrl RNAi Nuclear	51.87	13.65 to 90.09	Yes	**	0.002
	Ctrl RNAi Total vs. PGC-1a RNAi Nuclear	-40.14	-78.36 to -1.913	Yes	*	0.0338
	Ctrl RNAi Total vs. Ctrl RNAi Cytoplasmic	46.76	8.535 to 84.98	Yes	**	0.0075
	Ctrl RNAi Total vs. PGC-1a RNAi Cytoplasmic	110.1	71.86 to 148.3	Yes	****	<0.0001
	PGC-1a RNAi Total vs. Ctrl RNAi Nuclear	39.09	0.8690 to 77.31	Yes	*	0.0419
	PGC-1a RNAi Total vs. PGC-1a RNAi Nuclear	-52.91	-91.14 to -14.69	Yes	**	0.0015
	PGC-1a RNAi Total vs. Ctrl RNAi Cytoplasmic	33.98	-4.242 to 72.20	No	ns	0.1109
	PGC-1a RNAi Total vs. PGC-1a RNAi Cytoplasmic	97.31	59.09 to 135.5	Yes	****	<0.0001
	Ctrl RNAi Nuclear vs. PGC-1a RNAi Nuclear	-92	-130.2 to -53.78	Yes	****	<0.0001
	Ctrl RNAi Nuclear vs. Ctrl RNAi Cytoplasmic	-5.111	-43.33 to 33.11	No	ns	0.9988
	Ctrl RNAi Nuclear vs. PGC-1a RNAi Cytoplasmic	58.22	20.00 to 96.44	Yes	***	0.0004
	PGC-1a RNAi Nuclear vs. Ctrl RNAi Cytoplasmic	86.89	48.67 to 125.1	Yes	****	<0.0001
	PGC-1a RNAi Nuclear vs. PGC-1a RNAi Cytoplasmic	150.2	112.0 to 188.4	Yes	****	<0.0001
	Ctrl RNAi Cytoplasmic vs. PGC-1a RNAi Cytoplasmic	63.33	25.11 to 101.6	Yes	****	<0.0001
	COA6
	Ctrl RNAi Total vs. PGC-1a RNAi Total	-4.913	-43.14 to 33.31	No	ns	0.999
	Ctrl RNAi Total vs. Ctrl RNAi Nuclear	0.4389	-37.78 to 38.66	No	ns	>0.9999
	Ctrl RNAi Total vs. PGC-1a RNAi Nuclear	-123.1	-161.3 to -84.85	Yes	****	<0.0001
	Ctrl RNAi Total vs. Ctrl RNAi Cytoplasmic	-0.1073	-38.33 to 38.12	No	ns	>0.9999
	Ctrl RNAi Total vs. PGC-1a RNAi Cytoplasmic	68.12	29.90 to 106.3	Yes	****	<0.0001
	PGC-1a RNAi Total vs. Ctrl RNAi Nuclear	5.352	-32.87 to 43.57	No	ns	0.9985
	PGC-1a RNAi Total vs. PGC-1a RNAi Nuclear	-118.2	-156.4 to -79.94	Yes	****	<0.0001
	PGC-1a RNAi Total vs. Ctrl RNAi Cytoplasmic	4.805	-33.42 to 43.03	No	ns	0.9991
	PGC-1a RNAi Total vs. PGC-1a RNAi Cytoplasmic	73.03	34.81 to 111.3	Yes	****	<0.0001
	Ctrl RNAi Nuclear vs. PGC-1a RNAi Nuclear	-123.5	-161.7 to -85.29	Yes	****	<0.0001
	Ctrl RNAi Nuclear vs. Ctrl RNAi Cytoplasmic	-0.5462	-38.77 to 37.68	No	ns	>0.9999
	Ctrl RNAi Nuclear vs. PGC-1a RNAi Cytoplasmic	67.68	29.46 to 105.9	Yes	****	<0.0001
	PGC-1a RNAi Nuclear vs. Ctrl RNAi Cytoplasmic	123	84.74 to 161.2	Yes	****	<0.0001
	PGC-1a RNAi Nuclear vs. PGC-1a RNAi Cytoplasmic	191.2	153.0 to 229.4	Yes	****	<0.0001
	Ctrl RNAi Cytoplasmic vs. PGC-1a RNAi Cytoplasmic	68.23	30.00 to 106.4	Yes	****	<0.0001
	CAT
	Ctrl RNAi Total vs. PGC-1a RNAi Total	-9.923	-48.15 to 28.30	No	ns	0.9742
	Ctrl RNAi Total vs. Ctrl RNAi Nuclear	-11.27	-49.50 to 26.95	No	ns	0.9555
	Ctrl RNAi Total vs. PGC-1a RNAi Nuclear	-3.212	-41.43 to 35.01	No	ns	0.9999
	Ctrl RNAi Total vs. Ctrl RNAi Cytoplasmic	-1.864	-40.09 to 36.36	No	ns	>0.9999
	Ctrl RNAi Total vs. PGC-1a RNAi Cytoplasmic	-9.831	-48.05 to 28.39	No	ns	0.9752
	PGC-1a RNAi Total vs. Ctrl RNAi Nuclear	-1.349	-39.57 to 36.87	No	ns	>0.9999
	PGC-1a RNAi Total vs. PGC-1a RNAi Nuclear	6.711	-31.51 to 44.93	No	ns	0.9957
	PGC-1a RNAi Total vs. Ctrl RNAi Cytoplasmic	8.059	-30.16 to 46.28	No	ns	0.9898
	PGC-1a RNAi Total vs. PGC-1a RNAi Cytoplasmic	0.09207	-38.13 to 38.31	No	ns	>0.9999
	Ctrl RNAi Nuclear vs. PGC-1a RNAi Nuclear	8.061	-30.16 to 46.28	No	ns	0.9898
	Ctrl RNAi Nuclear vs. Ctrl RNAi Cytoplasmic	9.409	-28.81 to 47.63	No	ns	0.9796
	Ctrl RNAi Nuclear vs. PGC-1a RNAi Cytoplasmic	1.442	-36.78 to 39.66	No	ns	>0.9999
	PGC-1a RNAi Nuclear vs. Ctrl RNAi Cytoplasmic	1.348	-36.87 to 39.57	No	ns	>0.9999
	PGC-1a RNAi Nuclear vs. PGC-1a RNAi Cytoplasmic	-6.619	-44.84 to 31.60	No	ns	0.9959
	Ctrl RNAi Cytoplasmic vs. PGC-1a RNAi Cytoplasmic	-7.967	-46.19 to 30.26	No	ns	0.9904
Figure 5e Relative mRNA levels of Total, Nuclear and Cytoplasmic RNA of sham, PGC-1a WT-res and PGC-1a DRS-res cell lines
Raw Data		sham Total			PGC-1a WT-res Total			PGC-1a DRS-res Total			sham Nuclear			PGC-1a WT-res Nuclear			PGC-1a DRS-res Nuclear			sham Cytoplasmic			PGC-1a WT-res Cytoplasmic			PGC-1a DRS-res Cytoplasmic
	PGC-1a	110.588	92.0731	97.3389	368.895	321.147	359.682	373.116	289.884	289.977	100.955	99.4461	99.5993	340.723	317.48	321.589	303.426	308.341	302.806	106.555	86.5696	106.875	404.493	278.181	451.083	363.731	271.017	365.634
	PGC-1a 3'UTR	108.6	90.1561	101.243	35.6116	27.798	32.7838	42.0057	30.569	32.7827	99.3872	102.131	98.4818	40.8392	30.8899	36.6251	34.5647	31.3647	35.4185	92.9423	103.362	103.695	41.4329	29.7823	36.6583	42.6088	36.431	36.5129
	TFAM	98.6266	102.689	98.6848	109.72	101.85	104.725	104.006	115.719	108.381	87.0203	83.814	129.166	92.1965	83.8217	92.4988	206.217	221.002	228.614	100.037	101.436	98.5269	109.78	108.03	117.071	35.5737	48.8438	40.112
	NRF1	100.237	96.9167	102.846	119.141	104.833	109.618	101.21	93.3683	94.2972	88.9148	121.073	90.0127	93.468	32.1749	115.45	195.924	246.171	247.065	99.8748	99.8908	100.234	105.645	81.2288	118.941	18.051	29.8907	29.7202
	COX10	90.3381	102.416	107.245	94.5815	103.325	98.1552	95.9999	101.001	118.871	105.21	96.4127	98.3775	105.083	97.5234	109.415	330.321	370.195	285.626	102.398	94.5056	103.096	111.356	104.955	115.54	33.7677	35.7551	38.8852
	COX5	11.47	126.094	162.435	141.726	134.709	163.979	128.419	145.274	126.74	107.819	98.2603	93.9204	96.5068	93.0645	104.287	213.967	169.693	172.771	96.7975	116.573	86.6293	113.498	92.2047	94.0191	40.6259	35.301	31.3593
	COA6	100.233	101.263	98.5047	108.82	101.445	110.362	100.966	103.359	98.9289	91.9768	116.172	91.8516	97.9543	115.598	96.9046	205.526	295.058	249.008	88.2406	108.07	103.689	98.5429	110.931	116.195	32.7519	31.1135	48.6397
	CAT	96.8097	104.819	98.3716	97.3261	106.918	97.232	94.8338	106.571	110.214	104.047	99.4224	96.5306	110.458	115.081	113.237	108.074	109.845	105.285	95.8973	98.5674	105.535	92.441	98.8055	90.6205	91.5876	101.502	85.8648
Statistics: 2 ways ANOVA multiple comparisons	Within each row, compare columns (simple effects within rows)
	Number of families	8
	Number of comparisons per family	36
	Alpha	0.05
	Tukey's multiple comparisons test	Mean Diff.	95.00% CI of diff.	Below threshold?	Summary	Adjusted P Value
	PGC-1a
	sham Total vs. PGC-1a WT-res Total	-249.9	-303.8 to -196.0	Yes	****	<0.0001
	sham Total vs. PGC-1a DRS-res Total	-217.7	-271.6 to -163.8	Yes	****	<0.0001
	sham Total vs. sham Nuclear	1.333e-05	-53.91 to 53.91	No	ns	>0.9999
	sham Total vs. PGC-1a WT-res Nuclear	-226.6	-280.5 to -172.7	Yes	****	<0.0001
	sham Total vs. PGC-1a DRS-res Nuclear	-204.9	-258.8 to -151.0	Yes	****	<0.0001
	sham Total vs. sham Cytoplasmic	3.333e-06	-53.91 to 53.91	No	ns	>0.9999
	sham Total vs. PGC-1a WT-res Cytoplasmic	-277.9	-331.8 to -224.0	Yes	****	<0.0001
	sham Total vs. PGC-1a DRS-res Cytoplasmic	-233.5	-287.4 to -179.6	Yes	****	<0.0001
	PGC-1a WT-res Total vs. PGC-1a DRS-res Total	32.25	-21.66 to 86.16	No	ns	0.6257
	PGC-1a WT-res Total vs. sham Nuclear	249.9	196.0 to 303.8	Yes	****	<0.0001
	PGC-1a WT-res Total vs. PGC-1a WT-res Nuclear	23.31	-30.60 to 77.22	No	ns	0.91
	PGC-1a WT-res Total vs. PGC-1a DRS-res Nuclear	45.05	-8.857 to 98.96	No	ns	0.1828
	PGC-1a WT-res Total vs. sham Cytoplasmic	249.9	196.0 to 303.8	Yes	****	<0.0001
	PGC-1a WT-res Total vs. PGC-1a WT-res Cytoplasmic	-28.01	-81.92 to 25.90	No	ns	0.783
	PGC-1a WT-res Total vs. PGC-1a DRS-res Cytoplasmic	16.45	-37.46 to 70.35	No	ns	0.9887
	PGC-1a DRS-res Total vs. sham Nuclear	217.7	163.8 to 271.6	Yes	****	<0.0001
	PGC-1a DRS-res Total vs. PGC-1a WT-res Nuclear	-8.939	-62.85 to 44.97	No	ns	0.9999
	PGC-1a DRS-res Total vs. PGC-1a DRS-res Nuclear	12.8	-41.11 to 66.71	No	ns	0.998
	PGC-1a DRS-res Total vs. sham Cytoplasmic	217.7	163.8 to 271.6	Yes	****	<0.0001
	PGC-1a DRS-res Total vs. PGC-1a WT-res Cytoplasmic	-60.26	-114.2 to -6.353	Yes	*	0.0163
	PGC-1a DRS-res Total vs. PGC-1a DRS-res Cytoplasmic	-15.8	-69.71 to 38.10	No	ns	0.9913
	sham Nuclear vs. PGC-1a WT-res Nuclear	-226.6	-280.5 to -172.7	Yes	****	<0.0001
	sham Nuclear vs. PGC-1a DRS-res Nuclear	-204.9	-258.8 to -151.0	Yes	****	<0.0001
	sham Nuclear vs. sham Cytoplasmic	-1e-05	-53.91 to 53.91	No	ns	>0.9999
	sham Nuclear vs. PGC-1a WT-res Cytoplasmic	-277.9	-331.8 to -224.0	Yes	****	<0.0001
	sham Nuclear vs. PGC-1a DRS-res Cytoplasmic	-233.5	-287.4 to -179.6	Yes	****	<0.0001
	PGC-1a WT-res Nuclear vs. PGC-1a DRS-res Nuclear	21.74	-32.17 to 75.65	No	ns	0.9383
	PGC-1a WT-res Nuclear vs. sham Cytoplasmic	226.6	172.7 to 280.5	Yes	****	<0.0001
	PGC-1a WT-res Nuclear vs. PGC-1a WT-res Cytoplasmic	-51.32	-105.2 to 2.585	No	ns	0.0755
	PGC-1a WT-res Nuclear vs. PGC-1a DRS-res Cytoplasmic	-6.863	-60.77 to 47.04	No	ns	>0.9999
	PGC-1a DRS-res Nuclear vs. sham Cytoplasmic	204.9	151.0 to 258.8	Yes	****	<0.0001
	PGC-1a DRS-res Nuclear vs. PGC-1a WT-res Cytoplasmic	-73.06	-127.0 to -19.15	Yes	**	0.0012
	PGC-1a DRS-res Nuclear vs. PGC-1a DRS-res Cytoplasmic	-28.6	-82.51 to 25.30	No	ns	0.7629
	sham Cytoplasmic vs. PGC-1a WT-res Cytoplasmic	-277.9	-331.8 to -224.0	Yes	****	<0.0001
	sham Cytoplasmic vs. PGC-1a DRS-res Cytoplasmic	-233.5	-287.4 to -179.6	Yes	****	<0.0001
	PGC-1a WT-res Cytoplasmic vs. PGC-1a DRS-res Cytoplasmic	44.46	-9.449 to 98.36	No	ns	0.1969
	PGC-1a 3'UTR
	sham Total vs. PGC-1a WT-res Total	67.94	14.03 to 121.8	Yes	**	0.0035
	sham Total vs. PGC-1a DRS-res Total	64.88	10.97 to 118.8	Yes	**	0.0066
	sham Total vs. sham Nuclear	-3.333e-06	-53.91 to 53.91	No	ns	>0.9999
	sham Total vs. PGC-1a WT-res Nuclear	63.88	9.975 to 117.8	Yes	**	0.0081
	sham Total vs. PGC-1a DRS-res Nuclear	66.22	12.31 to 120.1	Yes	**	0.0051
	sham Total vs. sham Cytoplasmic	-1.667e-05	-53.91 to 53.91	No	ns	>0.9999
	sham Total vs. PGC-1a WT-res Cytoplasmic	64.04	10.14 to 117.9	Yes	**	0.0079
	sham Total vs. PGC-1a DRS-res Cytoplasmic	61.48	7.576 to 115.4	Yes	*	0.013
	PGC-1a WT-res Total vs. PGC-1a DRS-res Total	-3.055	-56.96 to 50.85	No	ns	>0.9999
	PGC-1a WT-res Total vs. sham Nuclear	-67.94	-121.8 to -14.03	Yes	**	0.0035
	PGC-1a WT-res Total vs. PGC-1a WT-res Nuclear	-4.054	-57.96 to 49.85	No	ns	>0.9999
	PGC-1a WT-res Total vs. PGC-1a DRS-res Nuclear	-1.718	-55.62 to 52.19	No	ns	>0.9999
	PGC-1a WT-res Total vs. sham Cytoplasmic	-67.94	-121.8 to -14.03	Yes	**	0.0035
	PGC-1a WT-res Total vs. PGC-1a WT-res Cytoplasmic	-3.893	-57.80 to 50.01	No	ns	>0.9999
	PGC-1a WT-res Total vs. PGC-1a DRS-res Cytoplasmic	-6.453	-60.36 to 47.45	No	ns	>0.9999
	PGC-1a DRS-res Total vs. sham Nuclear	-64.88	-118.8 to -10.97	Yes	**	0.0066
	PGC-1a DRS-res Total vs. PGC-1a WT-res Nuclear	-0.9989	-54.91 to 52.91	No	ns	>0.9999
	PGC-1a DRS-res Total vs. PGC-1a DRS-res Nuclear	1.336	-52.57 to 55.24	No	ns	>0.9999
	PGC-1a DRS-res Total vs. sham Cytoplasmic	-64.88	-118.8 to -10.97	Yes	**	0.0066
	PGC-1a DRS-res Total vs. PGC-1a WT-res Cytoplasmic	-0.8387	-54.75 to 53.07	No	ns	>0.9999
	PGC-1a DRS-res Total vs. PGC-1a DRS-res Cytoplasmic	-3.398	-57.31 to 50.51	No	ns	>0.9999
	sham Nuclear vs. PGC-1a WT-res Nuclear	63.88	9.975 to 117.8	Yes	**	0.0081
	sham Nuclear vs. PGC-1a DRS-res Nuclear	66.22	12.31 to 120.1	Yes	**	0.0051
	sham Nuclear vs. sham Cytoplasmic	-1.333e-05	-53.91 to 53.91	No	ns	>0.9999
	sham Nuclear vs. PGC-1a WT-res Cytoplasmic	64.04	10.14 to 117.9	Yes	**	0.0079
	sham Nuclear vs. PGC-1a DRS-res Cytoplasmic	61.48	7.576 to 115.4	Yes	*	0.013
	PGC-1a WT-res Nuclear vs. PGC-1a DRS-res Nuclear	2.335	-51.57 to 56.24	No	ns	>0.9999
	PGC-1a WT-res Nuclear vs. sham Cytoplasmic	-63.88	-117.8 to -9.975	Yes	**	0.0081
	PGC-1a WT-res Nuclear vs. PGC-1a WT-res Cytoplasmic	0.1602	-53.75 to 54.07	No	ns	>0.9999
	PGC-1a WT-res Nuclear vs. PGC-1a DRS-res Cytoplasmic	-2.4	-56.31 to 51.51	No	ns	>0.9999
	PGC-1a DRS-res Nuclear vs. sham Cytoplasmic	-66.22	-120.1 to -12.31	Yes	**	0.0051
	PGC-1a DRS-res Nuclear vs. PGC-1a WT-res Cytoplasmic	-2.175	-56.08 to 51.73	No	ns	>0.9999
	PGC-1a DRS-res Nuclear vs. PGC-1a DRS-res Cytoplasmic	-4.735	-58.64 to 49.17	No	ns	>0.9999
	sham Cytoplasmic vs. PGC-1a WT-res Cytoplasmic	64.04	10.14 to 117.9	Yes	**	0.0079
	sham Cytoplasmic vs. PGC-1a DRS-res Cytoplasmic	61.48	7.576 to 115.4	Yes	*	0.013
	PGC-1a WT-res Cytoplasmic vs. PGC-1a DRS-res Cytoplasmic	-2.56	-56.47 to 51.35	No	ns	>0.9999
	TFAM
	sham Total vs. PGC-1a WT-res Total	-5.432	-59.34 to 48.47	No	ns	>0.9999
	sham Total vs. PGC-1a DRS-res Total	-9.369	-63.28 to 44.54	No	ns	0.9998
	sham Total vs. sham Nuclear	2e-05	-53.91 to 53.91	No	ns	>0.9999
	sham Total vs. PGC-1a WT-res Nuclear	10.49	-43.41 to 64.40	No	ns	0.9995
	sham Total vs. PGC-1a DRS-res Nuclear	-118.6	-172.5 to -64.70	Yes	****	<0.0001
	sham Total vs. sham Cytoplasmic	3.333e-05	-53.91 to 53.91	No	ns	>0.9999
	sham Total vs. PGC-1a WT-res Cytoplasmic	-11.63	-65.53 to 42.28	No	ns	0.999
	sham Total vs. PGC-1a DRS-res Cytoplasmic	58.49	4.583 to 112.4	Yes	*	0.0226
	PGC-1a WT-res Total vs. PGC-1a DRS-res Total	-3.937	-57.84 to 49.97	No	ns	>0.9999
	PGC-1a WT-res Total vs. sham Nuclear	5.432	-48.47 to 59.34	No	ns	>0.9999
	PGC-1a WT-res Total vs. PGC-1a WT-res Nuclear	15.93	-37.98 to 69.83	No	ns	0.9908
	PGC-1a WT-res Total vs. PGC-1a DRS-res Nuclear	-113.2	-167.1 to -59.27	Yes	****	<0.0001
	PGC-1a WT-res Total vs. sham Cytoplasmic	5.432	-48.47 to 59.34	No	ns	>0.9999
	PGC-1a WT-res Total vs. PGC-1a WT-res Cytoplasmic	-6.195	-60.10 to 47.71	No	ns	>0.9999
	PGC-1a WT-res Total vs. PGC-1a DRS-res Cytoplasmic	63.92	10.02 to 117.8	Yes	**	0.0081
	PGC-1a DRS-res Total vs. sham Nuclear	9.369	-44.54 to 63.28	No	ns	0.9998
	PGC-1a DRS-res Total vs. PGC-1a WT-res Nuclear	19.86	-34.04 to 73.77	No	ns	0.9633
	PGC-1a DRS-res Total vs. PGC-1a DRS-res Nuclear	-109.2	-163.1 to -55.34	Yes	****	<0.0001
	PGC-1a DRS-res Total vs. sham Cytoplasmic	9.369	-44.54 to 63.28	No	ns	0.9998
	PGC-1a DRS-res Total vs. PGC-1a WT-res Cytoplasmic	-2.258	-56.17 to 51.65	No	ns	>0.9999
	PGC-1a DRS-res Total vs. PGC-1a DRS-res Cytoplasmic	67.86	13.95 to 121.8	Yes	**	0.0036
	sham Nuclear vs. PGC-1a WT-res Nuclear	10.49	-43.41 to 64.40	No	ns	0.9995
	sham Nuclear vs. PGC-1a DRS-res Nuclear	-118.6	-172.5 to -64.70	Yes	****	<0.0001
	sham Nuclear vs. sham Cytoplasmic	1.333e-05	-53.91 to 53.91	No	ns	>0.9999
	sham Nuclear vs. PGC-1a WT-res Cytoplasmic	-11.63	-65.53 to 42.28	No	ns	0.999
	sham Nuclear vs. PGC-1a DRS-res Cytoplasmic	58.49	4.583 to 112.4	Yes	*	0.0226
	PGC-1a WT-res Nuclear vs. PGC-1a DRS-res Nuclear	-129.1	-183.0 to -75.20	Yes	****	<0.0001
	PGC-1a WT-res Nuclear vs. sham Cytoplasmic	-10.49	-64.40 to 43.41	No	ns	0.9995
	PGC-1a WT-res Nuclear vs. PGC-1a WT-res Cytoplasmic	-22.12	-76.03 to 31.79	No	ns	0.9321
	PGC-1a WT-res Nuclear vs. PGC-1a DRS-res Cytoplasmic	48	-5.911 to 101.9	No	ns	0.1232
	PGC-1a DRS-res Nuclear vs. sham Cytoplasmic	118.6	64.70 to 172.5	Yes	****	<0.0001
	PGC-1a DRS-res Nuclear vs. PGC-1a WT-res Cytoplasmic	107	53.08 to 160.9	Yes	****	<0.0001
	PGC-1a DRS-res Nuclear vs. PGC-1a DRS-res Cytoplasmic	177.1	123.2 to 231.0	Yes	****	<0.0001
	sham Cytoplasmic vs. PGC-1a WT-res Cytoplasmic	-11.63	-65.53 to 42.28	No	ns	0.999
	sham Cytoplasmic vs. PGC-1a DRS-res Cytoplasmic	58.49	4.583 to 112.4	Yes	*	0.0226
	PGC-1a WT-res Cytoplasmic vs. PGC-1a DRS-res Cytoplasmic	70.12	16.21 to 124.0	Yes	**	0.0022
	NRF1
	sham Total vs. PGC-1a WT-res Total	-11.2	-65.10 to 42.71	No	ns	0.9992
	sham Total vs. PGC-1a DRS-res Total	3.708	-50.20 to 57.61	No	ns	>0.9999
	sham Total vs. sham Nuclear	-1e-05	-53.91 to 53.91	No	ns	>0.9999
	sham Total vs. PGC-1a WT-res Nuclear	19.64	-34.27 to 73.54	No	ns	0.9657
	sham Total vs. PGC-1a DRS-res Nuclear	-129.7	-183.6 to -75.81	Yes	****	<0.0001
	sham Total vs. sham Cytoplasmic	-2.667e-05	-53.91 to 53.91	No	ns	>0.9999
	sham Total vs. PGC-1a WT-res Cytoplasmic	-1.938	-55.84 to 51.97	No	ns	>0.9999
	sham Total vs. PGC-1a DRS-res Cytoplasmic	74.11	20.21 to 128.0	Yes	***	0.0009
	PGC-1a WT-res Total vs. PGC-1a DRS-res Total	14.91	-39.00 to 68.81	No	ns	0.9941
	PGC-1a WT-res Total vs. sham Nuclear	11.2	-42.71 to 65.10	No	ns	0.9992
	PGC-1a WT-res Total vs. PGC-1a WT-res Nuclear	30.83	-23.07 to 84.74	No	ns	0.6812
	PGC-1a WT-res Total vs. PGC-1a DRS-res Nuclear	-118.5	-172.4 to -64.62	Yes	****	<0.0001
	PGC-1a WT-res Total vs. sham Cytoplasmic	11.2	-42.71 to 65.10	No	ns	0.9992
	PGC-1a WT-res Total vs. PGC-1a WT-res Cytoplasmic	9.259	-44.65 to 63.17	No	ns	0.9998
	PGC-1a WT-res Total vs. PGC-1a DRS-res Cytoplasmic	85.31	31.40 to 139.2	Yes	****	<0.0001
	PGC-1a DRS-res Total vs. sham Nuclear	-3.708	-57.61 to 50.20	No	ns	>0.9999
	PGC-1a DRS-res Total vs. PGC-1a WT-res Nuclear	15.93	-37.98 to 69.83	No	ns	0.9908
	PGC-1a DRS-res Total vs. PGC-1a DRS-res Nuclear	-133.4	-187.3 to -79.52	Yes	****	<0.0001
	PGC-1a DRS-res Total vs. sham Cytoplasmic	-3.708	-57.61 to 50.20	No	ns	>0.9999
	PGC-1a DRS-res Total vs. PGC-1a WT-res Cytoplasmic	-5.646	-59.55 to 48.26	No	ns	>0.9999
	PGC-1a DRS-res Total vs. PGC-1a DRS-res Cytoplasmic	70.4	16.50 to 124.3	Yes	**	0.0021
	sham Nuclear vs. PGC-1a WT-res Nuclear	19.64	-34.27 to 73.54	No	ns	0.9657
	sham Nuclear vs. PGC-1a DRS-res Nuclear	-129.7	-183.6 to -75.81	Yes	****	<0.0001
	sham Nuclear vs. sham Cytoplasmic	-1.667e-05	-53.91 to 53.91	No	ns	>0.9999
	sham Nuclear vs. PGC-1a WT-res Cytoplasmic	-1.938	-55.84 to 51.97	No	ns	>0.9999
	sham Nuclear vs. PGC-1a DRS-res Cytoplasmic	74.11	20.21 to 128.0	Yes	***	0.0009
	PGC-1a WT-res Nuclear vs. PGC-1a DRS-res Nuclear	-149.4	-203.3 to -95.45	Yes	****	<0.0001
	PGC-1a WT-res Nuclear vs. sham Cytoplasmic	-19.64	-73.54 to 34.27	No	ns	0.9657
	PGC-1a WT-res Nuclear vs. PGC-1a WT-res Cytoplasmic	-21.57	-75.48 to 32.33	No	ns	0.9409
	PGC-1a WT-res Nuclear vs. PGC-1a DRS-res Cytoplasmic	54.48	0.5701 to 108.4	Yes	*	0.0455
	PGC-1a DRS-res Nuclear vs. sham Cytoplasmic	129.7	75.81 to 183.6	Yes	****	<0.0001
	PGC-1a DRS-res Nuclear vs. PGC-1a WT-res Cytoplasmic	127.8	73.87 to 181.7	Yes	****	<0.0001
	PGC-1a DRS-res Nuclear vs. PGC-1a DRS-res Cytoplasmic	203.8	149.9 to 257.7	Yes	****	<0.0001
	sham Cytoplasmic vs. PGC-1a WT-res Cytoplasmic	-1.938	-55.84 to 51.97	No	ns	>0.9999
	sham Cytoplasmic vs. PGC-1a DRS-res Cytoplasmic	74.11	20.21 to 128.0	Yes	***	0.0009
	PGC-1a WT-res Cytoplasmic vs. PGC-1a DRS-res Cytoplasmic	76.05	22.14 to 130.0	Yes	***	0.0006
	COX10
	sham Total vs. PGC-1a WT-res Total	1.313	-52.59 to 55.22	No	ns	>0.9999
	sham Total vs. PGC-1a DRS-res Total	-5.291	-59.20 to 48.62	No	ns	>0.9999
	sham Total vs. sham Nuclear	-1.333e-05	-53.91 to 53.91	No	ns	>0.9999
	sham Total vs. PGC-1a WT-res Nuclear	-4.007	-57.91 to 49.90	No	ns	>0.9999
	sham Total vs. PGC-1a DRS-res Nuclear	-228.7	-282.6 to -174.8	Yes	****	<0.0001
	sham Total vs. sham Cytoplasmic	-3.333e-05	-53.91 to 53.91	No	ns	>0.9999
	sham Total vs. PGC-1a WT-res Cytoplasmic	-10.62	-64.52 to 43.29	No	ns	0.9995
	sham Total vs. PGC-1a DRS-res Cytoplasmic	63.86	9.957 to 117.8	Yes	**	0.0082
	PGC-1a WT-res Total vs. PGC-1a DRS-res Total	-6.603	-60.51 to 47.30	No	ns	>0.9999
	PGC-1a WT-res Total vs. sham Nuclear	-1.313	-55.22 to 52.59	No	ns	>0.9999
	PGC-1a WT-res Total vs. PGC-1a WT-res Nuclear	-5.32	-59.23 to 48.59	No	ns	>0.9999
	PGC-1a WT-res Total vs. PGC-1a DRS-res Nuclear	-230	-283.9 to -176.1	Yes	****	<0.0001
	PGC-1a WT-res Total vs. sham Cytoplasmic	-1.313	-55.22 to 52.59	No	ns	>0.9999
	PGC-1a WT-res Total vs. PGC-1a WT-res Cytoplasmic	-11.93	-65.84 to 41.98	No	ns	0.9988
	PGC-1a WT-res Total vs. PGC-1a DRS-res Cytoplasmic	62.55	8.645 to 116.5	Yes	*	0.0106
	PGC-1a DRS-res Total vs. sham Nuclear	5.291	-48.62 to 59.20	No	ns	>0.9999
	PGC-1a DRS-res Total vs. PGC-1a WT-res Nuclear	1.283	-52.62 to 55.19	No	ns	>0.9999
	PGC-1a DRS-res Total vs. PGC-1a DRS-res Nuclear	-223.4	-277.3 to -169.5	Yes	****	<0.0001
	PGC-1a DRS-res Total vs. sham Cytoplasmic	5.291	-48.62 to 59.20	No	ns	>0.9999
	PGC-1a DRS-res Total vs. PGC-1a WT-res Cytoplasmic	-5.326	-59.23 to 48.58	No	ns	>0.9999
	PGC-1a DRS-res Total vs. PGC-1a DRS-res Cytoplasmic	69.15	15.25 to 123.1	Yes	**	0.0027
	sham Nuclear vs. PGC-1a WT-res Nuclear	-4.007	-57.91 to 49.90	No	ns	>0.9999
	sham Nuclear vs. PGC-1a DRS-res Nuclear	-228.7	-282.6 to -174.8	Yes	****	<0.0001
	sham Nuclear vs. sham Cytoplasmic	-2e-05	-53.91 to 53.91	No	ns	>0.9999
	sham Nuclear vs. PGC-1a WT-res Cytoplasmic	-10.62	-64.52 to 43.29	No	ns	0.9995
	sham Nuclear vs. PGC-1a DRS-res Cytoplasmic	63.86	9.957 to 117.8	Yes	**	0.0082
	PGC-1a WT-res Nuclear vs. PGC-1a DRS-res Nuclear	-224.7	-278.6 to -170.8	Yes	****	<0.0001
	PGC-1a WT-res Nuclear vs. sham Cytoplasmic	4.007	-49.90 to 57.91	No	ns	>0.9999
	PGC-1a WT-res Nuclear vs. PGC-1a WT-res Cytoplasmic	-6.61	-60.52 to 47.30	No	ns	>0.9999
	PGC-1a WT-res Nuclear vs. PGC-1a DRS-res Cytoplasmic	67.87	13.96 to 121.8	Yes	**	0.0036
	PGC-1a DRS-res Nuclear vs. sham Cytoplasmic	228.7	174.8 to 282.6	Yes	****	<0.0001
	PGC-1a DRS-res Nuclear vs. PGC-1a WT-res Cytoplasmic	218.1	164.2 to 272.0	Yes	****	<0.0001
	PGC-1a DRS-res Nuclear vs. PGC-1a DRS-res Cytoplasmic	292.6	238.7 to 346.5	Yes	****	<0.0001
	sham Cytoplasmic vs. PGC-1a WT-res Cytoplasmic	-10.62	-64.52 to 43.29	No	ns	0.9995
	sham Cytoplasmic vs. PGC-1a DRS-res Cytoplasmic	63.86	9.957 to 117.8	Yes	**	0.0082
	PGC-1a WT-res Cytoplasmic vs. PGC-1a DRS-res Cytoplasmic	74.48	20.57 to 128.4	Yes	***	0.0008
	COX5
	sham Total vs. PGC-1a WT-res Total	-46.8	-100.7 to 7.102	No	ns	0.1452
	sham Total vs. PGC-1a DRS-res Total	-33.48	-87.38 to 20.43	No	ns	0.5764
	sham Total vs. sham Nuclear	3.333e-06	-53.91 to 53.91	No	ns	>0.9999
	sham Total vs. PGC-1a WT-res Nuclear	2.047	-51.86 to 55.95	No	ns	>0.9999
	sham Total vs. PGC-1a DRS-res Nuclear	-85.48	-139.4 to -31.57	Yes	****	<0.0001
	sham Total vs. sham Cytoplasmic	-1.333e-05	-53.91 to 53.91	No	ns	>0.9999
	sham Total vs. PGC-1a WT-res Cytoplasmic	0.09291	-53.81 to 54.00	No	ns	>0.9999
	sham Total vs. PGC-1a DRS-res Cytoplasmic	64.24	10.33 to 118.1	Yes	**	0.0076
	PGC-1a WT-res Total vs. PGC-1a DRS-res Total	13.33	-40.58 to 67.23	No	ns	0.9973
	PGC-1a WT-res Total vs. sham Nuclear	46.8	-7.102 to 100.7	No	ns	0.1452
	PGC-1a WT-res Total vs. PGC-1a WT-res Nuclear	48.85	-5.055 to 102.8	No	ns	0.1091
	PGC-1a WT-res Total vs. PGC-1a DRS-res Nuclear	-38.67	-92.58 to 15.23	No	ns	0.3738
	PGC-1a WT-res Total vs. sham Cytoplasmic	46.8	-7.102 to 100.7	No	ns	0.1452
	PGC-1a WT-res Total vs. PGC-1a WT-res Cytoplasmic	46.9	-7.009 to 100.8	No	ns	0.1434
	PGC-1a WT-res Total vs. PGC-1a DRS-res Cytoplasmic	111	57.14 to 164.9	Yes	****	<0.0001
	PGC-1a DRS-res Total vs. sham Nuclear	33.48	-20.43 to 87.38	No	ns	0.5764
	PGC-1a DRS-res Total vs. PGC-1a WT-res Nuclear	35.52	-18.38 to 89.43	No	ns	0.4941
	PGC-1a DRS-res Total vs. PGC-1a DRS-res Nuclear	-52	-105.9 to 1.907	No	ns	0.0679
	PGC-1a DRS-res Total vs. sham Cytoplasmic	33.48	-20.43 to 87.38	No	ns	0.5764
	PGC-1a DRS-res Total vs. PGC-1a WT-res Cytoplasmic	33.57	-20.34 to 87.48	No	ns	0.5726
	PGC-1a DRS-res Total vs. PGC-1a DRS-res Cytoplasmic	97.72	43.81 to 151.6	Yes	****	<0.0001
	sham Nuclear vs. PGC-1a WT-res Nuclear	2.047	-51.86 to 55.95	No	ns	>0.9999
	sham Nuclear vs. PGC-1a DRS-res Nuclear	-85.48	-139.4 to -31.57	Yes	****	<0.0001
	sham Nuclear vs. sham Cytoplasmic	-1.667e-05	-53.91 to 53.91	No	ns	>0.9999
	sham Nuclear vs. PGC-1a WT-res Cytoplasmic	0.09291	-53.81 to 54.00	No	ns	>0.9999
	sham Nuclear vs. PGC-1a DRS-res Cytoplasmic	64.24	10.33 to 118.1	Yes	**	0.0076
	PGC-1a WT-res Nuclear vs. PGC-1a DRS-res Nuclear	-87.52	-141.4 to -33.62	Yes	****	<0.0001
	PGC-1a WT-res Nuclear vs. sham Cytoplasmic	-2.047	-55.95 to 51.86	No	ns	>0.9999
	PGC-1a WT-res Nuclear vs. PGC-1a WT-res Cytoplasmic	-1.954	-55.86 to 51.95	No	ns	>0.9999
	PGC-1a WT-res Nuclear vs. PGC-1a DRS-res Cytoplasmic	62.19	8.284 to 116.1	Yes	*	0.0113
	PGC-1a DRS-res Nuclear vs. sham Cytoplasmic	85.48	31.57 to 139.4	Yes	****	<0.0001
	PGC-1a DRS-res Nuclear vs. PGC-1a WT-res Cytoplasmic	85.57	31.66 to 139.5	Yes	****	<0.0001
	PGC-1a DRS-res Nuclear vs. PGC-1a DRS-res Cytoplasmic	149.7	95.81 to 203.6	Yes	****	<0.0001
	sham Cytoplasmic vs. PGC-1a WT-res Cytoplasmic	0.09293	-53.81 to 54.00	No	ns	>0.9999
	sham Cytoplasmic vs. PGC-1a DRS-res Cytoplasmic	64.24	10.33 to 118.1	Yes	**	0.0076
	PGC-1a WT-res Cytoplasmic vs. PGC-1a DRS-res Cytoplasmic	64.15	10.24 to 118.1	Yes	**	0.0077
	COA6
	sham Total vs. PGC-1a WT-res Total	-6.876	-60.78 to 47.03	No	ns	>0.9999
	sham Total vs. PGC-1a DRS-res Total	-1.085	-54.99 to 52.82	No	ns	>0.9999
	sham Total vs. sham Nuclear	3.333e-06	-53.91 to 53.91	No	ns	>0.9999
	sham Total vs. PGC-1a WT-res Nuclear	-3.486	-57.39 to 50.42	No	ns	>0.9999
	sham Total vs. PGC-1a DRS-res Nuclear	-149.9	-203.8 to -95.96	Yes	****	<0.0001
	sham Total vs. sham Cytoplasmic	3.333e-05	-53.91 to 53.91	No	ns	>0.9999
	sham Total vs. PGC-1a WT-res Cytoplasmic	-8.556	-62.46 to 45.35	No	ns	0.9999
	sham Total vs. PGC-1a DRS-res Cytoplasmic	62.5	8.592 to 116.4	Yes	*	0.0107
	PGC-1a WT-res Total vs. PGC-1a DRS-res Total	5.791	-48.12 to 59.70	No	ns	>0.9999
	PGC-1a WT-res Total vs. sham Nuclear	6.876	-47.03 to 60.78	No	ns	>0.9999
	PGC-1a WT-res Total vs. PGC-1a WT-res Nuclear	3.39	-50.52 to 57.30	No	ns	>0.9999
	PGC-1a WT-res Total vs. PGC-1a DRS-res Nuclear	-143	-196.9 to -89.08	Yes	****	<0.0001
	PGC-1a WT-res Total vs. sham Cytoplasmic	6.876	-47.03 to 60.78	No	ns	>0.9999
	PGC-1a WT-res Total vs. PGC-1a WT-res Cytoplasmic	-1.681	-55.59 to 52.23	No	ns	>0.9999
	PGC-1a WT-res Total vs. PGC-1a DRS-res Cytoplasmic	69.37	15.47 to 123.3	Yes	**	0.0026
	PGC-1a DRS-res Total vs. sham Nuclear	1.085	-52.82 to 54.99	No	ns	>0.9999
	PGC-1a DRS-res Total vs. PGC-1a WT-res Nuclear	-2.401	-56.31 to 51.51	No	ns	>0.9999
	PGC-1a DRS-res Total vs. PGC-1a DRS-res Nuclear	-148.8	-202.7 to -94.87	Yes	****	<0.0001
	PGC-1a DRS-res Total vs. sham Cytoplasmic	1.085	-52.82 to 54.99	No	ns	>0.9999
	PGC-1a DRS-res Total vs. PGC-1a WT-res Cytoplasmic	-7.472	-61.38 to 46.44	No	ns	>0.9999
	PGC-1a DRS-res Total vs. PGC-1a DRS-res Cytoplasmic	63.58	9.676 to 117.5	Yes	**	0.0086
	sham Nuclear vs. PGC-1a WT-res Nuclear	-3.486	-57.39 to 50.42	No	ns	>0.9999
	sham Nuclear vs. PGC-1a DRS-res Nuclear	-149.9	-203.8 to -95.96	Yes	****	<0.0001
	sham Nuclear vs. sham Cytoplasmic	3e-05	-53.91 to 53.91	No	ns	>0.9999
	sham Nuclear vs. PGC-1a WT-res Cytoplasmic	-8.556	-62.46 to 45.35	No	ns	0.9999
	sham Nuclear vs. PGC-1a DRS-res Cytoplasmic	62.5	8.592 to 116.4	Yes	*	0.0107
	PGC-1a WT-res Nuclear vs. PGC-1a DRS-res Nuclear	-146.4	-200.3 to -92.47	Yes	****	<0.0001
	PGC-1a WT-res Nuclear vs. sham Cytoplasmic	3.486	-50.42 to 57.39	No	ns	>0.9999
	PGC-1a WT-res Nuclear vs. PGC-1a WT-res Cytoplasmic	-5.071	-58.98 to 48.84	No	ns	>0.9999
	PGC-1a WT-res Nuclear vs. PGC-1a DRS-res Cytoplasmic	65.98	12.08 to 119.9	Yes	**	0.0053
	PGC-1a DRS-res Nuclear vs. sham Cytoplasmic	149.9	95.96 to 203.8	Yes	****	<0.0001
	PGC-1a DRS-res Nuclear vs. PGC-1a WT-res Cytoplasmic	141.3	87.40 to 195.2	Yes	****	<0.0001
	PGC-1a DRS-res Nuclear vs. PGC-1a DRS-res Cytoplasmic	212.4	158.5 to 266.3	Yes	****	<0.0001
	sham Cytoplasmic vs. PGC-1a WT-res Cytoplasmic	-8.556	-62.46 to 45.35	No	ns	0.9999
	sham Cytoplasmic vs. PGC-1a DRS-res Cytoplasmic	62.5	8.592 to 116.4	Yes	*	0.0107
	PGC-1a WT-res Cytoplasmic vs. PGC-1a DRS-res Cytoplasmic	71.05	17.15 to 125.0	Yes	**	0.0018
	CAT
	sham Total vs. PGC-1a WT-res Total	-0.4919	-54.40 to 53.41	No	ns	>0.9999
	sham Total vs. PGC-1a DRS-res Total	-3.873	-57.78 to 50.03	No	ns	>0.9999
	sham Total vs. sham Nuclear	-1e-05	-53.91 to 53.91	No	ns	>0.9999
	sham Total vs. PGC-1a WT-res Nuclear	-12.93	-66.83 to 40.98	No	ns	0.9978
	sham Total vs. PGC-1a DRS-res Nuclear	-7.734	-61.64 to 46.17	No	ns	>0.9999
	sham Total vs. sham Cytoplasmic	-2.333e-05	-53.91 to 53.91	No	ns	>0.9999
	sham Total vs. PGC-1a WT-res Cytoplasmic	6.044	-47.86 to 59.95	No	ns	>0.9999
	sham Total vs. PGC-1a DRS-res Cytoplasmic	7.015	-46.89 to 60.92	No	ns	>0.9999
	PGC-1a WT-res Total vs. PGC-1a DRS-res Total	-3.381	-57.29 to 50.53	No	ns	>0.9999
	PGC-1a WT-res Total vs. sham Nuclear	0.4919	-53.41 to 54.40	No	ns	>0.9999
	PGC-1a WT-res Total vs. PGC-1a WT-res Nuclear	-12.43	-66.34 to 41.47	No	ns	0.9983
	PGC-1a WT-res Total vs. PGC-1a DRS-res Nuclear	-7.242	-61.15 to 46.66	No	ns	>0.9999
	PGC-1a WT-res Total vs. sham Cytoplasmic	0.4919	-53.41 to 54.40	No	ns	>0.9999
	PGC-1a WT-res Total vs. PGC-1a WT-res Cytoplasmic	6.536	-47.37 to 60.44	No	ns	>0.9999
	PGC-1a WT-res Total vs. PGC-1a DRS-res Cytoplasmic	7.507	-46.40 to 61.41	No	ns	>0.9999
	PGC-1a DRS-res Total vs. sham Nuclear	3.873	-50.03 to 57.78	No	ns	>0.9999
	PGC-1a DRS-res Total vs. PGC-1a WT-res Nuclear	-9.053	-62.96 to 44.85	No	ns	0.9998
	PGC-1a DRS-res Total vs. PGC-1a DRS-res Nuclear	-3.861	-57.77 to 50.05	No	ns	>0.9999
	PGC-1a DRS-res Total vs. sham Cytoplasmic	3.873	-50.03 to 57.78	No	ns	>0.9999
	PGC-1a DRS-res Total vs. PGC-1a WT-res Cytoplasmic	9.917	-43.99 to 63.82	No	ns	0.9997
	PGC-1a DRS-res Total vs. PGC-1a DRS-res Cytoplasmic	10.89	-43.02 to 64.79	No	ns	0.9994
	sham Nuclear vs. PGC-1a WT-res Nuclear	-12.93	-66.83 to 40.98	No	ns	0.9978
	sham Nuclear vs. PGC-1a DRS-res Nuclear	-7.734	-61.64 to 46.17	No	ns	>0.9999
	sham Nuclear vs. sham Cytoplasmic	-1.333e-05	-53.91 to 53.91	No	ns	>0.9999
	sham Nuclear vs. PGC-1a WT-res Cytoplasmic	6.044	-47.86 to 59.95	No	ns	>0.9999
	sham Nuclear vs. PGC-1a DRS-res Cytoplasmic	7.015	-46.89 to 60.92	No	ns	>0.9999
	PGC-1a WT-res Nuclear vs. PGC-1a DRS-res Nuclear	5.191	-48.72 to 59.10	No	ns	>0.9999
	PGC-1a WT-res Nuclear vs. sham Cytoplasmic	12.93	-40.98 to 66.83	No	ns	0.9978
	PGC-1a WT-res Nuclear vs. PGC-1a WT-res Cytoplasmic	18.97	-34.94 to 72.88	No	ns	0.9722
	PGC-1a WT-res Nuclear vs. PGC-1a DRS-res Cytoplasmic	19.94	-33.97 to 73.85	No	ns	0.9624
	PGC-1a DRS-res Nuclear vs. sham Cytoplasmic	7.734	-46.17 to 61.64	No	ns	>0.9999
	PGC-1a DRS-res Nuclear vs. PGC-1a WT-res Cytoplasmic	13.78	-40.13 to 67.69	No	ns	0.9966
	PGC-1a DRS-res Nuclear vs. PGC-1a DRS-res Cytoplasmic	14.75	-39.16 to 68.66	No	ns	0.9945
	sham Cytoplasmic vs. PGC-1a WT-res Cytoplasmic	6.044	-47.86 to 59.95	No	ns	>0.9999
	sham Cytoplasmic vs. PGC-1a DRS-res Cytoplasmic	7.015	-46.89 to 60.92	No	ns	>0.9999
	PGC-1a WT-res Cytoplasmic vs. PGC-1a DRS-res Cytoplasmic	0.9708	-52.94 to 54.88	No	ns	>0.9999
Figure 5g Quantification of Western blots of control and PGC-1a RNAi cell lines
Raw data		control RNAi			PGC-1a RNAi
	PGC-1a	140.934	75.7228	83.3431	31.2504	22.9514	33.637
	TFAM	106.679	81.0488	112.272	49.7052	57.5335	54.1774
Statistics: 2 ways ANOVA multiple comparisons	Compare each cell mean with the other cell mean in that row
	Number of families	1
	Number of comparisons per family	2
	Alpha	0.05
	Šídák's multiple comparisons test	Mean Diff.	95.00% CI of diff.	Below threshold?	Summary	Adjusted P Value
	control RNAi - PGC-1a RNAi
	PGC-1a	70.72	25.99 to 115.5	Yes	**	0.005
	TFAM	46.19	1.463 to 90.93	Yes	*	0.0436
Figure 5h Quantification of Western blots of sham and PGC-1a WT-res and PGC-1a DRS-res cell lines
Raw data		sham			PGC-1a WT-res			PGC-1a DRS-res
	PGC-1a	89.0086	71.8722	139.119	13.7015	32.1057	33.2081	24.4489	27.8858	27.999
	TFAM	83.7512	101.252	114.997	79.4625	95.6419	114.371	37.3612	65.1776	54.4832
Statistics: 2 ways ANOVA multiple comparisons	Within each row, compare columns (simple effects within rows)
	Number of families	2
	Number of comparisons per family	3
	Alpha	0.05
	Turkey's multiple comparisons test	Mean Diff.	95.00% CI of diff.	Below threshold?	Summary	Adjusted P Value
	PGC-1a
	sham vs. PGC-1a WT-res	73.66	32.98 to 114.3	Yes	**	0.0012
	sham vs. PGC-1a DRS-res	73.22	32.54 to 113.9	Yes	**	0.0013
	PGC-1a WT-res vs. PGC-1a DRS-res	-0.4395	-41.12 to 40.24	No	ns	>0.9999
	TFAM
	sham vs. PGC-1a WT-res	3.508	-37.17 to 44.19	No	ns	0.9944
	sham vs. PGC-1a DRS-res	47.66	6.979 to 88.34	Yes	*	0.0261
	PGC-1a WT-res vs. PGC-1a DRS-res	44.15	3.471 to 84.83	Yes	*	0.0398

## Sheet: Stats Fig. 6
Figure 6c Quantification of OXPHOS western blots using COX2 for control and PGC-1a RNAi cell lines
Raw Data		Control RNAi			PGC-1a RNAi
	Glucose	61.3628	118.718	119.919	43.2953	84.3871	121.586
	Galactose	292.359	275.417	421.181	96.5484	78.7153	130.02
Statistics: 2-ways ANOVA multiple comparisons	Compare each cell mean with the other cell mean in that row
	Number of families	1
	Number of comparisons per family	2
	Alpha	0.05
	Šídák's multiple comparisons test	Mean Diff.	95.00% CI of diff.	Below threshold?	Summary	Adjusted P Value
	Control RNAi - PGC-1a RNAi
	Glucose	16.91	-65.07 to 98.89	No	ns	0.7623
	Galactose	227.9	145.9 to 309.9	Yes	**	0.0013
Figure 6d Quantification of OXPHOS western blots using sham, PGC-1a WT-res and PGC-1a DRS-res RNAi cell lines
Raw Data		PGC-1a WT-res			PGC-1a DRS-res
	Glucose	100.92	132.83	66.2496	84.7727	72.3485	24.1444
	Galactose	346.681	325.026	138.226	141.48	135.617	19.7871
Statistics: 2-ways ANOVA multiple comparisons	Compare each cell mean with the other cell mean in that row
	Number of families	1
	Number of comparisons per family	2
	Alpha	0.05
	Šídák's multiple comparisons test	Mean Diff.	95.00% CI of diff.	Below threshold?	Summary	Adjusted P Value
	PGC-1a WT - PGC-1a DRS
	Glucose	39.58	-33.33 to 112.5	No	ns	0.2462
	Galactose	171	98.10 to 243.9	Yes	**	0.0024
Figure 6e Respiratory chain comlpex II activity
Raw data	sham	Control RNAi	PGC-1a RNAi	PGC-1a WT-res	PGC-1a DRS-res
	100	83.8726	116.517	49.6285	186.799
	100	87.0304	154.658	79.0366	154.782
	100	82.2765	113.147	74.5175	98.1312
Statistics: 1-way ANOVA multiple comparisons	Number of families	1
	Number of comparisons per family	10
	Alpha	0.05
	Tukey's multiple comparisons test	Mean Diff.	95.00% CI of diff.	Below threshold?	Summary	Adjusted P Value
	sham vs. ctrl RNAi	15.61	-48.03 to 79.24	No	ns	0.9226	A-B
	sham vs. PGC-1a RNAi	-28.11	-91.75 to 35.53	No	ns	0.6108	A-C
	sham vs. PGC-1a WT-res	32.27	-31.37 to 95.91	No	ns	0.4915	A-D
	sham vs. PGC-1a DRS-res	-46.57	-110.2 to 17.07	No	ns	0.19	A-E
	ctrl RNAi vs. PGC-1a RNAi	-43.71	-107.4 to 19.92	No	ns	0.2341	B-C
	ctrl RNAi vs. PGC-1a WT-res	16.67	-46.97 to 80.30	No	ns	0.9044	B-D
	ctrl RNAi vs. PGC-1a DRS-res	-62.18	-125.8 to 1.460	No	ns	0.0562	B-E
	PGC-1a RNAi vs. PGC-1a WT-res	60.38	-3.258 to 124.0	No	ns	0.0649	C-D
	PGC-1a RNAi vs. PGC-1a DRS-res	-18.46	-82.10 to 45.17	No	ns	0.8689	C-E
	PGC-1a WT-res vs. PGC-1a DRS-res	-78.84	-142.5 to -15.21	Yes	*	0.0148	D-E
Figure 6f Respiratory chain complex IV activity
Raw data	sham	Control RNAi	PGC-1a RNAi	PGC-1a WT-res	PGC-1a DRS-res
	100	102.859	79.4108	100.762	81.1848
	100	103.439	70.9739	106.204	77.8097
	100	97.8612	82.4163	114.939	66.0969
Statistics: 1-way ANOVA multiple comparisons	Number of families	1
	Number of comparisons per family	10
	Alpha	0.05
	Tukey's multiple comparisons test	Mean Diff.	95.00% CI of diff.	Below threshold?	Summary	Adjusted P Value
	sham vs. ctrl RNAi	-1.386	-16.51 to 13.74	No	ns	0.9979	A-B
	sham vs. PGC-1a RNAi	22.4	7.273 to 37.53	Yes	**	0.0046	A-C
	sham vs. PGC-1a WT-res	-7.302	-22.43 to 7.825	No	ns	0.5352	A-D
	sham vs. PGC-1a DRS-res	24.97	9.842 to 40.10	Yes	**	0.0021	A-E
	ctrl RNAi vs. PGC-1a RNAi	23.79	8.659 to 38.91	Yes	**	0.003	B-C
	ctrl RNAi vs. PGC-1a WT-res	-5.915	-21.04 to 9.212	No	ns	0.7045	B-D
	ctrl RNAi vs. PGC-1a DRS-res	26.36	11.23 to 41.48	Yes	**	0.0014	B-E
	PGC-1a RNAi vs. PGC-1a WT-res	-29.7	-44.83 to -14.57	Yes	***	0.0005	C-D
	PGC-1a RNAi vs. PGC-1a DRS-res	2.57	-12.56 to 17.70	No	ns	0.9782	C-E
	PGC-1a WT-res vs. PGC-1a DRS-res	32.27	17.14 to 47.40	Yes	***	0.0003	D-E
Figure 6g Respiratory chain complex I acitivity
Raw data	sham	Control RNAi	PGC-1a RNAi	PGC-1a WT-res	PGC-1a DRS-res
	100	118.869	78.4152	163.593	60.0425
	100	97.197	95.2082	139.47	82.7607
	100	69.697	61.6162	149.495	88.8889
Statistics: 1-way ANOVA multiple comparisons	Number of families	1
	Number of comparisons per family	10
	Alpha	0.05
	Tukey's multiple comparisons test	Mean Diff.	95.00% CI of diff.	Below threshold?	Summary	Adjusted P Value
	sham vs. ctrl RNAi	4.746	-38.03 to 47.53	No	ns	0.9956	A-B
	sham vs. PGC-1a RNAi	21.59	-21.19 to 64.37	No	ns	0.4959	A-C
	sham vs. PGC-1a WT-res	-50.85	-93.63 to -8.073	Yes	*	0.0191	A-D
	sham vs. PGC-1a DRS-res	22.77	-20.01 to 65.55	No	ns	0.4482	A-E
	ctrl RNAi vs. PGC-1a RNAi	16.84	-25.94 to 59.62	No	ns	0.6997	B-C
	ctrl RNAi vs. PGC-1a WT-res	-55.6	-98.38 to -12.82	Yes	*	0.011	B-D
	ctrl RNAi vs. PGC-1a DRS-res	18.02	-24.76 to 60.80	No	ns	0.6487	B-E
	PGC-1a RNAi vs. PGC-1a WT-res	-72.44	-115.2 to -29.66	Yes	**	0.0017	C-D
	PGC-1a RNAi vs. PGC-1a DRS-res	1.183	-41.60 to 43.96	No	ns	>0.9999	C-E
	PGC-1a WT-res vs. PGC-1a DRS-res	73.62	30.84 to 116.4	Yes	**	0.0015	D-E
Figure 6h % Mitochondrial DNA (ND1)
Raw Data	sham	Control RNAi	PGC-1a RNAi	PGC-1a WT-res	PGC-1a DRS-res
	99.2208	101.167	80.527	128.224	64.7719
	82.7301	103.003	80.7671	100.189	75.509
	96.5632	91.4928	77.9796	113.032	72.4817
	117.906	119.389	89.1816	115.811	83.5581
	103.58	100.485	77.9228	117.031	75.9234
Statistics: 1-way ANOVA multiple comparisons	Number of families	1
	Number of comparisons per family	10
	Alpha	0.05
	Turkey's multiple comparisons test	Mean Diff.	95.00% CI of diff.	Below threshold?	Summary	Adjusted P Value	A-?
	sham vs. ctrl RNAi	-3.107	-20.69 to 14.48	No	ns	0.9833	B
	sham vs. PGC-1a RNAi	18.72	1.139 to 36.31	Yes	*	0.0334	C
	sham vs. PGC-1a WT-res	-14.86	-32.44 to 2.728	No	ns	0.1238	D
	sham vs. PGC-1a DRS-res	25.55	7.966 to 43.14	Yes	**	0.0026	E
Figure 6i Cell proliferation (%) in PGC-1a cell lines cultured in glucose
Raw Data	sham	Control RNAi	PGC-1a RNAi	PGC-1a WT-res	PGC-1a DRS-res
	104.918	101.327	77.0232	106.896	83.0601
	95.082	92.688	69.9974	93.7809	76.0344
	91.8975	89.4668	78.0188	96.367	77.3131
	107.501	108.677	49.3204	110.246	55.907
	100.601	104.208	46.8897	105.463	55.2797
Statistics: 1-way ANOVA multiple comparisons	Number of families	1
	Number of comparisons per family	10
	Alpha	0.05
	Tukey's multiple comparisons test	Mean Diff.	95.00% CI of diff.	Below threshold?	Summary	Adjusted P Value
	sham vs. ctrl RNAi	0.7265	-19.18 to 20.64	No	ns	>0.9999	A-B
	sham vs. PGC-1a RNAi	35.75	15.84 to 55.66	Yes	***	0.0003	A-C
	sham vs. PGC-1a WT-res	-2.55	-22.46 to 17.36	No	ns	0.995	A-D
	sham vs. PGC-1a DRS-res	30.48	10.57 to 50.39	Yes	**	0.0015	A-E
	ctrl RNAi vs. PGC-1a RNAi	35.02	15.11 to 54.93	Yes	***	0.0003	B-C
	ctrl RNAi vs. PGC-1a WT-res	-3.277	-23.19 to 16.63	No	ns	0.9872	B-D
	ctrl RNAi vs. PGC-1a DRS-res	29.75	9.844 to 49.66	Yes	**	0.0019	B-E
	PGC-1a RNAi vs. PGC-1a WT-res	-38.3	-58.21 to -18.39	Yes	***	0.0001	C-D
	PGC-1a RNAi vs. PGC-1a DRS-res	-5.269	-25.18 to 14.64	No	ns	0.93	C-E
	PGC-1a WT-res vs. PGC-1a DRS-res	33.03	13.12 to 52.94	Yes	***	0.0006	D-E
Figure 6j Cell proliferation (%) in PGC-1a cell lines cultured in galactose
Raw Data	sham	Control RNAi	PGC-1a RNAi	PGC-1a WT-res	PGC-1a DRS-res
	107.537	110.236	65.6531	112.934	65.9101
	108.694	108.18	65.5246	114.604	67.5803
	83.7687	81.5846	58.2013	76.1884	62.0557
	100.078	99.1479	26.9559	92.6414	29.9845
	99.9225	100.232	22.4632	101.936	26.4911
Statistics: 1-way ANOVA multiple comparisons	Number of families	1
	Number of comparisons per family	10
	Alpha	0.05
	Tukey's multiple comparisons test	Mean Diff.	95.00% CI of diff.	Below threshold?	Summary	Adjusted P Value
	sham vs. ctrl RNAi	0.1239	-30.94 to 31.19	No	ns	>0.9999	A-B
	sham vs. PGC-1a RNAi	52.24	21.17 to 83.31	Yes	***	0.0005	A-C
	sham vs. PGC-1a WT-res	0.3393	-30.73 to 31.41	No	ns	>0.9999	A-D
	sham vs. PGC-1a DRS-res	49.6	18.53 to 80.66	Yes	***	0.001	A-E
	ctrl RNAi vs. PGC-1a RNAi	52.12	21.05 to 83.18	Yes	***	0.0006	B-C
	ctrl RNAi vs. PGC-1a WT-res	0.2153	-30.85 to 31.28	No	ns	>0.9999	B-D
	ctrl RNAi vs. PGC-1a DRS-res	49.47	18.40 to 80.54	Yes	**	0.001	B-E
	PGC-1a RNAi vs. PGC-1a WT-res	-51.9	-82.97 to -20.83	Yes	***	0.0006	C-D
	PGC-1a RNAi vs. PGC-1a DRS-res	-2.645	-33.71 to 28.42	No	ns	0.999	C-E
	PGC-1a WT-res vs. PGC-1a DRS-res	49.26	18.19 to 80.32	Yes	**	0.001	D-E

## Sheet: Stats Fig. 9
Figure 9a Vaidation of mass spectrometry data - UV RNA immunprecipitation of PGC-1a WT-res and PGC-1a DRS-res cell lines
Raw Data		sham			PGC-1α WT-res			PGC-1α ΔRS-res
	GLS	0.0100865	0.0473247	0.0559914	1.58879	1.38368	2.06731	0.063028	0.129632	0.262588
	XRCC5	0.0130508	0.00360248	0.0465238	2.50373	2.03238	2.17255	0.105818	0.090843	0.339482
	XRCC6	0.00205107	0.00131205	0.00927637	3.93572	3.87685	4.05865	0.078554	0.069764	0.209823
	NHEJ1	0.0728096	0.135189	0.0929959	2.35781	2.44179	2.64566	0.12806	0.111315	0.159019
Statistics: 2 ways ANOVA multiple comparisons	Within each row, compare columns (simple effects within rows)
	Number of families	4
	Number of comparisons per family	3
	Alpha	0.05
	Tukey's multiple comparisons test	Mean Diff.	95.00% CI of diff.	Below threshold?	Summary	Adjusted P Value
	GLS
	sham vs. PGC-1α WT-res	-1.642	-1.937 to -1.347	Yes	****	<0.0001
	sham vs. PGC-1α ΔRS-res	-0.1139	-0.4087 to 0.1808	No	ns	0.6053
	PGC-1α WT-res vs. PGC-1α ΔRS-res	1.528	1.233 to 1.823	Yes	****	<0.0001
	XRCC5
	sham vs. PGC-1α WT-res	-2.215	-2.510 to -1.920	Yes	****	<0.0001
	sham vs. PGC-1α ΔRS-res	-0.1577	-0.4524 to 0.1371	No	ns	0.3899
	PGC-1α WT-res vs. PGC-1α ΔRS-res	2.058	1.763 to 2.352	Yes	****	<0.0001
	XRCC6
	sham vs. PGC-1α WT-res	-3.953	-4.248 to -3.658	Yes	****	<0.0001
	sham vs. PGC-1α ΔRS-res	-0.1152	-0.4099 to 0.1796	No	ns	0.5989
	PGC-1α WT-res vs. PGC-1α ΔRS-res	3.838	3.543 to 4.132	Yes	****	<0.0001
	NHEJ1
	sham vs. PGC-1α WT-res	-2.381	-2.676 to -2.087	Yes	****	<0.0001
	sham vs. PGC-1α ΔRS-res	-0.03247	-0.3272 to 0.2623	No	ns	0.9592
	PGC-1α WT-res vs. PGC-1α ΔRS-res	2.349	2.054 to 2.644	Yes	****	<0.0001
Figure 9b Vaidation of Total, cytoplasmic RNA-seq data - UV RNA immunprecipitation of PGC-1a WT-res and PGC-1a DRS-res cell lines
Raw Data		sham			PGC-1α WT-res			PGC-1α ΔRS-res
	DDX19B	0.004721	0.03114	0.0110572	1.47576	3.68332	1.47093	0.118996	0.086711	0.018757
	KPNA1	0.004023	0.029487	0.0174619	1.38134	1.62858	3.23559	0.023646	0.018383	0.150429
	NUP58	0.643301	0.364112	0.0747704	1.20846	1.79068	3.49073	0.700095	0.106381	0.193
	NUP62	0.045251	0.034358	0.510098	2.30317	1.32582	1.4216	0.188356	0.185232	0.275425
	NUP98	0.031655	0.004387	0.245787	1.67487	1.62992	1.34608	0.167889	0.013593	0.296552
	XPO1	0.120774	0.123519	0.066961	2.1674	1.82245	2.00667	0.134141	0.007679	0.327523
Statistics: 2 ways ANOVA multiple comparisons	Within each row, compare columns (simple effects within rows)
	Number of families	6
	Number of comparisons per family	3
	Alpha	0.05
	Tukey's multiple comparisons test	Mean Diff.	95.00% CI of diff.	Below threshold?	Summary	Adjusted P Value
	DDX19B
	sham vs. PGC-1α WT-res	-2.194	-3.218 to -1.171	Yes	****	<0.0001
	sham vs. PGC-1α ΔRS-res	-0.05918	-1.083 to 0.9642	No	ns	0.989
	PGC-1α WT-res vs. PGC-1α ΔRS-res	2.135	1.112 to 3.159	Yes	****	<0.0001
	KPNA1
	sham vs. PGC-1α WT-res	-2.065	-3.088 to -1.041	Yes	****	<0.0001
	sham vs. PGC-1α ΔRS-res	-0.04716	-1.071 to 0.9762	No	ns	0.993
	PGC-1α WT-res vs. PGC-1α ΔRS-res	2.018	0.9943 to 3.041	Yes	****	<0.0001
	NUP58
	sham vs. PGC-1α WT-res	-1.803	-2.826 to -0.7792	Yes	***	0.0004
	sham vs. PGC-1α ΔRS-res	0.02757	-0.9958 to 1.051	No	ns	0.9976
	PGC-1α WT-res vs. PGC-1α ΔRS-res	1.83	0.8067 to 2.854	Yes	***	0.0003
	NUP62
	sham vs. PGC-1α WT-res	-1.487	-2.510 to -0.4636	Yes	**	0.0031
	sham vs. PGC-1α ΔRS-res	-0.01977	-1.043 to 1.004	No	ns	0.9988
	PGC-1α WT-res vs. PGC-1α ΔRS-res	1.467	0.4438 to 2.491	Yes	**	0.0035
	NUP98
	sham vs. PGC-1α WT-res	-1.456	-2.480 to -0.4330	Yes	**	0.0037
	sham vs. PGC-1α ΔRS-res	-0.0654	-1.089 to 0.9580	No	ns	0.9866
	PGC-1α WT-res vs. PGC-1α ΔRS-res	1.391	0.3676 to 2.414	Yes	**	0.0057
	XPO1
	sham vs. PGC-1α WT-res	-1.895	-2.918 to -0.8717	Yes	***	0.0002
	sham vs. PGC-1α ΔRS-res	-0.0527	-1.076 to 0.9707	No	ns	0.9913
	PGC-1α WT-res vs. PGC-1α ΔRS-res	1.842	0.8190 to 2.866	Yes	***	0.0003
Figure 9c Validation of Mass spectrometry & RNA-seq data - relative mRNA levels of Total, Nuclear and Cytoplasmic RNA of PGC-1a WT-res and PGC-1a DRS-res cell lines
Raw data		PGC-1α WT-res Total			PGC-1α ΔRS-res Total			PGC-1α WT-res Nuclear			PGC-1α ΔRS-res Nuclear			PGC-1α WT-res Cytoplasmic			PGC-1α ΔRS-res Cytoplasmic
	TFAM	93.6666	118.179	88.1547	89.3528	116.755	105.962	118.479	94.8891	86.6321	255.448	165.978	161.775	85.6176	84.3889	129.993	33.6735	29.6829	45.4595
	NRF1	88.4075	114.508	97.084	109.92	108.552	89.2427	125.76	85.0586	89.1812	239.599	174.659	158.344	68.7826	116.971	114.246	34.4939	54.1113	40.5741
	GLS	101.374	127.149	71.4768	100.336	122.487	125.821	93.0927	92.4364	114.471	184.65	189.228	177.805	84.4809	127.293	88.2263	20.3846	31.0567	17.4217
	XRCC5	106.136	135.462	58.4019	122.548	119.999	116.261	103.217	118.747	78.0365	185.566	202.998	178.273	105.552	102.118	92.3303	41.7041	40.0921	46.1593
	XRCC6	86.6288	66.5773	107.262	90.8606	74.6268	93.609	96.208	95.8195	122.308	190.264	152.93	226.704	133.825	94.6582	96.7747	38.8405	36.5489	44.3629
	NHEJ1	99.8704	104.448	89.0673	94.455	97.3019	94.8214	81.5639	104.002	94.7068	182.907	213.922	218.718	105.94	122.517	100.448	46.6236	45.8047	34.7488
	DDX19B	92.3525	130.829	76.8184	106.45	113.084	85.5561	114.747	96.9974	88.256	260.828	250.496	154.938	112.792	102.875	84.334	31.7854	49.8766	10.6159
	KPNA1	113.261	86.497	100.242	99.6579	110.906	113.265	81.5047	103.829	114.666	280.902	272.596	200.628	130.97	77.2036	91.826	44.5061	20.2381	36.5137
	NUP58	80.5292	131.545	87.9254	84.904	93.5807	90.3358	97.1225	91.061	111.817	213.192	241.911	229.146	81.9462	118.255	99.798	29.9775	33.2621	15.9707
	NUP62	91.5345	112.429	96.0362	109.019	120.675	90.6278	108.013	94.5503	97.4366	239.329	248.427	268.851	101.136	90.8558	108.01	37.3169	41.4057	18.7173
	NUP98	98.6589	99.634	101.707	111.762	108.907	101.023	97.1084	102.679	100.213	255.02	259.054	206.446	89.8037	120.415	89.781	39.7778	44.1363	26.3818
	XPO1	87.3947	129.306	83.2988	104.14	77.4531	78.5991	120.355	97.2561	82.3892	216.682	191.001	223.557	105.549	104.236	90.2151	30.5063	34.742	30.7189
Statistics: 2 ways ANOVA multiple comparisons	Within each row, compare columns (simple effects within rows)
	Number of families	12
	Number of comparisons per family	15
	Alpha	0.05
	Tukey's multiple comparisons test	Mean Diff.	95.00% CI of diff.	Below threshold?	Summary	Adjusted P Value
	TFAM
	PGC-1α WT-res Total vs. PGC-1α ΔRS-res Total	-4.023	-51.26 to 43.21	No	ns	0.9999
	PGC-1α WT-res Total vs. PGC-1α WT-res Nuclear	-1e-05	-47.23 to 47.23	No	ns	>0.9999
	PGC-1α WT-res Total vs. PGC-1α ΔRS-res Nuclear	-94.4	-141.6 to -47.17	Yes	****	<0.0001
	PGC-1α WT-res Total vs. PGC-1α WT-res Cytoplasmic	-8.033e-06	-47.23 to 47.23	No	ns	>0.9999
	PGC-1α WT-res Total vs. PGC-1α ΔRS-res Cytoplasmic	63.73	16.49 to 111.0	Yes	**	0.002
	PGC-1α ΔRS-res Total vs. PGC-1α WT-res Nuclear	4.023	-43.21 to 51.26	No	ns	0.9999
	PGC-1α ΔRS-res Total vs. PGC-1α ΔRS-res Nuclear	-90.38	-137.6 to -43.14	Yes	****	<0.0001
	PGC-1α ΔRS-res Total vs. PGC-1α WT-res Cytoplasmic	4.023	-43.21 to 51.26	No	ns	0.9999
	PGC-1α ΔRS-res Total vs. PGC-1α ΔRS-res Cytoplasmic	67.75	20.52 to 115.0	Yes	***	0.0008
	PGC-1α WT-res Nuclear vs. PGC-1α ΔRS-res Nuclear	-94.4	-141.6 to -47.17	Yes	****	<0.0001
	PGC-1α WT-res Nuclear vs. PGC-1α WT-res Cytoplasmic	1.967e-06	-47.23 to 47.23	No	ns	>0.9999
	PGC-1α WT-res Nuclear vs. PGC-1α ΔRS-res Cytoplasmic	63.73	16.49 to 111.0	Yes	**	0.002
	PGC-1α ΔRS-res Nuclear vs. PGC-1α WT-res Cytoplasmic	94.4	47.17 to 141.6	Yes	****	<0.0001
	PGC-1α ΔRS-res Nuclear vs. PGC-1α ΔRS-res Cytoplasmic	158.1	110.9 to 205.4	Yes	****	<0.0001
	PGC-1α WT-res Cytoplasmic vs. PGC-1α ΔRS-res Cytoplasmic	63.73	16.49 to 111.0	Yes	**	0.002
	NRF1
	PGC-1α WT-res Total vs. PGC-1α ΔRS-res Total	-2.572	-49.81 to 44.66	No	ns	>0.9999
	PGC-1α WT-res Total vs. PGC-1α WT-res Nuclear	-1e-05	-47.23 to 47.23	No	ns	>0.9999
	PGC-1α WT-res Total vs. PGC-1α ΔRS-res Nuclear	-90.87	-138.1 to -43.63	Yes	****	<0.0001
	PGC-1α WT-res Total vs. PGC-1α WT-res Cytoplasmic	1.693e-05	-47.23 to 47.23	No	ns	>0.9999
	PGC-1α WT-res Total vs. PGC-1α ΔRS-res Cytoplasmic	56.94	9.706 to 104.2	Yes	**	0.0085
	PGC-1α ΔRS-res Total vs. PGC-1α WT-res Nuclear	2.572	-44.66 to 49.81	No	ns	>0.9999
	PGC-1α ΔRS-res Total vs. PGC-1α ΔRS-res Nuclear	-88.3	-135.5 to -41.06	Yes	****	<0.0001
	PGC-1α ΔRS-res Total vs. PGC-1α WT-res Cytoplasmic	2.572	-44.66 to 49.81	No	ns	>0.9999
	PGC-1α ΔRS-res Total vs. PGC-1α ΔRS-res Cytoplasmic	59.51	12.28 to 106.7	Yes	**	0.005
	PGC-1α WT-res Nuclear vs. PGC-1α ΔRS-res Nuclear	-90.87	-138.1 to -43.63	Yes	****	<0.0001
	PGC-1α WT-res Nuclear vs. PGC-1α WT-res Cytoplasmic	2.693e-05	-47.23 to 47.23	No	ns	>0.9999
	PGC-1α WT-res Nuclear vs. PGC-1α ΔRS-res Cytoplasmic	56.94	9.707 to 104.2	Yes	**	0.0085
	PGC-1α ΔRS-res Nuclear vs. PGC-1α WT-res Cytoplasmic	90.87	43.63 to 138.1	Yes	****	<0.0001
	PGC-1α ΔRS-res Nuclear vs. PGC-1α ΔRS-res Cytoplasmic	147.8	100.6 to 195.0	Yes	****	<0.0001
	PGC-1α WT-res Cytoplasmic vs. PGC-1α ΔRS-res Cytoplasmic	56.94	9.706 to 104.2	Yes	**	0.0085
	GLS
	PGC-1α WT-res Total vs. PGC-1α ΔRS-res Total	-16.21	-63.45 to 31.02	No	ns	0.92
	PGC-1α WT-res Total vs. PGC-1α WT-res Nuclear	1.667e-05	-47.23 to 47.23	No	ns	>0.9999
	PGC-1α WT-res Total vs. PGC-1α ΔRS-res Nuclear	-83.89	-131.1 to -36.66	Yes	****	<0.0001
	PGC-1α WT-res Total vs. PGC-1α WT-res Cytoplasmic	2.914e-05	-47.23 to 47.23	No	ns	>0.9999
	PGC-1α WT-res Total vs. PGC-1α ΔRS-res Cytoplasmic	77.05	29.81 to 124.3	Yes	****	<0.0001
	PGC-1α ΔRS-res Total vs. PGC-1α WT-res Nuclear	16.21	-31.02 to 63.45	No	ns	0.92
	PGC-1α ΔRS-res Total vs. PGC-1α ΔRS-res Nuclear	-67.68	-114.9 to -20.45	Yes	***	0.0008
	PGC-1α ΔRS-res Total vs. PGC-1α WT-res Cytoplasmic	16.21	-31.02 to 63.45	No	ns	0.92
	PGC-1α ΔRS-res Total vs. PGC-1α ΔRS-res Cytoplasmic	93.26	46.03 to 140.5	Yes	****	<0.0001
	PGC-1α WT-res Nuclear vs. PGC-1α ΔRS-res Nuclear	-83.89	-131.1 to -36.66	Yes	****	<0.0001
	PGC-1α WT-res Nuclear vs. PGC-1α WT-res Cytoplasmic	1.247e-05	-47.23 to 47.23	No	ns	>0.9999
	PGC-1α WT-res Nuclear vs. PGC-1α ΔRS-res Cytoplasmic	77.05	29.81 to 124.3	Yes	****	<0.0001
	PGC-1α ΔRS-res Nuclear vs. PGC-1α WT-res Cytoplasmic	83.89	36.66 to 131.1	Yes	****	<0.0001
	PGC-1α ΔRS-res Nuclear vs. PGC-1α ΔRS-res Cytoplasmic	160.9	113.7 to 208.2	Yes	****	<0.0001
	PGC-1α WT-res Cytoplasmic vs. PGC-1α ΔRS-res Cytoplasmic	77.05	29.81 to 124.3	Yes	****	<0.0001
	XRCC5
	PGC-1α WT-res Total vs. PGC-1α ΔRS-res Total	-19.6	-66.84 to 27.63	No	ns	0.8368
	PGC-1α WT-res Total vs. PGC-1α WT-res Nuclear	1.667e-05	-47.23 to 47.23	No	ns	>0.9999
	PGC-1α WT-res Total vs. PGC-1α ΔRS-res Nuclear	-88.95	-136.2 to -41.71	Yes	****	<0.0001
	PGC-1α WT-res Total vs. PGC-1α WT-res Cytoplasmic	-9.813e-06	-47.23 to 47.23	No	ns	>0.9999
	PGC-1α WT-res Total vs. PGC-1α ΔRS-res Cytoplasmic	57.35	10.11 to 104.6	Yes	**	0.0078
	PGC-1α ΔRS-res Total vs. PGC-1α WT-res Nuclear	19.6	-27.63 to 66.84	No	ns	0.8368
	PGC-1α ΔRS-res Total vs. PGC-1α ΔRS-res Nuclear	-69.34	-116.6 to -22.11	Yes	***	0.0006
	PGC-1α ΔRS-res Total vs. PGC-1α WT-res Cytoplasmic	19.6	-27.63 to 66.84	No	ns	0.8368
	PGC-1α ΔRS-res Total vs. PGC-1α ΔRS-res Cytoplasmic	76.95	29.72 to 124.2	Yes	****	<0.0001
	PGC-1α WT-res Nuclear vs. PGC-1α ΔRS-res Nuclear	-88.95	-136.2 to -41.71	Yes	****	<0.0001
	PGC-1α WT-res Nuclear vs. PGC-1α WT-res Cytoplasmic	-2.648e-05	-47.23 to 47.23	No	ns	>0.9999
	PGC-1α WT-res Nuclear vs. PGC-1α ΔRS-res Cytoplasmic	57.35	10.11 to 104.6	Yes	**	0.0078
	PGC-1α ΔRS-res Nuclear vs. PGC-1α WT-res Cytoplasmic	88.95	41.71 to 136.2	Yes	****	<0.0001
	PGC-1α ΔRS-res Nuclear vs. PGC-1α ΔRS-res Cytoplasmic	146.3	99.06 to 193.5	Yes	****	<0.0001
	PGC-1α WT-res Cytoplasmic vs. PGC-1α ΔRS-res Cytoplasmic	57.35	10.11 to 104.6	Yes	**	0.0078
	XRCC6
	PGC-1α WT-res Total vs. PGC-1α ΔRS-res Total	0.4573	-46.78 to 47.69	No	ns	>0.9999
	PGC-1α WT-res Total vs. PGC-1α WT-res Nuclear	-17.96	-65.19 to 29.28	No	ns	0.8815
	PGC-1α WT-res Total vs. PGC-1α ΔRS-res Nuclear	-103.1	-150.4 to -55.91	Yes	****	<0.0001
	PGC-1α WT-res Total vs. PGC-1α WT-res Cytoplasmic	-21.6	-68.83 to 25.64	No	ns	0.7732
	PGC-1α WT-res Total vs. PGC-1α ΔRS-res Cytoplasmic	46.91	-0.3284 to 94.14	No	ns	0.0528
	PGC-1α ΔRS-res Total vs. PGC-1α WT-res Nuclear	-18.41	-65.65 to 28.82	No	ns	0.8699
	PGC-1α ΔRS-res Total vs. PGC-1α ΔRS-res Nuclear	-103.6	-150.8 to -56.37	Yes	****	<0.0001
	PGC-1α ΔRS-res Total vs. PGC-1α WT-res Cytoplasmic	-22.05	-69.29 to 25.18	No	ns	0.7573
	PGC-1α ΔRS-res Total vs. PGC-1α ΔRS-res Cytoplasmic	46.45	-0.7857 to 93.68	No	ns	0.0568
	PGC-1α WT-res Nuclear vs. PGC-1α ΔRS-res Nuclear	-85.19	-132.4 to -37.95	Yes	****	<0.0001
	PGC-1α WT-res Nuclear vs. PGC-1α WT-res Cytoplasmic	-3.641	-50.87 to 43.59	No	ns	>0.9999
	PGC-1α WT-res Nuclear vs. PGC-1α ΔRS-res Cytoplasmic	64.86	17.63 to 112.1	Yes	**	0.0016
	PGC-1α ΔRS-res Nuclear vs. PGC-1α WT-res Cytoplasmic	81.55	34.31 to 128.8	Yes	****	<0.0001
	PGC-1α ΔRS-res Nuclear vs. PGC-1α ΔRS-res Cytoplasmic	150	102.8 to 197.3	Yes	****	<0.0001
	PGC-1α WT-res Cytoplasmic vs. PGC-1α ΔRS-res Cytoplasmic	68.5	21.27 to 115.7	Yes	***	0.0007
	NHEJ1
	PGC-1α WT-res Total vs. PGC-1α ΔRS-res Total	2.269	-44.96 to 49.50	No	ns	>0.9999
	PGC-1α WT-res Total vs. PGC-1α WT-res Nuclear	4.371	-42.86 to 51.60	No	ns	0.9998
	PGC-1α WT-res Total vs. PGC-1α ΔRS-res Nuclear	-107.4	-154.6 to -60.15	Yes	****	<0.0001
	PGC-1α WT-res Total vs. PGC-1α WT-res Cytoplasmic	-11.84	-59.07 to 35.39	No	ns	0.9787
	PGC-1α WT-res Total vs. PGC-1α ΔRS-res Cytoplasmic	55.4	8.169 to 102.6	Yes	*	0.0115
	PGC-1α ΔRS-res Total vs. PGC-1α WT-res Nuclear	2.102	-45.13 to 49.34	No	ns	>0.9999
	PGC-1α ΔRS-res Total vs. PGC-1α ΔRS-res Nuclear	-109.7	-156.9 to -62.42	Yes	****	<0.0001
	PGC-1α ΔRS-res Total vs. PGC-1α WT-res Cytoplasmic	-14.11	-61.34 to 33.12	No	ns	0.9546
	PGC-1α ΔRS-res Total vs. PGC-1α ΔRS-res Cytoplasmic	53.13	5.900 to 100.4	Yes	*	0.0177
	PGC-1α WT-res Nuclear vs. PGC-1α ΔRS-res Nuclear	-111.8	-159.0 to -64.52	Yes	****	<0.0001
	PGC-1α WT-res Nuclear vs. PGC-1α WT-res Cytoplasmic	-16.21	-63.44 to 31.02	No	ns	0.9201
	PGC-1α WT-res Nuclear vs. PGC-1α ΔRS-res Cytoplasmic	51.03	3.798 to 98.27	Yes	*	0.026
	PGC-1α ΔRS-res Nuclear vs. PGC-1α WT-res Cytoplasmic	95.55	48.31 to 142.8	Yes	****	<0.0001
	PGC-1α ΔRS-res Nuclear vs. PGC-1α ΔRS-res Cytoplasmic	162.8	115.6 to 210.0	Yes	****	<0.0001
	PGC-1α WT-res Cytoplasmic vs. PGC-1α ΔRS-res Cytoplasmic	67.24	20.01 to 114.5	Yes	***	0.0009
	DDX19B
	PGC-1α WT-res Total vs. PGC-1α ΔRS-res Total	2.269	-44.96 to 49.50	No	ns	>0.9999
	PGC-1α WT-res Total vs. PGC-1α WT-res Nuclear	4.371	-42.86 to 51.60	No	ns	0.9998
	PGC-1α WT-res Total vs. PGC-1α ΔRS-res Nuclear	-107.4	-154.6 to -60.15	Yes	****	<0.0001
	PGC-1α WT-res Total vs. PGC-1α WT-res Cytoplasmic	-11.84	-59.07 to 35.39	No	ns	0.9787
	PGC-1α WT-res Total vs. PGC-1α ΔRS-res Cytoplasmic	55.4	8.169 to 102.6	Yes	*	0.0115
	PGC-1α ΔRS-res Total vs. PGC-1α WT-res Nuclear	2.102	-45.13 to 49.34	No	ns	>0.9999
	PGC-1α ΔRS-res Total vs. PGC-1α ΔRS-res Nuclear	-109.7	-156.9 to -62.42	Yes	****	<0.0001
	PGC-1α ΔRS-res Total vs. PGC-1α WT-res Cytoplasmic	-14.11	-61.34 to 33.12	No	ns	0.9546
	PGC-1α ΔRS-res Total vs. PGC-1α ΔRS-res Cytoplasmic	53.13	5.900 to 100.4	Yes	*	0.0177
	PGC-1α WT-res Nuclear vs. PGC-1α ΔRS-res Nuclear	-111.8	-159.0 to -64.52	Yes	****	<0.0001
	PGC-1α WT-res Nuclear vs. PGC-1α WT-res Cytoplasmic	-16.21	-63.44 to 31.02	No	ns	0.9201
	PGC-1α WT-res Nuclear vs. PGC-1α ΔRS-res Cytoplasmic	51.03	3.798 to 98.27	Yes	*	0.026
	PGC-1α ΔRS-res Nuclear vs. PGC-1α WT-res Cytoplasmic	95.55	48.31 to 142.8	Yes	****	<0.0001
	PGC-1α ΔRS-res Nuclear vs. PGC-1α ΔRS-res Cytoplasmic	162.8	115.6 to 210.0	Yes	****	<0.0001
	PGC-1α WT-res Cytoplasmic vs. PGC-1α ΔRS-res Cytoplasmic	67.24	20.01 to 114.5	Yes	***	0.0009
	KPNA1
	PGC-1α WT-res Total vs. PGC-1α ΔRS-res Total	-7.943	-55.18 to 39.29	No	ns	0.9966
	PGC-1α WT-res Total vs. PGC-1α WT-res Nuclear	1e-05	-47.23 to 47.23	No	ns	>0.9999
	PGC-1α WT-res Total vs. PGC-1α ΔRS-res Nuclear	-151.4	-198.6 to -104.1	Yes	****	<0.0001
	PGC-1α WT-res Total vs. PGC-1α WT-res Cytoplasmic	6.333e-05	-47.23 to 47.23	No	ns	>0.9999
	PGC-1α WT-res Total vs. PGC-1α ΔRS-res Cytoplasmic	66.25	19.01 to 113.5	Yes	**	0.0011
	PGC-1α ΔRS-res Total vs. PGC-1α WT-res Nuclear	7.943	-39.29 to 55.18	No	ns	0.9966
	PGC-1α ΔRS-res Total vs. PGC-1α ΔRS-res Nuclear	-143.4	-190.7 to -96.20	Yes	****	<0.0001
	PGC-1α ΔRS-res Total vs. PGC-1α WT-res Cytoplasmic	7.943	-39.29 to 55.18	No	ns	0.9966
	PGC-1α ΔRS-res Total vs. PGC-1α ΔRS-res Cytoplasmic	74.19	26.96 to 121.4	Yes	***	0.0002
	PGC-1α WT-res Nuclear vs. PGC-1α ΔRS-res Nuclear	-151.4	-198.6 to -104.1	Yes	****	<0.0001
	PGC-1α WT-res Nuclear vs. PGC-1α WT-res Cytoplasmic	5.333e-05	-47.23 to 47.23	No	ns	>0.9999
	PGC-1α WT-res Nuclear vs. PGC-1α ΔRS-res Cytoplasmic	66.25	19.01 to 113.5	Yes	**	0.0012
	PGC-1α ΔRS-res Nuclear vs. PGC-1α WT-res Cytoplasmic	151.4	104.1 to 198.6	Yes	****	<0.0001
	PGC-1α ΔRS-res Nuclear vs. PGC-1α ΔRS-res Cytoplasmic	217.6	170.4 to 264.9	Yes	****	<0.0001
	PGC-1α WT-res Cytoplasmic vs. PGC-1α ΔRS-res Cytoplasmic	66.25	19.01 to 113.5	Yes	**	0.0012
	NUP58
	PGC-1α WT-res Total vs. PGC-1α ΔRS-res Total	10.39	-36.84 to 57.63	No	ns	0.9881
	PGC-1α WT-res Total vs. PGC-1α WT-res Nuclear	2e-05	-47.23 to 47.23	No	ns	>0.9999
	PGC-1α WT-res Total vs. PGC-1α ΔRS-res Nuclear	-128.1	-175.3 to -80.85	Yes	****	<0.0001
	PGC-1α WT-res Total vs. PGC-1α WT-res Cytoplasmic	0.0001267	-47.23 to 47.23	No	ns	>0.9999
	PGC-1α WT-res Total vs. PGC-1α ΔRS-res Cytoplasmic	73.6	26.36 to 120.8	Yes	***	0.0002
	PGC-1α ΔRS-res Total vs. PGC-1α WT-res Nuclear	-10.39	-57.63 to 36.84	No	ns	0.9881
	PGC-1α ΔRS-res Total vs. PGC-1α ΔRS-res Nuclear	-138.5	-185.7 to -91.24	Yes	****	<0.0001
	PGC-1α ΔRS-res Total vs. PGC-1α WT-res Cytoplasmic	-10.39	-57.63 to 36.84	No	ns	0.9881
	PGC-1α ΔRS-res Total vs. PGC-1α ΔRS-res Cytoplasmic	63.2	15.97 to 110.4	Yes	**	0.0023
	PGC-1α WT-res Nuclear vs. PGC-1α ΔRS-res Nuclear	-128.1	-175.3 to -80.85	Yes	****	<0.0001
	PGC-1α WT-res Nuclear vs. PGC-1α WT-res Cytoplasmic	0.0001067	-47.23 to 47.23	No	ns	>0.9999
	PGC-1α WT-res Nuclear vs. PGC-1α ΔRS-res Cytoplasmic	73.6	26.36 to 120.8	Yes	***	0.0002
	PGC-1α ΔRS-res Nuclear vs. PGC-1α WT-res Cytoplasmic	128.1	80.85 to 175.3	Yes	****	<0.0001
	PGC-1α ΔRS-res Nuclear vs. PGC-1α ΔRS-res Cytoplasmic	201.7	154.4 to 248.9	Yes	****	<0.0001
	PGC-1α WT-res Cytoplasmic vs. PGC-1α ΔRS-res Cytoplasmic	73.6	26.36 to 120.8	Yes	***	0.0002
	NUP62
	PGC-1α WT-res Total vs. PGC-1α ΔRS-res Total	-6.774	-54.01 to 40.46	No	ns	0.9984
	PGC-1α WT-res Total vs. PGC-1α WT-res Nuclear	6e-05	-47.23 to 47.23	No	ns	>0.9999
	PGC-1α WT-res Total vs. PGC-1α ΔRS-res Nuclear	-152.2	-199.4 to -105.0	Yes	****	<0.0001
	PGC-1α WT-res Total vs. PGC-1α WT-res Cytoplasmic	-0.00055	-47.23 to 47.23	No	ns	>0.9999
	PGC-1α WT-res Total vs. PGC-1α ΔRS-res Cytoplasmic	67.52	20.29 to 114.8	Yes	***	0.0009
	PGC-1α ΔRS-res Total vs. PGC-1α WT-res Nuclear	6.774	-40.46 to 54.01	No	ns	0.9984
	PGC-1α ΔRS-res Total vs. PGC-1α ΔRS-res Nuclear	-145.4	-192.7 to -98.19	Yes	****	<0.0001
	PGC-1α ΔRS-res Total vs. PGC-1α WT-res Cytoplasmic	6.773	-40.46 to 54.01	No	ns	0.9984
	PGC-1α ΔRS-res Total vs. PGC-1α ΔRS-res Cytoplasmic	74.29	27.06 to 121.5	Yes	***	0.0002
	PGC-1α WT-res Nuclear vs. PGC-1α ΔRS-res Nuclear	-152.2	-199.4 to -105.0	Yes	****	<0.0001
	PGC-1α WT-res Nuclear vs. PGC-1α WT-res Cytoplasmic	-0.00061	-47.23 to 47.23	No	ns	>0.9999
	PGC-1α WT-res Nuclear vs. PGC-1α ΔRS-res Cytoplasmic	67.52	20.29 to 114.8	Yes	***	0.0009
	PGC-1α ΔRS-res Nuclear vs. PGC-1α WT-res Cytoplasmic	152.2	105.0 to 199.4	Yes	****	<0.0001
	PGC-1α ΔRS-res Nuclear vs. PGC-1α ΔRS-res Cytoplasmic	219.7	172.5 to 267.0	Yes	****	<0.0001
	PGC-1α WT-res Cytoplasmic vs. PGC-1α ΔRS-res Cytoplasmic	67.52	20.29 to 114.8	Yes	***	0.0009
	NUP98
	PGC-1α WT-res Total vs. PGC-1α ΔRS-res Total	-7.231	-54.46 to 40.00	No	ns	0.9978
	PGC-1α WT-res Total vs. PGC-1α WT-res Nuclear	3.333e-06	-47.23 to 47.23	No	ns	>0.9999
	PGC-1α WT-res Total vs. PGC-1α ΔRS-res Nuclear	-140.2	-187.4 to -92.94	Yes	****	<0.0001
	PGC-1α WT-res Total vs. PGC-1α WT-res Cytoplasmic	0.00016	-47.23 to 47.23	No	ns	>0.9999
	PGC-1α WT-res Total vs. PGC-1α ΔRS-res Cytoplasmic	63.23	16.00 to 110.5	Yes	**	0.0023
	PGC-1α ΔRS-res Total vs. PGC-1α WT-res Nuclear	7.231	-40.00 to 54.46	No	ns	0.9978
	PGC-1α ΔRS-res Total vs. PGC-1α ΔRS-res Nuclear	-132.9	-180.2 to -85.71	Yes	****	<0.0001
	PGC-1α ΔRS-res Total vs. PGC-1α WT-res Cytoplasmic	7.231	-40.00 to 54.46	No	ns	0.9978
	PGC-1α ΔRS-res Total vs. PGC-1α ΔRS-res Cytoplasmic	70.47	23.23 to 117.7	Yes	***	0.0004
	PGC-1α WT-res Nuclear vs. PGC-1α ΔRS-res Nuclear	-140.2	-187.4 to -92.94	Yes	****	<0.0001
	PGC-1α WT-res Nuclear vs. PGC-1α WT-res Cytoplasmic	0.0001567	-47.23 to 47.23	No	ns	>0.9999
	PGC-1α WT-res Nuclear vs. PGC-1α ΔRS-res Cytoplasmic	63.23	16.00 to 110.5	Yes	**	0.0023
	PGC-1α ΔRS-res Nuclear vs. PGC-1α WT-res Cytoplasmic	140.2	92.94 to 187.4	Yes	****	<0.0001
	PGC-1α ΔRS-res Nuclear vs. PGC-1α ΔRS-res Cytoplasmic	203.4	156.2 to 250.6	Yes	****	<0.0001
	PGC-1α WT-res Cytoplasmic vs. PGC-1α ΔRS-res Cytoplasmic	63.23	16.00 to 110.5	Yes	**	0.0023
	XPO1
	PGC-1α WT-res Total vs. PGC-1α ΔRS-res Total	13.27	-33.96 to 60.50	No	ns	0.965
	PGC-1α WT-res Total vs. PGC-1α WT-res Nuclear	3.333e-06	-47.23 to 47.23	No	ns	>0.9999
	PGC-1α WT-res Total vs. PGC-1α ΔRS-res Nuclear	-110.4	-157.6 to -63.18	Yes	****	<0.0001
	PGC-1α WT-res Total vs. PGC-1α WT-res Cytoplasmic	1e-05	-47.23 to 47.23	No	ns	>0.9999
	PGC-1α WT-res Total vs. PGC-1α ΔRS-res Cytoplasmic	68.01	20.78 to 115.2	Yes	***	0.0008
	PGC-1α ΔRS-res Total vs. PGC-1α WT-res Nuclear	-13.27	-60.50 to 33.96	No	ns	0.965
	PGC-1α ΔRS-res Total vs. PGC-1α ΔRS-res Nuclear	-123.7	-170.9 to -76.45	Yes	****	<0.0001
	PGC-1α ΔRS-res Total vs. PGC-1α WT-res Cytoplasmic	-13.27	-60.50 to 33.96	No	ns	0.965
	PGC-1α ΔRS-res Total vs. PGC-1α ΔRS-res Cytoplasmic	54.74	7.508 to 102.0	Yes	*	0.0131
	PGC-1α WT-res Nuclear vs. PGC-1α ΔRS-res Nuclear	-110.4	-157.6 to -63.18	Yes	****	<0.0001
	PGC-1α WT-res Nuclear vs. PGC-1α WT-res Cytoplasmic	6.667e-06	-47.23 to 47.23	No	ns	>0.9999
	PGC-1α WT-res Nuclear vs. PGC-1α ΔRS-res Cytoplasmic	68.01	20.78 to 115.2	Yes	***	0.0008
	PGC-1α ΔRS-res Nuclear vs. PGC-1α WT-res Cytoplasmic	110.4	63.18 to 157.6	Yes	****	<0.0001
	PGC-1α ΔRS-res Nuclear vs. PGC-1α ΔRS-res Cytoplasmic	178.4	131.2 to 225.7	Yes	****	<0.0001
	PGC-1α WT-res Cytoplasmic vs. PGC-1α ΔRS-res Cytoplasmic	68.01	20.78 to 115.2	Yes	***	0.0008
Figure 9e Validation of Mass Spectrometry - Quantification of Western blots
Raw data		SHAM			PGC-1a WT-res			PGC-1a DRS-res
	PGC-1a	101.069	117.793	117.722	49.8458	31.6237	62.7222	43.1273	34.4191	40.3232
	GLS	107.337	76.7976	97.5481	108.863	64.0793	90.8398	55.0524	51.1983	49.3686
	XRCC5	109.939	100.528	120.819	101.944	67.5798	108.708	54.7949	37.8526	43.8795
	XRCC6	83.9894	93.3523	122.437	82.7413	75.6085	124.56	67.2188	45.7415	54.8636
	NHEJ1	99.9083	104.854	124.329	102.643	71.669	123.563	39.9089	24.1595	60.634
Statistics: 2 ways ANOVA multiple comparisons	Within each row, compare columns (simple effects within rows)
	Number of families	5
	Number of comparisons per family	3
	Alpha	0.05
	Tukey's multiple comparisons test	Mean Diff.	95.00% CI of diff.	Below threshold?	Summary	Adjusted P Value
	PGC-1a
	SHAM vs. PGC-1a WT-res	64.13	30.53 to 97.73	Yes	***	0.0002
	SHAM vs. PGC-1a DRS-res	72.9	39.30 to 106.5	Yes	****	<0.0001
	PGC-1a WT vs. PGC-1a DRS-res	8.774	-24.83 to 42.38	No	ns	0.7973
	GLS
	SHAM vs. PGC-1a WT-res	5.967	-27.63 to 39.57	No	ns	0.9001
	SHAM vs. PGC-1a DRS-res	42.02	8.420 to 75.62	Yes	*	0.0118
	PGC-1a WT vs. PGC-1a DRS-res	36.05	2.453 to 69.66	Yes	*	0.0335
	XRCC5
	SHAM vs. PGC-1a WT-res	17.68	-15.92 to 51.29	No	ns	0.4076
	SHAM vs. PGC-1a DRS-res	64.92	31.32 to 98.52	Yes	***	0.0001
	PGC-1a WT vs. PGC-1a DRS-res	47.24	13.63 to 80.84	Yes	**	0.0045
	XRCC6
	SHAM vs. PGC-1a WT-res	5.623	-27.98 to 39.22	No	ns	0.9107
	SHAM vs. PGC-1a DRS-res	43.98	10.38 to 77.59	Yes	**	0.0082
	PGC-1a WT vs. PGC-1a DRS-res	38.36	4.761 to 71.96	Yes	*	0.0226
	NHEJ1
	SHAM vs. PGC-1a WT-res	10.41	-23.20 to 44.01	No	ns	0.7279
	SHAM vs. PGC-1a DRS-res	68.13	34.53 to 101.7	Yes	****	<0.0001
	PGC-1a WT vs. PGC-1a DRS-res	57.72	24.12 to 91.33	Yes	***	0.0006

## Sheet: Stats Fig. S6
Figure S6a Formaldehyde RNA immunprecipitation of PGC-1a WT-res and PGC-1a DRS-res cell lines
Raw data		sham			PGC-1a WT-res			PGC-1a DRS-res
	NRF1	0.693482	0.69348	0.7514	6.58626	5.36844	2.05416	0.561652	0.562385	0.8723
	TFAM	0.129741	0.5828	0.2246	2.19286	3.77451	2.76922	0.1834	0.172	0.4594
	COX10	0.262556	0.151223	0.30336	4.81877	6.10528	2.61338	0.534088	0.267044	0.1472
	COX5A	0.0259743	0.0249757	0.0334753	5.14963	8.86927	5.39304	1.43036	2.52486	1.19383
	CAT	0.6576	0.42082	0.013294	0.025214	0.031558	0.093752	0.66789	0.76823	0.04527
Statistics: 2 ways ANOVA multiple comparisons	Within each row, compare columns (simple effects within rows)
	Number of families	5
	Number of comparisons per family	3
	Alpha	0.05
	Tukey's multiple comparisons test	Mean Diff.	95.00% CI of diff.	Below threshold?	Summary	Adjusted P Value
	NRF1
	sham vs. PGC-1a WT-res	-3.957	-5.937 to -1.977	Yes	****	<0.0001
	sham vs. PGC-1a DRS-res	0.04734	-1.933 to 2.028	No	ns	0.9981
	PGC-1a WT-res vs. PGC-1a DRS-res	4.004	2.024 to 5.984	Yes	****	<0.0001
	TFAM
	sham vs. PGC-1a WT-res	-2.6	-4.580 to -0.6195	Yes	**	0.0081
	sham vs. PGC-1a DRS-res	0.04078	-1.940 to 2.021	No	ns	0.9986
	PGC-1a WT-res vs. PGC-1a DRS-res	2.641	0.6603 to 4.621	Yes	**	0.0071
	COX10
	sham vs. PGC-1a WT-res	-4.273	-6.254 to -2.293	Yes	****	<0.0001
	sham vs. PGC-1a DRS-res	-0.07706	-2.057 to 1.903	No	ns	0.9949
	PGC-1a WT-res vs. PGC-1a DRS-res	4.196	2.216 to 6.177	Yes	****	<0.0001
	COX5A
	sham vs. PGC-1a WT-res	-6.443	-8.423 to -4.462	Yes	****	<0.0001
	sham vs. PGC-1a DRS-res	-1.688	-3.668 to 0.2921	No	ns	0.1065
	PGC-1a WT-res vs. PGC-1a DRS-res	4.754	2.774 to 6.735	Yes	****	<0.0001
	CAT
	sham vs. PGC-1a WT-res	0.3137	-1.667 to 2.294	No	ns	0.9196
	sham vs. PGC-1a DRS-res	-0.1299	-2.110 to 1.850	No	ns	0.9857
	PGC-1a WT-res vs. PGC-1a DRS-res	-0.4436	-2.424 to 1.537	No	ns	0.8461
Figure S6b Relative mRNA levels of Total, Nuclear and Cytoplasmic RNA of control RNAi and PGC-1a RNAi cell lines
Raw Data		Ctrl RNAi Total				PGC-1a RNAi Total				Ctrl RNAi Nuclear				PGC-1a RNAi Nuclear				Ctrl RNAi Cytoplasmic				PGC-1a RNAi Cytoplasmic
	PGc1a	66.9008	96.899	109.087	127.113	16.6235	35.1405	35.3496	34.3379	128.517	123.133	81.5561	66.7935	48.7744	44.5773	30.1727	26.032	117.008	71.6741	81.6054	129.712	35.5334	29.282	31.5854	46.2705
	TFAM	95.8705	117.651	84.446	102.032	88.3651	124.34	87.8368	99.7796	116.294	100.185	87.6028	95.9177	182.792	179.936	129.806	152.567	103.9	102.796	78.7246	114.58	60.2209	46.2674	42.6892	45.3724
	NRF1	106.006	119.891	82.3663	91.7364	114.917	123.904	79.1289	83.5216	96.4437	99.3721	117.254	86.9305	157.523	178.296	189.195	169.737	113.984	126.234	71.6865	88.0951	59.3504	56.1741	35.1662	59.4941
	COX10	107.017	93.5865	92.3346	107.062	109.813	102.648	87.7814	103.12	75.1403	126.121	94.0784	104.66	239.364	340.726	259.075	265.705	104.304	121.108	79.1828	95.4057	46.4389	40.514	61.3802	49.319
	COX5	80.1324	114.375	101.976	103.516	89.2977	123.211	102.138	114.929	113.246	81.0076	93.7422	112.004	157.774	183.537	128.648	161.477	112.616	85.7782	107.408	94.1978	26.6375	13.7714	30.5195	28.5887
	CAT	89.5526	110.722	101.037	98.6887	100.166	109.054	112.646	101.847	84.2906	129.526	95.1206	91.0626	89.9389	124.811	87.9832	89.5751	77.4768	133.656	107.763	81.1042	85.8723	124.242	114.155	88.7048
Statistics: 2 ways ANOVA multiple comparisons	Within each row, compare columns (simple effects within rows)
	Number of families	6
	Number of comparisons per family	15
	Alpha	0.05
	Tukey's multiple comparisons test	Mean Diff.	95.00% CI of diff.	Below threshold?	Summary	Adjusted P Value
	PGC-1a
	Ctrl RNAi Total vs. PGC-1a RNAi Total	69.64	31.82 to 107.5	Yes	****	<0.0001
	Ctrl RNAi Total vs. Ctrl RNAi Nuclear	-2.5e-06	-37.82 to 37.82	No	ns	>0.9999
	Ctrl RNAi Total vs. PGC-1a RNAi Nuclear	62.61	24.79 to 100.4	Yes	****	<0.0001
	Ctrl RNAi Total vs. Ctrl RNAi Cytoplasmic	2.5e-06	-37.82 to 37.82	No	ns	>0.9999
	Ctrl RNAi Total vs. PGC-1a RNAi Cytoplasmic	64.33	26.51 to 102.1	Yes	****	<0.0001
	PGC-1a RNAi Total vs. Ctrl RNAi Nuclear	-69.64	-107.5 to -31.82	Yes	****	<0.0001
	PGC-1a RNAi Total vs. PGC-1a RNAi Nuclear	-7.026	-44.84 to 30.79	No	ns	0.9944
	PGC-1a RNAi Total vs. Ctrl RNAi Cytoplasmic	-69.64	-107.5 to -31.82	Yes	****	<0.0001
	PGC-1a RNAi Total vs. PGC-1a RNAi Cytoplasmic	-5.305	-43.12 to 32.51	No	ns	0.9985
	Ctrl RNAi Nuclear vs. PGC-1a RNAi Nuclear	62.61	24.79 to 100.4	Yes	****	<0.0001
	Ctrl RNAi Nuclear vs. Ctrl RNAi Cytoplasmic	5e-06	-37.82 to 37.82	No	ns	>0.9999
	Ctrl RNAi Nuclear vs. PGC-1a RNAi Cytoplasmic	64.33	26.51 to 102.1	Yes	****	<0.0001
	PGC-1a RNAi Nuclear vs. Ctrl RNAi Cytoplasmic	-62.61	-100.4 to -24.79	Yes	****	<0.0001
	PGC-1a RNAi Nuclear vs. PGC-1a RNAi Cytoplasmic	1.721	-36.10 to 39.54	No	ns	>0.9999
	Ctrl RNAi Cytoplasmic vs. PGC-1a RNAi Cytoplasmic	64.33	26.51 to 102.1	Yes	****	<0.0001
	TFAM
	Ctrl RNAi Total vs. PGC-1a RNAi Total	-0.08032	-37.90 to 37.74	No	ns	>0.9999
	Ctrl RNAi Total vs. Ctrl RNAi Nuclear	7.5e-06	-37.82 to 37.82	No	ns	>0.9999
	Ctrl RNAi Total vs. PGC-1a RNAi Nuclear	-61.28	-99.09 to -23.46	Yes	***	0.0001
	Ctrl RNAi Total vs. Ctrl RNAi Cytoplasmic	-5e-06	-37.82 to 37.82	No	ns	>0.9999
	Ctrl RNAi Total vs. PGC-1a RNAi Cytoplasmic	51.36	13.54 to 89.18	Yes	**	0.002
	PGC-1a RNAi Total vs. Ctrl RNAi Nuclear	0.08033	-37.74 to 37.90	No	ns	>0.9999
	PGC-1a RNAi Total vs. PGC-1a RNAi Nuclear	-61.2	-99.01 to -23.38	Yes	***	0.0001
	PGC-1a RNAi Total vs. Ctrl RNAi Cytoplasmic	0.08032	-37.74 to 37.90	No	ns	>0.9999
	PGC-1a RNAi Total vs. PGC-1a RNAi Cytoplasmic	51.44	13.63 to 89.26	Yes	**	0.0019
	Ctrl RNAi Nuclear vs. PGC-1a RNAi Nuclear	-61.28	-99.09 to -23.46	Yes	***	0.0001
	Ctrl RNAi Nuclear vs. Ctrl RNAi Cytoplasmic	-1.25e-05	-37.82 to 37.82	No	ns	>0.9999
	Ctrl RNAi Nuclear vs. PGC-1a RNAi Cytoplasmic	51.36	13.54 to 89.18	Yes	**	0.002
	PGC-1a RNAi Nuclear vs. Ctrl RNAi Cytoplasmic	61.28	23.46 to 99.09	Yes	***	0.0001
	PGC-1a RNAi Nuclear vs. PGC-1a RNAi Cytoplasmic	112.6	74.82 to 150.5	Yes	****	<0.0001
	Ctrl RNAi Cytoplasmic vs. PGC-1a RNAi Cytoplasmic	51.36	13.54 to 89.18	Yes	**	0.002
	NRF1
	Ctrl RNAi Total vs. PGC-1a RNAi Total	-0.3677	-38.19 to 37.45	No	ns	>0.9999
	Ctrl RNAi Total vs. Ctrl RNAi Nuclear	-1.5e-05	-37.82 to 37.82	No	ns	>0.9999
	Ctrl RNAi Total vs. PGC-1a RNAi Nuclear	-73.69	-111.5 to -35.87	Yes	****	<0.0001
	Ctrl RNAi Total vs. Ctrl RNAi Cytoplasmic	-1.75e-05	-37.82 to 37.82	No	ns	>0.9999
	Ctrl RNAi Total vs. PGC-1a RNAi Cytoplasmic	47.45	9.636 to 85.27	Yes	**	0.0055
	PGC-1a RNAi Total vs. Ctrl RNAi Nuclear	0.3677	-37.45 to 38.19	No	ns	>0.9999
	PGC-1a RNAi Total vs. PGC-1a RNAi Nuclear	-73.32	-111.1 to -35.50	Yes	****	<0.0001
	PGC-1a RNAi Total vs. Ctrl RNAi Cytoplasmic	0.3677	-37.45 to 38.19	No	ns	>0.9999
	PGC-1a RNAi Total vs. PGC-1a RNAi Cytoplasmic	47.82	10.00 to 85.64	Yes	**	0.005
	Ctrl RNAi Nuclear vs. PGC-1a RNAi Nuclear	-73.69	-111.5 to -35.87	Yes	****	<0.0001
	Ctrl RNAi Nuclear vs. Ctrl RNAi Cytoplasmic	-2.5e-06	-37.82 to 37.82	No	ns	>0.9999
	Ctrl RNAi Nuclear vs. PGC-1a RNAi Cytoplasmic	47.45	9.636 to 85.27	Yes	**	0.0055
	PGC-1a RNAi Nuclear vs. Ctrl RNAi Cytoplasmic	73.69	35.87 to 111.5	Yes	****	<0.0001
	PGC-1a RNAi Nuclear vs. PGC-1a RNAi Cytoplasmic	121.1	83.32 to 159.0	Yes	****	<0.0001
	Ctrl RNAi Cytoplasmic vs. PGC-1a RNAi Cytoplasmic	47.45	9.636 to 85.27	Yes	**	0.0055
	COX10
	Ctrl RNAi Total vs. PGC-1a RNAi Total	-0.8404	-38.66 to 36.98	No	ns	>0.9999
	Ctrl RNAi Total vs. Ctrl RNAi Nuclear	-7.5e-06	-37.82 to 37.82	No	ns	>0.9999
	Ctrl RNAi Total vs. PGC-1a RNAi Nuclear	-176.2	-214.0 to -138.4	Yes	****	<0.0001
	Ctrl RNAi Total vs. Ctrl RNAi Cytoplasmic	7.5e-06	-37.82 to 37.82	No	ns	>0.9999
	Ctrl RNAi Total vs. PGC-1a RNAi Cytoplasmic	50.59	12.77 to 88.40	Yes	**	0.0024
	PGC-1a RNAi Total vs. Ctrl RNAi Nuclear	0.8404	-36.98 to 38.66	No	ns	>0.9999
	PGC-1a RNAi Total vs. PGC-1a RNAi Nuclear	-175.4	-213.2 to -137.6	Yes	****	<0.0001
	PGC-1a RNAi Total vs. Ctrl RNAi Cytoplasmic	0.8404	-36.98 to 38.66	No	ns	>0.9999
	PGC-1a RNAi Total vs. PGC-1a RNAi Cytoplasmic	51.43	13.61 to 89.25	Yes	**	0.0019
	Ctrl RNAi Nuclear vs. PGC-1a RNAi Nuclear	-176.2	-214.0 to -138.4	Yes	****	<0.0001
	Ctrl RNAi Nuclear vs. Ctrl RNAi Cytoplasmic	1.5e-05	-37.82 to 37.82	No	ns	>0.9999
	Ctrl RNAi Nuclear vs. PGC-1a RNAi Cytoplasmic	50.59	12.77 to 88.40	Yes	**	0.0024
	PGC-1a RNAi Nuclear vs. Ctrl RNAi Cytoplasmic	176.2	138.4 to 214.0	Yes	****	<0.0001
	PGC-1a RNAi Nuclear vs. PGC-1a RNAi Cytoplasmic	226.8	189.0 to 264.6	Yes	****	<0.0001
	Ctrl RNAi Cytoplasmic vs. PGC-1a RNAi Cytoplasmic	50.59	12.77 to 88.40	Yes	**	0.0024
	COX5
	Ctrl RNAi Total vs. PGC-1a RNAi Total	-7.394	-45.21 to 30.42	No	ns	0.9929
	Ctrl RNAi Total vs. Ctrl RNAi Nuclear	-1.25e-05	-37.82 to 37.82	No	ns	>0.9999
	Ctrl RNAi Total vs. PGC-1a RNAi Nuclear	-57.86	-95.68 to -20.04	Yes	***	0.0003
	Ctrl RNAi Total vs. Ctrl RNAi Cytoplasmic	2.5e-06	-37.82 to 37.82	No	ns	>0.9999
	Ctrl RNAi Total vs. PGC-1a RNAi Cytoplasmic	75.12	37.30 to 112.9	Yes	****	<0.0001
	PGC-1a RNAi Total vs. Ctrl RNAi Nuclear	7.394	-30.42 to 45.21	No	ns	0.9929
	PGC-1a RNAi Total vs. PGC-1a RNAi Nuclear	-50.47	-88.28 to -12.65	Yes	**	0.0025
	PGC-1a RNAi Total vs. Ctrl RNAi Cytoplasmic	7.394	-30.42 to 45.21	No	ns	0.9929
	PGC-1a RNAi Total vs. PGC-1a RNAi Cytoplasmic	82.51	44.70 to 120.3	Yes	****	<0.0001
	Ctrl RNAi Nuclear vs. PGC-1a RNAi Nuclear	-57.86	-95.68 to -20.04	Yes	***	0.0003
	Ctrl RNAi Nuclear vs. Ctrl RNAi Cytoplasmic	1.5e-05	-37.82 to 37.82	No	ns	>0.9999
	Ctrl RNAi Nuclear vs. PGC-1a RNAi Cytoplasmic	75.12	37.30 to 112.9	Yes	****	<0.0001
	PGC-1a RNAi Nuclear vs. Ctrl RNAi Cytoplasmic	57.86	20.04 to 95.68	Yes	***	0.0003
	PGC-1a RNAi Nuclear vs. PGC-1a RNAi Cytoplasmic	133	95.16 to 170.8	Yes	****	<0.0001
	Ctrl RNAi Cytoplasmic vs. PGC-1a RNAi Cytoplasmic	75.12	37.30 to 112.9	Yes	****	<0.0001
	CAT
	Ctrl RNAi Total vs. PGC-1a RNAi Total	-5.929	-43.75 to 31.89	No	ns	0.9975
	Ctrl RNAi Total vs. Ctrl RNAi Nuclear	-1.75e-05	-37.82 to 37.82	No	ns	>0.9999
	Ctrl RNAi Total vs. PGC-1a RNAi Nuclear	1.923	-35.89 to 39.74	No	ns	>0.9999
	Ctrl RNAi Total vs. Ctrl RNAi Cytoplasmic	-2.5e-05	-37.82 to 37.82	No	ns	>0.9999
	Ctrl RNAi Total vs. PGC-1a RNAi Cytoplasmic	-3.243	-41.06 to 34.57	No	ns	0.9999
	PGC-1a RNAi Total vs. Ctrl RNAi Nuclear	5.929	-31.89 to 43.75	No	ns	0.9975
	PGC-1a RNAi Total vs. PGC-1a RNAi Nuclear	7.852	-29.97 to 45.67	No	ns	0.9907
	PGC-1a RNAi Total vs. Ctrl RNAi Cytoplasmic	5.929	-31.89 to 43.75	No	ns	0.9975
	PGC-1a RNAi Total vs. PGC-1a RNAi Cytoplasmic	2.685	-35.13 to 40.50	No	ns	>0.9999
	Ctrl RNAi Nuclear vs. PGC-1a RNAi Nuclear	1.923	-35.89 to 39.74	No	ns	>0.9999
	Ctrl RNAi Nuclear vs. Ctrl RNAi Cytoplasmic	-7.5e-06	-37.82 to 37.82	No	ns	>0.9999
	Ctrl RNAi Nuclear vs. PGC-1a RNAi Cytoplasmic	-3.243	-41.06 to 34.57	No	ns	0.9999
	PGC-1a RNAi Nuclear vs. Ctrl RNAi Cytoplasmic	-1.923	-39.74 to 35.89	No	ns	>0.9999
	PGC-1a RNAi Nuclear vs. PGC-1a RNAi Cytoplasmic	-5.167	-42.98 to 32.65	No	ns	0.9987
	Ctrl RNAi Cytoplasmic vs. PGC-1a RNAi Cytoplasmic	-3.243	-41.06 to 34.57	No	ns	0.9999

## Sheet: Stats Fig. S7
Figure S7a Quantification of OXPHOS western blots for control RNAi and PGC-1a RNAi cell lines
Raw data		Complex I						Complex II						Complex III						Complex V
		Ctrl RNAi			PGC-1a RNAi			Ctrl RNAi			PGC-1a RNAi			Ctrl RNAi			PGC-1a RNAi			Ctrl RNAi			PGC-1a RNAi
	Glucose	13.3904	61.0109	225.599	18.5975	63.1322	353.929	21.554	203.825	74.6206	38.1141	241.551	77.8272	93.6617	17.9484	188.39	82.8307	30.217	185.027	116.657	81.3923	101.951	113.837	74.2366	100.332
	Galactose	68.2659	78.0952	386.889	27.1272	43.1722	530.711	47.9172	272.321	74.4852	58.4579	227.342	75.9103	95.7407	23.5149	335.308	74.6349	7.08627	286.52	107.906	65.6586	93.7453	109.237	77.698	97.1899
Statistics: 2 ways ANOVA multiple comparisons		Compare each cell mean with the other cell mean in that row: Complex I						Compare each cell mean with the other cell mean in that row: Complex II						Compare each cell mean with the other cell mean in that row: Complex III						Compare each cell mean with the other cell mean in that row: Complex V
	Number of families	1						1						1						1
	Number of comparisons per family	2						2						2						2
	Alpha	0.05						0.05						0.05						0.05
	Šídák's multiple comparisons test	Mean Diff.	95.00% CI of diff.	Below threshold?	Summary	Adjusted P Value		Mean Diff.	95.00% CI of diff.	Below threshold?	Summary	Adjusted P Value		Mean Diff.	95.00% CI of diff.	Below threshold?	Summary	Adjusted P Value		Mean Diff.	95.00% CI of diff.	Below threshold?	Summary	Adjusted P Value
	Ctrl RNAi vs PGC-1a RNAi
	Glucose	-45.22	-493.6 to 403.2	No	ns	0.9555		-19.16	-254.3 to 216.0	No	ns	0.9706		0.6418	-276.8 to 278.1	No	ns	>0.9999		3.865	-38.56 to 46.28	No	ns	0.9635
	Galactose	-22.59	-471.0 to 425.8	No	ns	0.9887		11	-224.1 to 246.1	No	ns	0.9902		28.77	-248.7 to 306.2	No	ns	0.953		-5.605	-48.03 to 36.81	No	ns	0.9251
Figure S7b Quantification of OXPHOS western blots for PGC-1α WT-Res and PGC-1a DRS-Res cell lines
Raw data		Complex I						Complex II						Complex III						Complex V
		PGC-1a WT-Res			PGC-1a DRS-Res			PGC-1a WT-Res			PGC-1a DRS-Res			PGC-1a WT-Res			PGC-1a DRS-Res			PGC-1a WT-Res			PGC-1a DRS-Res
	Glucose	73.0814	196.453	30.466	112.945	171.244	26.6741	103.829	112.497	83.6743	127.589	147.38	114.266	106.236	158.884	34.8799	122.78	86.8749	39.4515	99.7277	94.7556	105.517	97.1497	96.3945	104.072
	Galactose	238.846	326.883	49.8123	180.821	272.787	21.855	120.454	70.8353	100.642	133.545	117.613	107.726	129.456	90.1748	48.7538	142.677	163.701	34.0025	87.8241	93.1851	101.064	93.3831	93.1922	105.021
Statistics: 2 ways ANOVA multiple comparisons		Compare each cell mean with the other cell mean in that row: Complex I						Compare each cell mean with the other cell mean in that row: Complex II						Compare each cell mean with the other cell mean in that row: Complex III						Compare each cell mean with the other cell mean in that row: Complex V
	Number of families	1						1						1						1
	Number of comparisons per family	2						2						2						2
	Alpha	0.05						0.05						0.05						0.05
	Šídák's multiple comparisons test	Mean Diff.	95.00% CI of diff.	Below threshold?	Summary	Adjusted P Value		Mean Diff.	95.00% CI of diff.	Below threshold?	Summary	Adjusted P Value		Mean Diff.	95.00% CI of diff.	Below threshold?	Summary	Adjusted P Value		Mean Diff.	95.00% CI of diff.	Below threshold?	Summary	Adjusted P Value
	PGC-1a WT-Res vs PGC-1a DRS-Res
	Glucose	-3.621	-56.17 to 48.93	No	ns	0.9684		-29.74	-69.97 to 10.48	No	ns	0.1481		16.96	-76.71 to 110.6	No	ns	0.8087		0.7947	-4.315 to 5.905	No	ns	0.8533
	Galactose	46.69	-5.854 to 99.24	No	ns	0.0716		-22.32	-62.54 to 17.90	No	ns	0.3052		-24	-117.7 to 69.67	No	ns	0.6669		-3.174	-8.285 to 1.936	No	ns	0.1839
